# Supplementary material for: Dietary restriction shapes intergenerational ribosome abundance and early growth of Caenorhabditis elegans offspring
Source: PLoS Biol. 2026 Apr 9;24(4):e3003692. doi: 10.1371/journal.pbio.3003692 (PMC13065021; doi:10.1371/journal.pbio.3003692)
Supplement: S2 Table — (XLSX) [file pbio.3003692.s013.xlsx]

## Sheet: Fig 1F
Measurement	Condition#1	Condition#2	n #1	n #2	p-value
RPL-29:GFP	AL P0	DR P0	157	160	9.4673*10-32
RPL-29:GFP	AL F1	DR F1	295	232	3.3715*10-34
RPL-34:mCherry	AL P0	DR P0	110	123	1.4356*10-27
RPL-34:mCherry	AL F1	DR F1	255	282	8.6893*10-17
RPN-9:mKate	AL P0	DR P0	248	228	3.4635*10-26
RPN-9:mKate	AL F1	DR F1	325	329	5.5856*10-20

## Sheet: Fig. 2B-D
Measurement	Condition#1	Condition#2	n #1	n #2	p-value
Ribosomes – hatch	AL F1	DR F1	169	170	1.01*10-33
Ribosomes – M1	AL F1	DR F1	187	182	0.00721
Ribosomes – M2	AL F1	DR F1	186	181	0.0223
Ribosomes – M3	AL F1	DR F1	174	179	0.16
Ribosomes – M4	AL F1	DR F1	174	179	0.0468
Volume – hatch	AL F1	DR F1	176	171	6.81*10-37
Volume – M1	AL F1	DR F1	188	182	0.000451
Volume – M2	AL F1	DR F1	187	182	0.195
Volume – M3	AL F1	DR F1	187	181	0.978
Volume – M4	AL F1	DR F1	175	179	0.785
L1 larval duration	AL F1	DR F1	171	170	1.68*10-44
L2 larval duration	AL F1	DR F1	187	182	1.32*10-5
L3 larval duration	AL F1	DR F1	186	181	0.0025
L4 larval duration	AL F1	DR F1	174	179	0.279

## Sheet: Fig. 4AB, Fig S6A-C
Measurement	Condition#1	Condition#2	n #1	n #2	p-value
Ribosomes – hatch	Control	Parental auxin	150	218	2.03*10-32
Ribosomes – M1	Control	Parental auxin	186	223	0.0005
Ribosomes – M2	Control	Parental auxin	185	221	0.000509
Ribosomes – M3	Control	Parental auxin	183	217	0.883
Ribosomes – M4	Control	Parental auxin	183	217	0.127
Volume – hatch	Control	Parental auxin	151	218	6.81*10-37
Volume – M1	Control	Parental auxin	186	225	0.000451
Volume – M2	Control	Parental auxin	187	223	0.195
Volume – M3	Control	Parental auxin	185	222	0.978
Volume – M4	Control	Parental auxin	183	218	0.785
L1 larval duration	Control	Parental auxin	151	218	1.06*10-48
L2 larval duration	Control	Parental auxin	186	223	0.88
L3 larval duration	Control	Parental auxin	185	221	4.14*10-13
L4 larval duration	Control	Parental auxin	183	217	0.00088

## Sheet: Fig. 4C, Fig6D-F
Measurement	Condition#1	Condition#2	n #1	n #2	p-value
Ribosomes – hatch	Control	Parental auxin	202	201	2.58*10-14
Ribosomes – M1	Control	Parental auxin	237	208	9.96*10-10
Ribosomes – M2	Control	Parental auxin	237	208	0.247
Ribosomes – M3	Control	Parental auxin	237	205	0.108
Ribosomes – M4	Control	Parental auxin	237	205	5.83*10-5
Volume – hatch	Control	Parental auxin	203	201	2.87*10-22
Volume – M1	Control	Parental auxin	237	210	8.62*10-8
Volume – M2	Control	Parental auxin	240	210	2.92*10-8
Volume – M3	Control	Parental auxin	237	208	5.84*10-12
Volume – M4	Control	Parental auxin	239	206	4.38*10-10
L1 larval duration	Control	Parental auxin	202	201	3.82*10-57
L2 larval duration	Control	Parental auxin	237	208	9.73*10-15
L3 larval duration	Control	Parental auxin	237	208	3.87*10-19
L4 larval duration	Control	Parental auxin	237	205	4.83*10-20

## Sheet: Fig. 4GH, Fig S9
Measurement	Condition#1	Condition#2	n #1	n #2	p-value
L2 larval duration	Maternal AL to EtOH	Maternal AL to IAA	70	73	9.019*10-25
L2 larval duration	Maternal DR to EtOH	Maternal DR to IAA	110	82	2.333*10-12
Whole development duration	Maternal AL to EtOH	Maternal AL to IAA	49	67	4.633*10-20
Whole development duration	Maternal DR to EtOH	Maternal DR to IAA	93	76	2.399*10-14

## Sheet: FigS3
stage	condition #1	condition #2	n_condition #1	n_condition #2	p-value fluorescence	p-value volume	p-value stage duration
hatch	control (no IAA)	maternal eft-3p:Tir1 RPS-26-AID	106	109	2.20092e-13	2.56059e-14
M1	control (no IAA)	maternal eft-3p:Tir1 RPS-26-AID	106	109	0.00574797	0.29091	3.01801e-15
M2	control (no IAA)	maternal eft-3p:Tir1 RPS-26-AID	63	50	0.0647552	0.341629	0.949121
M3	control (no IAA)	maternal eft-3p:Tir1 RPS-26-AID	60	49	0.658757	0.845428	0.0809833
M4	control (no IAA)	maternal eft-3p:Tir1 RPS-26-AID	59	48	0.0103178	0.867377	0.115383
hatch	control (no IAA)	maternal gld-1p:Tir1 RPS-26-AID	67	105	0.132561	0.000143962
M1	control (no IAA)	maternal gld-1p:Tir1 RPS-26-AID	68	105	0.740651	0.0101941	0.203272
M2	control (no IAA)	maternal gld-1p:Tir1 RPS-26-AID	75	111	0.408034	0.00728044	0.319982
M3	control (no IAA)	maternal gld-1p:Tir1 RPS-26-AID	67	111	0.01292	0.0159245	0.26912
M4	control (no IAA)	maternal gld-1p:Tir1 RPS-26-AID	36	49	0.041236	0.0209683	0.138054
		maternal eft-3p:Tir1 RPS-26-AID

## Sheet: FigS4
Measurement	Condition#1	Condition#2	n #1	n #2	p-value
Ribosomes – hatch	WT AL - F1	WT DR - F1	118	111	3.21*10-20
Ribosomes – hatch	daf-16 AL - F1	daf-16 DR - F1	173	100	5.23*10-18
L1 duration	WT AL - F1	WT DR - F1	121	111	4.48*10-27
L1 duration	daf-16 AL - F1	daf-16 DR - F1	173	102	5.12*10-9
Volume – hatch	WT AL - F1	WT DR - F1	122	116	2.69*10-25
Volume – hatch	daf-16 AL - F1	daf-16 DR - F1	174	112	1.52*10-8

## Sheet: FigS5
Measurement	Condition#1	Condition#2	n #1	n #2	p-value
L1 larval duration	Control - P0	Auxin treated - P0	41	25	1.06*10-10
L2 larval duration	Control - P0	Auxin treated - P0	46	31	1.38*10-13
L3 larval duration	Control - P0	Auxin treated - P0	46	31	1.12*10-13
L4 larval duration	Control - P0	Auxin treated - P0	45	30	2.6*10-13
Ribosomes – hatch	Control - P0	Auxin treated - P0	45	30	0.597
Ribosomes – M1	Control - P0	Auxin treated - P0	41	25	1.36*10-13
Ribosomes – M2	Control - P0	Auxin treated - P0	46	31	2.28*10-12
Ribosomes – M3	Control - P0	Auxin treated - P0	46	31	3.59*10-8
Ribosomes – M4	Control - P0	Auxin treated - P0	45	30	6.84*10-10

## Sheet: Fig. S7
stage	condition #1	condition #2	n_condition #1	n_condition #2	p-value fluorescence	p-value volume	p-value stage duration
hatch	control (no IAA)	maternal col-10p:Tir1 RAGA-1-AID	103	99	0.00905499	1.16596e-13
M1	control (no IAA)	maternal col-10p:Tir1 RAGA-1-AID	105	102	2.05982e-11	5.46315e-13	8.20709e-20
M2	control (no IAA)	maternal col-10p:Tir1 RAGA-1-AID	128	111	2.11238e-13	1.87161e-23	5.26856e-24
M3	control (no IAA)	maternal col-10p:Tir1 RAGA-1-AID	127	111	8.41999e-08	7.72263e-32	3.05455e-37
M4	control (no IAA)	maternal col-10p:Tir1 RAGA-1-AID	127	109	3.49834e-10	4.22878e-15	6.13291e-24

## Sheet: Fig. S8
Protein	Region	n EtOH	n IAA	p (one-sided t-test)			Trend RAGA-1:GFP (IAA/EtOH) along germline
	Distal	23	21	4.6844e-14			Spearman rho = 0.415, one-sided (negative) p = 1
	-4	18	15	1.4291e-08			JT one-sided (decreasing distal->embryo): p = 1
	-3	20	19	4.1901e-12			Trend RPL-34:mCherry (IAA/EtOH) along germline
	-2	21	20	1.1027e-13			Spearman rho = -0.340, one-sided (negative) p = 0.0001009
	-1	21	20	4.7529e-14			JT one-sided (decreasing distal->embryo): p = 0.000181
	1st embryo	21	20	1.6016e-12
		23	21	0.0024746
		18	15	0.04874
		20	19	0.0024218
		21	20	0.0015392
		21	20	0.00020601
		21	20	2.044e-05
