# Supplementary material for: Dietary restriction shapes intergenerational ribosome abundance and early growth of Caenorhabditis elegans offspring
Source: PLoS Biol. 2026 Apr 9;24(4):e3003692. doi: 10.1371/journal.pbio.3003692 (PMC13065021; doi:10.1371/journal.pbio.3003692)
Supplement: S1 Data — (XLSX) [file pbio.3003692.s014.xlsx]

## Sheet: Fig1B
Gene	ProteinID	ProteinDescription	Organism	foundinfiles	foundinfile_fractionated_proteintsv	foundinconditions	foundinreps	maxUniquePeptides	maxRazorPeptides	averageTotalIntensity	logFC	AveExpr	t	pvaluelimma	fdrlimma	B	pvaluefdrtool	qvalfdrtool	lfdrfdrtool	comparison	comparisonlabel	hit_annotation_method	pvalue	fdr	hit	hit_annotation	TotalIntensity	GO_bp	GO_cc	GO_ID	GO_mf
vit-3	9	Vitellogenin-3	Caenorhabditis elegans	1	1	2	3	9	21	3961465088	-3.37325	24.7284	-67.2166	1.38557e-08	7.91858e-05	9.92864	2.22045e-16	2.6216e-13	2.6216e-13	DR - AL	DR vs AL	limma	1.38557e-08	7.91858e-05	TRUE	hit	3961465088		extracellular region [GO:0005576]	GO:0005319; GO:0005576; GO:0045735	lipid transporter activity [GO:0005319]; nutrient reservoir activity [GO:0045735]
vit-5	6125	Vitellogenin-5	Caenorhabditis elegans	1	1	2	3	17	117	3961465088	-3.12414	29.167	-59.9451	2.45423e-08	7.91858e-05	9.62859	2.22045e-16	2.6216e-13	2.6216e-13	DR - AL	DR vs AL	limma	2.45423e-08	7.91858e-05	TRUE	hit	3961465088		extracellular region [GO:0005576]	GO:0005319; GO:0005576; GO:0045735	lipid transporter activity [GO:0005319]; nutrient reservoir activity [GO:0045735]
vit-1	55155	Vitellogenin-1	Caenorhabditis elegans	1	1	2	3	27	28	5277290752	-2.57659	26.2046	-48.3253	7.19429e-08	0.000115631	8.95853	2.22045e-16	2.6216e-13	2.6216e-13	DR - AL	DR vs AL	limma	7.19429e-08	0.000115631	TRUE	hit	5277290752		extracellular region [GO:0005576]	GO:0005319; GO:0005576; GO:0045735	lipid transporter activity [GO:0005319]; nutrient reservoir activity [GO:0045735]
vit-4	18947	Vitellogenin-4	Caenorhabditis elegans	1	1	2	3	13	13	3961465088	-3.49004	24.389	-46.617	8.60936e-08	0.000115631	8.83329	2.22045e-16	2.6216e-13	2.6216e-13	DR - AL	DR vs AL	limma	8.60936e-08	0.000115631	TRUE	hit	3961465088		extracellular region [GO:0005576]	GO:0005319; GO:0005576; GO:0045735	lipid transporter activity [GO:0005319]; nutrient reservoir activity [GO:0045735]
argk-1	45518	arginine kinase	Caenorhabditis elegans	1	1	2	3	22	22	720440512	-2.44969	25.7592	-46.246	8.95951e-08	0.000115631	8.80497	2.22045e-16	2.6216e-13	2.6216e-13	DR - AL	DR vs AL	limma	8.95951e-08	0.000115631	TRUE	hit	720440512	ATP metabolic process [GO:0046034]; generation of precursor metabolites and energy [GO:0006091]; phosphocreatine biosynthetic process [GO:0046314]; phosphorylation [GO:0016310]	extracellular space [GO:0005615]	GO:0004054; GO:0004111; GO:0005524; GO:0005615; GO:0006091; GO:0016301; GO:0016310; GO:0046034; GO:0046314	arginine kinase activity [GO:0004054]; ATP binding [GO:0005524]; creatine kinase activity [GO:0004111]; kinase activity [GO:0016301]
clec-17	17741	CUB domain-containing protein	Caenorhabditis elegans	1	1	2	3	2	2	7709486	2.12855	19.2401	40.1694	1.80879e-07	0.000178706	8.27643	9.14824e-14	9.00084e-11	6.31806e-10	DR - AL	DR vs AL	limma	1.80879e-07	0.000178706	TRUE	hit	7709486
cth-1	45391	cystathionine gamma-lyase	Caenorhabditis elegans	1	1	2	3	7	7	509301680	-1.81575	24.8722	-39.615	1.93855e-07	0.000178706	8.22136	1.98508e-13	1.67408e-10	6.65363e-08	DR - AL	DR vs AL	limma	1.93855e-07	0.000178706	TRUE	hit	509301680	cysteine biosynthetic process via cystathionine [GO:0019343]; transsulfuration [GO:0019346]	cytoplasm [GO:0005737]	GO:0004123; GO:0005737; GO:0019343; GO:0019346; GO:0030170; GO:0044540; GO:0080146	cystathionine gamma-lyase activity [GO:0004123]; L-cysteine desulfhydrase activity [GO:0080146]; L-cystine L-cysteine-lyase (deaminating) [GO:0044540]; pyridoxal phosphate binding [GO:0030170]
rmd-1	34560	Regulator of microtubule dynamics protein 1	Caenorhabditis elegans	1	1	2	3	5	5	183576522	-1.82423	21.5418	-36.201	3.03765e-07	0.000222574	7.85215	1.86242e-11	1.27328e-08	6.65363e-08	DR - AL	DR vs AL	limma	3.03765e-07	0.000222574	TRUE	hit	183576522	attachment of mitotic spindle microtubules to kinetochore [GO:0051315]; cell division [GO:0051301]; mitotic spindle organization [GO:0007052]	cytoplasm [GO:0005737]; mitochondrion [GO:0005739]; mitotic spindle pole [GO:0097431]; spindle microtubule [GO:0005876]	GO:0005737; GO:0005739; GO:0005876; GO:0007052; GO:0008017; GO:0019900; GO:0051301; GO:0051315; GO:0097431	kinase binding [GO:0019900]; microtubule binding [GO:0008017]
CELE_ZK1025.3	9	Methyltransferase FkbM domain-containing protein	Caenorhabditis elegans	1	1	2	3	4	4	7571480	1.82888	20.5329	36.0438	3.10424e-07	0.000222574	7.8338	2.27405e-11	1.49161e-08	3.7038e-07	DR - AL	DR vs AL	limma	3.10424e-07	0.000222574	TRUE	hit	7571480	methylation [GO:0032259]	membrane [GO:0016020]	GO:0008168; GO:0016020; GO:0032259	methyltransferase activity [GO:0008168]
C01G8.1	91011	Uncharacterized protein	Caenorhabditis elegans	1	1	2	3	5	5	20590628	-1.66005	20.5851	-34.984	3.60184e-07	0.000232427	7.70677	8.54814e-11	5.04625e-08	6.56044e-06	DR - AL	DR vs AL	limma	3.60184e-07	0.000232427	TRUE	hit	20590628
hsp-16.49	2513	Heat shock protein Hsp-16.48/Hsp-16.49	Caenorhabditis elegans	1	1	2	3	2	4	44927330	-2.07433	22.3899	-32.7421	5.00918e-07	0.000281642	7.4174	1.24238e-09	6.64267e-07	6.56044e-06	DR - AL	DR vs AL	limma	5.00918e-07	0.000281642	TRUE	hit	44927330	IRE1-mediated unfolded protein response [GO:0036498]; protein refolding [GO:0042026]; response to heat [GO:0009408]	cytoplasm [GO:0005737]; nucleus [GO:0005634]	GO:0005634; GO:0005737; GO:0009408; GO:0036498; GO:0042026; GO:0051082	unfolded protein binding [GO:0051082]
egg-1	9967	LDL receptor repeat-containing protein egg-1	Caenorhabditis elegans	1	1	2	3	18	18	84834320	-1.83763	23.9194	-31.8561	5.74211e-07	0.000281642	7.29466	3.41462e-09	1.5511e-06	6.56044e-06	DR - AL	DR vs AL	limma	5.74211e-07	0.000281642	TRUE	hit	84834320	eggshell formation [GO:0030703]; positive regulation of protein localization to cell cortex [GO:1904778]; positive regulation of protein localization to plasma membrane [GO:1903078]; single fertilization [GO:0007338]	endosome membrane [GO:0010008]; plasma membrane [GO:0005886]	GO:0005886; GO:0007338; GO:0010008; GO:0030703; GO:0038023; GO:1903078; GO:1904778	signaling receptor activity [GO:0038023]
CELE_F08F3.4	22945	NAD-dependent epimerase/dehydratase domain-containing protein	Caenorhabditis elegans	1	1	2	3	7	7	54507035	-1.64158	22.8085	-31.8549	5.74323e-07	0.000281642	7.29448	3.41942e-09	1.55277e-06	2.68255e-05	DR - AL	DR vs AL	limma	5.74323e-07	0.000281642	TRUE	hit	54507035	innate immune response [GO:0045087]; threonine catabolic process [GO:0006567]		GO:0006567; GO:0008743; GO:0045087	L-threonine 3-dehydrogenase activity [GO:0008743]
col-101	45105	Nematode cuticle collagen N-terminal domain-containing protein	Caenorhabditis elegans	1	1	2	3	2	2	22335256	-1.65457	20.8101	-31.0235	6.55114e-07	0.000281642	7.17461	8.6213e-09	3.59811e-06	2.68255e-05	DR - AL	DR vs AL	limma	6.55114e-07	0.000281642	TRUE	hit	22335256		collagen trimer [GO:0005581]; membrane [GO:0016020]	GO:0005581; GO:0016020; GO:0042302	structural constituent of cuticle [GO:0042302]
lrr-1	19988	Leucine-Rich Repeat protein	Caenorhabditis elegans	1	1	2	3	2	2	842267	-1.694	16.5711	-30.6436	6.96539e-07	0.000281642	7.11826	1.30543e-08	5.09671e-06	2.68255e-05	DR - AL	DR vs AL	limma	6.96539e-07	0.000281642	TRUE	hit	842267	mitotic D replication checkpoint signaling [GO:0033314]; positive regulation of Ras protein signal transduction [GO:0046579]	Cul2-RING ubiquitin ligase complex [GO:0031462]; nucleus [GO:0005634]	GO:0005634; GO:0031462; GO:0033314; GO:0046579
CELE_Y54F10BM.3	95	Tyrosine-protein phosphatase domain-containing protein	Caenorhabditis elegans	1	1	2	3	2	2	0	1.75777	18.131	30.3966	7.2516e-07	0.000281642	7.08108	1.70518e-08	6.2914e-06	3.33969e-05	DR - AL	DR vs AL	limma	7.2516e-07	0.000281642	TRUE	hit	0	dephosphorylation [GO:0016311]; synaptic membrane adhesion [GO:0099560]		GO:0004725; GO:0016311; GO:0099560	protein tyrosine phosphatase activity [GO:0004725]
C18E9.8	18097	BTB domain-containing protein	Caenorhabditis elegans	1	1	2	3	2	2	707137	1.66655	17.7953	30.1296	7.57705e-07	0.000281642	7.04038	2.27091e-08	7.88584e-06	4.30208e-05	DR - AL	DR vs AL	limma	7.57705e-07	0.000281642	TRUE	hit	707137
rme-2	44191	EGF-like domain-containing protein	Caenorhabditis elegans	1	1	2	3	18	18	82862940	-1.57409	24.1586	-29.868	7.91296e-07	0.000281642	7.00002	2.99967e-08	9.83778e-06	6.08613e-05	DR - AL	DR vs AL	limma	7.91296e-07	0.000281642	TRUE	hit	82862940	embryo development ending in birth or egg hatching [GO:0009792]; oocyte development [GO:0048599]; ovulation [GO:0030728]; receptor-mediated endocytosis [GO:0006898]	apical plasma membrane [GO:0016324]; cytoplasmic vesicle [GO:0031410]; endosome membrane [GO:0010008]; plasma membrane [GO:0005886]; receptor complex [GO:0043235]	GO:0005041; GO:0005509; GO:0005886; GO:0006898; GO:0009792; GO:0010008; GO:0016324; GO:0030728; GO:0031410; GO:0042562; GO:0043235; GO:0048599	calcium ion binding [GO:0005509]; hormone binding [GO:0042562]; low-density lipoprotein particle receptor activity [GO:0005041]
vit-6	18948	Vitellogenin-6	Caenorhabditis elegans	1	1	2	3	117	117	4202603520	-1.71311	29.8547	-29.588	8.29256e-07	0.000281642	6.95624	4.03063e-08	1.25232e-05	0.000196922	DR - AL	DR vs AL	limma	8.29256e-07	0.000281642	TRUE	hit	4202603520	cellular response to estrogen stimulus [GO:0071391]; negative regulation of protein oxidation [GO:1904807]; negative regulation of reactive oxygen species biosynthetic process [GO:1903427]; positive regulation of cholesterol import [GO:1904109]; response to estradiol [GO:0032355]	extracellular region [GO:0005576]	GO:0005319; GO:0005576; GO:0032355; GO:0045735; GO:0071391; GO:1903427; GO:1904109; GO:1904807	lipid transporter activity [GO:0005319]; nutrient reservoir activity [GO:0045735]
puf-3	9	PUM-HD domain-containing protein	Caenorhabditis elegans	1	1	2	3	5	5	49636712	-1.53091	21.416	-28.4031	1.01618e-06	0.000291	6.76427	1.3668e-07	3.68615e-05	0.000196922	DR - AL	DR vs AL	limma	1.01618e-06	0.000291	TRUE	hit	49636712	cell differentiation [GO:0030154]; post-transcriptional regulation of gene expression [GO:0010608]	cytoplasm [GO:0005737]; nucleus [GO:0005634]	GO:0003730; GO:0005634; GO:0005737; GO:0010608; GO:0030154	mR 3'-UTR binding [GO:0003730]
cth-2	55216	Putative cystathionine gamma-lyase 2	Caenorhabditis elegans	1	1	2	3	6	11	481981184	-1.36098	25.9879	-28.3852	1.01936e-06	0.000291	6.76129	1.39165e-07	3.74045e-05	0.000196922	DR - AL	DR vs AL	limma	1.01936e-06	0.000291	TRUE	hit	481981184	cysteine biosynthetic process via cystathionine [GO:0019343]; transsulfuration [GO:0019346]	cytoplasm [GO:0005737]; endoplasmic reticulum [GO:0005783]	GO:0004123; GO:0005737; GO:0005783; GO:0019343; GO:0019346; GO:0030170; GO:0044540; GO:0080146	cystathionine gamma-lyase activity [GO:0004123]; L-cysteine desulfhydrase activity [GO:0080146]; L-cystine L-cysteine-lyase (deaminating) [GO:0044540]; pyridoxal phosphate binding [GO:0030170]
dut-1	5	dUTP diphosphatase	Caenorhabditis elegans	1	1	2	3	10	10	112090047	-1.36646	23.9553	-28.3766	1.02089e-06	0.000291	6.75985	1.4038e-07	3.76686e-05	0.000207835	DR - AL	DR vs AL	limma	1.02089e-06	0.000291	TRUE	hit	112090047	dUMP biosynthetic process [GO:0006226]; dUTP catabolic process [GO:0046081]		GO:0000287; GO:0004170; GO:0006226; GO:0046081	dUTP diphosphatase activity [GO:0004170]; magnesium ion binding [GO:0000287]
CELE_F35C11.5	20022	Phospholipase A2	Caenorhabditis elegans	1	1	2	3	2	2	6746741	-1.3765	19.9129	-28.0153	1.08805e-06	0.000291	6.699	2.01744e-07	5.01605e-05	0.000207835	DR - AL	DR vs AL	limma	1.08805e-06	0.000291	TRUE	hit	6746741	arachidonic acid secretion [GO:0050482]; phospholipid metabolic process [GO:0006644]	extracellular region [GO:0005576]; membrane [GO:0016020]	GO:0004623; GO:0005576; GO:0006644; GO:0016020; GO:0050482	phospholipase A2 activity [GO:0004623]
rnr-2	42170	Ribonucleoside-diphosphate reductase small chain	Caenorhabditis elegans	1	1	2	3	14	15	112188928	-1.38149	24.4889	-27.9655	1.09771e-06	0.000291	6.69052	2.12012e-07	5.20738e-05	0.000207835	DR - AL	DR vs AL	limma	1.09771e-06	0.000291	TRUE	hit	112188928	deoxyribonucleotide biosynthetic process [GO:0009263]; embryo development ending in birth or egg hatching [GO:0009792]	cytosol [GO:0005829]	GO:0004748; GO:0005829; GO:0009263; GO:0009792; GO:0046872	metal ion binding [GO:0046872]; ribonucleoside-diphosphate reductase activity, thioredoxin disulfide as acceptor [GO:0004748]
puf-11	8	PUM-HD domain-containing protein	Caenorhabditis elegans	1	1	2	3	7	11	47982685	-1.52005	22.9888	-27.8159	1.12738e-06	0.000291	6.66493	2.45999e-07	5.80885e-05	0.000456541	DR - AL	DR vs AL	limma	1.12738e-06	0.000291	TRUE	hit	47982685	cell differentiation [GO:0030154]; post-transcriptional regulation of gene expression [GO:0010608]	cytoplasm [GO:0005737]; nucleus [GO:0005634]	GO:0003730; GO:0005634; GO:0005737; GO:0010608; GO:0030154	mR 3'-UTR binding [GO:0003730]
cyp-37b1	17851	Cytochrome P450	Caenorhabditis elegans	1	1	2	3	12	13	40324664	1.38359	22.4297	27.3451	1.22723e-06	0.00029467	6.58316	3.90844e-07	8.58589e-05	0.000456541	DR - AL	DR vs AL	limma	1.22723e-06	0.00029467	TRUE	hit	40324664	defense response to Gram-positive bacterium [GO:0050830]	membrane [GO:0016020]	GO:0004497; GO:0005506; GO:0016020; GO:0016705; GO:0020037; GO:0050830	heme binding [GO:0020037]; iron ion binding [GO:0005506]; monooxygenase activity [GO:0004497]; oxidoreductase activity, acting on paired donors, with incorporation or reduction of molecular oxygen [GO:0016705]
hpo-6	95	CUB_2 domain-containing protein	Caenorhabditis elegans	1	1	2	3	6	6	101732491	1.27056	22.965	27.3196	1.23293e-06	0.00029467	6.57868	4.00671e-07	8.76035e-05	0.000728112	DR - AL	DR vs AL	limma	1.23293e-06	0.00029467	TRUE	hit	101732491	innate immune response [GO:0045087]	membrane raft [GO:0045121]	GO:0045087; GO:0045121
ugt-18	23323	UDP-glucuronosyltransferase	Caenorhabditis elegans	1	1	2	3	5	5	22248752	1.61124	21.8027	27.0286	1.30033e-06	0.000299679	6.5271	5.31312e-07	0.000111782	0.000728112	DR - AL	DR vs AL	limma	1.30033e-06	0.000299679	TRUE	hit	22248752		membrane [GO:0016020]	GO:0008194; GO:0015020; GO:0016020	glucuronosyltransferase activity [GO:0015020]; UDP-glycosyltransferase activity [GO:0008194]
puf-5	20757	Pumilio domain-containing protein 5	Caenorhabditis elegans	1	1	2	3	8	10	97877858	-1.33721	23.413	-26.7922	1.35835e-06	0.00030054	6.48463	6.66828e-07	0.000135006	0.000728112	DR - AL	DR vs AL	limma	1.35835e-06	0.00030054	TRUE	hit	97877858	cell cycle [GO:0007049]; cell division [GO:0051301]; oogenesis [GO:0048477]; positive regulation of embryonic development [GO:0040019]; post-transcriptional regulation of gene expression [GO:0010608]; regulation of translation [GO:0006417]	cytoplasm [GO:0005737]; nucleus [GO:0005634]; P granule [GO:0043186]; P-body [GO:0000932]	GO:0000932; GO:0003730; GO:0005634; GO:0005737; GO:0006417; GO:0007049; GO:0010608; GO:0040019; GO:0043186; GO:0048477; GO:0051301	mR 3'-UTR binding [GO:0003730]
C17B7.5	45155	PAW domain-containing protein	Caenorhabditis elegans	1	1	2	3	2	2	6276308	1.26028	19.3864	26.6405	1.39721e-06	0.00030054	6.45712	7.70689e-07	0.000151654	0.00204307	DR - AL	DR vs AL	limma	1.39721e-06	0.00030054	TRUE	hit	6276308	glycoprotein catabolic process [GO:0006516]; protein quality control for misfolded or incompletely synthesized proteins [GO:0006515]	cytosol [GO:0005829]; membrane [GO:0016020]; nucleus [GO:0005634]	GO:0000224; GO:0005634; GO:0005829; GO:0006515; GO:0006516; GO:0016020	peptide-N4-(N-acetyl-beta-glucosaminyl)asparagine amidase activity [GO:0000224]
ptr-2	91129	SSD domain-containing protein	Caenorhabditis elegans	1	1	2	3	2	2	5167605	-1.51931	17.5756	-25.4649	1.74833e-06	0.000311215	6.23647	2.30641e-06	0.000395369	0.00204307	DR - AL	DR vs AL	limma	1.74833e-06	0.000311215	TRUE	hit	5167605	P granule assembly [GO:1903863]; signal transduction [GO:0007165]	cytosol [GO:0005829]; nucleus [GO:0005634]; protein phosphatase type 2A complex [GO:0000159]	GO:0000159; GO:0005634; GO:0005829; GO:0007165; GO:0072542; GO:1903863	protein phosphatase activator activity [GO:0072542]
CELE_F40E10.5	20202	DUF148 domain-containing protein	Caenorhabditis elegans	1	1	2	3	2	2	21805098	1.4271	19.2988	25.4647	1.74838e-06	0.000311215	6.23644	2.30673e-06	0.000395414	0.00204307	DR - AL	DR vs AL	limma	1.74838e-06	0.000311215	TRUE	hit	21805098
bcmo-2	9	Beta,beta-carotene 9',10'-oxygenase	Caenorhabditis elegans	1	1	2	3	18	20	90403348	1.33707	24.6683	25.4544	1.75193e-06	0.000311215	6.23443	2.32872e-06	0.000398448	0.00204307	DR - AL	DR vs AL	limma	1.75193e-06	0.000311215	TRUE	hit	90403348	carotene catabolic process [GO:0016121]; retinal metabolic process [GO:0042574]		GO:0003834; GO:0010436; GO:0016121; GO:0042574; GO:0046872	beta-carotene 15,15'-dioxygenase activity [GO:0003834]; carotenoid dioxygenase activity [GO:0010436]; metal ion binding [GO:0046872]
cbd-1	45599	Chitin-binding domain protein cbd-1	Caenorhabditis elegans	1	1	2	3	21	21	57464321	-1.99515	24.562	-25.3652	1.78273e-06	0.000311215	6.21713	2.52582e-06	0.000425155	0.00204307	DR - AL	DR vs AL	limma	1.78273e-06	0.000311215	TRUE	hit	57464321	tetrahydrobiopterin biosynthetic process [GO:0006729]		GO:0006729; GO:0008124	4-alpha-hydroxytetrahydrobiopterin dehydratase activity [GO:0008124]
hmg-11	5	HMG	Caenorhabditis elegans	1	1	2	3	8	8	293577976	1.3325	24.1858	25.2934	1.80801e-06	0.000311215	6.20313	2.69609e-06	0.000447536	0.00204307	DR - AL	DR vs AL	limma	1.80801e-06	0.000311215	TRUE	hit	293577976			GO:0003677	D binding [GO:0003677]
ddn-1	95	Protein containing ALS2cr12 (ALS2CR12) signature	Caenorhabditis elegans	1	1	2	3	7	7	30618591	1.15711	22.2791	25.2332	1.82952e-06	0.000311215	6.19137	2.84721e-06	0.00046689	0.00237643	DR - AL	DR vs AL	limma	1.82952e-06	0.000311215	TRUE	hit	30618591
clec-91	94417	C-type lectin domain-containing protein 91	Caenorhabditis elegans	1	1	2	3	2	2	6501828	-1.14124	19.5739	-24.8841	1.96052e-06	0.000311215	6.12239	3.89731e-06	0.000595906	0.00237643	DR - AL	DR vs AL	limma	1.96052e-06	0.000311215	TRUE	hit	6501828		external side of plasma membrane [GO:0009897]; extracellular region [GO:0005576]	GO:0005576; GO:0009897; GO:0030246	carbohydrate binding [GO:0030246]
pie-1	94131	Pharynx and intestine in excess protein 1	Caenorhabditis elegans	1	1	2	3	2	2	1290636	-1.35467	18.6475	-24.6647	2.04864e-06	0.000311215	6.07838	4.73779e-06	0.000687253	0.00237643	DR - AL	DR vs AL	limma	2.04864e-06	0.000311215	TRUE	hit	1290636	cell fate determination [GO:0001709]; chromatin remodeling [GO:0006338]; embryonic pattern specification [GO:0009880]; formation of primary germ layer [GO:0001704]; negative regulation of protein phosphorylation [GO:0001933]; negative regulation of transcription by R polymerase II [GO:0000122]	centrosome [GO:0005813]; cytosol [GO:0005829]; nucleus [GO:0005634]; P granule [GO:0043186]; spindle [GO:0005819]	GO:0000122; GO:0001704; GO:0001709; GO:0001933; GO:0003677; GO:0003730; GO:0005634; GO:0005813; GO:0005819; GO:0005829; GO:0006338; GO:0009880; GO:0043186; GO:0046872	D binding [GO:0003677]; metal ion binding [GO:0046872]; mR 3'-UTR binding [GO:0003730]
gmap-3	17670	GM2 Activator Protein family member	Caenorhabditis elegans	1	1	2	3	4	4	13684956	-1.30743	21.1193	-24.5868	2.08105e-06	0.000311215	6.06263	5.07588e-06	0.000721407	0.00237643	DR - AL	DR vs AL	limma	2.08105e-06	0.000311215	TRUE	hit	13684956
CELE_F30H5.3	9983	BPTI/Kunitz inhibitor domain-containing protein	Caenorhabditis elegans	1	1	2	3	3	3	0	1.43116	18.3972	24.5268	2.10645e-06	0.000311215	6.05045	5.35207e-06	0.000748301	0.00237643	DR - AL	DR vs AL	limma	2.10645e-06	0.000311215	TRUE	hit	0			GO:0004867	serine-type endopeptidase inhibitor activity [GO:0004867]
clec-7	22955	C-type LECtin	Caenorhabditis elegans	1	1	2	3	2	2	15461551	1.30774	19.2837	24.4895	2.12244e-06	0.000311215	6.04285	5.53111e-06	0.000765272	0.00237643	DR - AL	DR vs AL	limma	2.12244e-06	0.000311215	TRUE	hit	15461551	innate immune response [GO:0045087]		GO:0045087
CELE_T05F1.2	9	F-box associated domain-containing protein	Caenorhabditis elegans	1	1	2	3	12	12	20326466	-1.29838	22.8881	-24.4266	2.14968e-06	0.000311215	6.03004	5.84543e-06	0.000794226	0.00237643	DR - AL	DR vs AL	limma	2.14968e-06	0.000311215	TRUE	hit	20326466	embryo development [GO:0009790]		GO:0009790
CELE_R04D3.3	21713	Uncharacterized protein	Caenorhabditis elegans	1	1	2	3	8	8	15140746	-1.22692	22.5058	-24.4158	2.15442e-06	0.000311215	6.02782	5.90129e-06	0.000799264	0.00237643	DR - AL	DR vs AL	limma	2.15442e-06	0.000311215	TRUE	hit	15140746
div-1	21625	DNA polymerase alpha subunit B	Caenorhabditis elegans	1	1	2	3	7	7	13504291	-1.13294	21.6278	-24.3763	2.17182e-06	0.000311215	6.01973	6.10962e-06	0.00081777	0.00237643	DR - AL	DR vs AL	limma	2.17182e-06	0.000311215	TRUE	hit	13504291	D replication initiation [GO:0006270]	alpha D polymerase:primase complex [GO:0005658]	GO:0003677; GO:0005658; GO:0006270	D binding [GO:0003677]
math-38	6	MATH domain-containing protein	Caenorhabditis elegans	1	1	2	3	19	20	74676086	1.1443	24.4038	24.3108	2.201e-06	0.000311215	6.00629	6.47024e-06	0.000848798	0.00255008	DR - AL	DR vs AL	limma	2.201e-06	0.000311215	TRUE	hit	74676086	defense response to Gram-positive bacterium [GO:0050830]		GO:0050830
CELE_Y48B6A.5	9	Major sperm protein	Caenorhabditis elegans	1	1	2	3	2	2	3785558	1.11507	20.4201	24.2293	2.23797e-06	0.000311215	5.98951	6.94725e-06	0.000889546	0.00255008	DR - AL	DR vs AL	limma	2.23797e-06	0.000311215	TRUE	hit	3785558		cytoplasm [GO:0005737]; cytoskeleton [GO:0005856]; pseudopodium [GO:0031143]	GO:0005737; GO:0005856; GO:0031143
acp-6	9	Histidine phosphatase family protein	Caenorhabditis elegans	1	1	2	3	18	19	830158240	-1.2494	25.6005	-24.1671	2.26671e-06	0.000311215	5.97663	7.33418e-06	0.000921193	0.00659702	DR - AL	DR vs AL	limma	2.26671e-06	0.000311215	TRUE	hit	830158240	dephosphorylation [GO:0016311]		GO:0016311; GO:0016791	phosphatase activity [GO:0016791]
txdc-12.2	9	Thioredoxin domain-containing protein	Caenorhabditis elegans	1	1	2	3	6	6	188000468	-2.1665	23.6009	-23.8793	2.40554e-06	0.000321675	5.91654	9.40767e-06	0.00113675	0.00659702	DR - AL	DR vs AL	limma	2.40554e-06	0.000321675	TRUE	hit	188000468		endoplasmic reticulum [GO:0005783]	GO:0005783
alh-5	44555	Aldehyde dehydrogenase	Caenorhabditis elegans	1	1	2	3	15	16	334870248	1.15816	25.5589	23.7573	2.46747e-06	0.000321675	5.89078	1.04466e-05	0.00123871	0.00659702	DR - AL	DR vs AL	limma	2.46747e-06	0.000321675	TRUE	hit	334870248	cellular aldehyde metabolic process [GO:0006081]	cytoplasm [GO:0005737]	GO:0004028; GO:0004029; GO:0005737; GO:0006081	3-chloroallyl aldehyde dehydrogenase activity [GO:0004028]; aldehyde dehydrogenase (D+) activity [GO:0004029]
eol-1	5	Decapping nuclease	Caenorhabditis elegans	1	1	2	3	8	8	36023582	1.23864	22.1178	23.6515	2.52267e-06	0.000321675	5.86832	1.14344e-05	0.00133219	0.00659702	DR - AL	DR vs AL	limma	2.52267e-06	0.000321675	TRUE	hit	36023582	D-cap decapping [GO:0110155]; nuclear mR surveillance [GO:0071028]; nuclear-transcribed mR catabolic process [GO:0000956]; nucleic acid metabolic process [GO:0090304]; regulation of olfactory learning [GO:0090328]	cytosol [GO:0005829]; nucleus [GO:0005634]	GO:0000166; GO:0000956; GO:0003729; GO:0005634; GO:0005829; GO:0008409; GO:0034353; GO:0046872; GO:0071028; GO:0090304; GO:0090328; GO:0110155	5'-3' exonuclease activity [GO:0008409]; metal ion binding [GO:0046872]; mR 5'-diphosphatase activity [GO:0034353]; mR binding [GO:0003729]; nucleotide binding [GO:0000166]
cdl-1	9599	Histone RNA hairpin-binding protein	Caenorhabditis elegans	1	1	2	3	4	4	12163254	-1.28736	20.6516	-23.2678	2.73587e-06	0.000321675	5.78571	1.58228e-05	0.00171088	0.00659702	DR - AL	DR vs AL	limma	2.73587e-06	0.000321675	TRUE	hit	12163254	apoptotic process [GO:0006915]; embryo development ending in birth or egg hatching [GO:0009792]; mitotic chromosome condensation [GO:0007076]; mR 3'-end processing by stem-loop binding and cleavage [GO:0006398]; mR transport [GO:0051028]	cytoplasm [GO:0005737]; histone pre-mR 3'end processing complex [GO:0071204]; nucleus [GO:0005634]	GO:0003729; GO:0003730; GO:0005634; GO:0005737; GO:0006398; GO:0006915; GO:0007076; GO:0009792; GO:0051028; GO:0071204; GO:0071207	histone pre-mR stem-loop binding [GO:0071207]; mR 3'-UTR binding [GO:0003730]; mR binding [GO:0003729]
simr-1	1477	Protein simr-1	Caenorhabditis elegans	1	1	2	3	6	6	9964750	-1.26241	19.9812	-23.2373	2.75372e-06	0.000321675	5.77907	1.62332e-05	0.00174353	0.00659702	DR - AL	DR vs AL	limma	2.75372e-06	0.000321675	TRUE	hit	9964750	positive regulation of brood size [GO:0090727]; positive regulation of oogenesis [GO:1905881]; siR processing [GO:0030422]; spermatogenesis [GO:0007283]	perinuclear region of cytoplasm [GO:0048471]	GO:0007283; GO:0030422; GO:0048471; GO:0090727; GO:1905881
gyg-2	45819	glycogenin glucosyltransferase	Caenorhabditis elegans	1	1	2	3	8	8	39408588	-1.11368	22.2976	-23.2267	2.75997e-06	0.000321675	5.77676	1.63785e-05	0.00175498	0.00659702	DR - AL	DR vs AL	limma	2.75997e-06	0.000321675	TRUE	hit	39408588	glycogen biosynthetic process [GO:0005978]	cytoplasm [GO:0005737]	GO:0005737; GO:0005978; GO:0016757	glycosyltransferase activity [GO:0016757]
gna-2	5	Glucosamine 6-phosphate N-acetyltransferase	Caenorhabditis elegans	1	1	2	3	2	2	5256423	-1.28332	19.5782	-23.1911	2.78106e-06	0.000321675	5.76898	1.68749e-05	0.00179371	0.00659702	DR - AL	DR vs AL	limma	2.78106e-06	0.000321675	TRUE	hit	5256423	chitin biosynthetic process [GO:0006031]; eggshell formation [GO:0030703]; UDP-N-acetylglucosamine biosynthetic process [GO:0006048]	endoplasmic reticulum [GO:0005783]; endoplasmic reticulum-Golgi intermediate compartment [GO:0005793]; Golgi apparatus [GO:0005794]; late endosome [GO:0005770]	GO:0004343; GO:0005770; GO:0005783; GO:0005793; GO:0005794; GO:0006031; GO:0006048; GO:0030703; GO:0048029	glucosamine 6-phosphate N-acetyltransferase activity [GO:0004343]; monosaccharide binding [GO:0048029]
CELE_F36H12.4	76717	Uncharacterized protein	Caenorhabditis elegans	1	1	2	3	2	2	2754314	1.12088	18.5004	23.162	2.79842e-06	0.000321675	5.76262	1.7291e-05	0.00182569	0.00659702	DR - AL	DR vs AL	limma	2.79842e-06	0.000321675	TRUE	hit	2754314
hil-1	18336	Histone H1.X	Caenorhabditis elegans	1	1	2	3	5	5	24736096	2.01002	21.5881	23.0769	2.84997e-06	0.000321675	5.74396	1.85647e-05	0.00192102	0.00659702	DR - AL	DR vs AL	limma	2.84997e-06	0.000321675	TRUE	hit	24736096	body morphogenesis [GO:0010171]; chromosome condensation [GO:0030261]; egg-laying behavior [GO:0018991]; locomotion [GO:0040011]; multicellular organism growth [GO:0035264]; negative regulation of D recombination [GO:0045910]; nucleosome assembly [GO:0006334]; pharynx development [GO:0060465]	intermediate filament cytoskeleton [GO:0045111]; nucleolus [GO:0005730]; nucleosome [GO:0000786]; nucleus [GO:0005634]	GO:0000786; GO:0003690; GO:0005634; GO:0005730; GO:0006334; GO:0010171; GO:0018991; GO:0030261; GO:0030527; GO:0031492; GO:0035264; GO:0040011; GO:0045111; GO:0045910; GO:0060465	double-stranded D binding [GO:0003690]; nucleosomal D binding [GO:0031492]; structural constituent of chromatin [GO:0030527]
tba-7	18154	Tubulin alpha chain	Caenorhabditis elegans	1	1	2	3	4	4	1338595968	1.14491	22.1509	23.0374	2.87426e-06	0.000321675	5.73527	1.91853e-05	0.0019661	0.00659702	DR - AL	DR vs AL	limma	2.87426e-06	0.000321675	TRUE	hit	1338595968	microtubule cytoskeleton organization [GO:0000226]; mitotic cell cycle [GO:0000278]	cytoplasm [GO:0005737]; microtubule [GO:0005874]	GO:0000226; GO:0000278; GO:0005200; GO:0005525; GO:0005737; GO:0005874; GO:0016787	GTP binding [GO:0005525]; hydrolase activity [GO:0016787]; structural constituent of cytoskeleton [GO:0005200]
CELE_F26A3.5	93596	DDE_Tnp_1_7 domain-containing protein	Caenorhabditis elegans	1	1	2	3	4	4	5256154	1.07699	19.7213	23.0101	2.89123e-06	0.000321675	5.72925	1.96268e-05	0.00199764	0.0129321	DR - AL	DR vs AL	limma	2.89123e-06	0.000321675	TRUE	hit	5256154
CELE_F18A1.7	19536	Chondroitin proteoglycan 4 domain-containing protein	Caenorhabditis elegans	1	1	2	3	3	3	76022991	-1.69148	23.0593	-22.8145	3.01622e-06	0.000329893	5.68586	2.3079e-05	0.00228688	0.0129321	DR - AL	DR vs AL	limma	3.01622e-06	0.000329893	TRUE	hit	76022991
lact-3	21569	Beta-lactamase-related domain-containing protein	Caenorhabditis elegans	1	1	2	3	13	13	145157240	1.28883	24.2626	22.6384	3.13438e-06	0.000332387	5.64637	2.66763e-05	0.00257243	0.0129321	DR - AL	DR vs AL	limma	3.13438e-06	0.000332387	TRUE	hit	145157240
mcm-3	9	DNA replication licensing factor MCM3	Caenorhabditis elegans	1	1	2	3	29	29	162016664	-1.08022	25.1561	-22.4073	3.29793e-06	0.000332387	5.59398	3.22102e-05	0.00298297	0.0129321	DR - AL	DR vs AL	limma	3.29793e-06	0.000332387	TRUE	hit	162016664	mR export from nucleus [GO:0006406]	cytoplasm [GO:0005737]; nucleus [GO:0005634]; transcription export complex 2 [GO:0070390]	GO:0005634; GO:0005737; GO:0006406; GO:0070390
ppat-1	22134	Amidophosphoribosyltransferase	Caenorhabditis elegans	1	1	2	3	7	7	11138803	-1.57365	20.8521	-22.3704	3.32497e-06	0.000332387	5.58555	3.31884e-05	0.00305219	0.0129321	DR - AL	DR vs AL	limma	3.32497e-06	0.000332387	TRUE	hit	11138803	'de novo' IMP biosynthetic process [GO:0006189]; purine nucleobase biosynthetic process [GO:0009113]; purine nucleotide biosynthetic process [GO:0006164]	cytoplasm [GO:0005737]	GO:0004044; GO:0005737; GO:0006164; GO:0006189; GO:0009113; GO:0046872; GO:0051536	amidophosphoribosyltransferase activity [GO:0004044]; iron-sulfur cluster binding [GO:0051536]; metal ion binding [GO:0046872]
memi-3	45603	MEiosis-to-MItosis transition associated	Caenorhabditis elegans	1	1	2	3	2	3	12810102	-1.16376	21.4294	-22.3478	3.34167e-06	0.000332387	5.58038	3.3802e-05	0.00309511	0.0129321	DR - AL	DR vs AL	limma	3.34167e-06	0.000332387	TRUE	hit	12810102
rips-1	1593	Methyltransferase domain-containing protein	Caenorhabditis elegans	1	1	2	3	17	17	445513632	-1.16236	24.8767	-22.0527	3.56917e-06	0.000332387	5.51227	4.28642e-05	0.00368824	0.0129321	DR - AL	DR vs AL	limma	3.56917e-06	0.000332387	TRUE	hit	445513632	methylation [GO:0032259]		GO:0008168; GO:0032259	methyltransferase activity [GO:0008168]
CELE_Y57A10A.26	9	GST N-terminal domain-containing protein	Caenorhabditis elegans	1	1	2	3	14	14	182638156	1.15729	25.0558	21.9851	3.62387e-06	0.000332387	5.49651	4.5243e-05	0.00383227	0.0129321	DR - AL	DR vs AL	limma	3.62387e-06	0.000332387	TRUE	hit	182638156		cytoplasm [GO:0005737]	GO:0005737
cyp-33c7	16673	CYtochrome P450 family	Caenorhabditis elegans	1	1	2	3	8	11	23735778	1.2535	22.5703	21.9722	3.63443e-06	0.000332387	5.49349	4.5711e-05	0.00386008	0.0129321	DR - AL	DR vs AL	limma	3.63443e-06	0.000332387	TRUE	hit	23735778	organic acid metabolic process [GO:0006082]; xenobiotic metabolic process [GO:0006805]	cytoplasm [GO:0005737]; intracellular membrane-bounded organelle [GO:0043231]	GO:0005506; GO:0005737; GO:0006082; GO:0006805; GO:0008395; GO:0016712; GO:0020037; GO:0043231	heme binding [GO:0020037]; iron ion binding [GO:0005506]; oxidoreductase activity, acting on paired donors, with incorporation or reduction of molecular oxygen, reduced flavin or flavoprotein as one donor, and incorporation of one atom of oxygen [GO:0016712]; steroid hydroxylase activity [GO:0008395]
CELE_F28H7.3	19891	Fungal lipase-like domain-containing protein	Caenorhabditis elegans	1	1	2	3	3	3	16944746	-1.05323	21.684	-21.953	3.65025e-06	0.000332387	5.48899	4.64182e-05	0.00390178	0.0129321	DR - AL	DR vs AL	limma	3.65025e-06	0.000332387	TRUE	hit	16944746	lipid metabolic process [GO:0006629]		GO:0006629
cyb-3	10654	G2/mitotic-specific cyclin-B3	Caenorhabditis elegans	1	1	2	3	4	4	8764851	-1.0751	21.3098	-21.872	3.71774e-06	0.000332387	5.46997	4.9509e-05	0.00407963	0.0129321	DR - AL	DR vs AL	limma	3.71774e-06	0.000332387	TRUE	hit	8764851	cell division [GO:0051301]; centrosome cycle [GO:0007098]; kinetochore organization [GO:0051383]; meiotic cell cycle [GO:0051321]; meiotic sister chromatid segregation [GO:0045144]; mitotic cell cycle [GO:0000278]; mitotic cell cycle phase transition [GO:0044772]; mitotic sister chromatid segregation [GO:0000070]; nematode male tail tip morphogenesis [GO:0045138]; oocyte maturation [GO:0001556]; …	centrosome [GO:0005813]; cyclin-dependent protein kinase holoenzyme complex [GO:0000307]; cytoplasm [GO:0005737]; nucleus [GO:0005634]	GO:0000070; GO:0000278; GO:0000307; GO:0001556; GO:0001934; GO:0005634; GO:0005737; GO:0005813; GO:0007098; GO:0016538; GO:0035046; GO:0044772; GO:0045138; GO:0045144; GO:0045842; GO:0051301; GO:0051321; GO:0051383; GO:0051445	cyclin-dependent protein serine/threonine kinase regulator activity [GO:0016538]
gfat-1	19130	glutamine--fructose-6-phosphate transaminase (isomerizing)	Caenorhabditis elegans	1	1	2	3	11	25	158227480	-1.04122	24.974	-21.8187	3.76291e-06	0.000332387	5.45743	5.1645e-05	0.00419849	0.0129321	DR - AL	DR vs AL	limma	3.76291e-06	0.000332387	TRUE	hit	158227480	fructose 6-phosphate metabolic process [GO:0006002]; glutamine metabolic process [GO:0006541]; protein N-linked glycosylation [GO:0006487]; UDP-N-acetylglucosamine biosynthetic process [GO:0006048]; UDP-N-acetylglucosamine metabolic process [GO:0006047]	cytosol [GO:0005829]	GO:0004360; GO:0005829; GO:0006002; GO:0006047; GO:0006048; GO:0006487; GO:0006541; GO:0097367	carbohydrate derivative binding [GO:0097367]; glutamine-fructose-6-phosphate transaminase (isomerizing) activity [GO:0004360]
gldi-5	17966	Chondroitin proteoglycan 4 domain-containing protein	Caenorhabditis elegans	1	1	2	3	6	6	19311628	-1.05153	21.9694	-21.791	3.78664e-06	0.000332387	5.4509	5.27897e-05	0.00426089	0.0129321	DR - AL	DR vs AL	limma	3.78664e-06	0.000332387	TRUE	hit	19311628
sup-26	5	RRM domain-containing protein	Caenorhabditis elegans	1	1	2	3	10	10	121573960	1.15528	24.2328	21.7855	3.79139e-06	0.000332387	5.4496	5.30203e-05	0.00427335	0.0129321	DR - AL	DR vs AL	limma	3.79139e-06	0.000332387	TRUE	hit	121573960	negative regulation of translation [GO:0017148]	cytoplasm [GO:0005737]; cytosol [GO:0005829]; nucleus [GO:0005634]; ribonucleoprotein complex [GO:1990904]	GO:0003730; GO:0005634; GO:0005737; GO:0005829; GO:0008143; GO:0008266; GO:0017148; GO:1990904	mR 3'-UTR binding [GO:0003730]; poly(A) binding [GO:0008143]; poly(U) R binding [GO:0008266]
egg-2	21629	LDL receptor repeat-containing protein egg-2	Caenorhabditis elegans	1	1	2	3	8	8	15688373	-1.24033	21.2173	-21.7725	3.80263e-06	0.000332387	5.44652	5.35693e-05	0.00430288	0.0129321	DR - AL	DR vs AL	limma	3.80263e-06	0.000332387	TRUE	hit	15688373	eggshell formation [GO:0030703]; positive regulation of protein localization to cell cortex [GO:1904778]; positive regulation of protein localization to plasma membrane [GO:1903078]; single fertilization [GO:0007338]	endosome membrane [GO:0010008]; plasma membrane [GO:0005886]	GO:0005886; GO:0007338; GO:0010008; GO:0030703; GO:0038023; GO:1903078; GO:1904778	signaling receptor activity [GO:0038023]
mcm-4	95	DNA replication licensing factor mcm-4	Caenorhabditis elegans	1	1	2	3	24	25	1220544972	-1.07027	24.7464	-21.7679	3.80661e-06	0.000332387	5.44543	5.37641e-05	0.00431331	0.0129321	DR - AL	DR vs AL	limma	3.80661e-06	0.000332387	TRUE	hit	1220544972	D strand elongation involved in D replication [GO:0006271]; D unwinding involved in D replication [GO:0006268]; double-strand break repair via break-induced replication [GO:0000727]; gonad development [GO:0008406]; locomotion [GO:0040011]; mitotic D replication initiation [GO:1902975]; nervous system development [GO:0007399]; premeiotic D replication [GO:0006279]; reproduction [GO:0000003]	chromosome [GO:0005694]; MCM complex [GO:0042555]; nucleus [GO:0005634]	GO:0000003; GO:0000727; GO:0003697; GO:0005524; GO:0005634; GO:0005694; GO:0006268; GO:0006271; GO:0006279; GO:0007399; GO:0008406; GO:0016887; GO:0017116; GO:0040011; GO:0042555; GO:0046872; GO:1902975	ATP binding [GO:0005524]; ATP hydrolysis activity [GO:0016887]; metal ion binding [GO:0046872]; single-stranded D binding [GO:0003697]; single-stranded D helicase activity [GO:0017116]
klp-15	91400	Kinesin motor domain-containing protein	Caenorhabditis elegans	1	1	2	3	3	7	11189914	-1.12463	20.5719	-21.7466	3.82512e-06	0.000332387	5.44039	5.46772e-05	0.00436185	0.0134278	DR - AL	DR vs AL	limma	3.82512e-06	0.000332387	TRUE	hit	11189914	chromosome segregation [GO:0007059]; microtubule-based movement [GO:0007018]; mitotic spindle assembly [GO:0090307]	cytoplasm [GO:0005737]; kinesin complex [GO:0005871]; microtubule [GO:0005874]; microtubule organizing center [GO:0005815]; mitotic spindle [GO:0072686]; nucleus [GO:0005634]	GO:0003777; GO:0005524; GO:0005634; GO:0005737; GO:0005815; GO:0005871; GO:0005874; GO:0007018; GO:0007059; GO:0008017; GO:0008569; GO:0016887; GO:0072686; GO:0090307	ATP binding [GO:0005524]; ATP hydrolysis activity [GO:0016887]; microtubule binding [GO:0008017]; microtubule motor activity [GO:0003777]; minus-end-directed microtubule motor activity [GO:0008569]
CELE_F55G11.4	5	CUB-like domain-containing protein	Caenorhabditis elegans	1	1	2	3	3	5	254638028	1.19965	23.7454	21.6792	3.88443e-06	0.000332387	5.42438	5.76658e-05	0.00452002	0.0134278	DR - AL	DR vs AL	limma	3.88443e-06	0.000332387	TRUE	hit	254638028	defense response to Gram-negative bacterium [GO:0050829]		GO:0050829
pes-2.1	5	F-box domain-containing protein	Caenorhabditis elegans	1	1	2	3	2	2	9245129	-1.06689	21.8685	-21.6453	3.91468e-06	0.000332387	5.41631	5.92264e-05	0.00460043	0.0255666	DR - AL	DR vs AL	limma	3.91468e-06	0.000332387	TRUE	hit	9245129	embryo development [GO:0009790]		GO:0009790
CELE_F32D1.7	16291	Protein lilliputian	Caenorhabditis elegans	1	1	2	3	6	6	13724324	-1.37238	21.1148	-21.444	4.10001e-06	0.000343602	5.3681	6.9339e-05	0.00522539	0.0255666	DR - AL	DR vs AL	limma	4.10001e-06	0.000343602	TRUE	hit	13724324
CELE_F52B5.2	20643	Protein kinase domain-containing protein	Caenorhabditis elegans	1	1	2	3	11	11	78373890	-1.17888	23.2044	-21.3328	4.20704e-06	0.000344829	5.34119	7.56136e-05	0.00559476	0.0255666	DR - AL	DR vs AL	limma	4.20704e-06	0.000344829	TRUE	hit	78373890	cilium assembly [GO:0060271]; intracellular signal transduction [GO:0035556]; intraciliary transport [GO:0042073]; phosphorylation [GO:0016310]	cilium [GO:0005929]; cytoplasm [GO:0005737]; nucleus [GO:0005634]	GO:0004674; GO:0005524; GO:0005634; GO:0005737; GO:0005929; GO:0016310; GO:0035556; GO:0042073; GO:0060271	ATP binding [GO:0005524]; protein serine/threonine kinase activity [GO:0004674]
gln-5	9	glutamine synthetase	Caenorhabditis elegans	1	1	2	3	6	6	109428246	-1.30799	22.2332	-21.3138	4.22562e-06	0.000344829	5.33658	7.6736e-05	0.00565943	0.0255666	DR - AL	DR vs AL	limma	4.22562e-06	0.000344829	TRUE	hit	109428246	glutamine biosynthetic process [GO:0006542]	cytoplasm [GO:0005737]	GO:0004356; GO:0005524; GO:0005737; GO:0006542	ATP binding [GO:0005524]; glutamine synthetase activity [GO:0004356]
mex-5	9	Zinc finger protein mex-5	Caenorhabditis elegans	1	1	2	3	4	4	14640323	-1.08477	20.661	-21.2436	4.29519e-06	0.000344829	5.31951	8.10231e-05	0.00590262	0.0255666	DR - AL	DR vs AL	limma	4.29519e-06	0.000344829	TRUE	hit	14640323	regulation of protein localization [GO:0032880]	centrosome [GO:0005813]; cytoplasm [GO:0005737]; cytosol [GO:0005829]; P granule [GO:0043186]	GO:0003677; GO:0003730; GO:0005737; GO:0005813; GO:0005829; GO:0008187; GO:0019901; GO:0019904; GO:0032880; GO:0043186; GO:0046872	D binding [GO:0003677]; metal ion binding [GO:0046872]; mR 3'-UTR binding [GO:0003730]; poly-pyrimidine tract binding [GO:0008187]; protein domain specific binding [GO:0019904]; protein kinase binding [GO:0019901]
klp-18	5	Kinesin motor domain-containing protein	Caenorhabditis elegans	1	1	2	3	32	32	177706082	-0.978069	24.1452	-21.1309	4.4098e-06	0.000344829	5.29195	8.83846e-05	0.00630662	0.0255666	DR - AL	DR vs AL	limma	4.4098e-06	0.000344829	FALSE	candidate	177706082	meiotic spindle assembly [GO:0090306]; microtubule-based movement [GO:0007018]; mitotic cell cycle [GO:0000278]	cell cortex [GO:0005938]; kinesin complex [GO:0005871]; microtubule [GO:0005874]; spindle pole [GO:0000922]	GO:0000278; GO:0000922; GO:0003777; GO:0005524; GO:0005871; GO:0005874; GO:0005938; GO:0007018; GO:0008017; GO:0016887; GO:0090306	ATP binding [GO:0005524]; ATP hydrolysis activity [GO:0016887]; microtubule binding [GO:0008017]; microtubule motor activity [GO:0003777]
gst-10	9	Glutathione S-transferase P 10	Caenorhabditis elegans	1	1	2	3	6	13	523501056	-1.65475	24.9928	-21.0928	4.44943e-06	0.000344829	5.28258	9.10168e-05	0.00644708	0.0255666	DR - AL	DR vs AL	limma	4.44943e-06	0.000344829	TRUE	hit	523501056	determination of adult lifespan [GO:0008340]; glutathione metabolic process [GO:0006749]; heat acclimation [GO:0010286]; response to hydrogen peroxide [GO:0042542]; response to UV-C [GO:0010225]	cytosol [GO:0005829]	GO:0004364; GO:0005829; GO:0006749; GO:0008340; GO:0010225; GO:0010286; GO:0042542	glutathione transferase activity [GO:0004364]
egg-3	20402	Protein tyrosine phosphatase-like protein egg-3	Caenorhabditis elegans	1	1	2	3	4	4	7487637	-1.50965	20.1339	-21.0199	4.52629e-06	0.000344829	5.26463	9.62498e-05	0.00672032	0.0255666	DR - AL	DR vs AL	limma	4.52629e-06	0.000344829	TRUE	hit	7487637	cortical actin cytoskeleton organization [GO:0030866]; eggshell formation [GO:0030703]; oocyte maturation [GO:0001556]; polar body extrusion after meiotic divisions [GO:0040038]; positive regulation of protein localization to cell cortex [GO:1904778]	cell cortex [GO:0005938]	GO:0001556; GO:0004725; GO:0005938; GO:0019901; GO:0030703; GO:0030866; GO:0040038; GO:1904778	protein kinase binding [GO:0019901]; protein tyrosine phosphatase activity [GO:0004725]
gfat-2	19699	glutamine--fructose-6-phosphate transaminase (isomerizing)	Caenorhabditis elegans	1	1	2	3	11	11	134369900	-1.623	22.5239	-20.9517	4.59979e-06	0.000344829	5.24773	0.000101412	0.00698233	0.0255666	DR - AL	DR vs AL	limma	4.59979e-06	0.000344829	TRUE	hit	134369900	fructose 6-phosphate metabolic process [GO:0006002]; glutamine metabolic process [GO:0006541]; protein N-linked glycosylation [GO:0006487]; UDP-N-acetylglucosamine metabolic process [GO:0006047]	cytosol [GO:0005829]	GO:0004360; GO:0005829; GO:0006002; GO:0006047; GO:0006487; GO:0006541; GO:0097367	carbohydrate derivative binding [GO:0097367]; glutamine-fructose-6-phosphate transaminase (isomerizing) activity [GO:0004360]
ace-3	9	Carboxylic ester hydrolase	Caenorhabditis elegans	1	1	2	3	2	2	3207705	1.04245	18.3307	20.9243	4.62959e-06	0.000344829	5.24095	0.00010355	0.00708871	0.0255666	DR - AL	DR vs AL	limma	4.62959e-06	0.000344829	TRUE	hit	3207705	acetylcholine catabolic process [GO:0006581]; acetylcholine catabolic process in synaptic cleft [GO:0001507]; choline metabolic process [GO:0019695]; hatching [GO:0035188]; multicellular organismal movement [GO:0050879]; nematode larval development [GO:0002119]; regulation of backward locomotion [GO:0043058]	extracellular space [GO:0005615]; plasma membrane [GO:0005886]; synaptic cleft [GO:0043083]	GO:0001507; GO:0002119; GO:0003990; GO:0005615; GO:0005886; GO:0006581; GO:0019695; GO:0035188; GO:0042802; GO:0042803; GO:0043058; GO:0043083; GO:0050879	acetylcholinesterase activity [GO:0003990]; identical protein binding [GO:0042802]; protein homodimerization activity [GO:0042803]
cec-1	34618	Chromo domain-containing protein cec-1	Caenorhabditis elegans	1	1	2	3	7	7	119479506	1.05156	22.4328	20.8121	4.75447e-06	0.000344829	5.21299	0.000112785	0.00753458	0.0255666	DR - AL	DR vs AL	limma	4.75447e-06	0.000344829	TRUE	hit	119479506	chromatin organization [GO:0006325]; negative regulation of transcription by R polymerase II [GO:0000122]	nucleus [GO:0005634]; pericentric heterochromatin [GO:0005721]	GO:0000122; GO:0003677; GO:0003682; GO:0005634; GO:0005721; GO:0006325; GO:0035064	chromatin binding [GO:0003682]; D binding [GO:0003677]; methylated histone binding [GO:0035064]
CELE_K08B12.1	1584	Fungal lipase-like domain-containing protein	Caenorhabditis elegans	1	1	2	3	3	3	7304193	1.34222	19.5244	20.7991	4.76924e-06	0.000344829	5.20973	0.000113907	0.00758728	0.0255666	DR - AL	DR vs AL	limma	4.76924e-06	0.000344829	TRUE	hit	7304193	lipid metabolic process [GO:0006629]		GO:0006629
rif-1.1	9	CID domain-containing protein	Caenorhabditis elegans	1	1	2	3	3	3	1733915	-1.28397	18.9313	-20.7763	4.79524e-06	0.000344829	5.20401	0.000115897	0.00768003	0.0255666	DR - AL	DR vs AL	limma	4.79524e-06	0.000344829	TRUE	hit	1733915	telomere maintenance [GO:0000723]	nucleus [GO:0005634]	GO:0000723; GO:0005634
CELE_F21D5.1	19680	Phosphoacetylglucosamine mutase	Caenorhabditis elegans	1	1	2	3	26	26	149254040	-0.964829	25.0038	-20.775	4.7967e-06	0.000344829	5.20369	0.00011601	0.00768525	0.0255666	DR - AL	DR vs AL	limma	4.7967e-06	0.000344829	FALSE	candidate	149254040	carbohydrate metabolic process [GO:0005975]; hemopoiesis [GO:0030097]; UDP-N-acetylglucosamine biosynthetic process [GO:0006048]		GO:0000287; GO:0004610; GO:0005975; GO:0006048; GO:0030097	magnesium ion binding [GO:0000287]; phosphoacetylglucosamine mutase activity [GO:0004610]
ZK512.4	34642	Signal recognition particle 9 kDa protein	Caenorhabditis elegans	1	1	2	3	2	2	29762264	-1.55037	21.616	-20.7319	4.84624e-06	0.000344829	5.19288	0.000119859	0.00786183	0.0259664	DR - AL	DR vs AL	limma	4.84624e-06	0.000344829	TRUE	hit	29762264	negative regulation of translational elongation [GO:0045900]; SRP-dependent cotranslational protein targeting to membrane [GO:0006614]	signal recognition particle, endoplasmic reticulum targeting [GO:0005786]	GO:0005786; GO:0006614; GO:0008312; GO:0045900	7S R binding [GO:0008312]
acs-1	9	Medium-chain acyl-CoA ligase ACSF2, mitochondrial	Caenorhabditis elegans	1	1	2	3	17	17	82714426	-0.954163	24.0048	-20.5488	5.06371e-06	0.000344829	5.14664	0.000137597	0.00863825	0.0259664	DR - AL	DR vs AL	limma	5.06371e-06	0.000344829	FALSE	candidate	82714426	'de novo' IMP biosynthetic process [GO:0006189]	cytosol [GO:0005829]	GO:0004638; GO:0004639; GO:0005524; GO:0005829; GO:0006189; GO:0042802; GO:0043727	5-amino-4-imidazole carboxylate lyase activity [GO:0043727]; ATP binding [GO:0005524]; identical protein binding [GO:0042802]; phosphoribosylaminoimidazole carboxylase activity [GO:0004638]; phosphoribosylaminoimidazolesuccinocarboxamide synthase activity [GO:0004639]
CELE_T20B3.1	0	Choline/carnitine acyltransferase domain-containing protein	Caenorhabditis elegans	1	1	2	3	12	12	93722490	1.01162	23.7141	20.5384	5.0764e-06	0.000344829	5.144	0.000138674	0.00868326	0.0259664	DR - AL	DR vs AL	limma	5.0764e-06	0.000344829	TRUE	hit	93722490		peroxisome [GO:0005777]	GO:0005777; GO:0008458	carnitine O-octanoyltransferase activity [GO:0008458]
cyn-2	52010	Peptidyl-prolyl cis-trans isomerase 2	Caenorhabditis elegans	1	1	2	3	2	2	1818016692	0.945934	22.2572	20.5049	5.11766e-06	0.000344829	5.13547	0.00014221	0.00882938	0.0259664	DR - AL	DR vs AL	limma	5.11766e-06	0.000344829	FALSE	candidate	1818016692	protein folding [GO:0006457]	cytoplasm [GO:0005737]; mitochondrion [GO:0005739]; nucleus [GO:0005634]	GO:0003755; GO:0005634; GO:0005737; GO:0005739; GO:0006457; GO:0016018	cyclosporin A binding [GO:0016018]; peptidyl-prolyl cis-trans isomerase activity [GO:0003755]
san-1	2053	BUB1 N-terminal domain-containing protein	Caenorhabditis elegans	1	1	2	3	3	3	22934862	-0.980597	21.3028	-20.4591	5.17456e-06	0.000344829	5.1238	0.000147167	0.00903013	0.0259664	DR - AL	DR vs AL	limma	5.17456e-06	0.000344829	FALSE	candidate	22934862	meiotic sister chromatid cohesion, centromeric [GO:0051754]; mitotic spindle assembly checkpoint signaling [GO:0007094]; regulation of cell cycle [GO:0051726]; response to anoxia [GO:0034059]	kinetochore [GO:0000776]; nucleoplasm [GO:0005654]; nucleus [GO:0005634]	GO:0000776; GO:0004672; GO:0005634; GO:0005654; GO:0007094; GO:0034059; GO:0051726; GO:0051754	protein kinase activity [GO:0004672]
mec-17	45100	Alpha-tubulin N-acetyltransferase 1	Caenorhabditis elegans	1	1	2	3	5	5	41529716	1.10068	22.1045	20.4432	5.19455e-06	0.000344829	5.11973	0.000148931	0.00910043	0.0259664	DR - AL	DR vs AL	limma	5.19455e-06	0.000344829	TRUE	hit	41529716	mechanoreceptor differentiation [GO:0042490]; neuron development [GO:0048666]; regulation of microtubule cytoskeleton organization [GO:0070507]; thigmotaxis [GO:0001966]	microtubule [GO:0005874]	GO:0001966; GO:0004468; GO:0005874; GO:0019799; GO:0042490; GO:0048666; GO:0070507	lysine N-acetyltransferase activity, acting on acetyl phosphate as donor [GO:0004468]; tubulin N-acetyltransferase activity [GO:0019799]
nasp-2	17687	Tetratricopeptide SHNi-TPR domain-containing protein	Caenorhabditis elegans	1	1	2	3	21	21	117508802	-1.7601	23.8989	-20.4079	5.2391e-06	0.000344829	5.11071	0.000152904	0.00925667	0.0259664	DR - AL	DR vs AL	limma	5.2391e-06	0.000344829	TRUE	hit	117508802	CENP-A containing chromatin assembly [GO:0034080]; D replication-dependent chromatin assembly [GO:0006335]	nucleoplasm [GO:0005654]	GO:0005654; GO:0006335; GO:0034080; GO:0042393	histone binding [GO:0042393]
ctsa-4.2	76725	Carboxypeptidase	Caenorhabditis elegans	1	1	2	3	4	4	13016596	0.950672	21.1536	20.4042	5.24382e-06	0.000344829	5.10976	0.000153329	0.00927319	0.0259664	DR - AL	DR vs AL	limma	5.24382e-06	0.000344829	FALSE	candidate	13016596	proteolysis [GO:0006508]	membrane raft [GO:0045121]	GO:0004185; GO:0006508; GO:0045121	serine-type carboxypeptidase activity [GO:0004185]
F13C5.5	76565	Uncharacterized protein F13C5.5	Caenorhabditis elegans	1	1	2	3	3	3	400378221	1.08649	23.807	20.3805	5.27407e-06	0.000344829	5.10369	0.000156063	0.00937885	0.0259664	DR - AL	DR vs AL	limma	5.27407e-06	0.000344829	TRUE	hit	400378221		membrane [GO:0016020]	GO:0016020
nnt-1	18031	proton-translocating NAD(P)(+) transhydrogenase	Caenorhabditis elegans	1	1	2	3	16	16	281096820	0.965218	23.6233	20.3517	5.31108e-06	0.000344829	5.0963	0.000159446	0.00950771	0.0259664	DR - AL	DR vs AL	limma	5.31108e-06	0.000344829	FALSE	candidate	281096820	DPH regeneration [GO:0006740]; proton transmembrane transport [GO:1902600]	mitochondrial inner membrane [GO:0005743]; mitochondrion [GO:0005739]; plasma membrane [GO:0005886]	GO:0005739; GO:0005743; GO:0005886; GO:0006740; GO:0008746; GO:0050661; GO:1902600	D(P)+ transhydrogenase activity [GO:0008746]; DP binding [GO:0050661]
cyp-33c8	2641	CYtochrome P450 family	Caenorhabditis elegans	1	1	2	3	2	3	14371313	0.986368	20.277	20.2988	5.37988e-06	0.000344829	5.08269	0.00016584	0.00974587	0.0259664	DR - AL	DR vs AL	limma	5.37988e-06	0.000344829	FALSE	candidate	14371313	organic acid metabolic process [GO:0006082]; xenobiotic metabolic process [GO:0006805]	cytoplasm [GO:0005737]; intracellular membrane-bounded organelle [GO:0043231]	GO:0005506; GO:0005737; GO:0006082; GO:0006805; GO:0008395; GO:0016712; GO:0020037; GO:0043231	heme binding [GO:0020037]; iron ion binding [GO:0005506]; oxidoreductase activity, acting on paired donors, with incorporation or reduction of molecular oxygen, reduced flavin or flavoprotein as one donor, and incorporation of one atom of oxygen [GO:0016712]; steroid hydroxylase activity [GO:0008395]
bath-26	76611	MATH domain-containing protein	Caenorhabditis elegans	1	1	2	3	3	3	45207188	1.00003	22.251	20.2794	5.40536e-06	0.000344829	5.07769	0.000168243	0.00983362	0.0279867	DR - AL	DR vs AL	limma	5.40536e-06	0.000344829	TRUE	hit	45207188
inx-14	62136	Innexin-14	Caenorhabditis elegans	1	1	2	3	5	5	15532168	-1.01401	21.4291	-20.2212	5.48275e-06	0.000344829	5.06266	0.000175657	0.0101104	0.0279867	DR - AL	DR vs AL	limma	5.48275e-06	0.000344829	TRUE	hit	15532168	germ cell proliferation [GO:0036093]; monoatomic ion transmembrane transport [GO:0034220]; oocyte maturation [GO:0001556]	gap junction [GO:0005921]; plasma membrane [GO:0005886]	GO:0001556; GO:0005243; GO:0005886; GO:0005921; GO:0034220; GO:0036093; GO:0055077	gap junction channel activity [GO:0005243]; gap junction hemi-channel activity [GO:0055077]
cpr-2	45466	Peptidase C1A papain C-terminal domain-containing protein	Caenorhabditis elegans	1	1	2	3	7	7	58747390	2.59777	22.0469	20.2054	5.50401e-06	0.000344829	5.05856	0.000177725	0.0101861	0.0787569	DR - AL	DR vs AL	limma	5.50401e-06	0.000344829	TRUE	hit	58747390	proteolysis involved in protein catabolic process [GO:0051603]	extracellular space [GO:0005615]; lysosome [GO:0005764]	GO:0004197; GO:0005615; GO:0005764; GO:0051603	cysteine-type endopeptidase activity [GO:0004197]
gls-1	8	Germline survival defective-1	Caenorhabditis elegans	1	1	2	3	13	13	47744042	-0.950772	22.9727	-19.9408	5.87495e-06	0.000364529	4.98942	0.000215911	0.0120401	0.0787569	DR - AL	DR vs AL	limma	5.87495e-06	0.000364529	FALSE	candidate	47744042	germ-line sex determination [GO:0018992]; meiotic cell cycle [GO:0051321]; mR 3'-end processing [GO:0031124]; positive regulation of gene expression [GO:0010628]; regulation of translation [GO:0006417]	cytoplasm [GO:0005737]; P granule [GO:0043186]	GO:0000993; GO:0005737; GO:0006417; GO:0010628; GO:0018992; GO:0031124; GO:0043186; GO:0051321	R polymerase II complex binding [GO:0000993]
ima-2	91276	Importin subunit alpha-2	Caenorhabditis elegans	1	1	2	3	13	13	250335256	-1.23371	23.6248	-19.8196	6.05464e-06	0.000372101	4.95742	0.000235842	0.0129685	0.0787569	DR - AL	DR vs AL	limma	6.05464e-06	0.000372101	TRUE	hit	250335256	embryo development ending in birth or egg hatching [GO:0009792]; meiotic cell cycle [GO:0051321]; meiotic sister chromatid cohesion [GO:0051177]; mitotic nuclear membrane reassembly [GO:0007084]; NLS-bearing protein import into nucleus [GO:0006607]; protein import into nucleus [GO:0006606]; regulation of chromosome segregation [GO:0051983]	cytoplasm [GO:0005737]; nuclear envelope [GO:0005635]; nuclear pore [GO:0005643]; nucleoplasm [GO:0005654]; nucleus [GO:0005634]	GO:0005634; GO:0005635; GO:0005643; GO:0005654; GO:0005737; GO:0006606; GO:0006607; GO:0007084; GO:0008139; GO:0009792; GO:0051177; GO:0051321; GO:0051983; GO:0061608	nuclear import signal receptor activity [GO:0061608]; nuclear localization sequence binding [GO:0008139]
C34H4.1	45144	Amine oxidase	Caenorhabditis elegans	1	1	2	3	5	5	22314418	1.16868	21.7924	19.7255	6.19889e-06	0.000373279	4.93238	0.000252517	0.0137256	0.0787569	DR - AL	DR vs AL	limma	6.19889e-06	0.000373279	TRUE	hit	22314418	innate immune response [GO:0045087]	membrane raft [GO:0045121]	GO:0045087; GO:0045121
evl-18	7	Cell division control protein 45 homolog	Caenorhabditis elegans	1	1	2	3	4	4	9928832	-1.33436	20.4867	-19.6875	6.25826e-06	0.000373279	4.92223	0.000259552	0.0140399	0.0787569	DR - AL	DR vs AL	limma	6.25826e-06	0.000373279	TRUE	hit	9928832	cell division [GO:0051301]; D replication initiation [GO:0006270]; double-strand break repair via break-induced replication [GO:0000727]; mitotic D replication preinitiation complex assembly [GO:1902977]	D replication preinitiation complex [GO:0031261]; nucleus [GO:0005634]	GO:0000727; GO:0003682; GO:0003688; GO:0003697; GO:0005634; GO:0006270; GO:0031261; GO:0051301; GO:1902977	chromatin binding [GO:0003682]; D replication origin binding [GO:0003688]; single-stranded D binding [GO:0003697]
pals-32	16898	Protein containing ALS2cr12 (ALS2CR12) signature	Caenorhabditis elegans	1	1	2	3	7	7	16795755	1.2972	21.2493	19.6647	6.29413e-06	0.000373279	4.91615	0.000263852	0.0142304	0.0787569	DR - AL	DR vs AL	limma	6.29413e-06	0.000373279	TRUE	hit	16795755
mex-1	0	C3H1-type domain-containing protein	Caenorhabditis elegans	1	1	2	3	8	8	25980582	-1.47363	22.133	-19.6578	6.3052e-06	0.000373279	4.91427	0.000265186	0.0142894	0.0787569	DR - AL	DR vs AL	limma	6.3052e-06	0.000373279	TRUE	hit	25980582		cytosol [GO:0005829]	GO:0003730; GO:0005829; GO:0046872	metal ion binding [GO:0046872]; mR 3'-UTR binding [GO:0003730]
CELE_K09E4.1	9	Protein kinase domain-containing protein	Caenorhabditis elegans	1	1	2	3	5	5	12767883	0.924249	20.0797	19.4604	6.62772e-06	0.000388806	4.86109	0.000305597	0.0160238	0.0787569	DR - AL	DR vs AL	limma	6.62772e-06	0.000388806	FALSE	candidate	12767883	phosphorylation [GO:0016310]; signal transduction [GO:0007165]	cytoplasm [GO:0005737]; nucleus [GO:0005634]	GO:0004674; GO:0005634; GO:0005737; GO:0007165; GO:0016310	protein serine/threonine kinase activity [GO:0004674]
clec-61	23565	VWFA domain-containing protein	Caenorhabditis elegans	1	1	2	3	6	6	94473240	2.16606	22.8559	19.3685	6.78455e-06	0.000391237	4.83612	0.000326309	0.0168771	0.0787569	DR - AL	DR vs AL	limma	6.78455e-06	0.000391237	TRUE	hit	94473240	defense response to Gram-positive bacterium [GO:0050830]; innate immune response [GO:0045087]		GO:0045087; GO:0050830
cey-3	91398	CSD domain-containing protein	Caenorhabditis elegans	1	1	2	3	19	19	583306160	-0.965538	26.24	-19.336	6.84117e-06	0.000391237	4.82724	0.000333957	0.0171864	0.0787569	DR - AL	DR vs AL	limma	6.84117e-06	0.000391237	FALSE	candidate	583306160	regulation of gene expression [GO:0010468]	nucleus [GO:0005634]; ribonucleoprotein complex [GO:1990904]	GO:0003676; GO:0005634; GO:0010468; GO:0043021; GO:1990904	nucleic acid binding [GO:0003676]; ribonucleoprotein complex binding [GO:0043021]
Y45F10C.2	45941	UPF0375 protein Y45F10C.2	Caenorhabditis elegans	1	1	2	3	0	3	33180596	-0.99597	21.3336	-19.303	6.89914e-06	0.000391237	4.81822	0.000341879	0.0175034	0.0787569	DR - AL	DR vs AL	limma	6.89914e-06	0.000391237	FALSE	candidate	33180596		extracellular region [GO:0005576]	GO:0005576
citk-2	21025	non-specific serine/threonine protein kinase	Caenorhabditis elegans	1	1	2	3	10	10	8168772	-0.962216	21.0276	-19.2843	6.93219e-06	0.000391237	4.81311	0.000346438	0.0176844	0.0787569	DR - AL	DR vs AL	limma	6.93219e-06	0.000391237	FALSE	candidate	8168772	actomyosin structure organization [GO:0031032]; phosphorylation [GO:0016310]	cytoplasm [GO:0005737]; cytoskeleton [GO:0005856]	GO:0004674; GO:0005524; GO:0005737; GO:0005856; GO:0016310; GO:0031032; GO:0046872	ATP binding [GO:0005524]; metal ion binding [GO:0046872]; protein serine/threonine kinase activity [GO:0004674]
snf-11	5	Transporter	Caenorhabditis elegans	1	1	2	3	4	4	52036388	0.9108	22.8033	19.233	7.02415e-06	0.000391237	4.79902	0.000359281	0.0181886	0.0787569	DR - AL	DR vs AL	limma	7.02415e-06	0.000391237	FALSE	candidate	52036388	amino acid transport [GO:0006865]; gamma-aminobutyric acid transport [GO:0015812]; sodium ion transmembrane transport [GO:0035725]	neuron projection [GO:0043005]; neuronal cell body [GO:0043025]; plasma membrane [GO:0005886]	GO:0005332; GO:0005886; GO:0006865; GO:0015812; GO:0035725; GO:0043005; GO:0043025	gamma-aminobutyric acid:sodium:chloride symporter activity [GO:0005332]
pals-14	5	Protein containing ALS2cr12 (ALS2CR12) signature	Caenorhabditis elegans	1	1	2	3	17	17	49104362	0.971154	24.0935	19.1899	7.10244e-06	0.000391237	4.78716	0.000370401	0.0186185	0.0787569	DR - AL	DR vs AL	limma	7.10244e-06	0.000391237	FALSE	candidate	49104362
C52B9.8	22944	Methyltransferase-like protein 13	Caenorhabditis elegans	1	1	2	3	4	4	3032740	0.911956	19.8989	19.1789	7.1225e-06	0.000391237	4.78414	0.000373276	0.0187286	0.0787569	DR - AL	DR vs AL	limma	7.1225e-06	0.000391237	FALSE	candidate	3032740	methylation [GO:0032259]; polyamine biosynthetic process [GO:0006596]	membrane [GO:0016020]	GO:0006596; GO:0008168; GO:0010487; GO:0016020; GO:0032259	methyltransferase activity [GO:0008168]; thermospermine synthase activity [GO:0010487]
magu-3	91182	Guanylate kinase-like domain-containing protein	Caenorhabditis elegans	1	1	2	3	5	5	18245546	1.17849	21.7394	19.1617	7.15418e-06	0.000391237	4.77939	0.000377842	0.0189027	0.110009	DR - AL	DR vs AL	limma	7.15418e-06	0.000391237	TRUE	hit	18245546	phosphorylation [GO:0016310]	cell-cell junction [GO:0005911]; plasma membrane [GO:0005886]	GO:0005886; GO:0005911; GO:0016301; GO:0016310	kinase activity [GO:0016301]
odr-3	18434	Guanine nucleotide-binding protein alpha-17 subunit	Caenorhabditis elegans	1	1	2	3	3	3	8939246	0.916193	20.2807	18.9743	7.51013e-06	0.000406333	4.72735	0.000431014	0.0210538	0.110009	DR - AL	DR vs AL	limma	7.51013e-06	0.000406333	FALSE	candidate	8939246	adenylate cyclase-modulating G protein-coupled receptor signaling pathway [GO:0007188]; chemotaxis [GO:0006935]; cilium assembly [GO:0060271]; hyperosmotic response [GO:0006972]; olfactory behavior [GO:0042048]; response to odorant [GO:1990834]; sensory perception of smell [GO:0007608]	cytoplasm [GO:0005737]; dendrite [GO:0030425]; heterotrimeric G-protein complex [GO:0005834]; neuronal cell body [GO:0043025]; non-motile cilium [GO:0097730]	GO:0001664; GO:0003924; GO:0005525; GO:0005737; GO:0005834; GO:0006935; GO:0006972; GO:0007188; GO:0007608; GO:0030425; GO:0031683; GO:0031849; GO:0042048; GO:0043025; GO:0046872; GO:0060271; GO:0097730; GO:1990834	G protein-coupled receptor binding [GO:0001664]; G-protein beta/gamma-subunit complex binding [GO:0031683]; GTP binding [GO:0005525]; GTPase activity [GO:0003924]; metal ion binding [GO:0046872]; olfactory receptor binding [GO:0031849]
ora-1	45098	Onchocerca Related Antigen family	Caenorhabditis elegans	1	1	2	3	3	3	33578626	1.56073	20.1275	18.9493	7.5593e-06	0.000406333	4.72034	0.000438629	0.0213535	0.110009	DR - AL	DR vs AL	limma	7.5593e-06	0.000406333	TRUE	hit	33578626
mlt-10	76555	MLt-TeN (Mlt-10) related	Caenorhabditis elegans	1	1	2	3	2	2	266685	1.26685	18.5411	18.919	7.61914e-06	0.000406333	4.71188	0.000447984	0.021719	0.110009	DR - AL	DR vs AL	limma	7.61914e-06	0.000406333	TRUE	hit	266685	cuticle development involved in collagen and cuticulin-based cuticle molting cycle [GO:0042338]; epidermis development [GO:0008544]	extracellular space [GO:0005615]; membrane [GO:0016020]	GO:0005615; GO:0008544; GO:0016020; GO:0042338
acs-21	16481	Fatty Acid CoA Synthetase family	Caenorhabditis elegans	1	1	2	3	10	10	165410326	0.906306	22.6625	18.861	7.7357e-06	0.000409168	4.69558	0.000466482	0.022433	0.110009	DR - AL	DR vs AL	limma	7.7357e-06	0.000409168	FALSE	candidate	165410326	fatty acid metabolic process [GO:0006631]		GO:0006631; GO:0031956	medium-chain fatty acid-CoA ligase activity [GO:0031956]
spe-15	9	Myosin motor domain-containing protein	Caenorhabditis elegans	1	1	2	3	21	21	35364322	0.878171	23.4618	18.7979	7.86483e-06	0.000412539	4.67779	0.000487394	0.0232263	0.110009	DR - AL	DR vs AL	limma	7.86483e-06	0.000412539	FALSE	candidate	35364322	actin filament organization [GO:0007015]; actin filament-based movement [GO:0030048]; endocytosis [GO:0006897]; organelle localization [GO:0051640]; spermatid development [GO:0007286]; spermatogenesis [GO:0007283]; vesicle transport along actin filament [GO:0030050]	actin cytoskeleton [GO:0015629]; cytoplasm [GO:0005737]; endocytic vesicle [GO:0030139]; myofibril [GO:0030016]; myosin complex [GO:0016459]; plasma membrane [GO:0005886]	GO:0000146; GO:0005524; GO:0005737; GO:0005886; GO:0006897; GO:0007015; GO:0007283; GO:0007286; GO:0015629; GO:0016459; GO:0030016; GO:0030048; GO:0030050; GO:0030139; GO:0051015; GO:0051640	actin filament binding [GO:0051015]; ATP binding [GO:0005524]; microfilament motor activity [GO:0000146]
rnr-1	3604	Ribonucleoside-diphosphate reductase large subunit	Caenorhabditis elegans	1	1	2	3	24	24	210431656	-1.10485	25.2869	-18.7504	7.96373e-06	0.000412539	4.66436	0.000503708	0.0238353	0.110009	DR - AL	DR vs AL	limma	7.96373e-06	0.000412539	TRUE	hit	210431656	deoxyribonucleotide biosynthetic process [GO:0009263]; D replication [GO:0006260]	ribonucleoside-diphosphate reductase complex [GO:0005971]	GO:0004748; GO:0005524; GO:0005971; GO:0006260; GO:0009263	ATP binding [GO:0005524]; ribonucleoside-diphosphate reductase activity, thioredoxin disulfide as acceptor [GO:0004748]
CELE_Y37H2A.14	5	Transmembrane protein	Caenorhabditis elegans	1	1	2	3	5	5	15358704	1.21493	21.3871	18.7373	7.99122e-06	0.000412539	4.66065	0.000508288	0.0240047	0.11108	DR - AL	DR vs AL	limma	7.99122e-06	0.000412539	TRUE	hit	15358704		membrane [GO:0016020]	GO:0016020
clec-87	9	C-type lectin domain-containing protein 87	Caenorhabditis elegans	1	1	2	3	2	3	10646797	-1.25879	19.3266	-18.5916	8.30526e-06	0.000425348	4.61916	0.000562	0.0259488	0.11108	DR - AL	DR vs AL	limma	8.30526e-06	0.000425348	TRUE	hit	10646797		external side of plasma membrane [GO:0009897]	GO:0009897; GO:0030246	carbohydrate binding [GO:0030246]
ncx-3	5	Calx-beta domain-containing protein	Caenorhabditis elegans	1	1	2	3	14	14	37496702	0.970544	23.3955	18.5164	8.47307e-06	0.000425857	4.59761	0.000591738	0.0269882	0.11108	DR - AL	DR vs AL	limma	8.47307e-06	0.000425857	FALSE	candidate	37496702	calcium ion import across plasma membrane [GO:0098703]; cell communication [GO:0007154]; metal ion transport [GO:0030001]	axon [GO:0030424]; membrane [GO:0016020]; postsynapse [GO:0098794]; sarcolemma [GO:0042383]	GO:0005432; GO:0005516; GO:0007154; GO:0016020; GO:0030001; GO:0030424; GO:0042383; GO:0046872; GO:0098703; GO:0098794	calcium:sodium antiporter activity [GO:0005432]; calmodulin binding [GO:0005516]; metal ion binding [GO:0046872]
ben-1	18817	Tubulin beta chain	Caenorhabditis elegans	1	1	2	3	3	3	1652822144	0.849201	22.4407	18.4996	8.51112e-06	0.000425857	4.59278	0.00059858	0.0272238	0.11108	DR - AL	DR vs AL	limma	8.51112e-06	0.000425857	FALSE	candidate	1652822144	chemosensory behavior [GO:0007635]; egg-laying behavior [GO:0018991]; microtubule cytoskeleton organization [GO:0000226]; microtubule-based process [GO:0007017]; mitotic cell cycle [GO:0000278]	cytoplasm [GO:0005737]; microtubule [GO:0005874]	GO:0000226; GO:0000278; GO:0003924; GO:0005198; GO:0005200; GO:0005525; GO:0005737; GO:0005874; GO:0007017; GO:0007635; GO:0018991	GTP binding [GO:0005525]; GTPase activity [GO:0003924]; structural constituent of cytoskeleton [GO:0005200]; structural molecule activity [GO:0005198]
vsra-1	9	Piwi domain-containing protein	Caenorhabditis elegans	1	1	2	3	31	31	120003112	0.972915	25.3618	18.4987	8.51318e-06	0.000425857	4.59252	0.000598952	0.0272366	0.11108	DR - AL	DR vs AL	limma	8.51318e-06	0.000425857	FALSE	candidate	120003112	regulatory ncR-mediated post-transcriptional gene silencing [GO:0035194]	cytoplasm [GO:0005737]; cytoplasmic ribonucleoprotein granule [GO:0036464]; nucleus [GO:0005634]; RISC complex [GO:0016442]	GO:0003727; GO:0004521; GO:0005634; GO:0005737; GO:0016442; GO:0035194; GO:0035198; GO:0036464	miR binding [GO:0035198]; R endonuclease activity [GO:0004521]; single-stranded R binding [GO:0003727]
iff-1	34563	Eukaryotic translation initiation factor 5A-1	Caenorhabditis elegans	1	1	2	3	5	5	1590797312	-0.932427	24.399	-18.4452	8.63575e-06	0.000428666	4.5771	0.000621247	0.0279949	0.11108	DR - AL	DR vs AL	limma	8.63575e-06	0.000428666	FALSE	candidate	1590797312	gamete generation [GO:0007276]; positive regulation of translational elongation [GO:0045901]; positive regulation of translational termination [GO:0045905]; protein localization [GO:0008104]; translational elongation [GO:0006414]	cytoplasm [GO:0005737]	GO:0003723; GO:0003746; GO:0005737; GO:0006414; GO:0007276; GO:0008104; GO:0043022; GO:0045901; GO:0045905	ribosome binding [GO:0043022]; R binding [GO:0003723]; translation elongation factor activity [GO:0003746]
pid-3	76616	Protein pid-3	Caenorhabditis elegans	1	1	2	3	12	12	158365928	-0.953292	24.6145	-18.3807	8.78638e-06	0.000432813	4.55844	0.000649156	0.0289251	0.11108	DR - AL	DR vs AL	limma	8.78638e-06	0.000432813	FALSE	candidate	158365928	21U-R metabolic process [GO:0034585]; cell division [GO:0051301]; chromosome segregation [GO:0007059]; embryo development ending in birth or egg hatching [GO:0009792]; piR processing [GO:0034587]; positive regulation of cell division [GO:0051781]; positive regulation of chromosome segregation [GO:0051984]	cytoplasm [GO:0005737]; nucleus [GO:0005634]; perinuclear region of cytoplasm [GO:0048471]; R cap binding complex [GO:0034518]	GO:0005634; GO:0005737; GO:0007059; GO:0009792; GO:0034518; GO:0034585; GO:0034587; GO:0048471; GO:0051301; GO:0051781; GO:0051984
cbl-1	2215	cystathionine gamma-lyase	Caenorhabditis elegans	1	1	2	3	9	9	283513360	-0.899039	23.9937	-18.275	9.04013e-06	0.000440498	4.52769	0.000697439	0.030486	0.11108	DR - AL	DR vs AL	limma	9.04013e-06	0.000440498	FALSE	candidate	283513360	cysteine biosynthetic process [GO:0019344]; transsulfuration [GO:0019346]	cytoplasm [GO:0005737]	GO:0004123; GO:0005737; GO:0016846; GO:0019344; GO:0019346; GO:0030170; GO:0044540; GO:0080146	carbon-sulfur lyase activity [GO:0016846]; cystathionine gamma-lyase activity [GO:0004123]; L-cysteine desulfhydrase activity [GO:0080146]; L-cystine L-cysteine-lyase (deaminating) [GO:0044540]; pyridoxal phosphate binding [GO:0030170]
R12E2.11	61790	Orotate phosphoribosyltransferase	Caenorhabditis elegans	1	1	2	3	5	5	38448904	-0.91249	21.8812	-18.2539	9.09174e-06	0.000440498	4.52153	0.000707451	0.0308023	0.11108	DR - AL	DR vs AL	limma	9.09174e-06	0.000440498	FALSE	candidate	38448904	'de novo' UMP biosynthetic process [GO:0044205]; pyrimidine nucleobase biosynthetic process [GO:0019856]; UMP biosynthetic process [GO:0006222]; UMP salvage [GO:0044206]		GO:0004588; GO:0004590; GO:0004845; GO:0006222; GO:0019856; GO:0044205; GO:0044206	orotate phosphoribosyltransferase activity [GO:0004588]; orotidine-5'-phosphate decarboxylase activity [GO:0004590]; uracil phosphoribosyltransferase activity [GO:0004845]
CELE_E02H4.6	5	non-specific serine/threonine protein kinase	Caenorhabditis elegans	1	1	2	3	4	4	10508761	-1.23905	19.6951	-18.2211	9.17282e-06	0.000440498	4.51194	0.000723309	0.0312982	0.11108	DR - AL	DR vs AL	limma	9.17282e-06	0.000440498	TRUE	hit	10508761	endocytosis [GO:0006897]; phosphorylation [GO:0016310]; positive regulation of canonical Wnt signaling pathway [GO:0090263]; positive regulation of proteasomal ubiquitin-dependent protein catabolic process [GO:0032436]; signal transduction [GO:0007165]	cytoplasm [GO:0005737]; nucleus [GO:0005634]	GO:0004674; GO:0005524; GO:0005634; GO:0005737; GO:0006897; GO:0007165; GO:0016310; GO:0032436; GO:0090263	ATP binding [GO:0005524]; protein serine/threonine kinase activity [GO:0004674]
CELE_F46A9.1	93729	MSP domain-containing protein	Caenorhabditis elegans	1	1	2	3	5	5	31145236	1.23034	22.121	18.204	9.21544e-06	0.000440498	4.50692	0.000731708	0.0315584	0.11108	DR - AL	DR vs AL	limma	9.21544e-06	0.000440498	TRUE	hit	31145236
CELE_F45D11.15	5	B30.2/SPRY domain-containing protein	Caenorhabditis elegans	1	1	2	3	0	22	426926344	0.911084	25.2233	18.1306	9.40094e-06	0.000445194	4.48536	0.000768769	0.0326864	0.11108	DR - AL	DR vs AL	limma	9.40094e-06	0.000445194	FALSE	candidate	426926344
hsp-16.11	34696	Heat shock protein Hsp-16.1/Hsp-16.11	Caenorhabditis elegans	1	1	2	3	4	6	53823467	-1.22792	22.422	-18.1042	9.46886e-06	0.000445194	4.47757	0.00078254	0.0330975	0.11108	DR - AL	DR vs AL	limma	9.46886e-06	0.000445194	TRUE	hit	53823467	defense response to Gram-negative bacterium [GO:0050829]; IRE1-mediated unfolded protein response [GO:0036498]; protein refolding [GO:0042026]; response to heat [GO:0009408]	cytoplasm [GO:0005737]; nucleus [GO:0005634]	GO:0005634; GO:0005737; GO:0009408; GO:0036498; GO:0042026; GO:0050829; GO:0051082	unfolded protein binding [GO:0051082]
pri-1	34471	DNA primase small subunit	Caenorhabditis elegans	1	1	2	3	7	8	32461936	-0.916776	22.3477	-18.0462	9.62004e-06	0.000445194	4.46042	0.000813583	0.0340085	0.11108	DR - AL	DR vs AL	limma	9.62004e-06	0.000445194	FALSE	candidate	32461936	D replication, synthesis of R primer [GO:0006269]	alpha D polymerase:primase complex [GO:0005658]	GO:0003896; GO:0005658; GO:0006269; GO:0046872	D primase activity [GO:0003896]; metal ion binding [GO:0046872]
tofu-6	9293	Embryonic developmental protein tofu-6	Caenorhabditis elegans	1	1	2	3	9	9	87027414	-0.977666	23.3922	-17.9733	9.81397e-06	0.000445194	4.43879	0.000854176	0.0351681	0.11108	DR - AL	DR vs AL	limma	9.81397e-06	0.000445194	FALSE	candidate	87027414	21U-R metabolic process [GO:0034585]; cell division [GO:0051301]; D replication [GO:0006260]; embryo development ending in birth or egg hatching [GO:0009792]; embryonic cleavage [GO:0040016]; mitotic sister chromatid separation [GO:0051306]; piR processing [GO:0034587]; positive regulation of cell division [GO:0051781]; positive regulation of chromosome segregation [GO:0051984]	cytoplasm [GO:0005737]; nucleus [GO:0005634]; perinuclear region of cytoplasm [GO:0048471]; R cap binding complex [GO:0034518]	GO:0003723; GO:0005634; GO:0005737; GO:0006260; GO:0009792; GO:0034518; GO:0034585; GO:0034587; GO:0040016; GO:0048471; GO:0051301; GO:0051306; GO:0051781; GO:0051984	R binding [GO:0003723]
daf-18	5	Phosphatidylinositol 3,4,5-trisphosphate 3-phosphatase and dual-specificity protein phosphatase daf-18	Caenorhabditis elegans	1	1	2	3	15	15	17393724	-0.847268	22.1781	-17.949	9.87988e-06	0.000445194	4.43153	0.000868169	0.0355598	0.11108	DR - AL	DR vs AL	limma	9.87988e-06	0.000445194	FALSE	candidate	17393724	cell motility [GO:0048870]; chemosensory behavior [GO:0007635]; chemotaxis [GO:0006935]; dauer larval development [GO:0040024]; dephosphorylation [GO:0016311]; determination of adult lifespan [GO:0008340]; learning or memory [GO:0007611]; negative regulation of cell population proliferation [GO:0008285]; phosphatidylinositol dephosphorylation [GO:0046856]; positive regulation of dauer larval deve…	axon [GO:0030424]; cytoplasmic side of plasma membrane [GO:0009898]; cytosol [GO:0005829]; dendrite [GO:0030425]; neuronal cell body [GO:0043025]; nucleus [GO:0005634]; perikaryon [GO:0043204]; plasma membrane [GO:0005886]; protein phosphatase inhibitor complex [GO:0062049]	GO:0004725; GO:0005634; GO:0005829; GO:0005886; GO:0006606; GO:0006935; GO:0007611; GO:0007635; GO:0008285; GO:0008289; GO:0008340; GO:0009408; GO:0009898; GO:0016311; GO:0016314; GO:0017018; GO:0030424; GO:0030425; GO:0040024; GO:0043025; GO:0043204; GO:0046628; GO:0046856; GO:0048870; GO:0050920; GO:0050927; GO:0051896; GO:0061066; GO:0062049; GO:1902074	lipid binding [GO:0008289]; myosin phosphatase activity [GO:0017018]; phosphatidylinositol-3,4,5-trisphosphate 3-phosphatase activity [GO:0016314]; protein tyrosine phosphatase activity [GO:0004725]
cpl-1	45734	Cathepsin L-like	Caenorhabditis elegans	1	1	2	3	14	14	307597160	-0.84054	25.5043	-17.9225	9.95201e-06	0.000445194	4.42364	0.000883594	0.0359869	0.11108	DR - AL	DR vs AL	limma	9.95201e-06	0.000445194	FALSE	candidate	307597160	apoptotic cell clearance [GO:0043277]; immune response [GO:0006955]; lipid droplet disassembly [GO:1905691]; positive regulation of apoptotic signaling pathway [GO:2001235]; positive regulation of vitellogenesis [GO:1903188]; proteolysis involved in protein catabolic process [GO:0051603]; regulation of apoptosis involved in tissue homeostasis [GO:0060785]; regulation of protein processing [GO:007…	cytoplasm [GO:0005737]; endolysosome [GO:0036019]; extracellular space [GO:0005615]; phagolysosome [GO:0032010]; vesicle lumen [GO:0031983]; yolk granule [GO:0042718]	GO:0004197; GO:0005615; GO:0005737; GO:0006955; GO:0008656; GO:0031983; GO:0032010; GO:0036019; GO:0042718; GO:0043277; GO:0051603; GO:0060785; GO:0070613; GO:1903188; GO:1905691; GO:2001235	cysteine-type endopeptidase activator activity involved in apoptotic process [GO:0008656]; cysteine-type endopeptidase activity [GO:0004197]
perm-1	22090	Epimerase domain-containing protein	Caenorhabditis elegans	1	1	2	3	8	8	32008253	-0.98995	22.3304	-17.9198	9.95938e-06	0.000445194	4.42284	0.000885177	0.0360305	0.11108	DR - AL	DR vs AL	limma	9.95938e-06	0.000445194	FALSE	candidate	32008253		membrane [GO:0016020]	GO:0016020
mcm-6	34647	DNA replication licensing factor mcm-6	Caenorhabditis elegans	1	1	2	3	23	23	134759172	-1.01027	24.7128	-17.9161	9.96969e-06	0.000445194	4.42172	0.000887393	0.0360913	0.11108	DR - AL	DR vs AL	limma	9.96969e-06	0.000445194	TRUE	hit	134759172	D replication initiation [GO:0006270]; D unwinding involved in D replication [GO:0006268]; double-strand break repair via break-induced replication [GO:0000727]; mitotic D replication [GO:1902969]; premeiotic D replication [GO:0006279]	MCM complex [GO:0042555]; nucleus [GO:0005634]	GO:0000727; GO:0003697; GO:0005524; GO:0005634; GO:0006268; GO:0006270; GO:0006279; GO:0016887; GO:0042555; GO:1902969; GO:1990518	ATP binding [GO:0005524]; ATP hydrolysis activity [GO:0016887]; single-stranded 3'-5' D helicase activity [GO:1990518]; single-stranded D binding [GO:0003697]
cey-2	91306	CSD domain-containing protein	Caenorhabditis elegans	1	1	2	3	15	17	1371897872	-0.923864	25.2283	-17.8887	1.00451e-05	0.000445194	4.41355	0.000903668	0.0365355	0.11108	DR - AL	DR vs AL	limma	1.00451e-05	0.000445194	FALSE	candidate	1371897872	regulation of gene expression [GO:0010468]	nucleus [GO:0005634]; ribonucleoprotein complex [GO:1990904]	GO:0003676; GO:0005634; GO:0010468; GO:1990904	nucleic acid binding [GO:0003676]
CELE_W05F2.3	9	Transmembrane protein	Caenorhabditis elegans	1	1	2	3	5	5	68041480	-1.13889	22.2086	-17.8866	1.00509e-05	0.000445194	4.41291	0.000904939	0.03657	0.11108	DR - AL	DR vs AL	limma	1.00509e-05	0.000445194	TRUE	hit	68041480		membrane [GO:0016020]	GO:0016020
CELE_M60.4	2	MARVEL domain-containing protein	Caenorhabditis elegans	1	1	2	3	2	2	85327898	0.861199	21.0884	17.8602	1.01244e-05	0.000445194	4.40501	0.000920931	0.037001	0.11108	DR - AL	DR vs AL	limma	1.01244e-05	0.000445194	FALSE	candidate	85327898		membrane [GO:0016020]	GO:0016020
ZK550.6	62515	Probable phytanoyl-CoA dioxygenase	Caenorhabditis elegans	1	1	2	3	11	11	313672864	0.891712	24.4469	17.8541	1.01416e-05	0.000445194	4.40317	0.000924689	0.0371016	0.11108	DR - AL	DR vs AL	limma	1.01416e-05	0.000445194	FALSE	candidate	313672864	fatty acid alpha-oxidation [GO:0001561]		GO:0001561; GO:0031418; GO:0046872; GO:0048244	L-ascorbic acid binding [GO:0031418]; metal ion binding [GO:0046872]; phytanoyl-CoA dioxygenase activity [GO:0048244]
CELE_F47B8.3	20519	Glutaredoxin domain-containing protein	Caenorhabditis elegans	1	1	2	3	2	2	0	0.91808	19.4832	17.8106	1.02642e-05	0.000446126	4.39013	0.000951699	0.0378163	0.11108	DR - AL	DR vs AL	limma	1.02642e-05	0.000446126	FALSE	candidate	0		mitochondrial matrix [GO:0005759]; protein phosphatase type 2A complex [GO:0000159]	GO:0000159; GO:0005759
C08E8.4	5	NADAR domain-containing protein	Caenorhabditis elegans	1	1	2	3	5	5	50332418	1.03772	22.8835	17.7977	1.03011e-05	0.000446126	4.38623	0.000959882	0.0380302	0.125654	DR - AL	DR vs AL	limma	1.03011e-05	0.000446126	TRUE	hit	50332418	innate immune response [GO:0045087]		GO:0045087
snt-4	91493	C2 domain-containing protein	Caenorhabditis elegans	1	1	2	3	6	6	13812598	0.874731	20.4453	17.7562	1.04204e-05	0.000448285	4.37372	0.000986576	0.0387615	0.125654	DR - AL	DR vs AL	limma	1.04204e-05	0.000448285	FALSE	candidate	13812598	calcium ion-regulated exocytosis of neurotransmitter [GO:0048791]; cellular response to calcium ion [GO:0071277]; regulation of calcium ion-dependent exocytosis [GO:0017158]; regulation of dopamine secretion [GO:0014059]; vesicle fusion [GO:0006906]	axon [GO:0030424]; exocytic vesicle [GO:0070382]; plasma membrane [GO:0005886]; presynapse [GO:0098793]; synapse [GO:0045202]	GO:0000149; GO:0001786; GO:0005509; GO:0005544; GO:0005886; GO:0006906; GO:0014059; GO:0017158; GO:0030276; GO:0030424; GO:0045202; GO:0048791; GO:0070382; GO:0071277; GO:0098793	calcium ion binding [GO:0005509]; calcium-dependent phospholipid binding [GO:0005544]; clathrin binding [GO:0030276]; phosphatidylserine binding [GO:0001786]; SRE binding [GO:0000149]
CELE_K08F4.3	21352	Translocon-associated protein subunit beta	Caenorhabditis elegans	1	1	2	3	4	4	160240930	-0.856474	23.3194	-17.7148	1.05408e-05	0.000450317	4.36123	0.00101384	0.039496	0.125654	DR - AL	DR vs AL	limma	1.05408e-05	0.000450317	FALSE	candidate	160240930		endoplasmic reticulum membrane [GO:0005789]	GO:0005789
cdc-25.1	44552	M-phase inducer phosphatase cdc-25.1	Caenorhabditis elegans	1	1	2	3	4	4	5854349	-1.38834	19.8448	-17.6873	1.06221e-05	0.000450317	4.35288	0.00103242	0.0399894	0.125654	DR - AL	DR vs AL	limma	1.06221e-05	0.000450317	TRUE	hit	5854349	cell division [GO:0051301]; G2/M transition of mitotic cell cycle [GO:0000086]; meiotic cell cycle [GO:0051321]; meiotic spindle organization [GO:0000212]; positive regulation of G2/M transition of mitotic cell cycle [GO:0010971]; positive regulation of G2/MI transition of meiotic cell cycle [GO:0110032]; positive regulation of mitotic cell cycle [GO:0045931]	cytoplasm [GO:0005737]; nucleus [GO:0005634]	GO:0000086; GO:0000212; GO:0004721; GO:0004725; GO:0005634; GO:0005737; GO:0010971; GO:0045931; GO:0051301; GO:0051321; GO:0110032	phosphoprotein phosphatase activity [GO:0004721]; protein tyrosine phosphatase activity [GO:0004725]
CELE_R09F10.8	23031	DOMON domain-containing protein	Caenorhabditis elegans	1	1	2	3	7	7	15966724	-1.46599	21.8921	-17.6688	1.0677e-05	0.000450317	4.34728	0.00104502	0.040321	0.136964	DR - AL	DR vs AL	limma	1.0677e-05	0.000450317	TRUE	hit	15966724
rod-1	20849	Kinetochore-associated protein rod-1	Caenorhabditis elegans	1	1	2	3	38	38	177103208	-0.926453	25.3111	-17.6028	1.08757e-05	0.000453887	4.32723	0.00109125	0.0415632	0.136964	DR - AL	DR vs AL	limma	1.08757e-05	0.000453887	FALSE	candidate	177103208	activation of mitotic cell cycle spindle assembly checkpoint [GO:0090268]; cell division [GO:0051301]; mitotic chromosome movement towards spindle pole [GO:0007079]; mitotic sister chromatid segregation [GO:0000070]; mitotic spindle assembly checkpoint signaling [GO:0007094]; positive regulation of kinetochore assembly [GO:1905561]; positive regulation of mitotic sister chromatid separation [GO:1…	cytoplasm [GO:0005737]; kinetochore [GO:0000776]; kinetochore microtubule [GO:0005828]; RZZ complex [GO:1990423]	GO:0000070; GO:0000776; GO:0005737; GO:0005828; GO:0007079; GO:0007094; GO:0010696; GO:0019904; GO:0031267; GO:0034501; GO:0051301; GO:0051988; GO:0090268; GO:1901970; GO:1902423; GO:1903394; GO:1905342; GO:1905561; GO:1990423	protein domain specific binding [GO:0019904]; small GTPase binding [GO:0031267]
CELE_F53F1.6	7	Protein containing ALS2cr12 (ALS2CR12) signature	Caenorhabditis elegans	1	1	2	3	6	6	48238488	0.971093	22.0209	17.5941	1.09023e-05	0.000453887	4.32457	0.00109749	0.0417287	0.136964	DR - AL	DR vs AL	limma	1.09023e-05	0.000453887	FALSE	candidate	48238488
CELE_K10D2.8	4	Protein phosphatase 1 regulatory subunit 7	Caenorhabditis elegans	1	1	2	3	3	3	6052908	1.33385	19.85	17.5665	1.09872e-05	0.000454489	4.31613	0.00111754	0.0422558	0.136964	DR - AL	DR vs AL	limma	1.09872e-05	0.000454489	TRUE	hit	6052908
CELE_F54E12.2	5	Transcription termination factor 2	Caenorhabditis elegans	1	1	2	3	13	13	23214970	-0.892016	21.7735	-17.5234	1.11211e-05	0.000457098	4.30294	0.00114946	0.0430831	0.136964	DR - AL	DR vs AL	limma	1.11211e-05	0.000457098	FALSE	candidate	23214970	D repair [GO:0006281]	nucleus [GO:0005634]	GO:0005524; GO:0005634; GO:0006281; GO:0008094; GO:0016787; GO:0140658	ATP binding [GO:0005524]; ATP-dependent activity, acting on D [GO:0008094]; ATP-dependent chromatin remodeler activity [GO:0140658]; hydrolase activity [GO:0016787]
T19H12.2	1615	Acidic leucine-rich nuclear phosphoprotein 32-related protein 2	Caenorhabditis elegans	1	1	2	3	10	11	147817211	-0.939598	23.5343	-17.4695	1.12912e-05	0.000458447	4.28641	0.00119053	0.0441266	0.136964	DR - AL	DR vs AL	limma	1.12912e-05	0.000458447	FALSE	candidate	147817211	regulation of apoptotic process [GO:0042981]	nucleus [GO:0005634]	GO:0005634; GO:0042393; GO:0042981	histone binding [GO:0042393]
Y47G6A.19	0	ShKT domain-containing protein	Caenorhabditis elegans	1	1	2	3	8	8	45275733	-0.867107	22.2672	-17.468	1.1296e-05	0.000458447	4.28594	0.00119171	0.044156	0.136964	DR - AL	DR vs AL	limma	1.1296e-05	0.000458447	FALSE	candidate	45275733	proteolysis [GO:0006508]	extracellular space [GO:0005615]	GO:0004181; GO:0005615; GO:0006508; GO:0008270	metallocarboxypeptidase activity [GO:0004181]; zinc ion binding [GO:0008270]
CELE_T06F4.1	95	Uncharacterized protein	Caenorhabditis elegans	1	1	2	3	3	3	8865294	0.989649	19.707	17.4011	1.15118e-05	0.000460025	4.26532	0.00124467	0.045467	0.136964	DR - AL	DR vs AL	limma	1.15118e-05	0.000460025	FALSE	candidate	8865294		membrane [GO:0016020]	GO:0016020
cyb-2.2	9	Cyclin N-terminal domain-containing protein	Caenorhabditis elegans	1	1	2	3	0	3	4222982	-0.822781	20.0128	-17.3941	1.15345e-05	0.000460025	4.26316	0.00125031	0.0456045	0.136964	DR - AL	DR vs AL	limma	1.15345e-05	0.000460025	FALSE	candidate	4222982	anterior/posterior axis specification, embryo [GO:0008595]; cell division [GO:0051301]; meiotic cell cycle [GO:0051321]; mitotic cell cycle phase transition [GO:0044772]; oocyte maturation [GO:0001556]	centrosome [GO:0005813]; cyclin-dependent protein kinase holoenzyme complex [GO:0000307]; cytoplasm [GO:0005737]; nucleus [GO:0005634]	GO:0000307; GO:0001556; GO:0005634; GO:0005737; GO:0005813; GO:0008595; GO:0016538; GO:0044772; GO:0051301; GO:0051321	cyclin-dependent protein serine/threonine kinase regulator activity [GO:0016538]
CELE_R09A1.3	61933	UPF0496 protein	Caenorhabditis elegans	1	1	2	3	3	3	1563681	1.05832	18.5157	17.3897	1.15487e-05	0.000460025	4.26182	0.00125383	0.0456901	0.204984	DR - AL	DR vs AL	limma	1.15487e-05	0.000460025	TRUE	hit	1563681
wago-4	62275	Argonaute protein wago-4	Caenorhabditis elegans	1	1	2	3	30	30	94763774	-0.824584	24.896	-17.2982	1.18533e-05	0.000469258	4.23343	0.00133036	0.047828	0.204984	DR - AL	DR vs AL	limma	1.18533e-05	0.000469258	FALSE	candidate	94763774	regulation of gene silencing by regulatory ncR [GO:0060966]; regulatory ncR-mediated heterochromatin formation [GO:0031048]; regulatory ncR-mediated post-transcriptional gene silencing [GO:0035194]	cytoplasm [GO:0005737]; cytoplasmic ribonucleoprotein granule [GO:0036464]; nucleus [GO:0005634]; perinuclear region of cytoplasm [GO:0048471]; RISC complex [GO:0016442]	GO:0003727; GO:0004521; GO:0005634; GO:0005737; GO:0016442; GO:0031048; GO:0035194; GO:0035198; GO:0036464; GO:0048471; GO:0060966	miR binding [GO:0035198]; R endonuclease activity [GO:0004521]; single-stranded R binding [GO:0003727]
pals-37	6	Protein containing ALS2cr12 (ALS2CR12) signature	Caenorhabditis elegans	1	1	2	3	4	4	33702494	1.00629	20.2454	17.2688	1.19529e-05	0.000470317	4.2243	0.00135578	0.0485256	0.204984	DR - AL	DR vs AL	limma	1.19529e-05	0.000470317	TRUE	hit	33702494	positive regulation of cytokinesis [GO:0032467]	centrosome [GO:0005813]; microtubule [GO:0005874]; spindle pole [GO:0000922]	GO:0000922; GO:0005813; GO:0005874; GO:0032467
mcm-2	9	DNA replication licensing factor MCM2	Caenorhabditis elegans	1	1	2	3	29	30	84661098	-0.974619	24.2891	-17.186	1.22395e-05	0.000478677	4.19842	0.00142997	0.0505265	0.204984	DR - AL	DR vs AL	limma	1.22395e-05	0.000478677	FALSE	candidate	84661098	D unwinding involved in D replication [GO:0006268]; double-strand break repair via break-induced replication [GO:0000727]; mitotic D replication initiation [GO:1902975]; premeiotic D replication [GO:0006279]	condensed chromosome [GO:0000793]; MCM complex [GO:0042555]; nucleus [GO:0005634]; pronucleus [GO:0045120]	GO:0000727; GO:0000793; GO:0003697; GO:0005524; GO:0005634; GO:0006268; GO:0006279; GO:0016887; GO:0017116; GO:0042555; GO:0043138; GO:0045120; GO:0046872; GO:1902975	3'-5' D helicase activity [GO:0043138]; ATP binding [GO:0005524]; ATP hydrolysis activity [GO:0016887]; metal ion binding [GO:0046872]; single-stranded D binding [GO:0003697]; single-stranded D helicase activity [GO:0017116]
CELE_Y39B6A.10	9	Uncharacterized protein	Caenorhabditis elegans	1	1	2	3	3	3	15771021	-1.15462	21.1171	-17.1497	1.23677e-05	0.000480775	4.18703	0.00146364	0.0514176	0.204984	DR - AL	DR vs AL	limma	1.23677e-05	0.000480775	TRUE	hit	15771021		membrane [GO:0016020]	GO:0016020
air-1	5	Aurora kinase	Caenorhabditis elegans	1	1	2	3	10	10	41569691	-0.88647	22.102	-17.0984	1.25513e-05	0.000484111	4.17092	0.0015124	0.0526904	0.204984	DR - AL	DR vs AL	limma	1.25513e-05	0.000484111	FALSE	candidate	41569691	mitotic spindle assembly [GO:0090307]; mitotic spindle organization [GO:0007052]; phosphorylation [GO:0016310]; positive regulation of protein localization to centrosome [GO:1904781]; regulation of cytokinesis [GO:0032465]	astral microtubule [GO:0000235]; centrosome [GO:0005813]; chromosome passenger complex [GO:0032133]; condensed nuclear chromosome [GO:0000794]; kinetochore [GO:0000776]; kinetochore microtubule [GO:0005828]; spindle microtubule [GO:0005876]; spindle midzone [GO:0051233]; spindle pole centrosome [GO:0031616]	GO:0000235; GO:0000776; GO:0000794; GO:0004672; GO:0004674; GO:0005524; GO:0005813; GO:0005828; GO:0005876; GO:0007052; GO:0016310; GO:0031616; GO:0032133; GO:0032465; GO:0051233; GO:0090307; GO:1904781	ATP binding [GO:0005524]; protein kinase activity [GO:0004672]; protein serine/threonine kinase activity [GO:0004674]
noah-1	8	NOmpA Homolog (Drosophila nompA: no mechanoreceptor potential A)	Caenorhabditis elegans	1	1	2	3	22	22	111641886	0.889714	23.7789	17.0742	1.26392e-05	0.000484111	4.16329	0.00153594	0.0532973	0.204984	DR - AL	DR vs AL	limma	1.26392e-05	0.000484111	FALSE	candidate	111641886	anatomical structure morphogenesis [GO:0009653]; molting cycle, collagen and cuticulin-based cuticle [GO:0018996]	membrane [GO:0016020]	GO:0009653; GO:0016020; GO:0018996
CELE_ZK622.5	2	Cadherin domain-containing protein	Caenorhabditis elegans	1	1	2	3	2	2	17548353	0.786386	20.421	17.0635	1.26786e-05	0.000484111	4.15989	0.00154654	0.053569	0.204984	DR - AL	DR vs AL	limma	1.26786e-05	0.000484111	FALSE	candidate	17548353
CELE_Y38F1A.1	9	Exocyst complex component Sec10	Caenorhabditis elegans	1	1	2	3	2	2	3400960	1.22508	18.7817	16.986	1.29658e-05	0.000490089	4.13537	0.00162468	0.0555423	0.204984	DR - AL	DR vs AL	limma	1.29658e-05	0.000490089	TRUE	hit	3400960
dhs-25	19246	Estradiol 17-beta-dehydrogenase 8	Caenorhabditis elegans	1	1	2	3	11	11	243361168	-0.835335	24.1788	-16.9594	1.30663e-05	0.000490089	4.12693	0.00165234	0.0562284	0.204984	DR - AL	DR vs AL	limma	1.30663e-05	0.000490089	FALSE	candidate	243361168	estrogen biosynthetic process [GO:0006703]		GO:0004303; GO:0006703; GO:0016616	estradiol 17-beta-dehydrogenase [D(P)] activity [GO:0004303]; oxidoreductase activity, acting on the CH-OH group of donors, D or DP as acceptor [GO:0016616]
egg-6	90920	Leucine-rich repeat-containing protein egg-6	Caenorhabditis elegans	1	1	2	3	8	9	31313746	-1.31118	22.2419	-16.927	1.31902e-05	0.000490089	4.11659	0.00168671	0.0570722	0.204984	DR - AL	DR vs AL	limma	1.31902e-05	0.000490089	TRUE	hit	31313746	cell development [GO:0048468]	apical plasma membrane [GO:0016324]; extracellular matrix [GO:0031012]; extracellular space [GO:0005615]	GO:0005615; GO:0016324; GO:0031012; GO:0048468
glh-2	966	ATP-dependent RNA helicase glh-2	Caenorhabditis elegans	1	1	2	3	10	10	718656464	-0.887783	23.0971	-16.916	1.32324e-05	0.000490089	4.11309	0.00169847	0.057359	0.204984	DR - AL	DR vs AL	limma	1.32324e-05	0.000490089	FALSE	candidate	718656464	cell differentiation [GO:0030154]; gamete generation [GO:0007276]; germ cell development [GO:0007281]; post-embryonic development [GO:0009791]; R metabolic process [GO:0016070]	nucleus [GO:0005634]; P granule [GO:0043186]	GO:0003724; GO:0003729; GO:0005524; GO:0005634; GO:0007276; GO:0007281; GO:0008270; GO:0008432; GO:0009791; GO:0016070; GO:0016887; GO:0030154; GO:0043186; GO:0043621	ATP binding [GO:0005524]; ATP hydrolysis activity [GO:0016887]; JUN kinase binding [GO:0008432]; mR binding [GO:0003729]; protein self-association [GO:0043621]; R helicase activity [GO:0003724]; zinc ion binding [GO:0008270]
pph-4.2	9	Serine/threonine-protein phosphatase 4 catalytic subunit 2	Caenorhabditis elegans	1	1	2	3	2	2	27661329	-1.19458	19.1894	-16.9075	1.32651e-05	0.000490089	4.11038	0.00170761	0.0575809	0.204984	DR - AL	DR vs AL	limma	1.32651e-05	0.000490089	TRUE	hit	27661329	double-strand break repair via homologous recombination [GO:0000724]	cytoplasm [GO:0005737]; nucleus [GO:0005634]	GO:0000724; GO:0004722; GO:0005634; GO:0005737; GO:0017018; GO:0046872	metal ion binding [GO:0046872]; myosin phosphatase activity [GO:0017018]; protein serine/threonine phosphatase activity [GO:0004722]
mcm-5	21902	DNA replication licensing factor mcm-5	Caenorhabditis elegans	1	1	2	3	36	36	115060840	-1.03736	24.9294	-16.9009	1.32908e-05	0.000490089	4.10827	0.0017148	0.057755	0.204984	DR - AL	DR vs AL	limma	1.32908e-05	0.000490089	TRUE	hit	115060840	D replication initiation [GO:0006270]; double-strand break repair via break-induced replication [GO:0000727]; premeiotic D replication [GO:0006279]	cytosol [GO:0005829]; MCM complex [GO:0042555]; nucleus [GO:0005634]	GO:0000727; GO:0003688; GO:0003697; GO:0005524; GO:0005634; GO:0005829; GO:0006270; GO:0006279; GO:0016887; GO:0017116; GO:0042555; GO:0043138	3'-5' D helicase activity [GO:0043138]; ATP binding [GO:0005524]; ATP hydrolysis activity [GO:0016887]; D replication origin binding [GO:0003688]; single-stranded D binding [GO:0003697]; single-stranded D helicase activity [GO:0017116]
cyp-31a2	5	CYtochrome P450 family	Caenorhabditis elegans	1	1	2	3	1	8	51048629	-0.962535	21.9201	-16.8746	1.33928e-05	0.000491045	4.09989	0.00174346	0.0584451	0.204984	DR - AL	DR vs AL	limma	1.33928e-05	0.000491045	FALSE	candidate	51048629	asymmetric cell division [GO:0008356]; eggshell formation [GO:0030703]; embryonic morphogenesis [GO:0048598]; lipid biosynthetic process [GO:0008610]; polar body extrusion after meiotic divisions [GO:0040038]		GO:0004497; GO:0005506; GO:0008356; GO:0008610; GO:0016705; GO:0020037; GO:0030703; GO:0040038; GO:0048598	heme binding [GO:0020037]; iron ion binding [GO:0005506]; monooxygenase activity [GO:0004497]; oxidoreductase activity, acting on paired donors, with incorporation or reduction of molecular oxygen [GO:0016705]
unc-25	5	Glutamate decarboxylase 1	Caenorhabditis elegans	1	1	2	3	14	14	101196904	0.850495	24.35	16.6238	1.44175e-05	0.000522883	4.019	0.00204071	0.0652382	0.204984	DR - AL	DR vs AL	limma	1.44175e-05	0.000522883	FALSE	candidate	101196904	gamma-aminobutyric acid biosynthetic process [GO:0009449]; synaptic transmission, GABAergic [GO:0051932]	axon [GO:0030424]; cytoplasm [GO:0005737]; inhibitory synapse [GO:0060077]; neuronal cell body [GO:0043025]; perikaryon [GO:0043204]; synaptic vesicle [GO:0008021]	GO:0004351; GO:0005737; GO:0008021; GO:0009449; GO:0030170; GO:0030424; GO:0043025; GO:0043204; GO:0051932; GO:0060077	glutamate decarboxylase activity [GO:0004351]; pyridoxal phosphate binding [GO:0030170]
C49C3.4	9	EGF-like domain-containing protein	Caenorhabditis elegans	1	1	2	3	22	22	141229684	0.912717	25.1108	16.5937	1.45467e-05	0.000522883	4.0092	0.00207935	0.0660753	0.204984	DR - AL	DR vs AL	limma	1.45467e-05	0.000522883	FALSE	candidate	141229684
CELE_F29A7.4	16206	CB1 cannabinoid receptor-interacting protein 1	Caenorhabditis elegans	1	1	2	3	3	3	163495870	0.925724	21.796	16.546	1.47545e-05	0.000522883	3.99362	0.00214201	0.0674116	0.204984	DR - AL	DR vs AL	limma	1.47545e-05	0.000522883	FALSE	candidate	163495870		plasma membrane [GO:0005886]	GO:0005886; GO:0031718	type 1 cannabinoid receptor binding [GO:0031718]
C05C10.3	9450	Probable succinyl-CoA:3-ketoacid coenzyme A transferase, mitochondrial	Caenorhabditis elegans	1	1	2	3	22	23	427565992	-0.765169	25.462	-16.5181	1.48776e-05	0.000522883	3.98448	0.00217944	0.0681977	0.204984	DR - AL	DR vs AL	limma	1.48776e-05	0.000522883	FALSE	candidate	427565992	cellular ketone body metabolic process [GO:0046950]; ketone body catabolic process [GO:0046952]	mitochondrion [GO:0005739]	GO:0005739; GO:0008260; GO:0046950; GO:0046952	succinyl-CoA:3-oxo-acid CoA-transferase activity [GO:0008260]
CELE_F13H8.11	95	Lipase_GDSL domain-containing protein	Caenorhabditis elegans	1	1	2	3	8	8	26480138	0.906948	21.7608	16.5175	1.48802e-05	0.000522883	3.98429	0.00218024	0.0682144	0.204984	DR - AL	DR vs AL	limma	1.48802e-05	0.000522883	FALSE	candidate	26480138	phospholipid metabolic process [GO:0006644]	membrane [GO:0016020]	GO:0004620; GO:0006644; GO:0016020	phospholipase activity [GO:0004620]
C05D12.3	6	EGF-like domain-containing protein	Caenorhabditis elegans	1	1	2	3	12	12	39264553	0.761144	22.5242	16.5162	1.48861e-05	0.000522883	3.98385	0.00218204	0.0682521	0.204984	DR - AL	DR vs AL	limma	1.48861e-05	0.000522883	FALSE	candidate	39264553
tpxl-1	5	TPX2 domain-containing protein	Caenorhabditis elegans	1	1	2	3	13	13	48982338	-0.867264	23.0417	-16.5025	1.49469e-05	0.000522883	3.97937	0.00220062	0.0686385	0.204984	DR - AL	DR vs AL	limma	1.49469e-05	0.000522883	FALSE	candidate	48982338	astral microtubule organization [GO:0030953]; mitotic spindle assembly [GO:0090307]	astral microtubule [GO:0000235]; centrosome [GO:0005813]; meiotic spindle [GO:0072687]; microtubule [GO:0005874]; spindle pole centrosome [GO:0031616]	GO:0000235; GO:0005813; GO:0005874; GO:0019901; GO:0030953; GO:0031616; GO:0044877; GO:0072687; GO:0090307	protein kinase binding [GO:0019901]; protein-containing complex binding [GO:0044877]
F54D1.6	20762	Uncharacterized protein F54D1.6	Caenorhabditis elegans	1	1	2	3	22	22	54701928	0.832491	23.4752	16.4908	1.4999e-05	0.000522883	3.97555	0.00221657	0.0689686	0.204984	DR - AL	DR vs AL	limma	1.4999e-05	0.000522883	FALSE	candidate	54701928	cell-matrix adhesion [GO:0007160]	extracellular space [GO:0005615]; membrane [GO:0016020]	GO:0005615; GO:0007160; GO:0016020
mtd-1	5	Protein mtd-1	Caenorhabditis elegans	1	1	2	3	6	6	9853992	0.88415	21.1202	16.4769	1.50613e-05	0.000522883	3.97098	0.00223572	0.0693629	0.204984	DR - AL	DR vs AL	limma	1.50613e-05	0.000522883	FALSE	candidate	9853992	positive regulation of detection of mechanical stimulus involved in sensory perception of touch [GO:1905789]	plasma membrane [GO:0005886]	GO:0005886; GO:1905789
srlf-3	18280	SXP/RAL-2 family protein Ani s 5-like cation-binding domain-containing protein	Caenorhabditis elegans	1	1	2	3	2	2	3467822	1.07186	18.218	16.4656	1.51123e-05	0.000522883	3.96727	0.00225142	0.0696843	0.204984	DR - AL	DR vs AL	limma	1.51123e-05	0.000522883	TRUE	hit	3467822
asfl-1	17603	Probable histone chaperone asf-1-like protein	Caenorhabditis elegans	1	1	2	3	3	3	25659698	-0.992655	20.9306	-16.4335	1.52584e-05	0.000522883	3.95668	0.00229661	0.0706014	0.204984	DR - AL	DR vs AL	limma	1.52584e-05	0.000522883	FALSE	candidate	25659698	D replication [GO:0006260]; D replication-dependent chromatin assembly [GO:0006335]; nucleosome assembly [GO:0006334]; nucleosome disassembly [GO:0006337]; oogenesis [GO:0048477]; regulation of brood size [GO:0060378]; spermatogenesis [GO:0007283]	nucleus [GO:0005634]	GO:0005634; GO:0006260; GO:0006334; GO:0006335; GO:0006337; GO:0007283; GO:0042393; GO:0048477; GO:0060378	histone binding [GO:0042393]
cdh-10	5	Cadherin domain-containing protein	Caenorhabditis elegans	1	1	2	3	11	11	27831959	1.04758	22.5291	16.4332	1.52598e-05	0.000522883	3.95658	0.00229706	0.0706105	0.204984	DR - AL	DR vs AL	limma	1.52598e-05	0.000522883	TRUE	hit	27831959	fatty acid beta-oxidation [GO:0006635]; medium-chain fatty acid catabolic process [GO:0051793]	cytoplasm [GO:0005737]; mitochondrial matrix [GO:0005759]; mitochondrion [GO:0005739]	GO:0005737; GO:0005739; GO:0005759; GO:0006635; GO:0050660; GO:0051793; GO:0070991	flavin adenine dinucleotide binding [GO:0050660]; medium-chain fatty acyl-CoA dehydrogenase activity [GO:0070991]
zwl-1	95	Protein zwilch homolog	Caenorhabditis elegans	1	1	2	3	17	17	76169880	-1.03599	24.2458	-16.4212	1.53146e-05	0.000522883	3.95264	0.00231408	0.0709524	0.204984	DR - AL	DR vs AL	limma	1.53146e-05	0.000522883	TRUE	hit	76169880	cell division [GO:0051301]; meiotic cell cycle [GO:0051321]; mitotic spindle assembly checkpoint signaling [GO:0007094]; positive regulation of mitotic spindle pole body separation [GO:0010696]; positive regulation of protein localization to kinetochore [GO:1905342]; protein localization to kinetochore [GO:0034501]; protein localization to kinetochore involved in kinetochore assembly [GO:1903394]…	cell cortex [GO:0005938]; kinetochore [GO:0000776]; RZZ complex [GO:1990423]; spindle [GO:0005819]	GO:0000776; GO:0005819; GO:0005938; GO:0007094; GO:0010696; GO:0034501; GO:0051301; GO:0051321; GO:0051988; GO:1903394; GO:1905342; GO:1990423
gln-6	2225	glutamine synthetase	Caenorhabditis elegans	1	1	2	3	11	14	108809378	-1.16888	23.7144	-16.381	1.55006e-05	0.00052645	3.93935	0.00237222	0.0721081	0.204984	DR - AL	DR vs AL	limma	1.55006e-05	0.00052645	TRUE	hit	108809378	glutamine biosynthetic process [GO:0006542]	cytoplasm [GO:0005737]	GO:0004356; GO:0005524; GO:0005737; GO:0006542	ATP binding [GO:0005524]; glutamine synthetase activity [GO:0004356]
zig-6	22125	Zwei Ig domain protein zig-6	Caenorhabditis elegans	1	1	2	3	3	3	24989460	0.76944	22.1542	16.3403	1.56914e-05	0.000530138	3.92588	0.00243233	0.073282	0.204984	DR - AL	DR vs AL	limma	1.56914e-05	0.000530138	FALSE	candidate	24989460	homeostatic process [GO:0042592]; synapse organization [GO:0050808]	extracellular region [GO:0005576]; membrane [GO:0016020]; neuron projection membrane [GO:0032589]	GO:0005576; GO:0016020; GO:0032589; GO:0042592; GO:0050808
lin-41	9	Protein lin-41	Caenorhabditis elegans	1	1	2	3	16	16	27413320	-0.939452	23.0032	-16.2818	1.59708e-05	0.000530576	3.90643	0.00252127	0.0749814	0.204984	DR - AL	DR vs AL	limma	1.59708e-05	0.000530576	FALSE	candidate	27413320	epidermal cell fate specification [GO:0009957]; gamete generation [GO:0007276]; mR catabolic process [GO:0006402]; negative regulation of gene expression [GO:0010629]; negative regulation of translation [GO:0017148]; nematode male tail tip morphogenesis [GO:0045138]; positive regulation of brood size [GO:0090727]; positive regulation of oocyte development [GO:0060282]; positive regulation of tran…	cytoplasm [GO:0005737]; messenger ribonucleoprotein complex [GO:1990124]; P-body [GO:0000932]	GO:0000209; GO:0000932; GO:0003723; GO:0003729; GO:0004842; GO:0005737; GO:0006402; GO:0007276; GO:0008270; GO:0009957; GO:0010629; GO:0017148; GO:0019538; GO:0030371; GO:0035198; GO:0040034; GO:0043161; GO:0045138; GO:0045604; GO:0045944; GO:0060282; GO:0061630; GO:0090727; GO:0110037; GO:1990124	miR binding [GO:0035198]; mR binding [GO:0003729]; R binding [GO:0003723]; translation repressor activity [GO:0030371]; ubiquitin protein ligase activity [GO:0061630]; ubiquitin-protein transferase activity [GO:0004842]; zinc ion binding [GO:0008270]
bam-2	5	Neurexin-related protein bam-2	Caenorhabditis elegans	1	1	2	3	19	19	31389005	0.941952	23.3284	16.259	1.60812e-05	0.000530576	3.89884	0.0025567	0.0756463	0.204984	DR - AL	DR vs AL	limma	1.60812e-05	0.000530576	FALSE	candidate	31389005	nervous system development [GO:0007399]	axon [GO:0030424]; plasma membrane [GO:0005886]	GO:0005886; GO:0007399; GO:0030424
pola-1	7	DNA polymerase	Caenorhabditis elegans	1	1	2	3	18	18	53262892	-0.795326	22.9726	-16.2228	1.62586e-05	0.000530576	3.88675	0.00261395	0.0767062	0.204984	DR - AL	DR vs AL	limma	1.62586e-05	0.000530576	FALSE	candidate	53262892	D replication [GO:0006260]; lagging strand elongation [GO:0006273]; leading strand elongation [GO:0006272]; mitotic D replication initiation [GO:1902975]	alpha D polymerase:primase complex [GO:0005658]; nucleus [GO:0005634]	GO:0000166; GO:0003682; GO:0003688; GO:0003697; GO:0003887; GO:0005634; GO:0005658; GO:0006260; GO:0006272; GO:0006273; GO:0046872; GO:1902975	chromatin binding [GO:0003682]; D replication origin binding [GO:0003688]; D-directed D polymerase activity [GO:0003887]; metal ion binding [GO:0046872]; nucleotide binding [GO:0000166]; single-stranded D binding [GO:0003697]
lipl-1	93789	Lipase lipl-1	Caenorhabditis elegans	1	1	2	3	2	3	8611716	0.832144	19.7132	16.2217	1.6264e-05	0.000530576	3.88638	0.00261569	0.0767382	0.204984	DR - AL	DR vs AL	limma	1.6264e-05	0.000530576	FALSE	candidate	8611716	lipid catabolic process [GO:0016042]	extracellular region [GO:0005576]; lysosomal lumen [GO:0043202]; lysosome [GO:0005764]	GO:0005576; GO:0005764; GO:0016042; GO:0016788; GO:0043202	hydrolase activity, acting on ester bonds [GO:0016788]
R102.4	21890	Uncharacterized protein R102.4	Caenorhabditis elegans	1	1	2	3	12	12	116156384	-0.894762	23.5703	-16.212	1.63117e-05	0.000530576	3.88315	0.00263116	0.0770216	0.204984	DR - AL	DR vs AL	limma	1.63117e-05	0.000530576	FALSE	candidate	116156384	glycine biosynthetic process [GO:0006545]; threonine catabolic process [GO:0006567]	cytosol [GO:0005829]	GO:0005829; GO:0006545; GO:0006567; GO:0008732	L-allo-threonine aldolase activity [GO:0008732]
slc-36.5	18595	Amino acid transporter transmembrane domain-containing protein	Caenorhabditis elegans	1	1	2	3	2	2	6400122	1.0087	19.6075	16.2028	1.63574e-05	0.000530576	3.88006	0.00264602	0.0772925	0.204984	DR - AL	DR vs AL	limma	1.63574e-05	0.000530576	TRUE	hit	6400122	amino acid transmembrane transport [GO:0003333]	vacuolar membrane [GO:0005774]	GO:0003333; GO:0005774; GO:0015179	L-amino acid transmembrane transporter activity [GO:0015179]
ctps-1	0	CTP synthase	Caenorhabditis elegans	1	1	2	3	29	29	689963728	-0.753888	26.2042	-16.1942	1.63999e-05	0.000530576	3.87721	0.00265983	0.0775434	0.204984	DR - AL	DR vs AL	limma	1.63999e-05	0.000530576	FALSE	candidate	689963728	'de novo' CTP biosynthetic process [GO:0044210]; glutamine metabolic process [GO:0006541]; pyrimidine nucleobase biosynthetic process [GO:0019856]	cytoophidium [GO:0097268]; cytosol [GO:0005829]	GO:0003883; GO:0005524; GO:0005829; GO:0006541; GO:0019856; GO:0042802; GO:0044210; GO:0097268	ATP binding [GO:0005524]; CTP synthase activity [GO:0003883]; identical protein binding [GO:0042802]
CELE_H06H21.8	7	CHK kinase-like domain-containing protein	Caenorhabditis elegans	1	1	2	3	14	14	685312836	-0.827253	24.174	-16.1889	1.64266e-05	0.000530576	3.87541	0.00266854	0.0777009	0.204984	DR - AL	DR vs AL	limma	1.64266e-05	0.000530576	FALSE	candidate	685312836	phosphorylation [GO:0016310]		GO:0016301; GO:0016310	kinase activity [GO:0016301]
CELE_F58A6.1	20959	Delta(3,5)-Delta(2,4)-dienoyl-CoA isomerase, mitochondrial	Caenorhabditis elegans	1	1	2	3	11	11	195424084	0.759465	24.7313	16.1853	1.64443e-05	0.000530576	3.87422	0.00267431	0.0778053	0.204984	DR - AL	DR vs AL	limma	1.64443e-05	0.000530576	FALSE	candidate	195424084	fatty acid beta-oxidation [GO:0006635]	mitochondrion [GO:0005739]; peroxisome [GO:0005777]	GO:0005739; GO:0005777; GO:0006635; GO:0051750	delta(3,5)-delta(2,4)-dienoyl-CoA isomerase activity [GO:0051750]
eif-2A	19052	Eukaryotic translation initiation factor 2A	Caenorhabditis elegans	1	1	2	3	19	20	84437456	-0.746757	24.631	-16.1486	1.66291e-05	0.000533197	3.8619	0.0027348	0.0788878	0.204984	DR - AL	DR vs AL	limma	1.66291e-05	0.000533197	FALSE	candidate	84437456	positive regulation of gene expression [GO:0010628]	cytosolic small ribosomal subunit [GO:0022627]	GO:0000049; GO:0003729; GO:0003743; GO:0010628; GO:0022627; GO:0043022	mR binding [GO:0003729]; ribosome binding [GO:0043022]; translation initiation factor activity [GO:0003743]; tR binding [GO:0000049]
sur-5	21166	Acetoacetyl-CoA synthetase	Caenorhabditis elegans	1	1	2	3	30	30	223576828	-0.744662	25.6906	-16.1109	1.68216e-05	0.000533197	3.8492	0.00279828	0.0800042	0.204984	DR - AL	DR vs AL	limma	1.68216e-05	0.000533197	FALSE	candidate	223576828	fatty acid metabolic process [GO:0006631]; positive regulation of insulin secretion [GO:0032024]	cytoplasm [GO:0005737]; nucleus [GO:0005634]	GO:0005524; GO:0005634; GO:0005737; GO:0006631; GO:0030729; GO:0032024	acetoacetate-CoA ligase activity [GO:0030729]; ATP binding [GO:0005524]
tni-4	44572	Troponin I 4	Caenorhabditis elegans	1	1	2	3	7	7	1546866600	1.15961	24.8224	16.053	1.7122e-05	0.000533197	3.82965	0.00289826	0.0817231	0.204984	DR - AL	DR vs AL	limma	1.7122e-05	0.000533197	TRUE	hit	1546866600	embryo development ending in birth or egg hatching [GO:0009792]; muscle contraction [GO:0006936]; nematode pharyngeal pumping [GO:0043050]	sarcomere [GO:0030017]; troponin complex [GO:0005861]	GO:0003779; GO:0005861; GO:0006936; GO:0009792; GO:0030017; GO:0030172; GO:0043050	actin binding [GO:0003779]; troponin C binding [GO:0030172]
capg-2	20818	CAP-G condensin subunit	Caenorhabditis elegans	1	1	2	3	6	6	17445110	-0.741897	21.2657	-16.0337	1.72233e-05	0.000533197	3.82314	0.00293218	0.0822957	0.204984	DR - AL	DR vs AL	limma	1.72233e-05	0.000533197	FALSE	candidate	17445110	meiotic chromosome segregation [GO:0045132]; mitotic sister chromatid segregation [GO:0000070]	condensin complex [GO:0000796]; nucleus [GO:0005634]	GO:0000070; GO:0000796; GO:0005634; GO:0045132
sup-35	9	C2H2-type domain-containing protein	Caenorhabditis elegans	1	1	2	3	8	8	21727532	-1.00231	22.2421	-16.0333	1.72258e-05	0.000533197	3.82298	0.00293304	0.08231	0.204984	DR - AL	DR vs AL	limma	1.72258e-05	0.000533197	TRUE	hit	21727532		cytoplasm [GO:0005737]; mitochondrion [GO:0005739]; mitotic spindle pole [GO:0097431]; nucleus [GO:0005634]; spindle microtubule [GO:0005876]	GO:0005634; GO:0005737; GO:0005739; GO:0005876; GO:0008017; GO:0097431	microtubule binding [GO:0008017]
sup-17	5	Disintegrin and metalloproteinase domain-containing protein 10 homolog	Caenorhabditis elegans	1	1	2	3	9	9	23173110	-0.862634	21.7424	-15.9784	1.75186e-05	0.000533197	3.80436	0.00303186	0.0839475	0.204984	DR - AL	DR vs AL	limma	1.75186e-05	0.000533197	FALSE	candidate	23173110	cell fate specification [GO:0001708]; embryo development ending in birth or egg hatching [GO:0009792]; membrane protein ectodomain proteolysis [GO:0006509]; nematode male tail tip morphogenesis [GO:0045138]; Notch signaling pathway [GO:0007219]; positive regulation of transforming growth factor beta receptor signaling pathway [GO:0030511]; regulation of axon guidance [GO:1902667]; regulation of m…	basolateral plasma membrane [GO:0016323]; cytoplasmic vesicle membrane [GO:0030659]; plasma membrane [GO:0005886]	GO:0001708; GO:0004222; GO:0005886; GO:0006509; GO:0007219; GO:0008237; GO:0009792; GO:0016323; GO:0030511; GO:0030659; GO:0040025; GO:0042661; GO:0045138; GO:0046872; GO:1902667	metal ion binding [GO:0046872]; metalloendopeptidase activity [GO:0004222]; metallopeptidase activity [GO:0008237]
pals-26	17466	Protein containing ALS2cr12 (ALS2CR12) signature	Caenorhabditis elegans	1	1	2	3	4	4	6730857	0.827911	20.7326	15.9743	1.75405e-05	0.000533197	3.80298	0.0030393	0.084069	0.204984	DR - AL	DR vs AL	limma	1.75405e-05	0.000533197	FALSE	candidate	6730857
tank-1	9	Poly [ADP-ribose] polymerase tankyrase	Caenorhabditis elegans	1	1	2	3	61	61	271193100	0.771929	26.1506	15.9704	1.75614e-05	0.000533197	3.80166	0.00304638	0.0841845	0.204984	DR - AL	DR vs AL	limma	1.75614e-05	0.000533197	FALSE	candidate	271193100	D damage response [GO:0006974]; double-strand break repair [GO:0006302]; intrinsic apoptotic signaling pathway in response to D damage [GO:0008630]; negative regulation of programmed cell death [GO:0043069]; response to gamma radiation [GO:0010332]	chromosome [GO:0005694]; nucleolus [GO:0005730]; nucleus [GO:0005634]	GO:0003950; GO:0005634; GO:0005694; GO:0005730; GO:0006302; GO:0006974; GO:0008630; GO:0010332; GO:0016779; GO:0043069; GO:1990404	D+ ADP-ribosyltransferase activity [GO:0003950]; D+-protein ADP-ribosyltransferase activity [GO:1990404]; nucleotidyltransferase activity [GO:0016779]
pcn-1	2115	Proliferating cell nuclear antigen	Caenorhabditis elegans	1	1	2	3	12	12	313888492	-1.02249	24.8844	-15.968	1.75744e-05	0.000533197	3.80085	0.0030508	0.0842563	0.204984	DR - AL	DR vs AL	limma	1.75744e-05	0.000533197	TRUE	hit	313888492	leading strand elongation [GO:0006272]; mismatch repair [GO:0006298]; positive regulation of D repair [GO:0045739]; positive regulation of D replication [GO:0045740]; translesion synthesis [GO:0019985]	nucleus [GO:0005634]; PC complex [GO:0043626]	GO:0003677; GO:0005634; GO:0006272; GO:0006298; GO:0019985; GO:0030337; GO:0043626; GO:0045739; GO:0045740; GO:0070182	D binding [GO:0003677]; D polymerase binding [GO:0070182]; D polymerase processivity factor activity [GO:0030337]
C02B10.6	44448	Protein-tyrosine phosphatase	Caenorhabditis elegans	1	1	2	3	1	4	16628273	0.909124	21.8211	15.9654	1.75885e-05	0.000533197	3.79996	0.00305558	0.0843341	0.204984	DR - AL	DR vs AL	limma	1.75885e-05	0.000533197	FALSE	candidate	16628273	dephosphorylation [GO:0016311]		GO:0004725; GO:0016311	protein tyrosine phosphatase activity [GO:0004725]
ivd-1	5	Isovaleryl-CoA dehydrogenase, mitochondrial	Caenorhabditis elegans	1	1	2	3	18	18	593477456	-0.792908	25.8113	-15.9588	1.76247e-05	0.000533197	3.79769	0.00306789	0.0845338	0.204984	DR - AL	DR vs AL	limma	1.76247e-05	0.000533197	FALSE	candidate	593477456	leucine catabolic process [GO:0006552]; regulation of response to oxidative stress [GO:1902882]	mitochondrion [GO:0005739]	GO:0005739; GO:0006552; GO:0008470; GO:0050660; GO:1902882	flavin adenine dinucleotide binding [GO:0050660]; isovaleryl-CoA dehydrogenase activity [GO:0008470]
unc-17	34711	Vesicular acetylcholine transporter unc-17	Caenorhabditis elegans	1	1	2	3	2	2	132263622	0.933962	20.385	15.9573	1.76325e-05	0.000533197	3.7972	0.00307057	0.0845771	0.204984	DR - AL	DR vs AL	limma	1.76325e-05	0.000533197	FALSE	candidate	132263622	acetylcholine transport [GO:0015870]; chemical synaptic transmission [GO:0007268]; nematode larval development [GO:0002119]; regulation of locomotion [GO:0040012]; regulation of muscle contraction [GO:0006937]; regulation of nematode pharyngeal pumping [GO:0043051]; regulation of neurotransmitter secretion [GO:0046928]; synaptic transmission, cholinergic [GO:0007271]	AP-1 adaptor complex [GO:0030121]; AP-2 adaptor complex [GO:0030122]; excitatory synapse [GO:0060076]; neuron projection [GO:0043005]; organelle membrane [GO:0031090]; plasma membrane [GO:0005886]; synapse [GO:0045202]; synaptic vesicle [GO:0008021]; synaptic vesicle membrane [GO:0030672]; terminal bouton [GO:0043195]	GO:0002119; GO:0005277; GO:0005886; GO:0006937; GO:0007268; GO:0007271; GO:0008021; GO:0015870; GO:0030121; GO:0030122; GO:0030672; GO:0031090; GO:0040012; GO:0042910; GO:0043005; GO:0043051; GO:0043195; GO:0045202; GO:0046928; GO:0060076	acetylcholine transmembrane transporter activity [GO:0005277]; xenobiotic transmembrane transporter activity [GO:0042910]
CELE_Y110A2AR.1	9	Receptor expression-enhancing protein	Caenorhabditis elegans	1	1	2	3	3	3	14842754	-1.02775	20.6226	-15.9514	1.76647e-05	0.000533197	3.79518	0.00308152	0.084754	0.204984	DR - AL	DR vs AL	limma	1.76647e-05	0.000533197	TRUE	hit	14842754		membrane [GO:0016020]	GO:0016020
pqn-89	9	Prion-like-(Q/N-rich)-domain-bearing protein	Caenorhabditis elegans	1	1	2	3	2	2	13795139	1.62771	20.7282	15.9482	1.76823e-05	0.000533197	3.79408	0.00308754	0.0848511	0.204984	DR - AL	DR vs AL	limma	1.76823e-05	0.000533197	TRUE	hit	13795139		membrane [GO:0016020]	GO:0016020
rpn-6.2	34481	Probable 26S proteasome regulatory subunit rpn-6.2	Caenorhabditis elegans	1	1	2	3	9	9	1641865682	0.764874	21.6732	15.9016	1.79386e-05	0.00053685	3.77817	0.00317531	0.0862483	0.204984	DR - AL	DR vs AL	limma	1.79386e-05	0.00053685	FALSE	candidate	1641865682	ubiquitin-dependent protein catabolic process [GO:0006511]	proteasome regulatory particle, lid subcomplex [GO:0008541]	GO:0005198; GO:0006511; GO:0008541	structural molecule activity [GO:0005198]
CELE_R11H6.4	18002	Shugoshin_C domain-containing protein	Caenorhabditis elegans	1	1	2	3	5	5	10139517	0.7862	21.4362	15.8796	1.80611e-05	0.00053685	3.77064	0.00321751	0.0869085	0.204984	DR - AL	DR vs AL	limma	1.80611e-05	0.00053685	FALSE	candidate	10139517
ergi-1	95	Endoplasmic reticulum-Golgi intermediate compartment protein 1	Caenorhabditis elegans	1	1	2	3	2	2	7473818	0.773738	20.1023	15.862	1.81598e-05	0.00053685	3.76462	0.00325163	0.087437	0.204984	DR - AL	DR vs AL	limma	1.81598e-05	0.00053685	FALSE	candidate	7473818	endoplasmic reticulum to Golgi vesicle-mediated transport [GO:0006888]; retrograde vesicle-mediated transport, Golgi to endoplasmic reticulum [GO:0006890]	COPII-coated ER to Golgi transport vesicle [GO:0030134]; endoplasmic reticulum [GO:0005783]; endoplasmic reticulum-Golgi intermediate compartment membrane [GO:0033116]; membrane [GO:0016020]	GO:0005783; GO:0006888; GO:0006890; GO:0016020; GO:0030134; GO:0033116
cdh-7	62328	Cadherin domain-containing protein	Caenorhabditis elegans	1	1	2	3	6	6	9144827	1.13407	20.6487	15.8518	1.82172e-05	0.00053685	3.76113	0.00327151	0.0877428	0.204984	DR - AL	DR vs AL	limma	1.82172e-05	0.00053685	TRUE	hit	9144827	fatty acid beta-oxidation using acyl-CoA dehydrogenase [GO:0033539]; medium-chain fatty acid catabolic process [GO:0051793]	cytoplasm [GO:0005737]; mitochondrion [GO:0005739]	GO:0005737; GO:0005739; GO:0033539; GO:0050660; GO:0051793; GO:0070991	flavin adenine dinucleotide binding [GO:0050660]; medium-chain fatty acyl-CoA dehydrogenase activity [GO:0070991]
CELE_T22B7.3	23042	Amidinotransferase	Caenorhabditis elegans	1	1	2	3	7	7	100024280	0.736287	24.0663	15.8463	1.82483e-05	0.00053685	3.75924	0.00328233	0.0879085	0.204984	DR - AL	DR vs AL	limma	1.82483e-05	0.00053685	FALSE	candidate	100024280	arginine deiminase pathway [GO:0019546]		GO:0016990; GO:0019546	arginine deiminase activity [GO:0016990]
pud-2.1	5	Up-regulated in Daf-2 domain-containing protein	Caenorhabditis elegans	1	1	2	3	10	10	313831508	-1.12672	24.9297	-15.8274	1.83553e-05	0.00053685	3.75277	0.00331955	0.088475	0.204984	DR - AL	DR vs AL	limma	1.83553e-05	0.00053685	TRUE	hit	313831508
C01G6.3	17572	Lipoprotein	Caenorhabditis elegans	1	1	2	3	6	6	29563905	-1.2722	22.7482	-15.7913	1.85624e-05	0.00053685	3.74035	0.00339192	0.0895612	0.204984	DR - AL	DR vs AL	limma	1.85624e-05	0.00053685	TRUE	hit	29563905
cdc-6	91155	Cell division control protein	Caenorhabditis elegans	1	1	2	3	4	4	6867947	-0.900578	18.2851	-15.7879	1.85821e-05	0.00053685	3.73918	0.00339883	0.0896638	0.204984	DR - AL	DR vs AL	limma	1.85821e-05	0.00053685	FALSE	candidate	6867947	cell division [GO:0051301]; D replication initiation [GO:0006270]; mitotic D replication checkpoint signaling [GO:0033314]	condensed nuclear chromosome [GO:0000794]; cytoplasm [GO:0005737]; nucleolus [GO:0005730]; nucleus [GO:0005634]	GO:0000794; GO:0003688; GO:0005524; GO:0005634; GO:0005730; GO:0005737; GO:0006270; GO:0016887; GO:0033314; GO:0051301	ATP binding [GO:0005524]; ATP hydrolysis activity [GO:0016887]; D replication origin binding [GO:0003688]
col-98	17805	Nematode cuticle collagen N-terminal domain-containing protein	Caenorhabditis elegans	1	1	2	3	2	2	38024076	-1.22491	18.292	-15.7733	1.86668e-05	0.00053685	3.73415	0.00342856	0.0901034	0.204984	DR - AL	DR vs AL	limma	1.86668e-05	0.00053685	TRUE	hit	38024076		collagen trimer [GO:0005581]; membrane [GO:0016020]	GO:0005581; GO:0016020; GO:0042302	structural constituent of cuticle [GO:0042302]
rnh-2	9	Ribonuclease H2 subunit A	Caenorhabditis elegans	1	1	2	3	6	6	228876588	-0.90576	22.3397	-15.7663	1.87078e-05	0.00053685	3.73172	0.00344299	0.0903155	0.204984	DR - AL	DR vs AL	limma	1.87078e-05	0.00053685	FALSE	candidate	228876588	D replication, removal of R primer [GO:0043137]; mismatch repair [GO:0006298]	ribonuclease H2 complex [GO:0032299]	GO:0003723; GO:0004523; GO:0006298; GO:0032299; GO:0043137; GO:0046872	metal ion binding [GO:0046872]; R binding [GO:0003723]; R-D hybrid ribonuclease activity [GO:0004523]
pole-1	62218	DNA polymerase epsilon catalytic subunit	Caenorhabditis elegans	1	1	2	3	7	7	5571080	-0.799844	20.5257	-15.7621	1.87322e-05	0.00053685	3.73028	0.00345158	0.0904414	0.204984	DR - AL	DR vs AL	limma	1.87322e-05	0.00053685	FALSE	candidate	5571080	base-excision repair, gap-filling [GO:0006287]; D replication proofreading [GO:0045004]; leading strand elongation [GO:0006272]; mitotic cell cycle [GO:0000278]; nucleotide-excision repair, D gap filling [GO:0006297]	epsilon D polymerase complex [GO:0008622]	GO:0000166; GO:0000278; GO:0003677; GO:0003887; GO:0006272; GO:0006287; GO:0006297; GO:0008270; GO:0008310; GO:0008622; GO:0045004; GO:0051539	4 iron, 4 sulfur cluster binding [GO:0051539]; D binding [GO:0003677]; D-directed D polymerase activity [GO:0003887]; nucleotide binding [GO:0000166]; single-stranded D 3'-5' D exonuclease activity [GO:0008310]; zinc ion binding [GO:0008270]
clec-26	9	C-type lectin domain-containing protein	Caenorhabditis elegans	1	1	2	3	4	4	5484037	0.899721	20	15.7502	1.88018e-05	0.00053685	3.72617	0.00347613	0.0907998	0.219539	DR - AL	DR vs AL	limma	1.88018e-05	0.00053685	FALSE	candidate	5484037		external side of plasma membrane [GO:0009897]	GO:0009897; GO:0030246	carbohydrate binding [GO:0030246]
chk-1	9	Serine/threonine-protein kinase chk-1	Caenorhabditis elegans	1	1	2	3	6	6	35226956	-0.914235	21.5287	-15.7281	1.89319e-05	0.000538183	3.71853	0.00352214	0.0915006	0.219539	DR - AL	DR vs AL	limma	1.89319e-05	0.000538183	FALSE	candidate	35226956	D damage checkpoint signaling [GO:0000077]; embryo development ending in birth or egg hatching [GO:0009792]; mitotic D replication checkpoint signaling [GO:0033314]; phosphorylation [GO:0016310]	nucleus [GO:0005634]; perinuclear region of cytoplasm [GO:0048471]	GO:0000077; GO:0005524; GO:0005634; GO:0009792; GO:0016310; GO:0033314; GO:0035402; GO:0048471; GO:0106310	ATP binding [GO:0005524]; histone H3T11 kinase activity [GO:0035402]; protein serine kinase activity [GO:0106310]
gst-1	10299	Glutathione S-transferase P	Caenorhabditis elegans	1	1	2	3	12	12	385026120	-0.834688	24.2342	-15.6945	1.91322e-05	0.000541492	3.70687	0.00359331	0.09257	0.219539	DR - AL	DR vs AL	limma	1.91322e-05	0.000541492	FALSE	candidate	385026120	cellular detoxification [GO:1990748]; defense response to Gram-negative bacterium [GO:0050829]; glutathione metabolic process [GO:0006749]; innate immune response [GO:0045087]; negative regulation of cellular response to manganese ion [GO:1905803]; positive regulation of cellular response to manganese ion [GO:1905804]	cytosol [GO:0005829]	GO:0004364; GO:0005829; GO:0006749; GO:0045087; GO:0050829; GO:1905803; GO:1905804; GO:1990748	glutathione transferase activity [GO:0004364]
bmk-1	5	Kinesin-like protein	Caenorhabditis elegans	1	1	2	3	29	29	39378687	-0.760728	23.796	-15.6208	1.95796e-05	0.000545743	3.68126	0.00375369	0.0949153	0.219539	DR - AL	DR vs AL	limma	1.95796e-05	0.000545743	FALSE	candidate	39378687	microtubule-based movement [GO:0007018]; mitotic spindle assembly [GO:0090307]; negative regulation of mitotic spindle elongation [GO:1902845]; spindle elongation [GO:0051231]	mitotic spindle [GO:0072686]; nucleus [GO:0005634]; spindle [GO:0005819]; spindle microtubule [GO:0005876]; spindle midzone [GO:0051233]; spindle pole [GO:0000922]	GO:0000922; GO:0005524; GO:0005634; GO:0005819; GO:0005876; GO:0007018; GO:0008017; GO:0008569; GO:0008574; GO:0051231; GO:0051233; GO:0072686; GO:0090307; GO:1902845	ATP binding [GO:0005524]; microtubule binding [GO:0008017]; minus-end-directed microtubule motor activity [GO:0008569]; plus-end-directed microtubule motor activity [GO:0008574]
C15C7.4	18010	Activin_recp domain-containing protein	Caenorhabditis elegans	1	1	2	3	8	8	24654335	0.721095	22.0173	15.6182	1.95958e-05	0.000545743	3.68034	0.00375955	0.0949993	0.219539	DR - AL	DR vs AL	limma	1.95958e-05	0.000545743	FALSE	candidate	24654335
sucg-1	53589	Succinate--CoA ligase [GDP-forming] subunit beta, mitochondrial	Caenorhabditis elegans	1	1	2	3	26	27	422111488	-0.727061	25.4984	-15.6169	1.96038e-05	0.000545743	3.67989	0.00376245	0.0950409	0.219539	DR - AL	DR vs AL	limma	1.96038e-05	0.000545743	FALSE	candidate	422111488	succinyl-CoA metabolic process [GO:0006104]; tricarboxylic acid cycle [GO:0006099]	mitochondrion [GO:0005739]; succinate-CoA ligase complex [GO:0042709]	GO:0000287; GO:0004776; GO:0005524; GO:0005525; GO:0005739; GO:0006099; GO:0006104; GO:0042709	ATP binding [GO:0005524]; GTP binding [GO:0005525]; magnesium ion binding [GO:0000287]; succinate-CoA ligase (GDP-forming) activity [GO:0004776]
unc-18	34815	Acetylcholine regulator unc-18	Caenorhabditis elegans	1	1	2	3	17	17	338413796	0.720824	24.6472	15.5911	1.97638e-05	0.000545743	3.67088	0.00382027	0.0958638	0.219539	DR - AL	DR vs AL	limma	1.97638e-05	0.000545743	FALSE	candidate	338413796	intracellular protein transport [GO:0006886]; neurotransmitter secretion [GO:0007269]; positive regulation of neurotransmitter secretion [GO:0001956]; presynaptic dense core vesicle exocytosis [GO:0099525]; synaptic transmission, cholinergic [GO:0007271]; synaptic vesicle docking [GO:0016081]; vesicle docking involved in exocytosis [GO:0006904]; vesicle-mediated transport [GO:0016192]	axon [GO:0030424]; cytosol [GO:0005829]; plasma membrane [GO:0005886]; presynapse [GO:0098793]; secretory granule [GO:0030141]	GO:0001956; GO:0005829; GO:0005886; GO:0006886; GO:0006904; GO:0007269; GO:0007271; GO:0016081; GO:0016192; GO:0017075; GO:0019905; GO:0030141; GO:0030424; GO:0098793; GO:0099525	syntaxin binding [GO:0019905]; syntaxin-1 binding [GO:0017075]
CELE_F13C5.2	76561	Bromo domain-containing protein	Caenorhabditis elegans	1	1	2	3	7	7	29686515	0.785821	21.7713	15.5689	1.99025e-05	0.000545743	3.66312	0.00387064	0.0965717	0.219539	DR - AL	DR vs AL	limma	1.99025e-05	0.000545743	FALSE	candidate	29686515	chromatin remodeling [GO:0006338]; regulation of D-templated transcription [GO:0006355]	chromatin [GO:0000785]; nucleus [GO:0005634]	GO:0000785; GO:0005634; GO:0006338; GO:0006355; GO:0070577	lysine-acetylated histone binding [GO:0070577]
syx-4	91409	Putative syntaxin-4	Caenorhabditis elegans	1	1	2	3	7	7	19710303	-0.861938	22.0146	-15.5524	2.00065e-05	0.000545743	3.65734	0.0039085	0.0970985	0.219539	DR - AL	DR vs AL	limma	2.00065e-05	0.000545743	FALSE	candidate	19710303	cortical granule exocytosis [GO:0060471]; exocytosis [GO:0006887]; intracellular protein transport [GO:0006886]; positive regulation of cytokinesis [GO:0032467]; regulation of exocytosis [GO:0017157]; synaptic vesicle docking [GO:0016081]; synaptic vesicle fusion to presynaptic active zone membrane [GO:0031629]; vesicle docking [GO:0048278]	cleavage furrow [GO:0032154]; cortical granule [GO:0060473]; endomembrane system [GO:0012505]; perinuclear region of cytoplasm [GO:0048471]; plasma membrane [GO:0005886]; presynaptic active zone membrane [GO:0048787]; SRE complex [GO:0031201]; synaptic vesicle [GO:0008021]	GO:0000149; GO:0005484; GO:0005886; GO:0006886; GO:0006887; GO:0008021; GO:0012505; GO:0016081; GO:0017157; GO:0031201; GO:0031629; GO:0032154; GO:0032467; GO:0048278; GO:0048471; GO:0048787; GO:0060471; GO:0060473	SP receptor activity [GO:0005484]; SRE binding [GO:0000149]
cgh-1	95	ATP-dependent RNA helicase cgh-1	Caenorhabditis elegans	1	1	2	3	24	24	1004732160	-0.800914	26.8694	-15.5521	2.0008e-05	0.000545743	3.65726	0.00390905	0.0971062	0.219539	DR - AL	DR vs AL	limma	2.0008e-05	0.000545743	FALSE	candidate	1004732160	apoptotic process [GO:0006915]; determination of adult lifespan [GO:0008340]; gamete generation [GO:0007276]; mR metabolic process [GO:0016071]; negative regulation of apoptotic process [GO:0043066]; negative regulation of translation [GO:0017148]; oogenesis [GO:0048477]; P-body assembly [GO:0033962]; spermatogenesis [GO:0007283]; stress granule assembly [GO:0034063]	cytoplasmic stress granule [GO:0010494]; intracellular organelle [GO:0043229]; messenger ribonucleoprotein complex [GO:1990124]; P granule [GO:0043186]; P-body [GO:0000932]; ribonucleoprotein complex [GO:1990904]	GO:0000932; GO:0003724; GO:0003729; GO:0005524; GO:0006915; GO:0007276; GO:0007283; GO:0008340; GO:0010494; GO:0016071; GO:0016887; GO:0017148; GO:0033962; GO:0034063; GO:0043066; GO:0043186; GO:0043229; GO:0048477; GO:1990124; GO:1990904	ATP binding [GO:0005524]; ATP hydrolysis activity [GO:0016887]; mR binding [GO:0003729]; R helicase activity [GO:0003724]
dhs-20	20012	Retinol dehydrogenase 7	Caenorhabditis elegans	1	1	2	3	13	13	146665667	0.714028	23.8983	15.5283	2.01596e-05	0.000545743	3.64889	0.00396442	0.0978684	0.219539	DR - AL	DR vs AL	limma	2.01596e-05	0.000545743	FALSE	candidate	146665667	steroid metabolic process [GO:0008202]	intracellular membrane-bounded organelle [GO:0043231]	GO:0008202; GO:0016491; GO:0043231	oxidoreductase activity [GO:0016491]
CELE_F49B2.6	5	Aminopeptidase	Caenorhabditis elegans	1	1	2	3	9	9	13733159	0.74643	22.3946	15.5237	2.01889e-05	0.000545743	3.64727	0.00397516	0.0980152	0.219539	DR - AL	DR vs AL	limma	2.01889e-05	0.000545743	FALSE	candidate	13733159	peptide catabolic process [GO:0043171]; proteolysis [GO:0006508]	cytoplasm [GO:0005737]; extracellular space [GO:0005615]; membrane [GO:0016020]	GO:0005615; GO:0005737; GO:0006508; GO:0008270; GO:0016020; GO:0042277; GO:0043171; GO:0070006	metalloaminopeptidase activity [GO:0070006]; peptide binding [GO:0042277]; zinc ion binding [GO:0008270]
ncam-1	8	NCAM (Neural cell adhesion molecule) homolog	Caenorhabditis elegans	1	1	2	3	21	21	142586858	0.895088	24.1378	15.5221	2.01986e-05	0.000545743	3.64674	0.00397871	0.0980637	0.219539	DR - AL	DR vs AL	limma	2.01986e-05	0.000545743	FALSE	candidate	142586858	axon guidance [GO:0007411]; dendrite self-avoidance [GO:0070593]; homophilic cell adhesion via plasma membrane adhesion molecules [GO:0007156]; synapse organization [GO:0050808]	axon [GO:0030424]; cytoplasm [GO:0005737]; neuronal cell body [GO:0043025]; plasma membrane [GO:0005886]	GO:0005737; GO:0005886; GO:0007156; GO:0007411; GO:0008046; GO:0030424; GO:0043025; GO:0050808; GO:0070593; GO:0098632	axon guidance receptor activity [GO:0008046]; cell-cell adhesion mediator activity [GO:0098632]
CELE_H42K12.3	17347	Apple domain-containing protein	Caenorhabditis elegans	1	1	2	3	2	2	1365367	1.34806	19.6089	15.5052	2.03076e-05	0.000545743	3.64077	0.00401868	0.0986063	0.219539	DR - AL	DR vs AL	limma	2.03076e-05	0.000545743	TRUE	hit	1365367	anatomical structure morphogenesis [GO:0009653]		GO:0009653
klp-19	45935	Kinesin-like protein klp-19	Caenorhabditis elegans	1	1	2	3	11	11	22146976	-0.778971	22.4027	-15.4966	2.03624e-05	0.000545743	3.63778	0.00403884	0.0988782	0.219539	DR - AL	DR vs AL	limma	2.03624e-05	0.000545743	FALSE	candidate	22146976	cell division [GO:0051301]; meiotic chromosome condensation [GO:0010032]; meiotic spindle midzone assembly [GO:0051257]; microtubule-based movement [GO:0007018]; mitotic spindle organization [GO:0007052]; spindle elongation [GO:0051231]	chromosome [GO:0005694]; condensed nuclear chromosome [GO:0000794]; cytoplasm [GO:0005737]; kinesin complex [GO:0005871]; microtubule [GO:0005874]; nucleoplasm [GO:0005654]; spindle [GO:0005819]	GO:0000794; GO:0003777; GO:0005524; GO:0005654; GO:0005694; GO:0005737; GO:0005819; GO:0005871; GO:0005874; GO:0007018; GO:0007052; GO:0008017; GO:0010032; GO:0016887; GO:0051231; GO:0051257; GO:0051301	ATP binding [GO:0005524]; ATP hydrolysis activity [GO:0016887]; microtubule binding [GO:0008017]; microtubule motor activity [GO:0003777]
skr-17	5	Skp1-related protein	Caenorhabditis elegans	1	1	2	3	1	2	7786514	-1.01009	20.0157	-15.4761	2.04953e-05	0.000545743	3.63056	0.00408777	0.099533	0.219539	DR - AL	DR vs AL	limma	2.04953e-05	0.000545743	TRUE	hit	7786514	protein ubiquitination [GO:0016567]; SCF-dependent proteasomal ubiquitin-dependent protein catabolic process [GO:0031146]	cytoplasm [GO:0005737]; nucleus [GO:0005634]	GO:0005634; GO:0005737; GO:0016567; GO:0031146; GO:0097602	cullin family protein binding [GO:0097602]
tag-76	34681	Putative protein tag-76	Caenorhabditis elegans	1	1	2	3	1	5	7876397	0.730055	20.3096	15.4755	2.04996e-05	0.000545743	3.63032	0.00408937	0.0995543	0.219539	DR - AL	DR vs AL	limma	2.04996e-05	0.000545743	FALSE	candidate	7876397	regulatory ncR-mediated post-transcriptional gene silencing [GO:0035194]; spermatogenesis [GO:0007283]	cytoplasm [GO:0005737]; cytoplasmic ribonucleoprotein granule [GO:0036464]; nucleus [GO:0005634]; P granule [GO:0043186]; RISC complex [GO:0016442]	GO:0003727; GO:0004521; GO:0005634; GO:0005737; GO:0007283; GO:0016442; GO:0035194; GO:0035198; GO:0036464; GO:0043186	miR binding [GO:0035198]; R endonuclease activity [GO:0004521]; single-stranded R binding [GO:0003727]
CELE_K06G5.1	9	VWFA domain-containing protein	Caenorhabditis elegans	1	1	2	3	8	8	495450848	0.933173	25.0741	15.4676	2.0551e-05	0.000545743	3.62754	0.00410835	0.0998063	0.257949	DR - AL	DR vs AL	limma	2.0551e-05	0.000545743	FALSE	candidate	495450848
CELE_Y47H10A.3	9	Decapping nuclease	Caenorhabditis elegans	1	1	2	3	2	2	1341151	1.06576	19.1962	15.4237	2.08395e-05	0.000551137	3.61207	0.00421529	0.101383	0.257949	DR - AL	DR vs AL	limma	2.08395e-05	0.000551137	TRUE	hit	1341151	D-cap decapping [GO:0110155]; nuclear-transcribed mR catabolic process [GO:0000956]; nucleic acid metabolic process [GO:0090304]	cytosol [GO:0005829]; nucleus [GO:0005634]	GO:0000166; GO:0000956; GO:0003723; GO:0004518; GO:0005634; GO:0005829; GO:0034353; GO:0046872; GO:0090304; GO:0110155	metal ion binding [GO:0046872]; mR 5'-diphosphatase activity [GO:0034353]; nuclease activity [GO:0004518]; nucleotide binding [GO:0000166]; R binding [GO:0003723]
mec-18	45873	AMP-binding domain-containing protein	Caenorhabditis elegans	1	1	2	3	3	3	8602329	0.718461	20.6441	15.3826	2.11147e-05	0.000552226	3.5975	0.00431792	0.102867	0.257949	DR - AL	DR vs AL	limma	2.11147e-05	0.000552226	FALSE	candidate	8602329	detection of mechanical stimulus involved in sensory perception of touch [GO:0050976]; mechanosensory behavior [GO:0007638]	membrane [GO:0016020]; neuron projection [GO:0043005]; neuronal cell body [GO:0043025]; peroxisome [GO:0005777]	GO:0005777; GO:0007638; GO:0016020; GO:0016405; GO:0043005; GO:0043025; GO:0050976	CoA-ligase activity [GO:0016405]
CELE_F22B5.4	19708	Mitochondrial cytochrome c oxidase subunit VIa	Caenorhabditis elegans	1	1	2	3	2	2	47298559	0.973798	20.8535	15.3803	2.11298e-05	0.000552226	3.5967	0.0043236	0.102948	0.257949	DR - AL	DR vs AL	limma	2.11298e-05	0.000552226	FALSE	candidate	47298559		membrane [GO:0016020]	GO:0016020
wars-1	5	tryptophan--tRNA ligase	Caenorhabditis elegans	1	1	2	3	24	24	394211288	-0.710488	26.3159	-15.3737	2.11744e-05	0.000552226	3.59436	0.00434031	0.103187	0.257949	DR - AL	DR vs AL	limma	2.11744e-05	0.000552226	FALSE	candidate	394211288	tryptophanyl-tR aminoacylation [GO:0006436]	cytoplasm [GO:0005737]	GO:0004830; GO:0005524; GO:0005737; GO:0006436	ATP binding [GO:0005524]; tryptophan-tR ligase activity [GO:0004830]
CELE_F29C6.1	5	TCTP domain-containing protein	Caenorhabditis elegans	1	1	2	3	5	5	23050629	-0.710153	21.6184	-15.3666	2.1223e-05	0.000552226	3.59181	0.00435851	0.103446	0.257949	DR - AL	DR vs AL	limma	2.1223e-05	0.000552226	FALSE	candidate	23050629
CELE_F13B6.1	44481	Peptidase A1 domain-containing protein	Caenorhabditis elegans	1	1	2	3	4	4	9205652	0.703243	20.132	15.2833	2.17964e-05	0.000563929	3.56218	0.00457486	0.106462	0.257949	DR - AL	DR vs AL	limma	2.17964e-05	0.000563929	FALSE	candidate	9205652
C36A4.4	18493	Probable UDP-N-acetylglucosamine pyrophosphorylase	Caenorhabditis elegans	1	1	2	3	22	22	328097088	-0.838192	26.082	-15.276	2.18475e-05	0.000563929	3.55958	0.00459429	0.106727	0.257949	DR - AL	DR vs AL	limma	2.18475e-05	0.000563929	FALSE	candidate	328097088		cytoplasm [GO:0005737]	GO:0005737; GO:0070569	uridylyltransferase activity [GO:0070569]
ife-3	61955	Eukaryotic translation initiation factor 4E-3	Caenorhabditis elegans	1	1	2	3	5	5	179348680	-0.901304	24.3701	-15.2285	2.21845e-05	0.000566968	3.54256	0.00472273	0.108456	0.257949	DR - AL	DR vs AL	limma	2.21845e-05	0.000566968	FALSE	candidate	179348680	21U-R metabolic process [GO:0034585]; embryo development ending in birth or egg hatching [GO:0009792]; piR processing [GO:0034587]; translational initiation [GO:0006413]	eukaryotic translation initiation factor 4F complex [GO:0016281]; perinuclear region of cytoplasm [GO:0048471]; R cap binding complex [GO:0034518]; translation initiation complex [GO:0070992]	GO:0000340; GO:0003743; GO:0006413; GO:0009792; GO:0016281; GO:0034518; GO:0034585; GO:0034587; GO:0048471; GO:0070992	R 7-methylguanosine cap binding [GO:0000340]; translation initiation factor activity [GO:0003743]
CELE_K07A1.17	9	Uncharacterized protein	Caenorhabditis elegans	1	1	2	3	3	3	26982998	-0.722485	20.9557	-15.2136	2.22913e-05	0.000566968	3.53721	0.00476364	0.108999	0.257949	DR - AL	DR vs AL	limma	2.22913e-05	0.000566968	FALSE	candidate	26982998		membrane [GO:0016020]	GO:0016020
scb-1	45625	MRG domain-containing protein	Caenorhabditis elegans	1	1	2	3	8	8	65893990	0.816219	22.5592	15.1923	2.24453e-05	0.000566968	3.52955	0.00482276	0.109776	0.257949	DR - AL	DR vs AL	limma	2.24453e-05	0.000566968	FALSE	candidate	65893990		nucleus [GO:0005634]	GO:0005634
nanp-1	17773	Phosphoglycolate phosphatase	Caenorhabditis elegans	1	1	2	3	7	7	45675959	1.22091	22.5518	15.1868	2.24852e-05	0.000566968	3.52758	0.00483808	0.109976	0.257949	DR - AL	DR vs AL	limma	2.24852e-05	0.000566968	TRUE	hit	45675959	dephosphorylation [GO:0016311]; D repair [GO:0006281]		GO:0006281; GO:0008967; GO:0016311	phosphoglycolate phosphatase activity [GO:0008967]
mre-11	23255	Double-strand break repair protein mre-11	Caenorhabditis elegans	1	1	2	3	7	7	15958654	-0.737481	21.1532	-15.1863	2.24887e-05	0.000566968	3.5274	0.00483943	0.109993	0.257949	DR - AL	DR vs AL	limma	2.24887e-05	0.000566968	FALSE	candidate	15958654	double-strand break repair via homologous recombination [GO:0000724]; double-strand break repair via nonhomologous end joining [GO:0006303]; meiotic D double-strand break formation [GO:0042138]; mitochondrial double-strand break repair via homologous recombination [GO:0097552]; mitotic G2 D damage checkpoint signaling [GO:0007095]; mitotic intra-S D damage checkpoint signaling [GO:0031573]; telom…	Mre11 complex [GO:0030870]; nucleus [GO:0005634]; site of double-strand break [GO:0035861]	GO:0000014; GO:0000723; GO:0000724; GO:0005634; GO:0006303; GO:0007095; GO:0008296; GO:0030145; GO:0030870; GO:0031573; GO:0035861; GO:0042138; GO:0097552	3'-5'-D exonuclease activity [GO:0008296]; manganese ion binding [GO:0030145]; single-stranded D endodeoxyribonuclease activity [GO:0000014]
ent-5	19495	Equilibrative nucleoside transporter 1	Caenorhabditis elegans	1	1	2	3	2	2	3730508	-1.46157	19.1009	-15.1653	2.26421e-05	0.000566968	3.51984	0.00489855	0.11076	0.257949	DR - AL	DR vs AL	limma	2.26421e-05	0.000566968	TRUE	hit	3730508		plasma membrane [GO:0005886]	GO:0005337; GO:0005886	nucleoside transmembrane transporter activity [GO:0005337]
F36D4.5	2	Desumoylating isopeptidase 1 homolog	Caenorhabditis elegans	1	1	2	3	4	4	8451416	-0.820738	21.3638	-15.1565	2.27062e-05	0.000566968	3.51669	0.00492327	0.111078	0.257949	DR - AL	DR vs AL	limma	2.27062e-05	0.000566968	FALSE	candidate	8451416	proteolysis [GO:0006508]	cytoplasm [GO:0005737]; nucleus [GO:0005634]	GO:0005634; GO:0005737; GO:0006508; GO:0101005	deubiquitinase activity [GO:0101005]
vit-2	5690	Vitellogenin-2	Caenorhabditis elegans	1	1	2	3	38	120	5277290752	-1.07679	30.7378	-15.1547	2.272e-05	0.000566968	3.51602	0.00492862	0.111147	0.257949	DR - AL	DR vs AL	limma	2.272e-05	0.000566968	TRUE	hit	5277290752		cytoplasmic vesicle [GO:0031410]; extracellular region [GO:0005576]; vesicle lumen [GO:0031983]; yolk granule [GO:0042718]	GO:0005319; GO:0005576; GO:0031410; GO:0031983; GO:0042718; GO:0045735	lipid transporter activity [GO:0005319]; nutrient reservoir activity [GO:0045735]
CELE_K09E4.4	9	Alpha-N-acetylglucosaminidase	Caenorhabditis elegans	1	1	2	3	2	2	10648636	0.788016	19.5518	15.1498	2.2756e-05	0.000566968	3.51425	0.00494254	0.111326	0.257949	DR - AL	DR vs AL	limma	2.2756e-05	0.000566968	FALSE	candidate	10648636
col-160	20921	Nematode cuticle collagen N-terminal domain-containing protein	Caenorhabditis elegans	1	1	2	3	0	4	124405142	-1.13452	22.7627	-15.1373	2.28484e-05	0.000567079	3.50974	0.00497827	0.111782	0.257949	DR - AL	DR vs AL	limma	2.28484e-05	0.000567079	TRUE	hit	124405142		collagen trimer [GO:0005581]; membrane [GO:0016020]	GO:0005581; GO:0016020; GO:0042302	structural constituent of cuticle [GO:0042302]
CELE_Y87G2A.19	56	LITAF domain-containing protein	Caenorhabditis elegans	1	1	2	3	5	5	109243812	0.851305	21.8685	15.0862	2.32307e-05	0.000571533	3.49126	0.00512686	0.113648	0.257949	DR - AL	DR vs AL	limma	2.32307e-05	0.000571533	FALSE	candidate	109243812		endosome membrane [GO:0010008]; lysosomal membrane [GO:0005765]	GO:0005765; GO:0008270; GO:0010008	zinc ion binding [GO:0008270]
Y51H4A.7	9	Probable urocanate hydratase	Caenorhabditis elegans	1	1	2	3	16	16	134596092	0.711296	24.7323	15.0467	2.35313e-05	0.000571533	3.47694	0.00524435	0.11509	0.257949	DR - AL	DR vs AL	limma	2.35313e-05	0.000571533	FALSE	candidate	134596092	histidine catabolic process [GO:0006548]; histidine catabolic process to glutamate and formamide [GO:0019556]; histidine catabolic process to glutamate and formate [GO:0019557]		GO:0006548; GO:0016153; GO:0019556; GO:0019557	urocanate hydratase activity [GO:0016153]
CELE_F25G6.9	16928	Signal recognition particle 14 kDa protein	Caenorhabditis elegans	1	1	2	3	22	22	40950790	-0.78001	24.1232	-15.0177	2.37552e-05	0.000571533	3.46639	0.00533224	0.116151	0.257949	DR - AL	DR vs AL	limma	2.37552e-05	0.000571533	FALSE	candidate	40950790	protein targeting to ER [GO:0045047]	signal recognition particle, endoplasmic reticulum targeting [GO:0005786]	GO:0005786; GO:0045047
CELE_ZK287.1	23460	CRC domain-containing protein	Caenorhabditis elegans	1	1	2	3	12	12	18008390	0.944288	21.5144	15.016	2.37678e-05	0.000571533	3.4658	0.00533719	0.11621	0.257949	DR - AL	DR vs AL	limma	2.37678e-05	0.000571533	FALSE	candidate	18008390		nucleus [GO:0005634]	GO:0005634; GO:0008270; GO:0016814	hydrolase activity, acting on carbon-nitrogen (but not peptide) bonds, in cyclic amidines [GO:0016814]; zinc ion binding [GO:0008270]
psf-1	22019	Probable DNA replication complex GINS protein PSF1	Caenorhabditis elegans	1	1	2	3	5	5	16391426	-0.760776	21.3629	-15.0034	2.38661e-05	0.000571533	3.4612	0.0053759	0.116672	0.257949	DR - AL	DR vs AL	limma	2.38661e-05	0.000571533	FALSE	candidate	16391426	D strand elongation involved in mitotic D replication [GO:1902983]	GINS complex [GO:0000811]	GO:0000811; GO:1902983
B0507.8	22882	Protein containing ALS2cr12 (ALS2CR12) signature	Caenorhabditis elegans	1	1	2	3	3	3	182759169	0.93014	18.3225	14.9835	2.40223e-05	0.000571533	3.45393	0.00543754	0.1174	0.257949	DR - AL	DR vs AL	limma	2.40223e-05	0.000571533	FALSE	candidate	182759169
gfm-1	9	Elongation factor G, mitochondrial	Caenorhabditis elegans	1	1	2	3	26	26	280294108	-0.732184	25.7596	-14.9809	2.40428e-05	0.000571533	3.45298	0.00544562	0.117495	0.257949	DR - AL	DR vs AL	limma	2.40428e-05	0.000571533	FALSE	candidate	280294108	mitochondrial translational elongation [GO:0070125]	mitochondrion [GO:0005739]	GO:0003746; GO:0003924; GO:0005525; GO:0005739; GO:0070125	GTP binding [GO:0005525]; GTPase activity [GO:0003924]; translation elongation factor activity [GO:0003746]
pud-1.2	5	Up-regulated in Daf-2 domain-containing protein	Caenorhabditis elegans	1	1	2	3	11	11	343565216	-0.889465	24.366	-14.9802	2.40478e-05	0.000571533	3.45275	0.00544762	0.117519	0.257949	DR - AL	DR vs AL	limma	2.40478e-05	0.000571533	FALSE	candidate	343565216
col-179	17642	Nematode cuticle collagen N-terminal domain-containing protein	Caenorhabditis elegans	1	1	2	3	3	3	149602240	-0.885666	23.1275	-14.9707	2.41228e-05	0.000571533	3.44928	0.00547727	0.117866	0.257949	DR - AL	DR vs AL	limma	2.41228e-05	0.000571533	FALSE	candidate	149602240	defense response to Gram-negative bacterium [GO:0050829]; innate immune response [GO:0045087]	collagen trimer [GO:0005581]; membrane [GO:0016020]	GO:0005581; GO:0016020; GO:0042302; GO:0045087; GO:0050829	structural constituent of cuticle [GO:0042302]
CELE_F56F11.4	8	AAA+ ATPase domain-containing protein	Caenorhabditis elegans	1	1	2	3	6	6	413446696	-1.2092	23.3394	-14.9649	2.41688e-05	0.000571533	3.44715	0.00549547	0.118079	0.257949	DR - AL	DR vs AL	limma	2.41688e-05	0.000571533	TRUE	hit	413446696	proteasome-mediated ubiquitin-dependent protein catabolic process [GO:0043161]	proteasome regulatory particle, base subcomplex [GO:0008540]	GO:0005524; GO:0008540; GO:0016887; GO:0036402; GO:0043161	ATP binding [GO:0005524]; ATP hydrolysis activity [GO:0016887]; proteasome-activating activity [GO:0036402]
soc-1	5	Multisubstrate adapter protein soc-1	Caenorhabditis elegans	1	1	2	3	3	3	0	0.685516	19.3078	14.9415	2.43552e-05	0.000571533	3.43859	0.00556935	0.118934	0.257949	DR - AL	DR vs AL	limma	2.43552e-05	0.000571533	FALSE	candidate	0	dauer larval development [GO:0040024]; signal transduction [GO:0007165]	cytoplasm [GO:0005737]	GO:0005737; GO:0007165; GO:0035591; GO:0040024	signaling adaptor activity [GO:0035591]
bcat-1	54688	Branched-chain-amino-acid aminotransferase, cytosolic	Caenorhabditis elegans	1	1	2	3	16	16	400112016	-0.70887	26.3825	-14.9351	2.44059e-05	0.000571533	3.43627	0.00558952	0.119166	0.257949	DR - AL	DR vs AL	limma	2.44059e-05	0.000571533	FALSE	candidate	400112016	amino acid biosynthetic process [GO:0008652]; determination of adult lifespan [GO:0008340]; embryo development ending in birth or egg hatching [GO:0009792]; isoleucine catabolic process [GO:0006550]; leucine biosynthetic process [GO:0009098]; leucine catabolic process [GO:0006552]; nematode larval development [GO:0002119]; valine biosynthetic process [GO:0009099]; valine catabolic process [GO:000…	mitochondrion [GO:0005739]	GO:0002119; GO:0004084; GO:0005739; GO:0006550; GO:0006552; GO:0006574; GO:0008340; GO:0008652; GO:0009098; GO:0009099; GO:0009792; GO:0050048; GO:0052654; GO:0052655; GO:0052656	branched-chain-amino-acid transaminase activity [GO:0004084]; L-isoleucine transaminase activity [GO:0052656]; L-leucine transaminase activity [GO:0052654]; L-leucine:2-oxoglutarate aminotransferase activity [GO:0050048]; L-valine transaminase activity [GO:0052655]
CELE_W04B5.3	2	Galectin	Caenorhabditis elegans	1	1	2	3	6	6	75537736	0.718354	23.6676	14.9334	2.44197e-05	0.000571533	3.43564	0.00559501	0.119229	0.257949	DR - AL	DR vs AL	limma	2.44197e-05	0.000571533	FALSE	candidate	75537736			GO:0030246	carbohydrate binding [GO:0030246]
chs-1	5	Chitin synthase chs-1	Caenorhabditis elegans	1	1	2	3	2	2	2250373	-1.30187	16.5949	-14.9312	2.44377e-05	0.000571533	3.43482	0.00560215	0.119311	0.257949	DR - AL	DR vs AL	limma	2.44377e-05	0.000571533	TRUE	hit	2250373	cell wall chitin biosynthetic process [GO:0006038]; chitin biosynthetic process [GO:0006031]; eggshell formation [GO:0030703]; positive regulation of protein localization to cell cortex [GO:1904778]	cell cortex [GO:0005938]; cell periphery [GO:0071944]; cell septum [GO:0030428]; plasma membrane [GO:0005886]	GO:0004100; GO:0005886; GO:0005938; GO:0006031; GO:0006038; GO:0030428; GO:0030703; GO:0071944; GO:1904778	chitin synthase activity [GO:0004100]
exo-3	5	exodeoxyribonuclease III	Caenorhabditis elegans	1	1	2	3	9	9	32586064	-0.735644	22.8433	-14.9293	2.44527e-05	0.000571533	3.43413	0.00560811	0.119379	0.257949	DR - AL	DR vs AL	limma	2.44527e-05	0.000571533	FALSE	candidate	32586064	base-excision repair [GO:0006284]; D repair [GO:0006281]; embryo development ending in birth or egg hatching [GO:0009792]; nematode larval development [GO:0002119]	nucleus [GO:0005634]	GO:0002119; GO:0003906; GO:0004519; GO:0005634; GO:0006281; GO:0006284; GO:0008081; GO:0008311; GO:0009792; GO:0046872	D-(apurinic or apyrimidinic site) endonuclease activity [GO:0003906]; double-stranded D 3'-5' D exonuclease activity [GO:0008311]; endonuclease activity [GO:0004519]; metal ion binding [GO:0046872]; phosphoric diester hydrolase activity [GO:0008081]
inx-22	9	Innexin	Caenorhabditis elegans	1	1	2	3	4	4	12871979	-0.841919	19.0647	-14.9216	2.45148e-05	0.000571533	3.4313	0.00563283	0.119661	0.257949	DR - AL	DR vs AL	limma	2.45148e-05	0.000571533	FALSE	candidate	12871979	germ cell proliferation [GO:0036093]; monoatomic ion transmembrane transport [GO:0034220]; oocyte maturation [GO:0001556]	gap junction [GO:0005921]; plasma membrane [GO:0005886]	GO:0001556; GO:0005243; GO:0005886; GO:0005921; GO:0034220; GO:0036093	gap junction channel activity [GO:0005243]
retr-1	34431	Retrotransposon-like protein 1	Caenorhabditis elegans	1	1	2	3	4	4	25654666	-0.868605	20.1939	-14.9094	2.46135e-05	0.000571533	3.42682	0.00567211	0.120107	0.257949	DR - AL	DR vs AL	limma	2.46135e-05	0.000571533	FALSE	candidate	25654666			GO:0016787	hydrolase activity [GO:0016787]
clec-60	23564	VWFA domain-containing protein	Caenorhabditis elegans	1	1	2	3	2	2	11432288	1.29396	20.972	14.9083	2.4622e-05	0.000571533	3.42643	0.00567553	0.120146	0.257949	DR - AL	DR vs AL	limma	2.4622e-05	0.000571533	TRUE	hit	11432288	defense response to Gram-positive bacterium [GO:0050830]; innate immune response [GO:0045087]		GO:0045087; GO:0050830
egg-4	1767	Inactive protein-tyrosine phosphatase egg-4	Caenorhabditis elegans	1	1	2	3	0	5	9225140	-0.793518	20.8234	-14.8651	2.49751e-05	0.000574816	3.41055	0.00581662	0.121723	0.257949	DR - AL	DR vs AL	limma	2.49751e-05	0.000574816	FALSE	candidate	9225140	cortical actin cytoskeleton organization [GO:0030866]; dephosphorylation [GO:0016311]; eggshell formation [GO:0030703]; motor neuron axon guidance [GO:0008045]; oocyte maturation [GO:0001556]; polar body extrusion after meiotic divisions [GO:0040038]; positive regulation of protein localization to cell cortex [GO:1904778]	cell cortex [GO:0005938]; nucleus [GO:0005634]	GO:0001556; GO:0004725; GO:0004860; GO:0005634; GO:0005938; GO:0008045; GO:0016311; GO:0019901; GO:0030703; GO:0030866; GO:0040038; GO:1904778	protein kinase binding [GO:0019901]; protein kinase inhibitor activity [GO:0004860]; protein tyrosine phosphatase activity [GO:0004725]
C14A6.13	8	STP1 protein	Caenorhabditis elegans	1	1	2	3	2	2	3555285	1.00665	18.8712	14.8532	2.50734e-05	0.000574816	3.40617	0.00585604	0.122157	0.257949	DR - AL	DR vs AL	limma	2.50734e-05	0.000574816	TRUE	hit	3555285		membrane [GO:0016020]	GO:0016020
mdf-2	9	HORMA domain-containing protein	Caenorhabditis elegans	1	1	2	3	5	5	46522699	-0.782106	22.328	-14.8425	2.51625e-05	0.000574816	3.40221	0.00589182	0.122549	0.257949	DR - AL	DR vs AL	limma	2.51625e-05	0.000574816	FALSE	candidate	46522699	embryo development ending in birth or egg hatching [GO:0009792]; meiotic spindle assembly checkpoint signaling [GO:0033316]; mitotic spindle assembly checkpoint signaling [GO:0007094]; regulation of cell cycle [GO:0051726]; response to anoxia [GO:0034059]	centrosome [GO:0005813]; cytoplasm [GO:0005737]; kinetochore [GO:0000776]; mitotic spindle assembly checkpoint MAD1-MAD2 complex [GO:1990728]; nucleoplasm [GO:0005654]; pronucleus [GO:0045120]; spindle midzone [GO:0051233]	GO:0000776; GO:0005654; GO:0005737; GO:0005813; GO:0007094; GO:0009792; GO:0033316; GO:0034059; GO:0045120; GO:0051233; GO:0051726; GO:1990728
B0205.13	336	NADH dehydrogenase [ubiquinone] 1 alpha subcomplex subunit 1	Caenorhabditis elegans	1	1	2	3	2	2	48268366	-0.945059	20.0339	-14.8388	2.51929e-05	0.000574816	3.40086	0.00590405	0.122682	0.257949	DR - AL	DR vs AL	limma	2.51929e-05	0.000574816	FALSE	candidate	48268366
orc-3	95	ORC_WH_C domain-containing protein	Caenorhabditis elegans	1	1	2	3	10	10	23854262	-0.748741	21.7728	-14.8252	2.53066e-05	0.000574816	3.39584	0.00594976	0.123179	0.257949	DR - AL	DR vs AL	limma	2.53066e-05	0.000574816	FALSE	candidate	23854262
car-1	9	Protein LSM14 homolog car-1	Caenorhabditis elegans	1	1	2	3	29	29	1019791216	-0.979524	26.7809	-14.8143	2.53982e-05	0.000574816	3.3918	0.00598669	0.123577	0.257949	DR - AL	DR vs AL	limma	2.53982e-05	0.000574816	FALSE	candidate	1019791216	mR processing [GO:0006397]; P-body assembly [GO:0033962]; positive regulation of gene expression [GO:0010628]; R splicing [GO:0008380]; stress granule assembly [GO:0034063]	cytoplasm [GO:0005737]; endoplasmic reticulum [GO:0005783]; messenger ribonucleoprotein complex [GO:1990124]; mitotic spindle [GO:0072686]; mitotic spindle midzone [GO:1990023]; P granule [GO:0043186]; P-body [GO:0000932]; pericentriolar material [GO:0000242]; ribonucleoprotein complex [GO:1990904]; spliceosomal complex [GO:0005681]	GO:0000242; GO:0000932; GO:0000979; GO:0003729; GO:0005681; GO:0005737; GO:0005783; GO:0006397; GO:0008380; GO:0010628; GO:0033962; GO:0034063; GO:0043186; GO:0072686; GO:1990023; GO:1990124; GO:1990904	mR binding [GO:0003729]; R polymerase II core promoter sequence-specific D binding [GO:0000979]
CELE_T22D1.5	9	EF-hand domain-containing protein	Caenorhabditis elegans	1	1	2	3	2	2	4495759	-0.852779	19.4156	-14.8084	2.54473e-05	0.000574816	3.38965	0.00600646	0.123789	0.257949	DR - AL	DR vs AL	limma	2.54473e-05	0.000574816	FALSE	candidate	4495759		protein phosphatase type 2A complex [GO:0000159]	GO:0000159; GO:0019888	protein phosphatase regulator activity [GO:0019888]
aars-2	1541	Alanine--tRNA ligase, cytoplasmic	Caenorhabditis elegans	1	1	2	3	44	45	590861360	-0.682506	27.3865	-14.8027	2.5496e-05	0.000574816	3.38751	0.00602612	0.123999	0.257949	DR - AL	DR vs AL	limma	2.5496e-05	0.000574816	FALSE	candidate	590861360	alanyl-tR aminoacylation [GO:0006419]; negative regulation of D-templated transcription [GO:0045892]	cytosol [GO:0005829]; mitochondrion [GO:0005739]	GO:0000049; GO:0002161; GO:0004813; GO:0005524; GO:0005739; GO:0005829; GO:0006419; GO:0008270; GO:0045892	alanine-tR ligase activity [GO:0004813]; aminoacyl-tR editing activity [GO:0002161]; ATP binding [GO:0005524]; tR binding [GO:0000049]; zinc ion binding [GO:0008270]
des-2	76554	Acetylcholine receptor subunit alpha-type des-2	Caenorhabditis elegans	1	1	2	3	2	2	2624363	1.03329	18.8555	14.7945	2.55652e-05	0.000574816	3.38449	0.00605405	0.124297	0.257949	DR - AL	DR vs AL	limma	2.55652e-05	0.000574816	TRUE	hit	2624363		neuron projection [GO:0043005]; plasma membrane [GO:0005886]; postsynapse [GO:0098794]; synapse [GO:0045202]; transmembrane transporter complex [GO:1902495]	GO:0004888; GO:0005231; GO:0005886; GO:0043005; GO:0045202; GO:0098794; GO:1902495; GO:1904315	excitatory extracellular ligand-gated monoatomic ion channel activity [GO:0005231]; transmembrane signaling receptor activity [GO:0004888]; transmitter-gated monoatomic ion channel activity involved in regulation of postsynaptic membrane potential [GO:1904315]
dhs-15	9	DeHydrogenases, Short chain	Caenorhabditis elegans	1	1	2	3	7	7	33410637	0.906808	21.7853	14.7498	2.59474e-05	0.000579476	3.36791	0.00620886	0.125924	0.257949	DR - AL	DR vs AL	limma	2.59474e-05	0.000579476	FALSE	candidate	33410637			GO:0016491	oxidoreductase activity [GO:0016491]
CELE_R08E3.1	21850	EGF-like domain-containing protein	Caenorhabditis elegans	1	1	2	3	27	27	189626760	0.806018	25.6175	14.7492	2.5952e-05	0.000579476	3.36772	0.00621072	0.125943	0.257949	DR - AL	DR vs AL	limma	2.5952e-05	0.000579476	FALSE	candidate	189626760			GO:0005112	Notch binding [GO:0005112]
C06A8.6	17692	Protein phosphatase 1 regulatory subunit 7	Caenorhabditis elegans	1	1	2	3	3	3	4936286	0.875054	20.0438	14.7177	2.62257e-05	0.000582134	3.356	0.006322	0.127088	0.257949	DR - AL	DR vs AL	limma	2.62257e-05	0.000582134	FALSE	candidate	4936286		cytoplasm [GO:0005737]	GO:0005737
glb-17	0	Globin family profile domain-containing protein	Caenorhabditis elegans	1	1	2	3	2	3	47977973	0.989558	18.6126	14.7138	2.62596e-05	0.000582134	3.35455	0.00633585	0.127229	0.257949	DR - AL	DR vs AL	limma	2.62596e-05	0.000582134	FALSE	candidate	47977973	response to hypoxia [GO:0001666]		GO:0001666; GO:0005344; GO:0019825; GO:0020037	heme binding [GO:0020037]; oxygen binding [GO:0019825]; oxygen carrier activity [GO:0005344]
ugt-22	9	UDP-glucuronosyltransferase	Caenorhabditis elegans	1	1	2	3	9	13	83508344	-0.743082	23.7616	-14.6688	2.66572e-05	0.000582134	3.33776	0.00649829	0.128862	0.257949	DR - AL	DR vs AL	limma	2.66572e-05	0.000582134	FALSE	candidate	83508344		membrane [GO:0016020]	GO:0008194; GO:0015020; GO:0016020	glucuronosyltransferase activity [GO:0015020]; UDP-glycosyltransferase activity [GO:0008194]
CELE_F52F12.5	45545	RAB6-interacting golgin	Caenorhabditis elegans	1	1	2	3	3	3	12571932	0.714426	20.7644	14.6631	2.67081e-05	0.000582134	3.33563	0.00651913	0.129068	0.257949	DR - AL	DR vs AL	limma	2.67081e-05	0.000582134	FALSE	candidate	12571932
gst-11	21945	Glutathione S-Transferase	Caenorhabditis elegans	1	1	2	3	2	2	11268472	0.815956	20.7834	14.6614	2.67227e-05	0.000582134	3.33502	0.00652511	0.129127	0.257949	DR - AL	DR vs AL	limma	2.67227e-05	0.000582134	FALSE	candidate	11268472	glutathione metabolic process [GO:0006749]		GO:0004364; GO:0006749	glutathione transferase activity [GO:0004364]
such-1	95	Suppressor of spindle checkpoint defect 1	Caenorhabditis elegans	1	1	2	3	8	8	296894482	-0.835704	21.912	-14.6551	2.67793e-05	0.000582134	3.33265	0.00654834	0.129356	0.257949	DR - AL	DR vs AL	limma	2.67793e-05	0.000582134	FALSE	candidate	296894482	anaphase-promoting complex-dependent catabolic process [GO:0031145]; cell division [GO:0051301]; meiotic cell cycle [GO:0051321]; positive regulation of mitotic metaphase/anaphase transition [GO:0045842]; protein K11-linked ubiquitination [GO:0070979]; regulation of meiotic cell cycle [GO:0051445]; regulation of mitotic cell cycle [GO:0007346]	anaphase-promoting complex [GO:0005680]	GO:0005680; GO:0007346; GO:0031145; GO:0045842; GO:0051301; GO:0051321; GO:0051445; GO:0070979
arl-3	45379	ADP-ribosylation factor-like protein 3	Caenorhabditis elegans	1	1	2	3	3	4	5121799	0.747976	20.8379	14.6543	2.67869e-05	0.000582134	3.33234	0.00655144	0.129387	0.257949	DR - AL	DR vs AL	limma	2.67869e-05	0.000582134	FALSE	candidate	5121799	cilium assembly [GO:0060271]; protein transport [GO:0015031]; vesicle-mediated transport [GO:0016192]	cytoplasm [GO:0005737]; Golgi apparatus [GO:0005794]; microtubule cytoskeleton [GO:0015630]	GO:0003924; GO:0005525; GO:0005737; GO:0005794; GO:0015031; GO:0015630; GO:0016192; GO:0060271	GTP binding [GO:0005525]; GTPase activity [GO:0003924]
ncx-2	2	Calx-beta domain-containing protein	Caenorhabditis elegans	1	1	2	3	25	25	303915412	0.796341	25.7315	14.6536	2.67928e-05	0.000582134	3.33209	0.00655384	0.129411	0.257949	DR - AL	DR vs AL	limma	2.67928e-05	0.000582134	FALSE	candidate	303915412	calcium ion import across plasma membrane [GO:0098703]; cell communication [GO:0007154]; sodium ion transmembrane transport [GO:0035725]	axon [GO:0030424]; postsynapse [GO:0098794]; sarcolemma [GO:0042383]	GO:0005432; GO:0005516; GO:0007154; GO:0030424; GO:0035725; GO:0042383; GO:0046872; GO:0098703; GO:0098794	calcium:sodium antiporter activity [GO:0005432]; calmodulin binding [GO:0005516]; metal ion binding [GO:0046872]
upp-1	23588	Uridine and thymidine phosphorylase	Caenorhabditis elegans	1	1	2	3	14	14	215978336	-0.859173	24.3035	-14.6243	2.70565e-05	0.000583823	3.32114	0.00666219	0.130468	0.257949	DR - AL	DR vs AL	limma	2.70565e-05	0.000583823	FALSE	candidate	215978336	nucleotide catabolic process [GO:0009166]; purine nucleoside catabolic process [GO:0006152]; thymidine metabolic process [GO:0046104]; UMP salvage [GO:0044206]; uracil catabolic process [GO:0006212]; uracil metabolic process [GO:0019860]; uridine catabolic process [GO:0006218]; uridine metabolic process [GO:0046108]	cytosol [GO:0005829]	GO:0004731; GO:0004850; GO:0005829; GO:0006152; GO:0006212; GO:0006218; GO:0009032; GO:0009166; GO:0016154; GO:0019860; GO:0044206; GO:0046104; GO:0046108; GO:0047847	deoxyuridine phosphorylase activity [GO:0047847]; purine-nucleoside phosphorylase activity [GO:0004731]; pyrimidine-nucleoside phosphorylase activity [GO:0016154]; thymidine phosphorylase activity [GO:0009032]; uridine phosphorylase activity [GO:0004850]
asb-1	20053	ATP synthase F(0) complex subunit B1, mitochondrial	Caenorhabditis elegans	1	1	2	3	15	15	1604737376	-0.838103	25.7232	-14.6185	2.71092e-05	0.000583823	3.31897	0.00668387	0.130677	0.257949	DR - AL	DR vs AL	limma	2.71092e-05	0.000583823	FALSE	candidate	1604737376	proton motive force-driven ATP synthesis [GO:0015986]	mitochondrial proton-transporting ATP synthase complex, coupling factor F(o) [GO:0000276]; mitochondrion [GO:0005739]; non-motile cilium [GO:0097730]	GO:0000276; GO:0005739; GO:0015986; GO:0046933; GO:0097730	proton-transporting ATP synthase activity, rotational mechanism [GO:0046933]
rpl-9	95	Large ribosomal subunit protein uL6	Caenorhabditis elegans	1	1	2	3	12	12	3208595456	-0.784792	26.5257	-14.5877	2.73917e-05	0.000583823	3.30738	0.00680034	0.131791	0.257949	DR - AL	DR vs AL	limma	2.73917e-05	0.000583823	FALSE	candidate	3208595456	cytoplasmic translation [GO:0002181]; determination of adult lifespan [GO:0008340]	cytosolic large ribosomal subunit [GO:0022625]	GO:0002181; GO:0003735; GO:0008340; GO:0019843; GO:0022625	rR binding [GO:0019843]; structural constituent of ribosome [GO:0003735]
got-2.1	1804	Aspartate aminotransferase	Caenorhabditis elegans	1	1	2	3	15	15	411308760	-0.669125	24.704	-14.5755	2.75035e-05	0.000583823	3.30282	0.00684653	0.132227	0.257949	DR - AL	DR vs AL	limma	2.75035e-05	0.000583823	FALSE	candidate	411308760	aspartate catabolic process [GO:0006533]; biosynthetic process [GO:0009058]	mitochondrion [GO:0005739]	GO:0004069; GO:0005739; GO:0006533; GO:0009058; GO:0030170	L-aspartate:2-oxoglutarate aminotransferase activity [GO:0004069]; pyridoxal phosphate binding [GO:0030170]
mcm-7	16297	DNA replication licensing factor MCM7	Caenorhabditis elegans	1	1	2	3	29	29	358799016	-1.02364	24.6729	-14.5735	2.75222e-05	0.000583823	3.30206	0.00685427	0.1323	0.257949	DR - AL	DR vs AL	limma	2.75222e-05	0.000583823	TRUE	hit	358799016	D replication initiation [GO:0006270]; D strand elongation involved in D replication [GO:0006271]; D unwinding involved in D replication [GO:0006268]; double-strand break repair via break-induced replication [GO:0000727]; embryo development ending in birth or egg hatching [GO:0009792]; MCM complex assembly [GO:0072689]; mitotic sister chromatid segregation [GO:0000070]; premeiotic D replication […	MCM complex [GO:0042555]; nucleus [GO:0005634]	GO:0000070; GO:0000727; GO:0003697; GO:0005524; GO:0005634; GO:0006268; GO:0006270; GO:0006271; GO:0006279; GO:0009792; GO:0016887; GO:0017116; GO:0042555; GO:0072689	ATP binding [GO:0005524]; ATP hydrolysis activity [GO:0016887]; single-stranded D binding [GO:0003697]; single-stranded D helicase activity [GO:0017116]
CELE_F11D5.1	2	PH domain-containing protein	Caenorhabditis elegans	1	1	2	3	9	9	9210322	1.01798	21.4799	14.5535	2.77078e-05	0.000583823	3.29454	0.00693113	0.133019	0.257949	DR - AL	DR vs AL	limma	2.77078e-05	0.000583823	TRUE	hit	9210322
C50F4.1	18739	CHK kinase-like domain-containing protein	Caenorhabditis elegans	1	1	2	3	6	6	78991925	0.845295	22.747	14.5436	2.78003e-05	0.000583823	3.29081	0.00696948	0.133374	0.257949	DR - AL	DR vs AL	limma	2.78003e-05	0.000583823	FALSE	candidate	78991925	phosphorylation [GO:0016310]		GO:0016301; GO:0016310	kinase activity [GO:0016301]
egl-30	5	Guanine nucleotide-binding protein subunit alpha	Caenorhabditis elegans	1	1	2	3	11	11	174785696	0.786435	24.4585	14.5413	2.7822e-05	0.000583823	3.28994	0.00697845	0.133457	0.257949	DR - AL	DR vs AL	limma	2.7822e-05	0.000583823	FALSE	candidate	174785696	action potential [GO:0001508]; activation of immune response [GO:0002253]; adenylate cyclase-modulating G protein-coupled receptor signaling pathway [GO:0007188]; chemosensory behavior [GO:0007635]; defense response to Gram-positive bacterium [GO:0050830]; dopamine receptor signaling pathway [GO:0007212]; feeding behavior [GO:0007631]; nematode larval development [GO:0002119]; phospholipase C-act…	axon [GO:0030424]; cell cortex [GO:0005938]; cytoplasm [GO:0005737]; heterotrimeric G-protein complex [GO:0005834]; neuron projection [GO:0043005]; neuronal cell body [GO:0043025]	GO:0001508; GO:0001664; GO:0002119; GO:0002253; GO:0003924; GO:0005525; GO:0005737; GO:0005834; GO:0005938; GO:0007188; GO:0007210; GO:0007212; GO:0007631; GO:0007635; GO:0014057; GO:0030424; GO:0031683; GO:0040017; GO:0042307; GO:0043005; GO:0043025; GO:0043051; GO:0046662; GO:0048680; GO:0050830; GO:0050920; GO:0060158; GO:1902074; GO:1902474; GO:2000292	G protein-coupled receptor binding [GO:0001664]; G-protein beta/gamma-subunit complex binding [GO:0031683]; GTP binding [GO:0005525]; GTPase activity [GO:0003924]
stn-2	5	PDZ domain-containing protein	Caenorhabditis elegans	1	1	2	3	4	4	13258866	0.676741	21.1574	14.5395	2.78387e-05	0.000583823	3.28927	0.00698538	0.133521	0.257949	DR - AL	DR vs AL	limma	2.78387e-05	0.000583823	FALSE	candidate	13258866		cell body [GO:0044297]; cytoplasm [GO:0005737]; cytoskeleton [GO:0005856]; dystrophin-associated glycoprotein complex [GO:0016010]; neuron projection [GO:0043005]; plasma membrane [GO:0005886]; sarcomere [GO:0030017]	GO:0005198; GO:0005737; GO:0005856; GO:0005886; GO:0016010; GO:0030017; GO:0043005; GO:0044297; GO:0050839	cell adhesion molecule binding [GO:0050839]; structural molecule activity [GO:0005198]
rab-28	9	Ras-related protein Rab-28	Caenorhabditis elegans	1	1	2	3	4	4	4566152	0.693876	20.2155	14.5059	2.81565e-05	0.000583823	3.27657	0.00711749	0.134727	0.257949	DR - AL	DR vs AL	limma	2.81565e-05	0.000583823	FALSE	candidate	4566152	amphid sensory organ development [GO:0003386]; axoneme assembly [GO:0035082]; intracellular protein transport [GO:0006886]; locomotory exploration behavior [GO:0035641]; regulation of cilium assembly [GO:1902017]; regulation of exocytosis [GO:0017157]	axoneme [GO:0005930]; ciliary base [GO:0097546]; ciliary membrane [GO:0060170]; ciliary transition zone [GO:0035869]; endomembrane system [GO:0012505]; neuronal cell body [GO:0043025]; periciliary membrane compartment [GO:1990075]; perikaryon [GO:0043204]	GO:0003386; GO:0003924; GO:0005525; GO:0005930; GO:0006886; GO:0012505; GO:0017157; GO:0035082; GO:0035641; GO:0035869; GO:0043025; GO:0043204; GO:0060170; GO:0097546; GO:1902017; GO:1990075	GTP binding [GO:0005525]; GTPase activity [GO:0003924]
CELE_F35H10.2	20075	SnoaL-like domain-containing protein	Caenorhabditis elegans	1	1	2	3	2	2	10495838	0.753027	20.4892	14.5055	2.81607e-05	0.000583823	3.2764	0.00711921	0.134743	0.257949	DR - AL	DR vs AL	limma	2.81607e-05	0.000583823	FALSE	candidate	10495838
imb-3	9	Importin N-terminal domain-containing protein	Caenorhabditis elegans	1	1	2	3	39	39	699305312	-0.688908	26.6081	-14.5006	2.82072e-05	0.000583823	3.27455	0.0071386	0.134918	0.257949	DR - AL	DR vs AL	limma	2.82072e-05	0.000583823	FALSE	candidate	699305312	protein import into nucleus [GO:0006606]	cytoplasm [GO:0005737]; nucleus [GO:0005634]	GO:0005634; GO:0005737; GO:0006606; GO:0008139; GO:0031267; GO:0061608	nuclear import signal receptor activity [GO:0061608]; nuclear localization sequence binding [GO:0008139]; small GTPase binding [GO:0031267]
rab-3	94986	Ras-related protein Rab-3	Caenorhabditis elegans	1	1	2	3	5	5	168145604	0.951845	22.119	14.498	2.82315e-05	0.000583823	3.27359	0.00714871	0.135009	0.257949	DR - AL	DR vs AL	limma	2.82315e-05	0.000583823	FALSE	candidate	168145604	autophagy [GO:0006914]; positive regulation of response to oxidative stress [GO:1902884]; Rab protein signal transduction [GO:0032482]; vesicle-mediated transport [GO:0016192]	cytoplasmic vesicle membrane [GO:0030659]; Golgi apparatus [GO:0005794]; plasma membrane [GO:0005886]	GO:0003924; GO:0005525; GO:0005794; GO:0005886; GO:0006914; GO:0016192; GO:0030659; GO:0032482; GO:1902884	GTP binding [GO:0005525]; GTPase activity [GO:0003924]
CELE_Y9C12A.1	9	Tumor protein p53-inducible protein 11	Caenorhabditis elegans	1	1	2	3	2	2	1293998	0.7038	18.2841	14.4871	2.83364e-05	0.000583823	3.26944	0.00719241	0.135401	0.257949	DR - AL	DR vs AL	limma	2.83364e-05	0.000583823	FALSE	candidate	1293998		membrane [GO:0016020]	GO:0016020
dlg-1	5	Disks large homolog 1	Caenorhabditis elegans	1	1	2	3	19	19	51602215	0.867699	23.6008	14.4858	2.83484e-05	0.000583823	3.26897	0.00719742	0.135446	0.257949	DR - AL	DR vs AL	limma	2.83484e-05	0.000583823	FALSE	candidate	51602215	cell-cell adhesion [GO:0098609]; chemical synaptic transmission [GO:0007268]; embryo development ending in birth or egg hatching [GO:0009792]; establishment or maintenance of epithelial cell apical/basal polarity [GO:0045197]; receptor clustering [GO:0043113]; receptor localization to synapse [GO:0097120]; zonula adherens assembly [GO:0045186]	adherens junction [GO:0005912]; apical junction complex [GO:0043296]; apical plasma membrane [GO:0016324]; basolateral plasma membrane [GO:0016323]; cytoplasm [GO:0005737]; lateral plasma membrane [GO:0016328]; neuromuscular junction [GO:0031594]; neuron projection [GO:0043005]; postsynaptic density membrane [GO:0098839]	GO:0004385; GO:0005737; GO:0005912; GO:0007268; GO:0009792; GO:0016323; GO:0016324; GO:0016328; GO:0031594; GO:0043005; GO:0043113; GO:0043296; GO:0045186; GO:0045197; GO:0097120; GO:0098609; GO:0098839	guanylate kinase activity [GO:0004385]
C05C10.2	9449	Uncharacterized ATP-dependent helicase C05C10.2	Caenorhabditis elegans	1	1	2	3	4	4	5419838	-0.680745	20.7387	-14.4832	2.83737e-05	0.000583823	3.26796	0.007208	0.13554	0.257949	DR - AL	DR vs AL	limma	2.83737e-05	0.000583823	FALSE	candidate	5419838	nuclear-transcribed mR catabolic process, nonsense-mediated decay [GO:0000184]	cytoplasm [GO:0005737]	GO:0000184; GO:0003723; GO:0003724; GO:0005524; GO:0005737; GO:0016787	ATP binding [GO:0005524]; hydrolase activity [GO:0016787]; R binding [GO:0003723]; R helicase activity [GO:0003724]
CELE_Y18D10A.11	9	Dynein regulatory complex subunit 4	Caenorhabditis elegans	1	1	2	3	5	5	14448336	-1.20999	21.6088	-14.4708	2.84923e-05	0.000583823	3.2633	0.00725747	0.13598	0.257949	DR - AL	DR vs AL	limma	2.84923e-05	0.000583823	TRUE	hit	14448336		membrane [GO:0016020]	GO:0016020
msh-6	9	DNA mismatch repair protein	Caenorhabditis elegans	1	1	2	3	34	34	133980633	-0.671653	24.811	-14.4694	2.85059e-05	0.000583823	3.26276	0.00726316	0.13603	0.257949	DR - AL	DR vs AL	limma	2.85059e-05	0.000583823	FALSE	candidate	133980633	maintenance of D repeat elements [GO:0043570]; mismatch repair [GO:0006298]	MutSalpha complex [GO:0032301]; nucleus [GO:0005634]	GO:0000400; GO:0005524; GO:0005634; GO:0006298; GO:0030983; GO:0032301; GO:0043570; GO:0140664	ATP binding [GO:0005524]; ATP-dependent D damage sensor activity [GO:0140664]; four-way junction D binding [GO:0000400]; mismatched D binding [GO:0030983]
CELE_H04M03.3	9	DeHydrogenases, Short chain	Caenorhabditis elegans	1	1	2	3	6	6	48294955	-0.80358	21.1734	-14.4608	2.85895e-05	0.000583823	3.25948	0.00729812	0.136339	0.305672	DR - AL	DR vs AL	limma	2.85895e-05	0.000583823	FALSE	candidate	48294955			GO:0016491	oxidoreductase activity [GO:0016491]
unc-64	16000	Syntaxin-1A homolog	Caenorhabditis elegans	1	1	2	3	11	11	53465619	0.840675	23.5657	14.425	2.89383e-05	0.000589081	3.24591	0.00744416	0.137837	0.305672	DR - AL	DR vs AL	limma	2.89383e-05	0.000589081	FALSE	candidate	53465619	calcium-mediated signaling [GO:0019722]; cell differentiation [GO:0030154]; chemical synaptic transmission [GO:0007268]; exocytosis [GO:0006887]; insulin receptor signaling pathway [GO:0008286]; intracellular protein transport [GO:0006886]; locomotion [GO:0040011]; neurotransmitter secretion [GO:0007269]; positive regulation of anterior/posterior axon guidance [GO:1905488]; regulation of multicel…	axon [GO:0030424]; basolateral plasma membrane [GO:0016323]; dendrite [GO:0030425]; endomembrane system [GO:0012505]; membrane [GO:0016020]; neuronal cell body [GO:0043025]; perikaryon [GO:0043204]; plasma membrane [GO:0005886]; presynaptic active zone membrane [GO:0048787]; SRE complex [GO:0031201]; synaptic vesicle [GO:0008021]	GO:0000149; GO:0005484; GO:0005886; GO:0006886; GO:0006887; GO:0007268; GO:0007269; GO:0007271; GO:0007419; GO:0008021; GO:0008286; GO:0012505; GO:0016020; GO:0016323; GO:0019722; GO:0030154; GO:0030424; GO:0030425; GO:0031201; GO:0031629; GO:0040011; GO:0040014; GO:0042302; GO:0043025; GO:0043204; GO:0048278; GO:0048787; GO:0051087; GO:1905488	protein-folding chaperone binding [GO:0051087]; SP receptor activity [GO:0005484]; SRE binding [GO:0000149]; structural constituent of cuticle [GO:0042302]
lam-3	5	Laminin subunit alpha lam-3	Caenorhabditis elegans	1	1	2	3	15	15	400059876	0.729923	22.4996	14.4034	2.91512e-05	0.000589677	3.2377	0.00753354	0.138741	0.305672	DR - AL	DR vs AL	limma	2.91512e-05	0.000589677	FALSE	candidate	400059876	animal organ morphogenesis [GO:0009887]; axonogenesis [GO:0007409]; tissue development [GO:0009888]	basement membrane [GO:0005604]; extracellular region [GO:0005576]	GO:0005201; GO:0005576; GO:0005604; GO:0007409; GO:0009887; GO:0009888	extracellular matrix structural constituent [GO:0005201]
ras-1	5	GTP binding protein	Caenorhabditis elegans	1	1	2	3	9	9	19394031	0.672764	22.2539	14.4034	2.91514e-05	0.000589677	3.23769	0.00753364	0.138742	0.305672	DR - AL	DR vs AL	limma	2.91514e-05	0.000589677	FALSE	candidate	19394031	parturition [GO:0007567]; Ras protein signal transduction [GO:0007265]; vulval development [GO:0040025]	plasma membrane [GO:0005886]	GO:0003924; GO:0005525; GO:0005886; GO:0007265; GO:0007567; GO:0019003; GO:0040025	GDP binding [GO:0019003]; GTP binding [GO:0005525]; GTPase activity [GO:0003924]
pig-1	4	Maternal embryonic leucine zipper kinase	Caenorhabditis elegans	1	1	2	3	9	9	16358089	-0.706083	21.2928	-14.3881	2.93039e-05	0.000589677	3.23185	0.00759775	0.139384	0.305672	DR - AL	DR vs AL	limma	2.93039e-05	0.000589677	FALSE	candidate	16358089	apoptotic process [GO:0006915]; asymmetric neuroblast division [GO:0055059]; dopaminergic neuron differentiation [GO:0071542]; hemidesmosome assembly [GO:0031581]; intracellular signal transduction [GO:0035556]; negative regulation of apoptotic process involved in development [GO:1904746]; neuroblast development [GO:0014019]; positive regulation of apoptotic process [GO:0043065]; protein phosphor…	centrosome [GO:0005813]; cytoplasm [GO:0005737]	GO:0004674; GO:0004715; GO:0005524; GO:0005737; GO:0005813; GO:0006468; GO:0006915; GO:0014019; GO:0030155; GO:0031581; GO:0035556; GO:0043065; GO:0055059; GO:0071542; GO:0106310; GO:1904746	ATP binding [GO:0005524]; non-membrane spanning protein tyrosine kinase activity [GO:0004715]; protein serine kinase activity [GO:0106310]; protein serine/threonine kinase activity [GO:0004674]
orc-2	21037	Origin recognition complex subunit 2	Caenorhabditis elegans	1	1	2	3	7	7	23890938	-0.802259	21.5738	-14.3787	2.93982e-05	0.000589677	3.22824	0.00763746	0.13978	0.305672	DR - AL	DR vs AL	limma	2.93982e-05	0.000589677	FALSE	candidate	23890938	D replication [GO:0006260]	nuclear chromosome [GO:0000228]; nuclear origin of replication recognition complex [GO:0005664]	GO:0000228; GO:0003688; GO:0005664; GO:0006260	D replication origin binding [GO:0003688]
pri-2	2334	DNA primase large subunit	Caenorhabditis elegans	1	1	2	3	4	4	11432762	-0.787765	21.093	-14.3755	2.94298e-05	0.000589677	3.22704	0.00765076	0.139912	0.305672	DR - AL	DR vs AL	limma	2.94298e-05	0.000589677	FALSE	candidate	11432762	D replication initiation [GO:0006270]; D replication, synthesis of R primer [GO:0006269]	alpha D polymerase:primase complex [GO:0005658]	GO:0003677; GO:0005658; GO:0006269; GO:0006270; GO:0046872; GO:0051539	4 iron, 4 sulfur cluster binding [GO:0051539]; D binding [GO:0003677]; metal ion binding [GO:0046872]
CELE_F44G4.3	20413	Uncharacterized protein	Caenorhabditis elegans	1	1	2	3	2	2	19002580	-0.760731	21.5718	-14.3614	2.95712e-05	0.000589677	3.22167	0.00771039	0.140501	0.305672	DR - AL	DR vs AL	limma	2.95712e-05	0.000589677	FALSE	candidate	19002580		membrane [GO:0016020]	GO:0016020
chaf-2	95	WD_REPEATS_REGION domain-containing protein	Caenorhabditis elegans	1	1	2	3	5	5	10661323	-0.815691	20.3785	-14.3546	2.96406e-05	0.000589677	3.21904	0.00773965	0.140788	0.305672	DR - AL	DR vs AL	limma	2.96406e-05	0.000589677	FALSE	candidate	10661323	D replication-dependent chromatin assembly [GO:0006335]; nucleosome assembly [GO:0006334]	CAF-1 complex [GO:0033186]; nucleus [GO:0005634]	GO:0005634; GO:0006334; GO:0006335; GO:0033186
CELE_ZK418.2	2	BTB domain-containing protein	Caenorhabditis elegans	1	1	2	3	3	3	8905063	1.11255	19.6381	14.3488	2.96986e-05	0.000589677	3.21685	0.00776413	0.141028	0.330415	DR - AL	DR vs AL	limma	2.96986e-05	0.000589677	TRUE	hit	8905063
CELE_Y106G6G.2	18093	SEC7 domain-containing protein	Caenorhabditis elegans	1	1	2	3	4	4	12108511	0.693553	18.2182	14.3302	2.98881e-05	0.000591619	3.20973	0.00784421	0.141858	0.330415	DR - AL	DR vs AL	limma	2.98881e-05	0.000591619	FALSE	candidate	12108511	regulation of ARF protein signal transduction [GO:0032012]		GO:0005085; GO:0032012	guanyl-nucleotide exchange factor activity [GO:0005085]
rig-3	18806	Neuronal immunoglobulin domain-containing protein rig-3	Caenorhabditis elegans	1	1	2	3	11	11	55770792	0.980627	23.8216	14.311	3.00855e-05	0.000593705	3.20235	0.00792775	0.142717	0.330415	DR - AL	DR vs AL	limma	3.00855e-05	0.000593705	FALSE	candidate	55770792	axon guidance [GO:0007411]; dendrite self-avoidance [GO:0070593]; homophilic cell adhesion via plasma membrane adhesion molecules [GO:0007156]	axon [GO:0030424]; plasma membrane [GO:0005886]; side of membrane [GO:0098552]; synapse [GO:0045202]	GO:0005886; GO:0007156; GO:0007411; GO:0030424; GO:0045202; GO:0070593; GO:0098552; GO:0098632	cell-cell adhesion mediator activity [GO:0098632]
CELE_M01F1.8	7	VWFD domain-containing protein	Caenorhabditis elegans	1	1	2	3	2	2	8168678	-0.664715	20.2195	-14.2838	3.03663e-05	0.000595886	3.19193	0.00804686	0.143927	0.330415	DR - AL	DR vs AL	limma	3.03663e-05	0.000595886	FALSE	candidate	8168678
brc-1	6	Breast cancer type 1 susceptibility protein homolog	Caenorhabditis elegans	1	1	2	3	2	2	1826893	-0.840552	18.4979	-14.2825	3.03807e-05	0.000595886	3.1914	0.00805294	0.143988	0.330415	DR - AL	DR vs AL	limma	3.03807e-05	0.000595886	FALSE	candidate	1826893	apoptotic process [GO:0006915]; cellular response to ionizing radiation [GO:0071479]; D damage response [GO:0006974]; D repair [GO:0006281]; double-strand break repair via homologous recombination [GO:0000724]; embryo development ending in birth or egg hatching [GO:0009792]; meiotic chromosome separation [GO:0051307]; mitotic sister chromatid segregation [GO:0000070]; negative regulation of fatty…	BRCA1-A complex [GO:0070531]; BRCA1-BARD1 complex [GO:0031436]; chromosome [GO:0005694]; cytoplasm [GO:0005737]; plasma membrane [GO:0005886]	GO:0000070; GO:0000724; GO:0005694; GO:0005737; GO:0005886; GO:0006281; GO:0006289; GO:0006915; GO:0006974; GO:0009792; GO:0016567; GO:0031436; GO:0045717; GO:0045944; GO:0046872; GO:0051307; GO:0061630; GO:0070531; GO:0071479; GO:1905168	metal ion binding [GO:0046872]; ubiquitin protein ligase activity [GO:0061630]
ugt-2	17404	Glucuronosyltransferase	Caenorhabditis elegans	1	1	2	3	4	4	54546142	0.795347	21.2799	14.2432	3.07932e-05	0.000602146	3.17628	0.00822837	0.145741	0.330415	DR - AL	DR vs AL	limma	3.07932e-05	0.000602146	FALSE	candidate	54546142		membrane [GO:0016020]	GO:0008194; GO:0015020; GO:0016020	glucuronosyltransferase activity [GO:0015020]; UDP-glycosyltransferase activity [GO:0008194]
djr-1.2	16228	Glutathione-independent glyoxalase DJR-1.2	Caenorhabditis elegans	1	1	2	3	4	4	49592553	0.751014	20.3053	14.225	3.09862e-05	0.000602399	3.16927	0.00831065	0.146552	0.330415	DR - AL	DR vs AL	limma	3.09862e-05	0.000602399	FALSE	candidate	49592553	cellular response to glyoxal [GO:0036471]; cellular response to methylglyoxal [GO:0097238]; glycolate biosynthetic process [GO:0046295]; glyoxal metabolic process [GO:1903189]; lactate biosynthetic process [GO:0019249]; methylglyoxal metabolic process [GO:0009438]; negative regulation of oxidative stress-induced intrinsic apoptotic signaling pathway [GO:1902176]; response to oxidative stress [GO:…	cytoplasm [GO:0005737]; mitochondrion [GO:0005739]; nucleus [GO:0005634]	GO:0005634; GO:0005737; GO:0005739; GO:0006979; GO:0009438; GO:0019172; GO:0019249; GO:0036471; GO:0046295; GO:0097238; GO:1902176; GO:1903189	glyoxalase III activity [GO:0019172]
rpl-22	52819	Large ribosomal subunit protein eL22	Caenorhabditis elegans	1	1	2	3	10	10	2920550848	-0.67584	25.5294	-14.2244	3.09928e-05	0.000602399	3.16903	0.00831346	0.14658	0.330415	DR - AL	DR vs AL	limma	3.09928e-05	0.000602399	FALSE	candidate	2920550848	cytoplasmic translation [GO:0002181]	ribonucleoprotein complex [GO:1990904]; ribosome [GO:0005840]	GO:0002181; GO:0003723; GO:0003735; GO:0005840; GO:1990904	R binding [GO:0003723]; structural constituent of ribosome [GO:0003735]
fat-1	9	Omega-3 fatty acid desaturase fat-1	Caenorhabditis elegans	1	1	2	3	9	9	149677592	-0.783839	22.8339	-14.1775	3.14972e-05	0.000608346	3.15092	0.00852901	0.14867	0.330415	DR - AL	DR vs AL	limma	3.14972e-05	0.000608346	FALSE	candidate	149677592	fructose 6-phosphate metabolic process [GO:0006002]; glutamine metabolic process [GO:0006541]; protein N-linked glycosylation [GO:0006487]; UDP-N-acetylglucosamine biosynthetic process [GO:0006048]; UDP-N-acetylglucosamine metabolic process [GO:0006047]	cytosol [GO:0005829]	GO:0004360; GO:0005829; GO:0006002; GO:0006047; GO:0006048; GO:0006487; GO:0006541; GO:0097367	carbohydrate derivative binding [GO:0097367]; glutamine-fructose-6-phosphate transaminase (isomerizing) activity [GO:0004360]
tdc-1	95	Tyrosine decarboxylase	Caenorhabditis elegans	1	1	2	3	8	8	617541518	-0.695734	21.1111	-14.1727	3.15504e-05	0.000608346	3.14903	0.00855178	0.148888	0.330415	DR - AL	DR vs AL	limma	3.15504e-05	0.000608346	FALSE	candidate	617541518	amino acid metabolic process [GO:0006520]; carboxylic acid metabolic process [GO:0019752]; octopamine biosynthetic process [GO:0006589]	axon [GO:0030424]; cytoplasm [GO:0005737]; neuronal cell body [GO:0043025]; perikaryon [GO:0043204]	GO:0004837; GO:0005737; GO:0006520; GO:0006589; GO:0016831; GO:0019752; GO:0030170; GO:0030424; GO:0043025; GO:0043204	carboxy-lyase activity [GO:0016831]; pyridoxal phosphate binding [GO:0030170]; tyrosine decarboxylase activity [GO:0004837]
dhs-9	9	Dehydrogenase/reductase SDR family member 1	Caenorhabditis elegans	1	1	2	3	12	12	422634632	0.726194	24.5304	14.1659	3.1624e-05	0.000608346	3.14641	0.00858335	0.14919	0.330415	DR - AL	DR vs AL	limma	3.1624e-05	0.000608346	FALSE	candidate	422634632			GO:0016491	oxidoreductase activity [GO:0016491]
ugt-46	10941	Putative UDP-glucuronosyltransferase ugt-46	Caenorhabditis elegans	1	1	2	3	19	20	142045206	-0.694098	24.4836	-14.1612	3.16759e-05	0.000608346	3.14457	0.00860555	0.149401	0.330415	DR - AL	DR vs AL	limma	3.16759e-05	0.000608346	FALSE	candidate	142045206		membrane [GO:0016020]	GO:0008194; GO:0015020; GO:0016020	glucuronosyltransferase activity [GO:0015020]; UDP-glycosyltransferase activity [GO:0008194]
vbh-1	65	RNA helicase	Caenorhabditis elegans	1	1	2	3	17	17	248116260	-0.665158	24.2104	-14.1444	3.186e-05	0.00060982	3.13807	0.00868452	0.150149	0.330415	DR - AL	DR vs AL	limma	3.186e-05	0.00060982	FALSE	candidate	248116260	cell differentiation [GO:0030154]; gamete generation [GO:0007276]; germ cell development [GO:0007281]; masculinization of hermaphroditic germ-line [GO:0042006]; negative regulation of gene expression [GO:0010629]; positive regulation of embryonic development [GO:0040019]; positive regulation of fertilization [GO:1905516]	cytoplasm [GO:0005737]; cytoplasmic stress granule [GO:0010494]; nucleus [GO:0005634]; P granule [GO:0043186]	GO:0003724; GO:0003729; GO:0005524; GO:0005634; GO:0005737; GO:0007276; GO:0007281; GO:0010494; GO:0010629; GO:0016787; GO:0030154; GO:0040019; GO:0042006; GO:0043186; GO:1905516	ATP binding [GO:0005524]; hydrolase activity [GO:0016787]; mR binding [GO:0003729]; R helicase activity [GO:0003724]
CELE_F39B2.8	45500	G-protein coupled receptors family 3 profile domain-containing protein	Caenorhabditis elegans	1	1	2	3	3	3	10327801	0.86904	19.7566	14.1326	3.19903e-05	0.00060982	3.13349	0.00874046	0.150675	0.330415	DR - AL	DR vs AL	limma	3.19903e-05	0.00060982	FALSE	candidate	10327801		membrane [GO:0016020]	GO:0004930; GO:0016020	G protein-coupled receptor activity [GO:0004930]
acox-3	20992	Acyl-coenzyme A oxidase acox-3	Caenorhabditis elegans	1	1	2	3	18	18	140176292	0.675501	25.1226	14.1134	3.2204e-05	0.00060982	3.12601	0.00883231	0.151533	0.330415	DR - AL	DR vs AL	limma	3.2204e-05	0.00060982	FALSE	candidate	140176292	ascaroside biosynthetic process [GO:1904070]; fatty acid beta-oxidation using acyl-CoA oxidase [GO:0033540]; lipid homeostasis [GO:0055088]	peroxisome [GO:0005777]	GO:0005504; GO:0005777; GO:0016402; GO:0033540; GO:0050660; GO:0055088; GO:0071949; GO:1904070	FAD binding [GO:0071949]; fatty acid binding [GO:0005504]; flavin adenine dinucleotide binding [GO:0050660]; pristanoyl-CoA oxidase activity [GO:0016402]
acox-1.6	93839	Acyl-coenzyme A oxidase	Caenorhabditis elegans	1	1	2	3	6	6	16460491	0.938898	20.976	14.1117	3.22231e-05	0.00060982	3.12534	0.00884056	0.151609	0.330415	DR - AL	DR vs AL	limma	3.22231e-05	0.00060982	FALSE	candidate	16460491	biosynthetic process [GO:0009058]; fatty acid beta-oxidation using acyl-CoA oxidase [GO:0033540]; lipid homeostasis [GO:0055088]	peroxisome [GO:0005777]	GO:0003997; GO:0005504; GO:0005524; GO:0005777; GO:0009058; GO:0033540; GO:0050660; GO:0055088; GO:0071949	acyl-CoA oxidase activity [GO:0003997]; ATP binding [GO:0005524]; FAD binding [GO:0071949]; fatty acid binding [GO:0005504]; flavin adenine dinucleotide binding [GO:0050660]
mig-22	45895	Chondroitin sulfate synthase mig-22	Caenorhabditis elegans	1	1	2	3	9	9	297339036	-0.679732	21.4529	-14.1115	3.22254e-05	0.00060982	3.12527	0.00884153	0.151618	0.330415	DR - AL	DR vs AL	limma	3.22254e-05	0.00060982	FALSE	candidate	297339036	chondroitin sulfate biosynthetic process [GO:0030206]	Golgi cisterna membrane [GO:0032580]	GO:0019899; GO:0030206; GO:0032580; GO:0047238; GO:0050510	enzyme binding [GO:0019899]; glucuronosyl-N-acetylgalactosaminyl-proteoglycan 4-beta-N-acetylgalactosaminyltransferase activity [GO:0047238]; N-acetylgalactosaminyl-proteoglycan 3-beta-glucuronosyltransferase activity [GO:0050510]
CELE_F35F10.1	9	PAW domain-containing protein	Caenorhabditis elegans	1	1	2	3	6	6	121004658	0.938851	23.4243	14.1031	3.23196e-05	0.00060982	3.12199	0.00888208	0.151994	0.330415	DR - AL	DR vs AL	limma	3.23196e-05	0.00060982	FALSE	candidate	121004658	glycoprotein catabolic process [GO:0006516]	cytoplasm [GO:0005737]	GO:0005737; GO:0006516
cest-27	86	Carboxylic ester hydrolase	Caenorhabditis elegans	1	1	2	3	2	2	2112883	0.664318	19.2901	14.0821	3.2556e-05	0.00061249	3.1138	0.00898392	0.15293	0.330415	DR - AL	DR vs AL	limma	3.2556e-05	0.00061249	FALSE	candidate	2112883			GO:0052689	carboxylic ester hydrolase activity [GO:0052689]
lsy-27	45526	Zinc finger protein lsy-27	Caenorhabditis elegans	1	1	2	3	0	2	1628563	-1.12383	19.2842	-14.0587	3.28218e-05	0.000615694	3.10468	0.00909854	0.153972	0.330415	DR - AL	DR vs AL	limma	3.28218e-05	0.000615694	TRUE	hit	1628563	neuron differentiation [GO:0030182]; regulation of D-templated transcription [GO:0006355]; regulation of transcription by R polymerase II [GO:0006357]	nucleus [GO:0005634]	GO:0000978; GO:0000981; GO:0001228; GO:0005634; GO:0006355; GO:0006357; GO:0030182; GO:0043565; GO:0046872	D-binding transcription activator activity, R polymerase II-specific [GO:0001228]; D-binding transcription factor activity, R polymerase II-specific [GO:0000981]; metal ion binding [GO:0046872]; R polymerase II cis-regulatory region sequence-specific D binding [GO:0000978]; sequence-specific D binding [GO:0043565]
ddo-3	1739	D-aspartate oxidase 3	Caenorhabditis elegans	1	1	2	3	5	5	43291138	-0.712911	22.5943	-14.0291	3.31623e-05	0.000618582	3.09308	0.0092457	0.155292	0.330415	DR - AL	DR vs AL	limma	3.31623e-05	0.000618582	FALSE	candidate	43291138	D-amino acid catabolic process [GO:0019478]	cytoplasm [GO:0005737]; extracellular region [GO:0005576]	GO:0003884; GO:0005576; GO:0005737; GO:0008445; GO:0019478; GO:0047821; GO:0071949	D-amino-acid oxidase activity [GO:0003884]; D-aspartate oxidase activity [GO:0008445]; D-glutamate oxidase activity [GO:0047821]; FAD binding [GO:0071949]
cct-8	9	T-complex protein 1 subunit theta	Caenorhabditis elegans	1	1	2	3	39	39	783500976	-0.646069	27.2395	-14.0244	3.32158e-05	0.000618582	3.09127	0.00926889	0.155498	0.330415	DR - AL	DR vs AL	limma	3.32158e-05	0.000618582	FALSE	candidate	783500976	protein folding [GO:0006457]	chaperonin-containing T-complex [GO:0005832]	GO:0005524; GO:0005832; GO:0006457; GO:0016887; GO:0051082; GO:0140662	ATP binding [GO:0005524]; ATP hydrolysis activity [GO:0016887]; ATP-dependent protein folding chaperone [GO:0140662]; unfolded protein binding [GO:0051082]
mlt-9	9	MAM domain-containing protein	Caenorhabditis elegans	1	1	2	3	2	2	757454	1.46237	19.3677	14.0122	3.33581e-05	0.000618582	3.08647	0.00933047	0.156043	0.330415	DR - AL	DR vs AL	limma	3.33581e-05	0.000618582	TRUE	hit	757454
pmt-1	23552	Phosphoethanolamine N-methyltransferase 1	Caenorhabditis elegans	1	1	2	3	18	18	363450920	-0.806157	25.8871	-14.0072	3.34165e-05	0.000618582	3.0845	0.00935576	0.156266	0.330415	DR - AL	DR vs AL	limma	3.34165e-05	0.000618582	FALSE	candidate	363450920	multicellular organism reproduction [GO:0032504]; nematode larval development [GO:0002119]; phosphatidylcholine biosynthesis from phosphoryl-ethanolamine via N-dimethylethanolamine phosphate and CDP-choline [GO:0070832]	cytosol [GO:0005829]	GO:0000234; GO:0002119; GO:0005829; GO:0032504; GO:0052667; GO:0070832	phosphoethanolamine N-methyltransferase activity [GO:0000234]; phosphomethylethanolamine N-methyltransferase activity [GO:0052667]
pkg-2	2	cGMP-dependent protein kinase	Caenorhabditis elegans	1	1	2	3	7	7	196436263	0.76754	21.1007	13.9854	3.36719e-05	0.000618582	3.07594	0.00946651	0.157235	0.330415	DR - AL	DR vs AL	limma	3.36719e-05	0.000618582	FALSE	candidate	196436263	phosphorylation [GO:0016310]		GO:0004692; GO:0005524; GO:0016310; GO:0030553	ATP binding [GO:0005524]; cGMP binding [GO:0030553]; cGMP-dependent protein kinase activity [GO:0004692]
mex-6	9436	Zinc finger protein mex-6	Caenorhabditis elegans	1	1	2	3	7	7	15450057	-1.06069	21.5471	-13.9804	3.37309e-05	0.000618582	3.07398	0.00949211	0.157458	0.330415	DR - AL	DR vs AL	limma	3.37309e-05	0.000618582	TRUE	hit	15450057	regulation of protein localization [GO:0032880]	cytoplasm [GO:0005737]; cytosol [GO:0005829]; P granule [GO:0043186]	GO:0003677; GO:0003730; GO:0005737; GO:0005829; GO:0019901; GO:0019904; GO:0032880; GO:0043186; GO:0046872	D binding [GO:0003677]; metal ion binding [GO:0046872]; mR 3'-UTR binding [GO:0003730]; protein domain specific binding [GO:0019904]; protein kinase binding [GO:0019901]
ucr-2.3	9	Peptidase M16 N-terminal domain-containing protein	Caenorhabditis elegans	1	1	2	3	10	10	216724884	-0.660069	24.656	-13.9558	3.40222e-05	0.000618582	3.06431	0.00961862	0.15855	0.330415	DR - AL	DR vs AL	limma	3.40222e-05	0.000618582	FALSE	candidate	216724884	protein processing [GO:0016485]	mitochondrial matrix [GO:0005759]	GO:0004222; GO:0005759; GO:0016485; GO:0046872	metal ion binding [GO:0046872]; metalloendopeptidase activity [GO:0004222]
pyr-1	18990	Multifunctional protein pyr-1	Caenorhabditis elegans	1	1	2	3	76	76	198760536	-0.715032	26.9638	-13.9537	3.40476e-05	0.000618582	3.06347	0.00962967	0.158644	0.330415	DR - AL	DR vs AL	limma	3.40476e-05	0.000618582	FALSE	candidate	198760536	'de novo' pyrimidine nucleobase biosynthetic process [GO:0006207]; 'de novo' UMP biosynthetic process [GO:0044205]; citrulline biosynthetic process [GO:0019240]; glutamine metabolic process [GO:0006541]; nematode larval development [GO:0002119]; nematode pharyngeal gland morphogenesis [GO:1905905]; nematode pharynx development [GO:0160094]; pharynx development [GO:0060465]; pyrimidine nucleobase …	cytoplasm [GO:0005737]; cytosol [GO:0005829]	GO:0002119; GO:0004070; GO:0004087; GO:0004088; GO:0004151; GO:0004359; GO:0005524; GO:0005737; GO:0005829; GO:0006207; GO:0006228; GO:0006541; GO:0016597; GO:0019240; GO:0019856; GO:0044205; GO:0046872; GO:0060465; GO:0160094; GO:1905905	amino acid binding [GO:0016597]; aspartate carbamoyltransferase activity [GO:0004070]; ATP binding [GO:0005524]; carbamoyl-phosphate synthase (ammonia) activity [GO:0004087]; carbamoyl-phosphate synthase (glutamine-hydrolyzing) activity [GO:0004088]; dihydroorotase activity [GO:0004151]; glutaminase activity [GO:0004359]; metal ion binding [GO:0046872]
tag-180	5	VWFA domain-containing protein	Caenorhabditis elegans	1	1	2	3	2	2	1345423	0.806408	17.424	13.9456	3.41443e-05	0.000618582	3.06029	0.00967169	0.159003	0.330415	DR - AL	DR vs AL	limma	3.41443e-05	0.000618582	FALSE	candidate	1345423		voltage-gated calcium channel complex [GO:0005891]	GO:0005245; GO:0005891	voltage-gated calcium channel activity [GO:0005245]
cyp-25a2	27476	Cytochrome P450	Caenorhabditis elegans	1	1	2	3	4	14	236900612	0.767939	25.2642	13.9427	3.41795e-05	0.000618582	3.05913	0.00968702	0.159134	0.330415	DR - AL	DR vs AL	limma	3.41795e-05	0.000618582	FALSE	candidate	236900612			GO:0004497; GO:0005506; GO:0016705; GO:0020037	heme binding [GO:0020037]; iron ion binding [GO:0005506]; monooxygenase activity [GO:0004497]; oxidoreductase activity, acting on paired donors, with incorporation or reduction of molecular oxygen [GO:0016705]
pfn-1	9	Profilin-1	Caenorhabditis elegans	1	1	2	3	11	11	934415408	-0.734929	25.4528	-13.932	3.43081e-05	0.000618582	3.05491	0.00974296	0.159609	0.330415	DR - AL	DR vs AL	limma	3.43081e-05	0.000618582	FALSE	candidate	934415408	sequestering of actin monomers [GO:0042989]	cell cortex [GO:0005938]; cytoskeleton [GO:0005856]	GO:0003785; GO:0005856; GO:0005938; GO:0042989	actin monomer binding [GO:0003785]
CELE_K02F6.7	16628	Tudor domain-containing protein	Caenorhabditis elegans	1	1	2	3	3	3	9927558	-0.868711	20.6998	-13.9292	3.43422e-05	0.000618582	3.05379	0.00975782	0.159735	0.330415	DR - AL	DR vs AL	limma	3.43422e-05	0.000618582	FALSE	candidate	9927558
plk-1	34331	Serine/threonine-protein kinase plk-1	Caenorhabditis elegans	1	1	2	3	18	23	127016798	-0.897987	24.1612	-13.9267	3.4372e-05	0.000618582	3.05281	0.00977077	0.159844	0.330415	DR - AL	DR vs AL	limma	3.4372e-05	0.000618582	FALSE	candidate	127016798	centrosome cycle [GO:0007098]; female meiosis II [GO:0007147]; meiotic chromosome segregation [GO:0045132]; mitotic nuclear membrane disassembly [GO:0007077]; mitotic spindle organization [GO:0007052]; phosphorylation [GO:0016310]; polar body extrusion after meiotic divisions [GO:0040038]; positive regulation of nematode male tail tip morphogenesis [GO:0110039]; regulation of cell cycle [GO:00517…	centrosome [GO:0005813]; condensed chromosome [GO:0000793]; cytoplasm [GO:0005737]; kinetochore [GO:0000776]; midbody [GO:0030496]; nucleus [GO:0005634]; spindle midzone [GO:0051233]; spindle pole [GO:0000922]	GO:0000776; GO:0000793; GO:0000922; GO:0004672; GO:0004674; GO:0005524; GO:0005634; GO:0005737; GO:0005813; GO:0007052; GO:0007077; GO:0007098; GO:0007147; GO:0016310; GO:0030496; GO:0040038; GO:0045132; GO:0051233; GO:0051726; GO:0106310; GO:0110039	ATP binding [GO:0005524]; protein kinase activity [GO:0004672]; protein serine kinase activity [GO:0106310]; protein serine/threonine kinase activity [GO:0004674]
atat-2	23192	Alpha-tubulin N-acetyltransferase 2	Caenorhabditis elegans	1	1	2	3	4	4	24447030	0.693588	19.5891	13.919	3.44652e-05	0.000618582	3.04977	0.00981138	0.160187	0.330415	DR - AL	DR vs AL	limma	3.44652e-05	0.000618582	FALSE	candidate	24447030	neuron development [GO:0048666]; regulation of microtubule cytoskeleton organization [GO:0070507]; thigmotaxis [GO:0001966]	microtubule [GO:0005874]	GO:0001966; GO:0004468; GO:0005874; GO:0019799; GO:0048666; GO:0070507	lysine N-acetyltransferase activity, acting on acetyl phosphate as donor [GO:0004468]; tubulin N-acetyltransferase activity [GO:0019799]
nep-21	22523	Neprilysin-21	Caenorhabditis elegans	1	1	2	3	4	4	9123650	0.831718	21.3042	13.9175	3.44834e-05	0.000618582	3.04918	0.00981928	0.160253	0.330415	DR - AL	DR vs AL	limma	3.44834e-05	0.000618582	FALSE	candidate	9123650	protein processing [GO:0016485]	plasma membrane [GO:0005886]	GO:0004222; GO:0005886; GO:0016485; GO:0046872	metal ion binding [GO:0046872]; metalloendopeptidase activity [GO:0004222]
CELE_T23F4.2	0	Uncharacterized protein	Caenorhabditis elegans	1	1	2	3	4	4	15686772	0.705703	21.4953	13.9153	3.45094e-05	0.000618582	3.04833	0.00983064	0.160349	0.330415	DR - AL	DR vs AL	limma	3.45094e-05	0.000618582	FALSE	candidate	15686772
maph-1.2	9	Microtubule-associated protein futsch	Caenorhabditis elegans	1	1	2	3	4	13	381638712	-0.807608	23.1747	-13.9068	3.46131e-05	0.00061872	3.04495	0.0098758	0.160727	0.330415	DR - AL	DR vs AL	limma	3.46131e-05	0.00061872	FALSE	candidate	381638712	axonogenesis [GO:0007409]; dendrite development [GO:0016358]; microtubule cytoskeleton organization [GO:0000226]; regulation of microtubule depolymerization [GO:0031114]	cytosol [GO:0005829]; dendrite [GO:0030425]; microtubule [GO:0005874]; microtubule associated complex [GO:0005875]; neuronal cell body [GO:0043025]; synapse [GO:0045202]	GO:0000226; GO:0003779; GO:0005829; GO:0005874; GO:0005875; GO:0007409; GO:0008017; GO:0016358; GO:0030425; GO:0031114; GO:0043025; GO:0045202	actin binding [GO:0003779]; microtubule binding [GO:0008017]
txdc-9	11183	Thioredoxin domain-containing protein 9	Caenorhabditis elegans	1	1	2	3	12	12	114760664	-0.76293	24.6934	-13.8862	3.48649e-05	0.000621501	3.0368	0.00998565	0.16164	0.330415	DR - AL	DR vs AL	limma	3.48649e-05	0.000621501	FALSE	candidate	114760664	microtubule cytoskeleton organization [GO:0000226]	cytoplasm [GO:0005737]; nucleus [GO:0005634]	GO:0000226; GO:0005634; GO:0005737
acs-17	0	long-chain-fatty-acid--CoA ligase	Caenorhabditis elegans	1	1	2	3	27	27	300289032	0.75806	25.7406	13.8731	3.50263e-05	0.000622658	3.03161	0.0100561	0.162221	0.330415	DR - AL	DR vs AL	limma	3.50263e-05	0.000622658	FALSE	candidate	300289032	long-chain fatty acid metabolic process [GO:0001676]; long-chain fatty-acyl-CoA metabolic process [GO:0035336]; neuron differentiation [GO:0030182]	endoplasmic reticulum [GO:0005783]; lipid droplet [GO:0005811]; plasma membrane [GO:0005886]	GO:0001676; GO:0004467; GO:0005783; GO:0005811; GO:0005886; GO:0030182; GO:0035336; GO:0090433	long-chain fatty acid-CoA ligase activity [GO:0004467]; palmitoyl-CoA ligase activity [GO:0090433]
abcf-1	19554	ABC transporter domain-containing protein	Caenorhabditis elegans	1	1	2	3	31	31	271714528	-0.640234	26.1229	-13.8631	3.51503e-05	0.000622702	3.02763	0.0101103	0.162664	0.330415	DR - AL	DR vs AL	limma	3.51503e-05	0.000622702	FALSE	candidate	271714528			GO:0005524; GO:0016887	ATP binding [GO:0005524]; ATP hydrolysis activity [GO:0016887]
sodh-1	17334	Alcohol dehydrogenase 1	Caenorhabditis elegans	1	1	2	3	22	26	3892593728	0.83162	28.4788	13.8573	3.52218e-05	0.000622702	3.02535	0.0101415	0.162919	0.330415	DR - AL	DR vs AL	limma	3.52218e-05	0.000622702	FALSE	candidate	3892593728	defense response to Gram-positive bacterium [GO:0050830]	cytoplasm [GO:0005737]	GO:0004022; GO:0005737; GO:0008270; GO:0050830	alcohol dehydrogenase (D+) activity [GO:0004022]; zinc ion binding [GO:0008270]
rnp-8	61711	RRM domain-containing protein	Caenorhabditis elegans	1	1	2	3	13	13	33251918	-0.926501	21.8992	-13.8469	3.53521e-05	0.000623298	3.02119	0.0101985	0.163382	0.330415	DR - AL	DR vs AL	limma	3.53521e-05	0.000623298	FALSE	candidate	33251918	regulation of alternative mR splicing, via spliceosome [GO:0000381]	nucleus [GO:0005634]; protein-containing complex [GO:0032991]	GO:0000381; GO:0003727; GO:0005634; GO:0019899; GO:0032991; GO:0034046; GO:1990749	enzyme binding [GO:0019899]; poly(G) binding [GO:0034046]; polynucleotide adenylyltransferase activator activity [GO:1990749]; single-stranded R binding [GO:0003727]
pals-6	45258	Protein containing ALS2cr12 (ALS2CR12) signature	Caenorhabditis elegans	1	1	2	3	17	18	34466019	0.635347	23.7497	13.8329	3.55269e-05	0.0006238	3.01564	0.010275	0.163999	0.330415	DR - AL	DR vs AL	limma	3.55269e-05	0.0006238	FALSE	candidate	34466019
fat-6	5	Delta(9)-fatty-acid desaturase fat-6	Caenorhabditis elegans	1	1	2	3	6	7	228130028	-0.693658	25.3087	-13.8286	3.55808e-05	0.0006238	3.01394	0.0102986	0.164188	0.330415	DR - AL	DR vs AL	limma	3.55808e-05	0.0006238	FALSE	candidate	228130028	innate immune response [GO:0045087]; long-chain fatty acid biosynthetic process [GO:0042759]; post-embryonic development [GO:0009791]; unsaturated fatty acid biosynthetic process [GO:0006636]	endoplasmic reticulum membrane [GO:0005789]	GO:0004768; GO:0005506; GO:0005789; GO:0006636; GO:0009791; GO:0009979; GO:0042759; GO:0045087	16:0 monogalactosyldiacylglycerol desaturase activity [GO:0009979]; iron ion binding [GO:0005506]; stearoyl-CoA 9-desaturase activity [GO:0004768]
ctl-2	27487	Peroxisomal catalase 1	Caenorhabditis elegans	1	1	2	3	20	28	882118560	0.714625	25.7152	13.8215	3.56706e-05	0.0006238	3.0111	0.0103379	0.164503	0.330415	DR - AL	DR vs AL	limma	3.56706e-05	0.0006238	FALSE	candidate	882118560	determination of adult lifespan [GO:0008340]; hydrogen peroxide catabolic process [GO:0042744]; peroxisome organization [GO:0007031]; response to hydrogen peroxide [GO:0042542]	cytoplasm [GO:0005737]; mitochondrion [GO:0005739]; peroxisome [GO:0005777]	GO:0004096; GO:0004601; GO:0005737; GO:0005739; GO:0005777; GO:0007031; GO:0008340; GO:0020037; GO:0042542; GO:0042744; GO:0046872	catalase activity [GO:0004096]; heme binding [GO:0020037]; metal ion binding [GO:0046872]; peroxidase activity [GO:0004601]
nse-1	91501	Phorbol-ester/DAG-type domain-containing protein	Caenorhabditis elegans	1	1	2	3	7	7	10154128	-0.654369	20.947	-13.8081	3.58399e-05	0.000625067	3.00577	0.0104121	0.165094	0.330415	DR - AL	DR vs AL	limma	3.58399e-05	0.000625067	FALSE	candidate	10154128	double-strand break repair via homologous recombination [GO:0000724]	nucleus [GO:0005634]; Smc5-Smc6 complex [GO:0030915]	GO:0000724; GO:0004842; GO:0005634; GO:0030915; GO:0046872	metal ion binding [GO:0046872]; ubiquitin-protein transferase activity [GO:0004842]
rol-1	9	Nematode cuticle collagen N-terminal domain-containing protein	Caenorhabditis elegans	1	1	2	3	4	4	13088687	0.996421	21.206	13.7839	3.61487e-05	0.000626396	2.99612	0.0105475	0.166161	0.330415	DR - AL	DR vs AL	limma	3.61487e-05	0.000626396	FALSE	candidate	13088687		collagen trimer [GO:0005581]; membrane [GO:0016020]	GO:0005581; GO:0016020; GO:0042302	structural constituent of cuticle [GO:0042302]
CELE_T08E11.1	76644	FTH domain-containing protein	Caenorhabditis elegans	1	1	2	3	3	3	2276891	0.644124	19.0519	13.7754	3.62584e-05	0.000626396	2.99271	0.0105957	0.166537	0.330415	DR - AL	DR vs AL	limma	3.62584e-05	0.000626396	FALSE	candidate	2276891
rars-1	19825	Probable arginine--tRNA ligase, cytoplasmic	Caenorhabditis elegans	1	1	2	3	42	42	392363160	-0.673666	26.6755	-13.7739	3.62773e-05	0.000626396	2.99212	0.010604	0.166602	0.330415	DR - AL	DR vs AL	limma	3.62773e-05	0.000626396	FALSE	candidate	392363160	arginyl-tR aminoacylation [GO:0006420]; determination of adult lifespan [GO:0008340]; mitochondrial translation [GO:0032543]; negative regulation of gene expression [GO:0010629]; positive regulation of gene expression [GO:0010628]; translation [GO:0006412]	cytosol [GO:0005829]; mitochondrion [GO:0005739]	GO:0004814; GO:0005524; GO:0005739; GO:0005829; GO:0006412; GO:0006420; GO:0008340; GO:0010628; GO:0010629; GO:0032543	arginine-tR ligase activity [GO:0004814]; ATP binding [GO:0005524]
abcf-2	5	ABC transporter domain-containing protein	Caenorhabditis elegans	1	1	2	3	28	28	335824600	-0.772392	25.7714	-13.7553	3.6517e-05	0.000626396	2.98471	0.0107092	0.167418	0.330415	DR - AL	DR vs AL	limma	3.6517e-05	0.000626396	FALSE	candidate	335824600			GO:0005524; GO:0016887	ATP binding [GO:0005524]; ATP hydrolysis activity [GO:0016887]
coh-1	0	Rad21_Rec8 domain-containing protein	Caenorhabditis elegans	1	1	2	3	8	8	12704789	0.709086	21.5929	13.7504	3.65817e-05	0.000626396	2.98271	0.0107377	0.167637	0.330415	DR - AL	DR vs AL	limma	3.65817e-05	0.000626396	FALSE	candidate	12704789	mitotic sister chromatid cohesion [GO:0007064]; replication-born double-strand break repair via sister chromatid exchange [GO:1990414]; sister chromatid cohesion [GO:0007062]	cohesin complex [GO:0008278]; nucleus [GO:0005634]	GO:0003682; GO:0005634; GO:0007062; GO:0007064; GO:0008278; GO:1990414	chromatin binding [GO:0003682]
CELE_T25G12.6	22783	VWFA domain-containing protein	Caenorhabditis elegans	1	1	2	3	3	3	8529714	0.861808	20.9494	13.7487	3.66029e-05	0.000626396	2.98206	0.010747	0.167709	0.330415	DR - AL	DR vs AL	limma	3.66029e-05	0.000626396	FALSE	candidate	8529714		membrane [GO:0016020]	GO:0016020
lipl-2	20449	Lipase	Caenorhabditis elegans	1	1	2	3	4	4	8157657	0.71346	20.2006	13.7439	3.6666e-05	0.000626396	2.98012	0.0107747	0.167922	0.330415	DR - AL	DR vs AL	limma	3.6666e-05	0.000626396	FALSE	candidate	8157657	lipid catabolic process [GO:0016042]		GO:0016042; GO:0016788	hydrolase activity, acting on ester bonds [GO:0016788]
rps-26	45499	Small ribosomal subunit protein eS26	Caenorhabditis elegans	1	1	2	3	6	6	2184727888	-0.69937	25.6214	-13.7418	3.66927e-05	0.000626396	2.9793	0.0107865	0.168011	0.330415	DR - AL	DR vs AL	limma	3.66927e-05	0.000626396	FALSE	candidate	2184727888	cytoplasmic translation [GO:0002181]; determination of adult lifespan [GO:0008340]	cytoplasmic side of rough endoplasmic reticulum membrane [GO:0098556]; cytosolic small ribosomal subunit [GO:0022627]; ribosome [GO:0005840]	GO:0002181; GO:0003729; GO:0003735; GO:0005840; GO:0008340; GO:0022627; GO:0098556	mR binding [GO:0003729]; structural constituent of ribosome [GO:0003735]
idi-1	5	isopentenyl-diphosphate Delta-isomerase	Caenorhabditis elegans	1	1	2	3	4	4	9429033	-0.764933	20.325	-13.723	3.69395e-05	0.000628946	2.97175	0.0108951	0.168839	0.330415	DR - AL	DR vs AL	limma	3.69395e-05	0.000628946	FALSE	candidate	9429033	dimethylallyl diphosphate biosynthetic process [GO:0050992]; isopentenyl diphosphate biosynthetic process [GO:0009240]	cytoplasm [GO:0005737]	GO:0004452; GO:0005737; GO:0009240; GO:0050992	isopentenyl-diphosphate delta-isomerase activity [GO:0004452]
syx-2	20574	Putative syntaxin-2	Caenorhabditis elegans	1	1	2	3	7	7	14119142	0.81569	22.1957	13.6958	3.72994e-05	0.000631742	2.96083	0.0110535	0.170031	0.330415	DR - AL	DR vs AL	limma	3.72994e-05	0.000631742	FALSE	candidate	14119142	exocytosis [GO:0006887]; intracellular protein transport [GO:0006886]; short-term memory [GO:0007614]; synaptic vesicle docking [GO:0016081]; synaptic vesicle fusion to presynaptic active zone membrane [GO:0031629]; vesicle docking [GO:0048278]	endomembrane system [GO:0012505]; plasma membrane [GO:0005886]; presynaptic active zone membrane [GO:0048787]; SRE complex [GO:0031201]; synaptic vesicle [GO:0008021]	GO:0000149; GO:0005484; GO:0005886; GO:0006886; GO:0006887; GO:0007614; GO:0008021; GO:0012505; GO:0016081; GO:0031201; GO:0031629; GO:0048278; GO:0048787	SP receptor activity [GO:0005484]; SRE binding [GO:0000149]
CELE_F49C12.7	27	CHK kinase-like domain-containing protein	Caenorhabditis elegans	1	1	2	3	7	7	39892777	0.999525	23.1944	13.6929	3.7338e-05	0.000631742	2.95967	0.0110706	0.170158	0.330415	DR - AL	DR vs AL	limma	3.7338e-05	0.000631742	FALSE	candidate	39892777	phosphorylation [GO:0016310]		GO:0016301; GO:0016310	kinase activity [GO:0016301]
cct-7	9	T-complex protein 1 subunit eta	Caenorhabditis elegans	1	1	2	3	25	26	588246496	-0.646261	26.6414	-13.6885	3.73974e-05	0.000631742	2.95788	0.0110967	0.170353	0.330415	DR - AL	DR vs AL	limma	3.73974e-05	0.000631742	FALSE	candidate	588246496	protein folding [GO:0006457]	chaperonin-containing T-complex [GO:0005832]	GO:0005524; GO:0005832; GO:0006457; GO:0016887; GO:0051082; GO:0140662	ATP binding [GO:0005524]; ATP hydrolysis activity [GO:0016887]; ATP-dependent protein folding chaperone [GO:0140662]; unfolded protein binding [GO:0051082]
mif-1	9	L-dopachrome isomerase	Caenorhabditis elegans	1	1	2	3	2	2	15839762	0.778661	22.0351	13.6811	3.74961e-05	0.000631755	2.95491	0.0111403	0.170676	0.330415	DR - AL	DR vs AL	limma	3.74961e-05	0.000631755	FALSE	candidate	15839762		extracellular space [GO:0005615]	GO:0005125; GO:0005615; GO:0050178	cytokine activity [GO:0005125]; phenylpyruvate tautomerase activity [GO:0050178]
dpy-14	5	COLlagen structural	Caenorhabditis elegans	1	1	2	3	1	2	7694466	1.25595	19.8585	13.6662	3.76953e-05	0.000633458	2.94894	0.0112281	0.171324	0.330415	DR - AL	DR vs AL	limma	3.76953e-05	0.000633458	TRUE	hit	7694466		collagen trimer [GO:0005581]; membrane [GO:0016020]	GO:0005581; GO:0016020; GO:0042302	structural constituent of cuticle [GO:0042302]
him-10	21952	Kinetochore protein Nuf2 homolog	Caenorhabditis elegans	1	1	2	3	10	10	19042691	-0.81668	21.6	-13.6179	3.83538e-05	0.000635777	2.92942	0.011519	0.173432	0.330415	DR - AL	DR vs AL	limma	3.83538e-05	0.000635777	FALSE	candidate	19042691	attachment of mitotic spindle microtubules to kinetochore [GO:0051315]; attachment of spindle microtubules to kinetochore [GO:0008608]; cell division [GO:0051301]; kinetochore organization [GO:0051383]; meiotic chromosome segregation [GO:0045132]; mitotic sister chromatid segregation [GO:0000070]; mitotic spindle organization [GO:0007052]; reproduction [GO:0000003]	kinetochore [GO:0000776]; microtubule [GO:0005874]; Ndc80 complex [GO:0031262]; nucleus [GO:0005634]	GO:0000003; GO:0000070; GO:0000776; GO:0005198; GO:0005634; GO:0005874; GO:0007052; GO:0008017; GO:0008608; GO:0031262; GO:0044877; GO:0045132; GO:0051301; GO:0051315; GO:0051383	microtubule binding [GO:0008017]; protein-containing complex binding [GO:0044877]; structural molecule activity [GO:0005198]
alh-9	46562	Putative aldehyde dehydrogenase family 7 member A1 homolog	Caenorhabditis elegans	1	1	2	3	23	23	992952096	-0.732186	26.1249	-13.6108	3.84516e-05	0.000635777	2.92655	0.0115622	0.173741	0.330415	DR - AL	DR vs AL	limma	3.84516e-05	0.000635777	FALSE	candidate	992952096	cellular aldehyde metabolic process [GO:0006081]		GO:0004029; GO:0006081; GO:0043878	aldehyde dehydrogenase (D+) activity [GO:0004029]; glyceraldehyde-3-phosphate dehydrogenase (D+) (non-phosphorylating) activity [GO:0043878]
hsp-16.2	6582	Heat shock protein hsp-16.2	Caenorhabditis elegans	1	1	2	3	2	2	30155594	-1.89561	19.7128	-13.6103	3.8458e-05	0.000635777	2.92637	0.0115651	0.173761	0.330415	DR - AL	DR vs AL	limma	3.8458e-05	0.000635777	TRUE	hit	30155594	IRE1-mediated unfolded protein response [GO:0036498]; protein refolding [GO:0042026]; response to heat [GO:0009408]	cytoplasm [GO:0005737]; nucleus [GO:0005634]	GO:0005634; GO:0005737; GO:0009408; GO:0036498; GO:0042026; GO:0051082	unfolded protein binding [GO:0051082]
ifet-1	20898	Translational repressor ifet-1	Caenorhabditis elegans	1	1	2	3	30	30	950227244	-0.894794	25.3002	-13.596	3.86572e-05	0.000635777	2.92054	0.0116532	0.174387	0.330415	DR - AL	DR vs AL	limma	3.86572e-05	0.000635777	FALSE	candidate	950227244	negative regulation of translation [GO:0017148]	cytoplasm [GO:0005737]; messenger ribonucleoprotein complex [GO:1990124]; nucleus [GO:0005634]; P granule [GO:0043186]	GO:0003729; GO:0005634; GO:0005737; GO:0017148; GO:0043186; GO:1990124	mR binding [GO:0003729]
mrp-1	3	Multidrug resistance-associated protein 1	Caenorhabditis elegans	1	1	2	3	7	7	34511146	0.626362	21.3659	13.5873	3.87783e-05	0.000635777	2.91702	0.0117068	0.174764	0.330415	DR - AL	DR vs AL	limma	3.87783e-05	0.000635777	FALSE	candidate	34511146	dauer larval development [GO:0040024]; regulatory ncR-mediated post-transcriptional gene silencing [GO:0035194]; stress response to metal ion [GO:0097501]; transmembrane transport [GO:0055085]	membrane [GO:0016020]; plasma membrane [GO:0005886]	GO:0005524; GO:0005886; GO:0008559; GO:0016020; GO:0016887; GO:0035194; GO:0040024; GO:0042626; GO:0055085; GO:0097501	ABC-type xenobiotic transporter activity [GO:0008559]; ATP binding [GO:0005524]; ATP hydrolysis activity [GO:0016887]; ATPase-coupled transmembrane transporter activity [GO:0042626]
clec-223	17562	C-type lectin domain-containing protein	Caenorhabditis elegans	1	1	2	3	4	4	14144810	-0.777613	21.4526	-13.584	3.88237e-05	0.000635777	2.9157	0.0117269	0.174905	0.330415	DR - AL	DR vs AL	limma	3.88237e-05	0.000635777	FALSE	candidate	14144810
col-122	22183	Nematode cuticle collagen N-terminal domain-containing protein	Caenorhabditis elegans	1	1	2	3	2	2	205633728	-0.8628	22.3144	-13.5819	3.88529e-05	0.000635777	2.91485	0.0117398	0.174996	0.330415	DR - AL	DR vs AL	limma	3.88529e-05	0.000635777	FALSE	candidate	205633728		collagen trimer [GO:0005581]; membrane [GO:0016020]	GO:0005581; GO:0016020; GO:0042302	structural constituent of cuticle [GO:0042302]
bub-1	21776	Mitotic checkpoint serine/threonine-protein kinase bub-1	Caenorhabditis elegans	1	1	2	3	16	16	157607642	-0.807577	23.8562	-13.5788	3.88968e-05	0.000635777	2.91358	0.0117592	0.175132	0.330415	DR - AL	DR vs AL	limma	3.88968e-05	0.000635777	FALSE	candidate	157607642	attachment of meiotic spindle microtubules to kinetochore [GO:0051316]; Bub1-Bub3 complex localization to kinetochore [GO:1990299]; cell division [GO:0051301]; embryonic morphogenesis [GO:0048598]; gonad development [GO:0008406]; meiotic chromosome separation [GO:0051307]; meiotic sister chromatid cohesion, centromeric [GO:0051754]; meiotic spindle midzone assembly [GO:0051257]; meiotic spindle o…	bub1-bub3 complex [GO:1990298]; cell cortex [GO:0005938]; kinetochore [GO:0000776]; nucleus [GO:0005634]; outer kinetochore [GO:0000940]	GO:0000212; GO:0000280; GO:0000776; GO:0000940; GO:0004672; GO:0004674; GO:0005524; GO:0005634; GO:0005938; GO:0007094; GO:0008406; GO:0016310; GO:0034501; GO:0043515; GO:0048598; GO:0048666; GO:0051257; GO:0051301; GO:0051307; GO:0051316; GO:0051754; GO:0106310; GO:0110039; GO:1903394; GO:1905342; GO:1990298; GO:1990299	ATP binding [GO:0005524]; kinetochore binding [GO:0043515]; protein kinase activity [GO:0004672]; protein serine kinase activity [GO:0106310]; protein serine/threonine kinase activity [GO:0004674]
rfc-4	53016	Replication factor C subunit 4	Caenorhabditis elegans	1	1	2	3	14	14	41371713	-0.715479	23.9524	-13.5741	3.89626e-05	0.000635777	2.91167	0.0117884	0.175336	0.330415	DR - AL	DR vs AL	limma	3.89626e-05	0.000635777	FALSE	candidate	41371713	D repair [GO:0006281]; D replication [GO:0006260]; D-templated D replication [GO:0006261]	D replication factor C complex [GO:0005663]; nucleus [GO:0005634]	GO:0003689; GO:0005524; GO:0005634; GO:0005663; GO:0006260; GO:0006261; GO:0006281; GO:0016887	ATP binding [GO:0005524]; ATP hydrolysis activity [GO:0016887]; D clamp loader activity [GO:0003689]
C48E7.6	8	Chondroitin sulfate proteoglycan 4	Caenorhabditis elegans	1	1	2	3	3	3	658201	0.659307	18.6391	13.5711	3.90043e-05	0.000635777	2.91047	0.0118068	0.175465	0.330415	DR - AL	DR vs AL	limma	3.90043e-05	0.000635777	FALSE	candidate	658201	anatomical structure morphogenesis [GO:0009653]	collagen-containing extracellular matrix [GO:0062023]; membrane [GO:0016020]	GO:0009653; GO:0016020; GO:0062023
rpl-10	9533	Large ribosomal subunit protein uL16	Caenorhabditis elegans	1	1	2	3	17	17	3927063424	-0.637653	27.4716	-13.5652	3.9088e-05	0.000635777	2.90805	0.0118439	0.175723	0.330415	DR - AL	DR vs AL	limma	3.9088e-05	0.000635777	FALSE	candidate	3927063424	translation [GO:0006412]	cytosolic large ribosomal subunit [GO:0022625]	GO:0003735; GO:0006412; GO:0022625	structural constituent of ribosome [GO:0003735]
CELE_Y43F8A.2	9	Lipoprotein	Caenorhabditis elegans	1	1	2	3	8	8	31900268	0.654284	22.9638	13.5579	3.91906e-05	0.000635777	2.90509	0.0118894	0.176038	0.330415	DR - AL	DR vs AL	limma	3.91906e-05	0.000635777	FALSE	candidate	31900268
daf-16	16850	Forkhead box protein O	Caenorhabditis elegans	1	1	2	3	4	4	22176966	0.72104	21.6077	13.5528	3.92626e-05	0.000635777	2.90303	0.0119213	0.176258	0.330415	DR - AL	DR vs AL	limma	3.92626e-05	0.000635777	FALSE	candidate	22176966	cellular response to heat [GO:0034605]; cellular response to oxidative stress [GO:0034599]; cytoplasmic sequestering of protein [GO:0051220]; dauer larval development [GO:0040024]; defense response to Gram-negative bacterium [GO:0050829]; defense response to Gram-positive bacterium [GO:0050830]; determination of adult lifespan [GO:0008340]; D damage response [GO:0006974]; heat acclimation [GO:001…	cytoplasm [GO:0005737]; cytosol [GO:0005829]; nucleus [GO:0005634]	GO:0000122; GO:0000977; GO:0000978; GO:0000981; GO:0002119; GO:0002821; GO:0003700; GO:0005634; GO:0005737; GO:0005829; GO:0006355; GO:0006357; GO:0006974; GO:0006979; GO:0007614; GO:0008013; GO:0008286; GO:0008340; GO:0008582; GO:0009411; GO:0010286; GO:0010468; GO:0010564; GO:0010628; GO:0010629; GO:0010883; GO:0017151; GO:0019899; GO:0030431; GO:0031625; GO:0032436; GO:0034599; GO:0034605; GO:…	14-3-3 protein binding [GO:0071889]; beta-catenin binding [GO:0008013]; DEAD/H-box R helicase binding [GO:0017151]; D-binding transcription factor activity [GO:0003700]; D-binding transcription factor activity, R polymerase II-specific [GO:0000981]; D-binding transcription factor binding [GO:0140297]; enzyme binding [GO:0019899]; R polymerase II cis-regulatory region sequence-specific D binding […
misc-1	90992	Mitochondrial 2-oxoglutarate/malate carrier protein	Caenorhabditis elegans	1	1	2	3	12	12	423969120	0.620639	25.4891	13.5452	3.93696e-05	0.000635777	2.89996	0.0119687	0.176585	0.330415	DR - AL	DR vs AL	limma	3.93696e-05	0.000635777	FALSE	candidate	423969120	lipid transport [GO:0006869]; malate transmembrane transport [GO:0071423]; oxaloacetate transport [GO:0015729]; phosphate ion transmembrane transport [GO:0035435]; succinate transmembrane transport [GO:0071422]; sulfate transport [GO:0008272]; thiosulfate transport [GO:0015709]	mitochondrial inner membrane [GO:0005743]; mitochondrion [GO:0005739]	GO:0005739; GO:0005743; GO:0006869; GO:0008272; GO:0015116; GO:0015117; GO:0015131; GO:0015140; GO:0015141; GO:0015297; GO:0015709; GO:0015729; GO:0035435; GO:0071422; GO:0071423	antiporter activity [GO:0015297]; malate transmembrane transporter activity [GO:0015140]; oxaloacetate transmembrane transporter activity [GO:0015131]; succinate transmembrane transporter activity [GO:0015141]; sulfate transmembrane transporter activity [GO:0015116]; thiosulfate transmembrane transporter activity [GO:0015117]
mex-3	2	K Homology domain-containing protein	Caenorhabditis elegans	1	1	2	3	3	3	7921616	-0.81384	20.4089	-13.5366	3.94917e-05	0.000635777	2.89646	0.0120229	0.176956	0.330415	DR - AL	DR vs AL	limma	3.94917e-05	0.000635777	FALSE	candidate	7921616	cell fate specification [GO:0001708]; embryonic pattern specification [GO:0009880]; negative regulation of muscle cell differentiation [GO:0051148]; negative regulation of translation [GO:0017148]; organelle inheritance [GO:0048308]; positive regulation of gene expression [GO:0010628]; regulation of gene expression [GO:0010468]	cytoplasm [GO:0005737]; nucleus [GO:0005634]; P granule [GO:0043186]	GO:0001708; GO:0003727; GO:0005634; GO:0005737; GO:0009880; GO:0010468; GO:0010628; GO:0017148; GO:0043186; GO:0048308; GO:0051148	single-stranded R binding [GO:0003727]
spp-10	18276	Saposin B-type domain-containing protein	Caenorhabditis elegans	1	1	2	3	14	14	114283190	-0.657759	24.0352	-13.5358	3.95033e-05	0.000635777	2.89613	0.012028	0.176991	0.330415	DR - AL	DR vs AL	limma	3.95033e-05	0.000635777	FALSE	candidate	114283190	sphingolipid metabolic process [GO:0006665]	lysosome [GO:0005764]	GO:0005764; GO:0006665
hsp-12.2	34328	Heat shock protein Hsp-12.2	Caenorhabditis elegans	1	1	2	3	5	5	723354856	0.866915	24.1111	13.5328	3.95462e-05	0.000635777	2.89491	0.0120471	0.177121	0.330415	DR - AL	DR vs AL	limma	3.95462e-05	0.000635777	FALSE	candidate	723354856	negative regulation of apoptotic process [GO:0043066]; protein refolding [GO:0042026]; response to heat [GO:0009408]	cytoplasm [GO:0005737]; nucleus [GO:0005634]	GO:0005634; GO:0005737; GO:0009408; GO:0031072; GO:0042026; GO:0043066; GO:0051082	heat shock protein binding [GO:0031072]; unfolded protein binding [GO:0051082]
wdr-4	23232	tRNA (guanine-N(7)-)-methyltransferase non-catalytic subunit	Caenorhabditis elegans	1	1	2	3	17	17	161365760	-0.626057	25.1651	-13.5286	3.96068e-05	0.000635777	2.89318	0.0120739	0.177304	0.369373	DR - AL	DR vs AL	limma	3.96068e-05	0.000635777	FALSE	candidate	161365760	double-strand break repair via homologous recombination [GO:0000724]; positive regulation of gene expression [GO:0010628]; positive regulation of locomotion involved in locomotory behavior [GO:0090326]; positive regulation of protein deubiquitination [GO:1903003]; positive regulation of protein localization to cell surface [GO:2000010]		GO:0000724; GO:0010628; GO:0043130; GO:0090326; GO:1903003; GO:2000010	ubiquitin binding [GO:0043130]
trpa-1	18297	Transient receptor potential cation channel subfamily A member 1 homolog	Caenorhabditis elegans	1	1	2	3	14	14	65361248	0.619438	22.3217	13.5162	3.97845e-05	0.000637046	2.88813	0.0121528	0.177904	0.369373	DR - AL	DR vs AL	limma	3.97845e-05	0.000637046	FALSE	candidate	65361248	response to stimulus [GO:0050896]	neuronal cell body [GO:0043025]; non-motile cilium [GO:0097730]; plasma membrane [GO:0005886]	GO:0005216; GO:0005886; GO:0043025; GO:0050896; GO:0097730	monoatomic ion channel activity [GO:0005216]
rpl-19	2639	Large ribosomal subunit protein eL19	Caenorhabditis elegans	1	1	2	3	15	15	4071555328	-0.631031	26.6476	-13.5012	4.00011e-05	0.000638928	2.88201	0.0122489	0.178631	0.369373	DR - AL	DR vs AL	limma	4.00011e-05	0.000638928	FALSE	candidate	4071555328	determination of adult lifespan [GO:0008340]; translation [GO:0006412]	cytosolic large ribosomal subunit [GO:0022625]	GO:0003723; GO:0003735; GO:0006412; GO:0008340; GO:0022625	R binding [GO:0003723]; structural constituent of ribosome [GO:0003735]
aman-3	1574	Alpha-mannosidase	Caenorhabditis elegans	1	1	2	3	17	17	105784992	0.618822	22.9212	13.4881	4.0191e-05	0.00063914	2.87666	0.0123332	0.179264	0.369373	DR - AL	DR vs AL	limma	4.0191e-05	0.00063914	FALSE	candidate	105784992	mannose metabolic process [GO:0006013]; N-glycan processing [GO:0006491]	Golgi membrane [GO:0000139]	GO:0000139; GO:0004559; GO:0006013; GO:0006491; GO:0030246; GO:0046872	alpha-mannosidase activity [GO:0004559]; carbohydrate binding [GO:0030246]; metal ion binding [GO:0046872]
clec-54	19226	CUB domain-containing protein	Caenorhabditis elegans	1	1	2	3	3	3	30087940	0.882829	21.0396	13.4848	4.02388e-05	0.00063914	2.87532	0.0123545	0.179423	0.369373	DR - AL	DR vs AL	limma	4.02388e-05	0.00063914	FALSE	candidate	30087940		extracellular space [GO:0005615]	GO:0004252; GO:0005615	serine-type endopeptidase activity [GO:0004252]
cmk-1	9	Calcium/calmodulin-dependent protein kinase type 1	Caenorhabditis elegans	1	1	2	3	6	6	10095898	0.669168	20.9273	13.4798	4.03115e-05	0.00063914	2.87329	0.0123868	0.179664	0.476392	DR - AL	DR vs AL	limma	4.03115e-05	0.00063914	FALSE	candidate	10095898	cellular response to oxidative stress [GO:0034599]; neuron projection morphogenesis [GO:0048812]; phosphorylation [GO:0016310]; positive regulation of transcription by R polymerase II [GO:0045944]; regulation of neuron differentiation [GO:0045664]; thermosensory behavior [GO:0040040]	cytoplasm [GO:0005737]; nucleus [GO:0005634]	GO:0004683; GO:0005516; GO:0005524; GO:0005634; GO:0005737; GO:0016310; GO:0034599; GO:0040040; GO:0045664; GO:0045944; GO:0046872; GO:0048812; GO:0106310	ATP binding [GO:0005524]; calmodulin binding [GO:0005516]; calmodulin-dependent protein kinase activity [GO:0004683]; metal ion binding [GO:0046872]; protein serine kinase activity [GO:0106310]
sdha-2	44954	Succinate dehydrogenase [ubiquinone] flavoprotein subunit, mitochondrial	Caenorhabditis elegans	1	1	2	3	17	17	638800024	-0.639722	25.1225	-13.4542	4.06885e-05	0.000643536	2.86279	0.0125543	0.18117	0.476392	DR - AL	DR vs AL	limma	4.06885e-05	0.000643536	FALSE	candidate	638800024	mitochondrial electron transport, succinate to ubiquinone [GO:0006121]; tricarboxylic acid cycle [GO:0006099]	mitochondrial respiratory chain complex II, succinate dehydrogenase complex (ubiquinone) [GO:0005749]	GO:0005749; GO:0006099; GO:0006121; GO:0008177; GO:0009055; GO:0050660	electron transfer activity [GO:0009055]; flavin adenine dinucleotide binding [GO:0050660]; succinate dehydrogenase (quinone) activity [GO:0008177]
rmd-3	17510	Regulator of microtubule dynamics protein 1	Caenorhabditis elegans	1	1	2	3	2	9	145015862	0.654755	23.7564	13.4453	4.08199e-05	0.000644035	2.85915	0.0126128	0.181691	0.476392	DR - AL	DR vs AL	limma	4.08199e-05	0.000644035	FALSE	candidate	145015862		cytoplasm [GO:0005737]; mitochondrion [GO:0005739]; mitotic spindle pole [GO:0097431]; spindle microtubule [GO:0005876]	GO:0005737; GO:0005739; GO:0005876; GO:0008017; GO:0097431	microtubule binding [GO:0008017]
nlt-1	23655	Non-specific lipid-transfer protein-like 1	Caenorhabditis elegans	1	1	2	3	11	11	885193128	0.802239	26.3452	13.4084	4.13714e-05	0.000649858	2.844	0.0128582	0.183862	0.476392	DR - AL	DR vs AL	limma	4.13714e-05	0.000649858	FALSE	candidate	885193128		cytosol [GO:0005829]	GO:0005829; GO:0008289	lipid binding [GO:0008289]
epg-2	95	Ectopic P granules protein 2	Caenorhabditis elegans	1	1	2	3	13	13	19848777	-0.80592	21.68	-13.4071	4.13903e-05	0.000649858	2.84348	0.0128666	0.183936	0.476392	DR - AL	DR vs AL	limma	4.13903e-05	0.000649858	FALSE	candidate	19848777	macroautophagy [GO:0016236]; negative regulation of autophagosome assembly [GO:1902902]	cytoplasm [GO:0005737]	GO:0005737; GO:0016236; GO:1902902
mlt-11	9	Papilin	Caenorhabditis elegans	1	1	2	3	9	9	39731232	0.89142	21.8478	13.3877	4.16846e-05	0.00065289	2.83549	0.0129977	0.185082	0.476392	DR - AL	DR vs AL	limma	4.16846e-05	0.00065289	FALSE	candidate	39731232		extracellular space [GO:0005615]	GO:0004867; GO:0005615	serine-type endopeptidase inhibitor activity [GO:0004867]
CELE_T08B6.4	44527	Endo/exonuclease/phosphatase domain-containing protein	Caenorhabditis elegans	1	1	2	3	7	7	28562609	0.680732	21.6441	13.3557	4.21738e-05	0.000658952	2.82231	0.0132156	0.186968	0.476392	DR - AL	DR vs AL	limma	4.21738e-05	0.000658952	FALSE	candidate	28562609		membrane [GO:0016020]	GO:0016020
ltah-1.2	44183	Peptidase M1 leukotriene A4 hydrolase/aminopeptidase C-terminal domain-containing protein	Caenorhabditis elegans	1	1	2	3	13	13	89840312	-0.932267	24.4204	-13.3273	4.26144e-05	0.000662165	2.81057	0.0134121	0.188647	0.476392	DR - AL	DR vs AL	limma	4.26144e-05	0.000662165	FALSE	candidate	89840312	negative regulation of fatty acid transport [GO:2000192]; peptide catabolic process [GO:0043171]; proteolysis [GO:0006508]; regulation of lipid storage [GO:0010883]; regulation of peptide transport [GO:0090087]	cytosol [GO:0005829]	GO:0004177; GO:0004301; GO:0005829; GO:0006508; GO:0008237; GO:0008270; GO:0010883; GO:0043171; GO:0090087; GO:2000192	aminopeptidase activity [GO:0004177]; epoxide hydrolase activity [GO:0004301]; metallopeptidase activity [GO:0008237]; zinc ion binding [GO:0008270]
tag-153	2	NOT2/NOT3/NOT5 C-terminal domain-containing protein	Caenorhabditis elegans	1	1	2	3	15	15	53208356	-0.659404	23.2891	-13.3175	4.27685e-05	0.000662165	2.8065	0.0134809	0.189229	0.476392	DR - AL	DR vs AL	limma	4.27685e-05	0.000662165	FALSE	candidate	53208356	nuclear-transcribed mR poly(A) tail shortening [GO:0000289]; regulation of D-templated transcription [GO:0006355]; regulation of stem cell population maintenance [GO:2000036]	CCR4-NOT core complex [GO:0030015]; P-body [GO:0000932]	GO:0000289; GO:0000932; GO:0006355; GO:0030015; GO:2000036
dct-17	2360	CUB-like domain-containing protein	Caenorhabditis elegans	1	1	2	3	3	4	23257618	0.66895	21.3001	13.3172	4.27732e-05	0.000662165	2.80637	0.013483	0.189247	0.476392	DR - AL	DR vs AL	limma	4.27732e-05	0.000662165	FALSE	candidate	23257618	defense response to Gram-negative bacterium [GO:0050829]; innate immune response [GO:0045087]	membrane raft [GO:0045121]	GO:0045087; GO:0045121; GO:0050829
cct-6	46550	T-complex protein 1 subunit zeta	Caenorhabditis elegans	1	1	2	3	26	26	930389376	-0.627041	26.2299	-13.3161	4.27899e-05	0.000662165	2.80593	0.0134904	0.18931	0.476392	DR - AL	DR vs AL	limma	4.27899e-05	0.000662165	FALSE	candidate	930389376	protein folding [GO:0006457]	chaperonin-containing T-complex [GO:0005832]	GO:0005524; GO:0005832; GO:0006457; GO:0016887; GO:0051082; GO:0140662	ATP binding [GO:0005524]; ATP hydrolysis activity [GO:0016887]; ATP-dependent protein folding chaperone [GO:0140662]; unfolded protein binding [GO:0051082]
CELE_K01A2.4	7	Transmembrane protein	Caenorhabditis elegans	1	1	2	3	3	3	6225990	1.93345	20.5738	13.2898	4.32049e-05	0.000666048	2.79503	0.0136756	0.190868	0.476392	DR - AL	DR vs AL	limma	4.32049e-05	0.000666048	TRUE	hit	6225990		membrane [GO:0016020]	GO:0016020
CELE_F07C3.3	19148	Uncharacterized protein	Caenorhabditis elegans	1	1	2	3	3	3	3863753	0.615483	19.1619	13.2871	4.32472e-05	0.000666048	2.79392	0.0136945	0.191026	0.476392	DR - AL	DR vs AL	limma	4.32472e-05	0.000666048	FALSE	candidate	3863753		extracellular space [GO:0005615]	GO:0005615
ifo-1	20330	Intermediate Filament Organize	Caenorhabditis elegans	1	1	2	3	7	7	14651708	0.713371	21.7067	13.2567	4.37345e-05	0.000671949	2.78126	0.0139121	0.192832	0.476392	DR - AL	DR vs AL	limma	4.37345e-05	0.000671949	FALSE	candidate	14651708
acox-1.2	62137	Acyl-coenzyme A oxidase acox-1.2	Caenorhabditis elegans	1	1	2	3	11	16	72668488	-0.645919	23.658	-13.238	4.40357e-05	0.000673992	2.7735	0.0140466	0.193938	0.476392	DR - AL	DR vs AL	limma	4.40357e-05	0.000673992	FALSE	candidate	72668488	ascaroside biosynthetic process [GO:1904070]; fatty acid beta-oxidation using acyl-CoA oxidase [GO:0033540]; lipid homeostasis [GO:0055088]; long-chain fatty acid metabolic process [GO:0001676]; very long-chain fatty acid metabolic process [GO:0000038]	peroxisome [GO:0005777]	GO:0000038; GO:0001676; GO:0003997; GO:0005504; GO:0005524; GO:0005777; GO:0016401; GO:0033540; GO:0050660; GO:0055088; GO:0071949; GO:1904070	acyl-CoA oxidase activity [GO:0003997]; ATP binding [GO:0005524]; FAD binding [GO:0071949]; fatty acid binding [GO:0005504]; flavin adenine dinucleotide binding [GO:0050660]; palmitoyl-CoA oxidase activity [GO:0016401]
glh-3	1836	ATP-dependent RNA helicase glh-3	Caenorhabditis elegans	1	1	2	3	11	11	200197958	-0.651617	21.9118	-13.2321	4.41322e-05	0.000673992	2.77103	0.0140898	0.194291	0.476392	DR - AL	DR vs AL	limma	4.41322e-05	0.000673992	FALSE	candidate	200197958	cell differentiation [GO:0030154]; gamete generation [GO:0007276]; germ cell development [GO:0007281]	nucleus [GO:0005634]; P granule [GO:0043186]	GO:0003724; GO:0003729; GO:0005524; GO:0005634; GO:0007276; GO:0007281; GO:0008270; GO:0008432; GO:0016887; GO:0017151; GO:0030154; GO:0043186; GO:0043621	ATP binding [GO:0005524]; ATP hydrolysis activity [GO:0016887]; DEAD/H-box R helicase binding [GO:0017151]; JUN kinase binding [GO:0008432]; mR binding [GO:0003729]; protein self-association [GO:0043621]; R helicase activity [GO:0003724]; zinc ion binding [GO:0008270]
sta-2	20977	Signal transducer and activator of transcription b	Caenorhabditis elegans	1	1	2	3	5	5	8980862	0.673022	21.1763	13.2291	4.41808e-05	0.000673992	2.76979	0.0141115	0.194468	0.476392	DR - AL	DR vs AL	limma	4.41808e-05	0.000673992	FALSE	candidate	8980862	defense response [GO:0006952]; defense response to fungus [GO:0050832]; positive regulation of antifungal peptide production [GO:0002804]; positive regulation of gene expression [GO:0010628]; receptor signaling pathway via JAK-STAT [GO:0007259]; regulation of cell population proliferation [GO:0042127]; regulation of transcription by R polymerase II [GO:0006357]; response to wounding [GO:0009611]	apical part of cell [GO:0045177]; endocytic vesicle [GO:0030139]; hemidesmosome [GO:0030056]; hemidesmosome associated protein complex [GO:0098733]; nucleus [GO:0005634]	GO:0000978; GO:0000981; GO:0002804; GO:0005634; GO:0006357; GO:0006952; GO:0007259; GO:0009611; GO:0010628; GO:0030056; GO:0030139; GO:0042127; GO:0045177; GO:0050832; GO:0098733	D-binding transcription factor activity, R polymerase II-specific [GO:0000981]; R polymerase II cis-regulatory region sequence-specific D binding [GO:0000978]
rpl-15	91374	Large ribosomal subunit protein eL15	Caenorhabditis elegans	1	1	2	3	16	16	3112113664	-0.656461	26.6592	-13.2183	4.43566e-05	0.000675078	2.7653	0.01419	0.195107	0.476392	DR - AL	DR vs AL	limma	4.43566e-05	0.000675078	FALSE	candidate	3112113664	cytoplasmic translation [GO:0002181]	cytosolic large ribosomal subunit [GO:0022625]	GO:0002181; GO:0003723; GO:0003735; GO:0022625	R binding [GO:0003723]; structural constituent of ribosome [GO:0003735]
rps-23	19877	Small ribosomal subunit protein uS12	Caenorhabditis elegans	1	1	2	3	4	4	3519726720	-0.614182	26.1004	-13.2083	4.45209e-05	0.000675984	2.76112	0.0142635	0.195702	0.476392	DR - AL	DR vs AL	limma	4.45209e-05	0.000675984	FALSE	candidate	3519726720	translation [GO:0006412]	mitochondrial small ribosomal subunit [GO:0005763]; mitochondrion [GO:0005739]	GO:0003735; GO:0005739; GO:0005763; GO:0006412	structural constituent of ribosome [GO:0003735]
C53C9.2	9936	Uncharacterized protein C53C9.2	Caenorhabditis elegans	1	1	2	3	21	22	238915872	1.11693	25.4509	13.1975	4.47e-05	0.000676078	2.75658	0.0143435	0.196348	0.476392	DR - AL	DR vs AL	limma	4.47e-05	0.000676078	TRUE	hit	238915872	actin filament organization [GO:0007015]	actin cytoskeleton [GO:0015629]	GO:0007015; GO:0015629; GO:0051015	actin filament binding [GO:0051015]
rpl-36.A	48166	Large ribosomal subunit protein eL42	Caenorhabditis elegans	1	1	2	3	10	10	2758100864	-0.655412	26.777	-13.1953	4.47366e-05	0.000676078	2.75565	0.0143599	0.196479	0.476392	DR - AL	DR vs AL	limma	4.47366e-05	0.000676078	FALSE	candidate	2758100864	translation [GO:0006412]	cytosolic large ribosomal subunit [GO:0022625]	GO:0003735; GO:0006412; GO:0022625	structural constituent of ribosome [GO:0003735]
fah-1	94272	Fumarylacetoacetase	Caenorhabditis elegans	1	1	2	3	18	18	592566128	-0.648373	25.3416	-13.1154	4.60818e-05	0.000694779	2.72215	0.0149615	0.201233	0.476392	DR - AL	DR vs AL	limma	4.60818e-05	0.000694779	FALSE	candidate	592566128	homogentisate catabolic process [GO:1902000]; L-phenylalanine catabolic process [GO:0006559]; tyrosine catabolic process [GO:0006572]		GO:0004334; GO:0006559; GO:0006572; GO:0046872; GO:1902000	fumarylacetoacetase activity [GO:0004334]; metal ion binding [GO:0046872]
klp-7	9	Kinesin-like protein	Caenorhabditis elegans	1	1	2	3	12	12	53329371	-0.641537	23.711	-13.1084	4.62021e-05	0.000694971	2.7192	0.0150153	0.201651	0.476392	DR - AL	DR vs AL	limma	4.62021e-05	0.000694971	FALSE	candidate	53329371	astral microtubule organization [GO:0030953]; cytoplasmic microtubule depolymerization [GO:0010938]; egg-laying behavior [GO:0018991]; maintenance of centrosome location [GO:0051661]; meiotic spindle assembly [GO:0090306]; microtubule depolymerization [GO:0007019]; microtubule-based movement [GO:0007018]; negative regulation of microtubule nucleation [GO:1905833]; protein localization to centroso…	centrosome [GO:0005813]; condensed chromosome [GO:0000793]; cytoplasm [GO:0005737]; kinesin complex [GO:0005871]; kinetochore [GO:0000776]; meiotic spindle pole [GO:0090619]; microtubule [GO:0005874]; spindle [GO:0005819]	GO:0000776; GO:0000793; GO:0003777; GO:0005524; GO:0005737; GO:0005813; GO:0005819; GO:0005871; GO:0005874; GO:0007018; GO:0007019; GO:0008017; GO:0009794; GO:0010938; GO:0016887; GO:0018991; GO:0030953; GO:0051661; GO:0071539; GO:0090306; GO:0090619; GO:1903436; GO:1905833	ATP binding [GO:0005524]; ATP hydrolysis activity [GO:0016887]; microtubule binding [GO:0008017]; microtubule motor activity [GO:0003777]
noah-2	9	PAN domain protein	Caenorhabditis elegans	1	1	2	3	13	13	34242835	0.781832	22.8381	13.1008	4.63328e-05	0.000695315	2.716	0.0150738	0.202103	0.476392	DR - AL	DR vs AL	limma	4.63328e-05	0.000695315	FALSE	candidate	34242835	anatomical structure morphogenesis [GO:0009653]; molting cycle, collagen and cuticulin-based cuticle [GO:0018996]	membrane [GO:0016020]	GO:0009653; GO:0016020; GO:0018996
col-19	18835	Cuticle collagen 19	Caenorhabditis elegans	1	1	2	3	4	4	27718244	-0.947555	21.4032	-13.0758	4.67653e-05	0.000699888	2.70549	0.0152673	0.203589	0.476392	DR - AL	DR vs AL	limma	4.67653e-05	0.000699888	FALSE	candidate	27718244	collagen and cuticulin-based cuticle development [GO:0040002]; cuticle development involved in collagen and cuticulin-based cuticle molting cycle [GO:0042338]	alae of collagen and cuticulin-based cuticle extracellular matrix [GO:0060111]; annuli extracellular matrix [GO:0060107]; collagen and cuticulin-based cuticle extracellular matrix [GO:0060102]; collagen trimer [GO:0005581]; extracellular region [GO:0005576]	GO:0005576; GO:0005581; GO:0040002; GO:0042302; GO:0042329; GO:0042338; GO:0060102; GO:0060107; GO:0060111	structural constituent of collagen and cuticulin-based cuticle [GO:0042329]; structural constituent of cuticle [GO:0042302]
K12H4.7	34528	Putative serine protease K12H4.7	Caenorhabditis elegans	1	1	2	3	4	4	38234406	-0.868936	22.1725	-13.0677	4.69068e-05	0.000699888	2.70207	0.0153306	0.204072	0.476392	DR - AL	DR vs AL	limma	4.69068e-05	0.000699888	FALSE	candidate	38234406	innate immune response [GO:0045087]; proteolysis [GO:0006508]	vacuole [GO:0005773]	GO:0005773; GO:0006508; GO:0008239; GO:0045087; GO:0070008	dipeptidyl-peptidase activity [GO:0008239]; serine-type exopeptidase activity [GO:0070008]
CELE_T09B4.5	2155	Uncharacterized protein	Caenorhabditis elegans	1	1	2	3	10	10	47333226	1.00013	23.0886	13.0645	4.69629e-05	0.000699888	2.70072	0.0153557	0.204263	0.476392	DR - AL	DR vs AL	limma	4.69629e-05	0.000699888	TRUE	hit	47333226		membrane [GO:0016020]	GO:0016020
jph-1	22667	Junctophilin-1	Caenorhabditis elegans	1	1	2	3	10	10	28622899	0.655368	21.7608	13.0574	4.70872e-05	0.000700033	2.69773	0.0154114	0.204685	0.476392	DR - AL	DR vs AL	limma	4.70872e-05	0.000700033	FALSE	candidate	28622899	locomotion [GO:0040011]; muscle contraction [GO:0006936]; positive regulation of engulfment of apoptotic cell [GO:1901076]	endoplasmic reticulum membrane [GO:0005789]; junctional membrane complex [GO:0030314]; plasma membrane [GO:0005886]	GO:0005198; GO:0005789; GO:0005886; GO:0006936; GO:0030314; GO:0040011; GO:1901076	structural molecule activity [GO:0005198]
osm-10	22622	Major sperm protein	Caenorhabditis elegans	1	1	2	3	7	7	13806557	0.76014	21.9434	13.0493	4.72314e-05	0.000700033	2.69427	0.0154759	0.205173	0.476392	DR - AL	DR vs AL	limma	4.72314e-05	0.000700033	FALSE	candidate	13806557	endoplasmic reticulum membrane organization [GO:0090158]; endoplasmic reticulum-plasma membrane tethering [GO:0061817]; osmosensory signaling pathway [GO:0007231]	axon [GO:0030424]; cytoplasm [GO:0005737]; cytoskeleton [GO:0005856]; endoplasmic reticulum membrane [GO:0005789]; neuron projection [GO:0043005]; neuronal cell body [GO:0043025]; plasma membrane [GO:0005886]	GO:0005034; GO:0005737; GO:0005789; GO:0005856; GO:0005886; GO:0007231; GO:0030424; GO:0033149; GO:0043005; GO:0043025; GO:0061817; GO:0090158	FFAT motif binding [GO:0033149]; osmosensor activity [GO:0005034]
CELE_W09C3.8	3	DUF4440 domain-containing protein	Caenorhabditis elegans	1	1	2	3	5	5	13749346	0.621892	22.1291	13.0454	4.73002e-05	0.000700033	2.69262	0.0155067	0.205405	0.476392	DR - AL	DR vs AL	limma	4.73002e-05	0.000700033	FALSE	candidate	13749346
dnj-23	22751	J domain-containing protein	Caenorhabditis elegans	1	1	2	3	9	9	45335785	-0.815325	22.9155	-13.0346	4.74917e-05	0.000700033	2.68805	0.0155924	0.206049	0.476392	DR - AL	DR vs AL	limma	4.74917e-05	0.000700033	FALSE	candidate	45335785		cytoplasm [GO:0005737]; nucleus [GO:0005634]	GO:0005634; GO:0005737; GO:0031072	heat shock protein binding [GO:0031072]
grh-1	5	Grainyhead-like protein 1 homolog	Caenorhabditis elegans	1	1	2	3	2	2	1484002	0.82018	18.4289	13.0333	4.7515e-05	0.000700033	2.68749	0.0156028	0.206127	0.476392	DR - AL	DR vs AL	limma	4.7515e-05	0.000700033	FALSE	candidate	1484002	defense response to bacterium [GO:0042742]; determination of adult lifespan [GO:0008340]; ecdysis, collagen and cuticulin-based cuticle [GO:0042395]; molting cycle, collagen and cuticulin-based cuticle [GO:0018996]; regulation of transcription by R polymerase II [GO:0006357]	chromatin [GO:0000785]; nucleus [GO:0005634]	GO:0000785; GO:0000978; GO:0001228; GO:0005634; GO:0006357; GO:0008340; GO:0018996; GO:0042395; GO:0042742; GO:0043565; GO:1990837	D-binding transcription activator activity, R polymerase II-specific [GO:0001228]; R polymerase II cis-regulatory region sequence-specific D binding [GO:0000978]; sequence-specific D binding [GO:0043565]; sequence-specific double-stranded D binding [GO:1990837]
rpa-1	19537	Probable replication factor A 73 kDa subunit	Caenorhabditis elegans	1	1	2	3	25	25	144787288	-0.659711	25.002	-13.0271	4.76246e-05	0.000700049	2.68488	0.0156518	0.206494	0.476392	DR - AL	DR vs AL	limma	4.76246e-05	0.000700049	FALSE	candidate	144787288	response to stimulus [GO:0050896]	neuronal cell body [GO:0043025]; non-motile cilium [GO:0097730]; plasma membrane [GO:0005886]	GO:0005216; GO:0005886; GO:0043025; GO:0050896; GO:0097730	monoatomic ion channel activity [GO:0005216]
fbxa-14	9	F-box domain-containing protein	Caenorhabditis elegans	1	1	2	3	1	2	1429057	0.645867	18.9657	13.0098	4.79347e-05	0.000702286	2.67753	0.0157906	0.207528	0.476392	DR - AL	DR vs AL	limma	4.79347e-05	0.000702286	FALSE	candidate	1429057	innate immune response [GO:0045087]		GO:0045087
skpo-1	20616	Peroxidase skpo-1	Caenorhabditis elegans	1	1	2	3	14	14	37595280	-0.844743	23.0361	-12.9899	4.82932e-05	0.000702286	2.6691	0.0159511	0.208713	0.476392	DR - AL	DR vs AL	limma	4.82932e-05	0.000702286	FALSE	candidate	37595280	defense response to Gram-positive bacterium [GO:0050830]; determination of adult lifespan [GO:0008340]; innate immune response [GO:0045087]; negative regulation of gene expression [GO:0010629]; response to oxidative stress [GO:0006979]	extracellular space [GO:0005615]	GO:0004601; GO:0005615; GO:0006979; GO:0008340; GO:0010629; GO:0020037; GO:0045087; GO:0046872; GO:0050830; GO:0140825	heme binding [GO:0020037]; lactoperoxidase activity [GO:0140825]; metal ion binding [GO:0046872]; peroxidase activity [GO:0004601]
chl-1	21489	ATP-dependent DNA helicase chl-1	Caenorhabditis elegans	1	1	2	3	2	2	4632009	-0.686255	17.5764	-12.9879	4.83299e-05	0.000702286	2.66824	0.0159675	0.208833	0.476392	DR - AL	DR vs AL	limma	4.83299e-05	0.000702286	FALSE	candidate	4632009		mitochondrial inner membrane [GO:0005743]; mitochondrion [GO:0005739]	GO:0004408; GO:0005739; GO:0005743; GO:0046872	holocytochrome-c synthase activity [GO:0004408]; metal ion binding [GO:0046872]
gld-2	17087	Poly(A) RNA polymerase gld-2	Caenorhabditis elegans	1	1	2	3	10	10	26099462	-0.615331	21.3575	-12.9851	4.83801e-05	0.000702286	2.66706	0.01599	0.208998	0.476392	DR - AL	DR vs AL	limma	4.83801e-05	0.000702286	FALSE	candidate	26099462	cytoplasmic polyadenylation [GO:0180011]; embryo development ending in birth or egg hatching [GO:0009792]; meiotic cell cycle [GO:0051321]; mR polyadenylation [GO:0006378]; mR processing [GO:0006397]; nucleus organization [GO:0006997]; positive regulation of meiosis I [GO:0060903]; positive regulation of mitotic nuclear division [GO:0045840]; regulation of cell division [GO:0051302]; R 3' uridyla…	cytoplasm [GO:0005737]; P granule [GO:0043186]; protein-containing complex [GO:0032991]; R polymerase complex [GO:0030880]; R-directed R polymerase complex [GO:0031379]	GO:0005524; GO:0005737; GO:0006378; GO:0006397; GO:0006997; GO:0009792; GO:0030880; GO:0031379; GO:0032991; GO:0043186; GO:0045840; GO:0046872; GO:0050265; GO:0051302; GO:0051321; GO:0060903; GO:0071076; GO:0180011; GO:1990817	ATP binding [GO:0005524]; metal ion binding [GO:0046872]; poly(A) R polymerase activity [GO:1990817]; R uridylyltransferase activity [GO:0050265]
lin-33	9	Ras-associating domain-containing protein	Caenorhabditis elegans	1	1	2	3	6	6	78606078	0.644515	22.7317	12.9827	4.84246e-05	0.000702286	2.66602	0.0160099	0.209144	0.476392	DR - AL	DR vs AL	limma	4.84246e-05	0.000702286	FALSE	candidate	78606078
cpr-3	43507	Cathepsin B-like cysteine proteinase 3	Caenorhabditis elegans	1	1	2	3	6	6	12862907	0.691712	21.1617	12.9812	4.84517e-05	0.000702286	2.66539	0.016022	0.209233	0.476392	DR - AL	DR vs AL	limma	4.84517e-05	0.000702286	FALSE	candidate	12862907	innate immune response [GO:0045087]; proteolysis involved in protein catabolic process [GO:0051603]	extracellular space [GO:0005615]; lysosome [GO:0005764]	GO:0004197; GO:0005615; GO:0005764; GO:0045087; GO:0051603	cysteine-type endopeptidase activity [GO:0004197]
dnj-22	17002	J domain-containing protein	Caenorhabditis elegans	1	1	2	3	5	6	26391760	-0.609973	20.9254	-12.9764	4.85386e-05	0.000702286	2.66336	0.0160609	0.209517	0.476392	DR - AL	DR vs AL	limma	4.85386e-05	0.000702286	FALSE	candidate	26391760	spliceosomal complex disassembly [GO:0000390]	spliceosomal complex [GO:0005681]	GO:0000390; GO:0005681
gst-4	21355	Glutathione S-transferase 4	Caenorhabditis elegans	1	1	2	3	13	13	99788278	-0.913135	24.3382	-12.946	4.9096e-05	0.000708564	2.65043	0.0163103	0.211328	0.476392	DR - AL	DR vs AL	limma	4.9096e-05	0.000708564	FALSE	candidate	99788278	glutathione metabolic process [GO:0006749]; L-phenylalanine catabolic process [GO:0006559]; tyrosine catabolic process [GO:0006572]	mitochondrion [GO:0005739]	GO:0004364; GO:0005739; GO:0006559; GO:0006572; GO:0006749; GO:0016034; GO:0042802	glutathione transferase activity [GO:0004364]; identical protein binding [GO:0042802]; maleylacetoacetate isomerase activity [GO:0016034]
vwa-8	19346	VWFA domain-containing protein	Caenorhabditis elegans	1	1	2	3	59	59	151123480	-0.613805	25.3568	-12.9375	4.92538e-05	0.000708564	2.64679	0.016381	0.211836	0.476392	DR - AL	DR vs AL	limma	4.92538e-05	0.000708564	FALSE	candidate	151123480		cytoplasm [GO:0005737]	GO:0005524; GO:0005737; GO:0016887	ATP binding [GO:0005524]; ATP hydrolysis activity [GO:0016887]
parp-1	9	Poly [ADP-ribose] polymerase 1	Caenorhabditis elegans	1	1	2	3	13	13	26344193	-0.790102	22.1853	-12.9349	4.93019e-05	0.000708564	2.64569	0.0164025	0.211991	0.476392	DR - AL	DR vs AL	limma	4.93019e-05	0.000708564	FALSE	candidate	26344193	determination of adult lifespan [GO:0008340]; double-strand break repair [GO:0006302]	nucleolus [GO:0005730]	GO:0003677; GO:0003950; GO:0005730; GO:0006302; GO:0008270; GO:0008340; GO:0016779; GO:0051287; GO:1990404	D binding [GO:0003677]; D binding [GO:0051287]; D+ ADP-ribosyltransferase activity [GO:0003950]; D+-protein ADP-ribosyltransferase activity [GO:1990404]; nucleotidyltransferase activity [GO:0016779]; zinc ion binding [GO:0008270]
CELE_Y2H9A.4	8	Transmembrane protein	Caenorhabditis elegans	1	1	2	3	4	4	4708418	0.666627	20.4387	12.9271	4.94479e-05	0.000709083	2.64234	0.0164678	0.212458	0.476392	DR - AL	DR vs AL	limma	4.94479e-05	0.000709083	FALSE	candidate	4708418		membrane [GO:0016020]	GO:0016020
atgp-2	45298	Glycosyl hydrolase family 13 catalytic domain-containing protein	Caenorhabditis elegans	1	1	2	3	19	19	103818720	0.749719	24.4361	12.9145	4.96829e-05	0.000710364	2.63697	0.016573	0.213208	0.476392	DR - AL	DR vs AL	limma	4.96829e-05	0.000710364	FALSE	candidate	103818720	amino acid transmembrane transport [GO:0003333]; carbohydrate metabolic process [GO:0005975]; L-alpha-amino acid transmembrane transport [GO:1902475]	amino acid transport complex [GO:1990184]; plasma membrane [GO:0005886]	GO:0003333; GO:0005886; GO:0005975; GO:0016787; GO:1902475; GO:1990184	hydrolase activity [GO:0016787]
F44B9.8	34429	Probable replication factor C subunit 5	Caenorhabditis elegans	1	1	2	3	10	10	98943734	-0.667486	23.2861	-12.9057	4.98487e-05	0.000710364	2.63319	0.0166471	0.213734	0.476392	DR - AL	DR vs AL	limma	4.98487e-05	0.000710364	FALSE	candidate	98943734	D repair [GO:0006281]; D-templated D replication [GO:0006261]	Ctf18 RFC-like complex [GO:0031390]; D replication factor C complex [GO:0005663]; Elg1 RFC-like complex [GO:0031391]; nucleus [GO:0005634]; Rad17 RFC-like complex [GO:0031389]	GO:0003677; GO:0003689; GO:0005524; GO:0005634; GO:0005663; GO:0006261; GO:0006281; GO:0016887; GO:0031389; GO:0031390; GO:0031391	ATP binding [GO:0005524]; ATP hydrolysis activity [GO:0016887]; D binding [GO:0003677]; D clamp loader activity [GO:0003689]
edc-3	21740	DFDF domain-containing protein	Caenorhabditis elegans	1	1	2	3	24	24	83443364	-0.603741	24.3625	-12.8997	4.99613e-05	0.000710364	2.63064	0.0166975	0.21409	0.476392	DR - AL	DR vs AL	limma	4.99613e-05	0.000710364	FALSE	candidate	83443364	deadenylation-independent decapping of nuclear-transcribed mR [GO:0031087]; P-body assembly [GO:0033962]	P-body [GO:0000932]	GO:0000932; GO:0003729; GO:0031087; GO:0033962	mR binding [GO:0003729]
rps-29	90983	Small ribosomal subunit protein uS14	Caenorhabditis elegans	1	1	2	3	6	6	1269389152	-0.728501	25.7951	-12.8989	4.99776e-05	0.000710364	2.63027	0.0167048	0.214141	0.476392	DR - AL	DR vs AL	limma	4.99776e-05	0.000710364	FALSE	candidate	1269389152	cytoplasmic translation [GO:0002181]	cytosolic small ribosomal subunit [GO:0022627]	GO:0002181; GO:0003735; GO:0008270; GO:0022627	structural constituent of ribosome [GO:0003735]; zinc ion binding [GO:0008270]
C09D4.2	1734	DUF4773 domain-containing protein	Caenorhabditis elegans	1	1	2	3	2	2	15075172	-0.682508	19.8385	-12.8872	5.01984e-05	0.000711935	2.62527	0.0168036	0.214837	0.476392	DR - AL	DR vs AL	limma	5.01984e-05	0.000711935	FALSE	candidate	15075172
rps-27	9	Small ribosomal subunit protein eS27	Caenorhabditis elegans	1	1	2	3	6	6	1816705440	-0.623286	26.0142	-12.8776	5.03811e-05	0.000712959	2.62115	0.0168853	0.215409	0.476392	DR - AL	DR vs AL	limma	5.03811e-05	0.000712959	FALSE	candidate	1816705440	ribosomal small subunit assembly [GO:0000028]; translation [GO:0006412]	cytosolic small ribosomal subunit [GO:0022627]	GO:0000028; GO:0003723; GO:0003735; GO:0006412; GO:0022627; GO:0046872	metal ion binding [GO:0046872]; R binding [GO:0003723]; structural constituent of ribosome [GO:0003735]
nas-37	93243	Zinc metalloproteinase nas-37	Caenorhabditis elegans	1	1	2	3	5	5	20818449	1.30009	20.8029	12.8602	5.0713e-05	0.000715648	2.61371	0.0170337	0.216442	0.476392	DR - AL	DR vs AL	limma	5.0713e-05	0.000715648	TRUE	hit	20818449	collagen and cuticulin-based cuticle development [GO:0040002]; ecdysis, collagen and cuticulin-based cuticle [GO:0042395]; molting cycle, collagen and cuticulin-based cuticle [GO:0018996]; proteolysis [GO:0006508]	extracellular region [GO:0005576]	GO:0004222; GO:0005576; GO:0006508; GO:0008270; GO:0018996; GO:0040002; GO:0042395	metalloendopeptidase activity [GO:0004222]; zinc ion binding [GO:0008270]
smc-4	20060	Structural maintenance of chromosomes protein 4	Caenorhabditis elegans	1	1	2	3	55	55	206621368	-0.746284	25.462	-12.8561	5.07929e-05	0.000715648	2.61193	0.0170695	0.21669	0.476392	DR - AL	DR vs AL	limma	5.07929e-05	0.000715648	FALSE	candidate	206621368	cell division [GO:0051301]; meiotic chromosome segregation [GO:0045132]; mitotic chromosome condensation [GO:0007076]; mitotic sister chromatid segregation [GO:0000070]; positive regulation of nematode male tail tip morphogenesis [GO:0110039]	chromosome, centromeric region [GO:0000775]; condensed chromosome [GO:0000793]; condensin complex [GO:0000796]; nucleus [GO:0005634]	GO:0000070; GO:0000775; GO:0000793; GO:0000796; GO:0005524; GO:0005634; GO:0007076; GO:0016887; GO:0045132; GO:0051301; GO:0110039	ATP binding [GO:0005524]; ATP hydrolysis activity [GO:0016887]
abts-1	3	Anion exchange protein	Caenorhabditis elegans	1	1	2	3	28	28	272663800	0.58779	25.2102	12.8285	5.13281e-05	0.000720337	2.60005	0.0173088	0.218335	0.476392	DR - AL	DR vs AL	limma	5.13281e-05	0.000720337	FALSE	candidate	272663800	bicarbonate transport [GO:0015701]; regulation of intracellular pH [GO:0051453]; regulation of synaptic transmission, GABAergic [GO:0032228]; response to arsenic-containing substance [GO:0046685]; synaptic transmission, cholinergic [GO:0007271]; transmembrane transport [GO:0055085]	plasma membrane [GO:0005886]; synapse [GO:0045202]	GO:0005452; GO:0005886; GO:0007271; GO:0008510; GO:0015108; GO:0015701; GO:0032228; GO:0045202; GO:0046685; GO:0051453; GO:0055085	chloride transmembrane transporter activity [GO:0015108]; sodium:bicarbonate symporter activity [GO:0008510]; solute:inorganic anion antiporter activity [GO:0005452]
rpl-14	9	Large ribosomal subunit protein eL14	Caenorhabditis elegans	1	1	2	3	7	7	4356525568	-0.598026	27.1482	-12.8234	5.14263e-05	0.000720337	2.59788	0.0173526	0.218635	0.476392	DR - AL	DR vs AL	limma	5.14263e-05	0.000720337	FALSE	candidate	4356525568	ribosomal large subunit biogenesis [GO:0042273]; translation [GO:0006412]	cytosolic large ribosomal subunit [GO:0022625]	GO:0003723; GO:0003735; GO:0006412; GO:0022625; GO:0042273	R binding [GO:0003723]; structural constituent of ribosome [GO:0003735]
CELE_D1086.3	17725	DUF19 domain-containing protein	Caenorhabditis elegans	1	1	2	3	11	11	118054088	-1.20012	24.0104	-12.8129	5.1632e-05	0.000720337	2.59336	0.0174446	0.21926	0.476392	DR - AL	DR vs AL	limma	5.1632e-05	0.000720337	TRUE	hit	118054088
unc-96	2	CRE-UNC-96 protein	Caenorhabditis elegans	1	1	2	3	5	5	10742068	0.936756	21.1633	12.8126	5.16392e-05	0.000720337	2.5932	0.0174478	0.219282	0.476392	DR - AL	DR vs AL	limma	5.16392e-05	0.000720337	FALSE	candidate	10742068	locomotion [GO:0040011]; regulation of cytoskeleton organization [GO:0051493]; striated muscle myosin thick filament assembly [GO:0071688]	cytoplasm [GO:0005737]; M band [GO:0031430]; striated muscle myosin thick filament [GO:0005863]	GO:0005737; GO:0005863; GO:0008092; GO:0017022; GO:0031430; GO:0040011; GO:0051493; GO:0071688	cytoskeletal protein binding [GO:0008092]; myosin binding [GO:0017022]
fat-2	5	Delta(12) fatty acid desaturase fat-2	Caenorhabditis elegans	1	1	2	3	10	11	461109640	-0.591028	24.9808	-12.8103	5.16839e-05	0.000720337	2.59222	0.0174678	0.219417	0.476392	DR - AL	DR vs AL	limma	5.16839e-05	0.000720337	FALSE	candidate	461109640	collagen and cuticulin-based cuticle development [GO:0040002]; fatty acid elongation [GO:0030497]; innate immune response [GO:0045087]; reproduction [GO:0000003]; unsaturated fatty acid biosynthetic process [GO:0006636]	membrane [GO:0016020]	GO:0000003; GO:0004768; GO:0006636; GO:0016020; GO:0016491; GO:0030497; GO:0040002; GO:0045087; GO:0102985; GO:0102987	delta12-fatty-acid desaturase activity [GO:0102985]; oxidoreductase activity [GO:0016491]; palmitoleic acid delta 12 desaturase activity [GO:0102987]; stearoyl-CoA 9-desaturase activity [GO:0004768]
vamp-8	95	V-SNARE coiled-coil homology domain-containing protein	Caenorhabditis elegans	1	1	2	3	2	2	5886866	0.771225	20.4888	12.7945	5.19948e-05	0.00072246	2.58542	0.0176068	0.220356	0.476392	DR - AL	DR vs AL	limma	5.19948e-05	0.00072246	FALSE	candidate	5886866	exocytosis [GO:0006887]; vesicle fusion [GO:0006906]	plasma membrane [GO:0005886]; SRE complex [GO:0031201]	GO:0000149; GO:0005484; GO:0005886; GO:0006887; GO:0006906; GO:0019905; GO:0031201	SP receptor activity [GO:0005484]; SRE binding [GO:0000149]; syntaxin binding [GO:0019905]
hach-1	19278	3-hydroxyisobutyryl-CoA hydrolase, mitochondrial	Caenorhabditis elegans	1	1	2	3	22	22	1027594032	-0.585839	26.9958	-12.7743	5.23967e-05	0.00072246	2.57669	0.0177863	0.221558	0.476392	DR - AL	DR vs AL	limma	5.23967e-05	0.00072246	FALSE	candidate	1027594032	valine catabolic process [GO:0006574]	cytosol [GO:0005829]; mitochondrion [GO:0005739]	GO:0003860; GO:0005739; GO:0005829; GO:0006574; GO:0016787	3-hydroxyisobutyryl-CoA hydrolase activity [GO:0003860]; hydrolase activity [GO:0016787]
chil-24	9	GH18 domain-containing protein	Caenorhabditis elegans	1	1	2	3	5	5	19871661	0.67568	21.5077	12.7708	5.2467e-05	0.00072246	2.57516	0.0178177	0.221767	0.476392	DR - AL	DR vs AL	limma	5.2467e-05	0.00072246	FALSE	candidate	19871661	carbohydrate metabolic process [GO:0005975]		GO:0005975; GO:0008061	chitin binding [GO:0008061]
ctf-4	19520	Minichromosome loss protein Mcl1 middle region domain-containing protein	Caenorhabditis elegans	1	1	2	3	14	14	36498546	-0.762635	23.11	-12.7703	5.24777e-05	0.00072246	2.57493	0.0178225	0.221799	0.476392	DR - AL	DR vs AL	limma	5.24777e-05	0.00072246	FALSE	candidate	36498546	D repair [GO:0006281]; D-templated D replication [GO:0006261]; mitotic cell cycle [GO:0000278]	nuclear replication fork [GO:0043596]; replication fork protection complex [GO:0031298]	GO:0000278; GO:0003682; GO:0006261; GO:0006281; GO:0031298; GO:0043596	chromatin binding [GO:0003682]
acer-1	18599	Acetyl-CoA hydrolase	Caenorhabditis elegans	1	1	2	3	16	16	2583571328	0.636032	27.3839	12.7591	5.27019e-05	0.00072246	2.5701	0.0179226	0.222463	0.476392	DR - AL	DR vs AL	limma	5.27019e-05	0.00072246	FALSE	candidate	2583571328	acetate metabolic process [GO:0006083]	mitochondrion [GO:0005739]	GO:0003986; GO:0005739; GO:0006083; GO:0008775	acetate CoA-transferase activity [GO:0008775]; acetyl-CoA hydrolase activity [GO:0003986]
C33C12.4	16576	Conserved secreted protein	Caenorhabditis elegans	1	1	2	3	2	2	3586313	0.641205	18.3885	12.7572	5.27394e-05	0.00072246	2.56929	0.0179394	0.222574	0.476392	DR - AL	DR vs AL	limma	5.27394e-05	0.00072246	FALSE	candidate	3586313		membrane [GO:0016020]	GO:0016020
snn-1	8	ATP-grasp domain-containing protein	Caenorhabditis elegans	1	1	2	3	2	2	8188028	0.73029	19.7928	12.7568	5.27482e-05	0.00072246	2.5691	0.0179433	0.222599	0.476392	DR - AL	DR vs AL	limma	5.27482e-05	0.00072246	FALSE	candidate	8188028	neuromuscular synaptic transmission [GO:0007274]; neurotransmitter secretion [GO:0007269]	presynaptic periactive zone [GO:0036062]; synaptic vesicle membrane [GO:0030672]	GO:0005524; GO:0007269; GO:0007274; GO:0030672; GO:0036062; GO:0046872	ATP binding [GO:0005524]; metal ion binding [GO:0046872]
C04E12.4	76677	PAW domain-containing protein	Caenorhabditis elegans	1	1	2	3	7	8	72735266	0.59492	23.0373	12.7478	5.293e-05	0.00072246	2.5652	0.0180245	0.223135	0.476392	DR - AL	DR vs AL	limma	5.293e-05	0.00072246	FALSE	candidate	72735266	glycoprotein catabolic process [GO:0006516]; protein quality control for misfolded or incompletely synthesized proteins [GO:0006515]	cytosol [GO:0005829]; membrane [GO:0016020]; nucleus [GO:0005634]	GO:0000224; GO:0005634; GO:0005829; GO:0006515; GO:0006516; GO:0016020	peptide-N4-(N-acetyl-beta-glucosaminyl)asparagine amidase activity [GO:0000224]
rfc-3	18547	Replication factor C subunit 3	Caenorhabditis elegans	1	1	2	3	10	11	69070699	-0.728641	23.6364	-12.7457	5.2973e-05	0.00072246	2.56428	0.0180437	0.223261	0.476392	DR - AL	DR vs AL	limma	5.2973e-05	0.00072246	FALSE	candidate	69070699	D repair [GO:0006281]; D-templated D replication [GO:0006261]	Ctf18 RFC-like complex [GO:0031390]; D replication factor C complex [GO:0005663]; Elg1 RFC-like complex [GO:0031391]; nucleus [GO:0005634]; Rad17 RFC-like complex [GO:0031389]	GO:0003677; GO:0003689; GO:0005524; GO:0005634; GO:0005663; GO:0006261; GO:0006281; GO:0031389; GO:0031390; GO:0031391	ATP binding [GO:0005524]; D binding [GO:0003677]; D clamp loader activity [GO:0003689]
hpo-40	23647	Hypersensitive to pore-forming toxin protein 40	Caenorhabditis elegans	1	1	2	3	14	14	33987562	-0.747795	22.6802	-12.7394	5.30998e-05	0.00072246	2.56157	0.0181003	0.223633	0.476392	DR - AL	DR vs AL	limma	5.30998e-05	0.00072246	FALSE	candidate	33987562		mutator focus [GO:1990633]; perinuclear region of cytoplasm [GO:0048471]	GO:0048471; GO:1990633
asp-1	5	Aspartic protease 1	Caenorhabditis elegans	1	1	2	3	7	7	773760648	-0.721275	25.6157	-12.7367	5.31554e-05	0.00072246	2.56038	0.0181251	0.223795	0.476392	DR - AL	DR vs AL	limma	5.31554e-05	0.00072246	FALSE	candidate	773760648	programmed cell death [GO:0012501]; proteolysis [GO:0006508]	cytoplasm [GO:0005737]; external side of apical plasma membrane [GO:0098591]; extracellular region [GO:0005576]; lysosome [GO:0005764]	GO:0004190; GO:0005576; GO:0005737; GO:0005764; GO:0006508; GO:0012501; GO:0098591	aspartic-type endopeptidase activity [GO:0004190]
ech-9	17762	Enoyl-CoA Hydratase	Caenorhabditis elegans	1	1	2	3	8	8	41992324	0.937648	22.1254	12.7331	5.3229e-05	0.00072246	2.55881	0.018158	0.22401	0.476392	DR - AL	DR vs AL	limma	5.3229e-05	0.00072246	FALSE	candidate	41992324	fatty acid beta-oxidation [GO:0006635]	peroxisome [GO:0005777]	GO:0003857; GO:0005777; GO:0006635; GO:0046872; GO:0070403	3-hydroxyacyl-CoA dehydrogenase activity [GO:0003857]; metal ion binding [GO:0046872]; D+ binding [GO:0070403]
trxr-1	17745	Thioredoxin reductase 1	Caenorhabditis elegans	1	1	2	3	11	11	64715091	0.612157	23.4117	12.7197	5.3502e-05	0.00072246	2.55301	0.0182798	0.224804	0.476392	DR - AL	DR vs AL	limma	5.3502e-05	0.00072246	FALSE	candidate	64715091	cell redox homeostasis [GO:0045454]; cellular response to oxidative stress [GO:0034599]; ecdysis, collagen and cuticulin-based cuticle [GO:0042395]; glutathione metabolic process [GO:0006749]	cytoplasm [GO:0005737]; cytosol [GO:0005829]; mitochondrion [GO:0005739]	GO:0004362; GO:0004791; GO:0005737; GO:0005739; GO:0005829; GO:0006749; GO:0034599; GO:0042395; GO:0045454; GO:0050660	flavin adenine dinucleotide binding [GO:0050660]; glutathione-disulfide reductase (DP) activity [GO:0004362]; thioredoxin-disulfide reductase (DP) activity [GO:0004791]
wago-1	21770	Argonaute protein wago-1	Caenorhabditis elegans	1	1	2	3	37	49	256883284	-0.843988	26.4495	-12.716	5.3578e-05	0.00072246	2.5514	0.0183137	0.225024	0.476392	DR - AL	DR vs AL	limma	5.3578e-05	0.00072246	FALSE	candidate	256883284	regulatory ncR-mediated post-transcriptional gene silencing [GO:0035194]	cytoplasm [GO:0005737]; cytoplasmic ribonucleoprotein granule [GO:0036464]; nucleus [GO:0005634]; P granule [GO:0043186]; RISC complex [GO:0016442]	GO:0003727; GO:0004521; GO:0005634; GO:0005737; GO:0016442; GO:0017151; GO:0035194; GO:0035198; GO:0036464; GO:0043186	DEAD/H-box R helicase binding [GO:0017151]; miR binding [GO:0035198]; R endonuclease activity [GO:0004521]; single-stranded R binding [GO:0003727]
CELE_ZK742.4	23091	NADH:flavin oxidoreductase/NADH oxidase N-terminal domain-containing protein	Caenorhabditis elegans	1	1	2	3	10	10	43404711	0.64039	23.0641	12.7138	5.36219e-05	0.00072246	2.55047	0.0183333	0.225151	0.476392	DR - AL	DR vs AL	limma	5.36219e-05	0.00072246	FALSE	candidate	43404711			GO:0010181; GO:0016491	FMN binding [GO:0010181]; oxidoreductase activity [GO:0016491]
clec-15	5	C-type LECtin	Caenorhabditis elegans	1	1	2	3	4	4	8864206	0.849429	20.4974	12.7136	5.36275e-05	0.00072246	2.55035	0.0183358	0.225167	0.476392	DR - AL	DR vs AL	limma	5.36275e-05	0.00072246	FALSE	candidate	8864206
metl-18	21069	protein-histidine N-methyltransferase	Caenorhabditis elegans	1	1	2	3	4	4	40830482	-0.61128	21.7814	-12.6981	5.39471e-05	0.000724934	2.54361	0.0184784	0.226087	0.476392	DR - AL	DR vs AL	limma	5.39471e-05	0.000724934	FALSE	candidate	40830482	methylation [GO:0032259]	nucleus [GO:0005634]	GO:0005634; GO:0016279; GO:0018064; GO:0032259	protein-L-histidine N-tele-methyltransferase activity [GO:0018064]; protein-lysine N-methyltransferase activity [GO:0016279]
CELE_F15B9.6	19481	Uncharacterized protein	Caenorhabditis elegans	1	1	2	3	5	5	14049114	0.687374	21.0203	12.6938	5.40359e-05	0.000724934	2.54174	0.018518	0.226342	0.476392	DR - AL	DR vs AL	limma	5.40359e-05	0.000724934	FALSE	candidate	14049114		membrane [GO:0016020]	GO:0016020
ahcy-1	27604	Adenosylhomocysteinase	Caenorhabditis elegans	1	1	2	3	30	31	5526696448	-0.681631	30.052	-12.6841	5.42377e-05	0.000726133	2.53751	0.018608	0.226918	0.476392	DR - AL	DR vs AL	limma	5.42377e-05	0.000726133	FALSE	candidate	5526696448	one-carbon metabolic process [GO:0006730]; S-adenosylhomocysteine catabolic process [GO:0019510]; S-adenosylmethionine cycle [GO:0033353]	cytosol [GO:0005829]	GO:0004013; GO:0005829; GO:0006730; GO:0019510; GO:0033353	adenosylhomocysteinase activity [GO:0004013]
bath-47	76612	BTB and MATH domain-containing protein 47	Caenorhabditis elegans	1	1	2	3	5	5	6729662	0.618927	20.8594	12.6764	5.43977e-05	0.000726767	2.53417	0.0186794	0.227373	0.476392	DR - AL	DR vs AL	limma	5.43977e-05	0.000726767	FALSE	candidate	6729662
CELE_Y38H8A.4	62424	non-specific serine/threonine protein kinase	Caenorhabditis elegans	1	1	2	3	1	3	14661234	0.600598	20.699	12.6544	5.4859e-05	0.000731416	2.52458	0.018885	0.228674	0.476392	DR - AL	DR vs AL	limma	5.4859e-05	0.000731416	FALSE	candidate	14661234	intracellular signal transduction [GO:0035556]; negative regulation of glycogen biosynthetic process [GO:0045719]; phosphorylation [GO:0016310]	cytosol [GO:0005829]; nucleus [GO:0005634]	GO:0004674; GO:0005524; GO:0005634; GO:0005829; GO:0016310; GO:0035556; GO:0045719	ATP binding [GO:0005524]; protein serine/threonine kinase activity [GO:0004674]
C50D2.7	86	Probable ADP-dependent glucokinase	Caenorhabditis elegans	1	1	2	3	6	6	32585046	0.589284	22.4858	12.6453	5.50516e-05	0.00073247	2.52061	0.0189708	0.229213	0.476392	DR - AL	DR vs AL	limma	5.50516e-05	0.00073247	FALSE	candidate	32585046	glucose metabolic process [GO:0006006]; glycolytic process [GO:0006096]; phosphorylation [GO:0016310]	endoplasmic reticulum [GO:0005783]; extracellular region [GO:0005576]	GO:0005576; GO:0005783; GO:0006006; GO:0006096; GO:0016310; GO:0043843; GO:0046872	ADP-specific glucokinase activity [GO:0043843]; metal ion binding [GO:0046872]
rps-16	22054	Small ribosomal subunit protein uS9	Caenorhabditis elegans	1	1	2	3	17	17	3855240448	-0.579903	27.9861	-12.6303	5.53708e-05	0.000735201	2.51405	0.019113	0.230101	0.476392	DR - AL	DR vs AL	limma	5.53708e-05	0.000735201	FALSE	no hit	3855240448	mitochondrial translation [GO:0032543]	mitochondrial small ribosomal subunit [GO:0005763]	GO:0003735; GO:0005763; GO:0032543	structural constituent of ribosome [GO:0003735]
eft-4	53013	Elongation factor 1-alpha	Caenorhabditis elegans	1	1	2	3	32	32	10155856640	-0.61728	30.7944	-12.6095	5.58173e-05	0.000737065	2.50493	0.0193118	0.231333	0.476392	DR - AL	DR vs AL	limma	5.58173e-05	0.000737065	FALSE	candidate	10155856640	sulfur compound metabolic process [GO:0006790]; translation [GO:0006412]; translational elongation [GO:0006414]	cytoplasm [GO:0005737]	GO:0003746; GO:0003924; GO:0005525; GO:0005737; GO:0006412; GO:0006414; GO:0006790; GO:0008135	GTP binding [GO:0005525]; GTPase activity [GO:0003924]; translation elongation factor activity [GO:0003746]; translation factor activity, R binding [GO:0008135]
jun-1	5	Transcription factor jun-1	Caenorhabditis elegans	1	1	2	3	2	2	6169430	0.96546	19.0129	12.6092	5.58238e-05	0.000737065	2.5048	0.0193147	0.23135	0.476392	DR - AL	DR vs AL	limma	5.58238e-05	0.000737065	FALSE	candidate	6169430
sup-1	9	Protein SUP-1	Caenorhabditis elegans	1	1	2	3	4	4	158908182	0.86264	23.6171	12.6061	5.58911e-05	0.000737065	2.50343	0.0193447	0.231535	0.476392	DR - AL	DR vs AL	limma	5.58911e-05	0.000737065	FALSE	candidate	158908182	cell fate specification [GO:0001708]; embryo development ending in birth or egg hatching [GO:0009792]; membrane protein ectodomain proteolysis [GO:0006509]; nematode male tail tip morphogenesis [GO:0045138]; Notch signaling pathway [GO:0007219]; positive regulation of transforming growth factor beta receptor signaling pathway [GO:0030511]; regulation of axon guidance [GO:1902667]; regulation of m…	basolateral plasma membrane [GO:0016323]; cytoplasmic vesicle membrane [GO:0030659]; plasma membrane [GO:0005886]	GO:0001708; GO:0004222; GO:0005886; GO:0006509; GO:0007219; GO:0008237; GO:0009792; GO:0016323; GO:0030511; GO:0030659; GO:0040025; GO:0042661; GO:0045138; GO:0046872; GO:1902667	metal ion binding [GO:0046872]; metalloendopeptidase activity [GO:0004222]; metallopeptidase activity [GO:0008237]
ekl-5	62418	E3 ubiquitin-protein ligase	Caenorhabditis elegans	1	1	2	3	3	3	3373272	-0.662863	18.5579	-12.6025	5.59681e-05	0.000737065	2.50186	0.0193789	0.231745	0.476392	DR - AL	DR vs AL	limma	5.59681e-05	0.000737065	FALSE	candidate	3373272
fkb-6	45418	peptidylprolyl isomerase	Caenorhabditis elegans	1	1	2	3	26	26	1034770320	-0.663463	27.1636	-12.5741	5.6587e-05	0.000743699	2.48938	0.0196542	0.233425	0.476392	DR - AL	DR vs AL	limma	5.6587e-05	0.000743699	FALSE	candidate	1034770320	chaperone-mediated protein folding [GO:0061077]	cytoplasm [GO:0005737]	GO:0003755; GO:0005737; GO:0051879; GO:0061077	Hsp90 protein binding [GO:0051879]; peptidyl-prolyl cis-trans isomerase activity [GO:0003755]
clec-266	2	C-type lectin domain-containing protein	Caenorhabditis elegans	1	1	2	3	2	2	12748941	-0.67464	20.8017	-12.5657	5.67699e-05	0.000743942	2.48571	0.0197356	0.233916	0.476392	DR - AL	DR vs AL	limma	5.67699e-05	0.000743942	FALSE	candidate	12748941		external side of plasma membrane [GO:0009897]	GO:0009897; GO:0030246	carbohydrate binding [GO:0030246]
mrps-26	95	Small ribosomal subunit protein mS26	Caenorhabditis elegans	1	1	2	3	11	11	106176172	-0.620835	23.4446	-12.5567	5.6968e-05	0.000743942	2.48176	0.0198236	0.234446	0.476392	DR - AL	DR vs AL	limma	5.6968e-05	0.000743942	FALSE	candidate	106176172		mitochondrial small ribosomal subunit [GO:0005763]	GO:0005763
rpl-24.1	1868	Large ribosomal subunit protein eL24	Caenorhabditis elegans	1	1	2	3	15	15	3139418752	-0.681711	26.7557	-12.5549	5.70094e-05	0.000743942	2.48093	0.019842	0.234557	0.476392	DR - AL	DR vs AL	limma	5.70094e-05	0.000743942	FALSE	candidate	3139418752	cytoplasmic translation [GO:0002181]	cytosolic large ribosomal subunit [GO:0022625]	GO:0002181; GO:0003729; GO:0003735; GO:0022625	mR binding [GO:0003729]; structural constituent of ribosome [GO:0003735]
rheb-1	34443	GTP-binding protein Rheb homolog 1	Caenorhabditis elegans	1	1	2	3	5	5	30049724	0.767573	22.1122	12.5516	5.70813e-05	0.000743942	2.4795	0.019874	0.234749	0.476392	DR - AL	DR vs AL	limma	5.70813e-05	0.000743942	FALSE	candidate	30049724	positive regulation of TOR signaling [GO:0032008]; small GTPase-mediated signal transduction [GO:0007264]	plasma membrane [GO:0005886]	GO:0003924; GO:0005525; GO:0005886; GO:0007264; GO:0019003; GO:0032008; GO:0046872	GDP binding [GO:0019003]; GTP binding [GO:0005525]; GTPase activity [GO:0003924]; metal ion binding [GO:0046872]
cas-2	2096	C-CAP/cofactor C-like domain-containing protein	Caenorhabditis elegans	1	1	2	3	13	13	99645802	-0.613709	23.8684	-12.5471	5.7182e-05	0.000743942	2.4775	0.0199187	0.235016	0.476392	DR - AL	DR vs AL	limma	5.7182e-05	0.000743942	FALSE	candidate	99645802	mR processing [GO:0006397]	catalytic step 2 spliceosome [GO:0071013]; precatalytic spliceosome [GO:0071011]; Prp19 complex [GO:0000974]	GO:0000974; GO:0006397; GO:0071011; GO:0071013
cest-1.1	1302	Carboxylic ester hydrolase	Caenorhabditis elegans	1	1	2	3	5	5	11519099	0.859527	21.2061	12.5384	5.73738e-05	0.000744936	2.47369	0.0200039	0.235525	0.476392	DR - AL	DR vs AL	limma	5.73738e-05	0.000744936	FALSE	candidate	11519099		membrane [GO:0016020]	GO:0016020; GO:0052689	carboxylic ester hydrolase activity [GO:0052689]
CELE_T08B6.9	86	Secreted protein	Caenorhabditis elegans	1	1	2	3	4	4	2603721	0.580966	20.7627	12.5195	5.77977e-05	0.000748076	2.46533	0.0201921	0.23664	0.476392	DR - AL	DR vs AL	limma	5.77977e-05	0.000748076	FALSE	no hit	2603721
Y63D3A.4	9	5'-tyrosyl-DNA phosphodiesterase	Caenorhabditis elegans	1	1	2	3	4	4	6397586	-0.670096	20.6353	-12.5146	5.79088e-05	0.000748076	2.46315	0.0202415	0.23693	0.476392	DR - AL	DR vs AL	limma	5.79088e-05	0.000748076	FALSE	candidate	6397586	double-strand break repair [GO:0006302]	cytoplasm [GO:0005737]; PML body [GO:0016605]	GO:0003697; GO:0004518; GO:0005737; GO:0006302; GO:0016605; GO:0042802; GO:0046872; GO:0070260	5'-tyrosyl-D phosphodiesterase activity [GO:0070260]; identical protein binding [GO:0042802]; metal ion binding [GO:0046872]; nuclease activity [GO:0004518]; single-stranded D binding [GO:0003697]
rpl-23	48158	Large ribosomal subunit protein uL14	Caenorhabditis elegans	1	1	2	3	8	8	3909179328	-0.632099	25.3914	-12.5031	5.81685e-05	0.000748076	2.45807	0.0203567	0.237606	0.476392	DR - AL	DR vs AL	limma	5.81685e-05	0.000748076	FALSE	candidate	3909179328	translation [GO:0006412]	cytosolic large ribosomal subunit [GO:0022625]	GO:0003735; GO:0006412; GO:0022625; GO:0070180	large ribosomal subunit rR binding [GO:0070180]; structural constituent of ribosome [GO:0003735]
CELE_T14B4.3	22482	VWFA domain-containing protein	Caenorhabditis elegans	1	1	2	3	5	5	16149992	-0.662855	21.3076	-12.5011	5.8212e-05	0.000748076	2.45722	0.020376	0.23772	0.476392	DR - AL	DR vs AL	limma	5.8212e-05	0.000748076	FALSE	candidate	16149992	positive regulation of Wnt signaling pathway [GO:0030177]	bounding membrane of organelle [GO:0098588]; endoplasmic reticulum membrane [GO:0005789]; external side of plasma membrane [GO:0009897]	GO:0005789; GO:0009897; GO:0030177; GO:0038023; GO:0098588	signaling receptor activity [GO:0038023]
sym-1	5	Leucine-rich repeat-containing protein let-4	Caenorhabditis elegans	1	1	2	3	4	4	5178236	0.723757	21.4169	12.5006	5.82234e-05	0.000748076	2.45699	0.0203811	0.237749	0.476392	DR - AL	DR vs AL	limma	5.82234e-05	0.000748076	FALSE	candidate	5178236		extracellular space [GO:0005615]; plasma membrane [GO:0005886]	GO:0005615; GO:0005886
cct-3	9	T-complex protein 1 subunit gamma	Caenorhabditis elegans	1	1	2	3	33	33	800016480	-0.684476	27.0325	-12.4968	5.83112e-05	0.000748076	2.45528	0.02042	0.237976	0.476392	DR - AL	DR vs AL	limma	5.83112e-05	0.000748076	FALSE	candidate	800016480	protein folding [GO:0006457]	chaperonin-containing T-complex [GO:0005832]; microtubule [GO:0005874]	GO:0005524; GO:0005832; GO:0005874; GO:0006457; GO:0016887; GO:0051082; GO:0140662	ATP binding [GO:0005524]; ATP hydrolysis activity [GO:0016887]; ATP-dependent protein folding chaperone [GO:0140662]; unfolded protein binding [GO:0051082]
C44H9.5	18634	Uncharacterized protein	Caenorhabditis elegans	1	1	2	3	5	5	6694959	0.585426	20.2584	12.4893	5.84809e-05	0.000748765	2.45198	0.0204953	0.238415	0.476392	DR - AL	DR vs AL	limma	5.84809e-05	0.000748765	FALSE	candidate	6694959		membrane [GO:0016020]	GO:0016020
cct-2	47207	T-complex protein 1 subunit beta	Caenorhabditis elegans	1	1	2	3	33	33	704951744	-0.600954	27.054	-12.4833	5.86186e-05	0.000749042	2.44931	0.0205564	0.238769	0.476392	DR - AL	DR vs AL	limma	5.86186e-05	0.000749042	FALSE	candidate	704951744	protein folding [GO:0006457]	chaperonin-containing T-complex [GO:0005832]	GO:0005524; GO:0005832; GO:0006457; GO:0016887; GO:0051082; GO:0140662	ATP binding [GO:0005524]; ATP hydrolysis activity [GO:0016887]; ATP-dependent protein folding chaperone [GO:0140662]; unfolded protein binding [GO:0051082]
rpl-30	9	Large ribosomal subunit protein eL30	Caenorhabditis elegans	1	1	2	3	9	9	2626103040	-0.596568	27.7099	-12.4519	5.93397e-05	0.000756735	2.43541	0.0208758	0.240606	0.476392	DR - AL	DR vs AL	limma	5.93397e-05	0.000756735	FALSE	candidate	2626103040	translation [GO:0006412]	cytosolic large ribosomal subunit [GO:0022625]; mitochondrion [GO:0005739]	GO:0003735; GO:0005739; GO:0006412; GO:0022625	structural constituent of ribosome [GO:0003735]
CELE_F26F12.3	2	IBR domain-containing protein	Caenorhabditis elegans	1	1	2	3	7	7	8902312	-0.613283	20.4906	-12.4443	5.95175e-05	0.000756735	2.43201	0.0209546	0.241054	0.476392	DR - AL	DR vs AL	limma	5.95175e-05	0.000756735	FALSE	candidate	8902312			GO:0008270	zinc ion binding [GO:0008270]
CELE_ZC449.5	23330	Proteoglycan 4	Caenorhabditis elegans	1	1	2	3	9	9	35239646	0.855304	21.8813	12.4356	5.97204e-05	0.000756735	2.42814	0.0210444	0.241563	0.476392	DR - AL	DR vs AL	limma	5.97204e-05	0.000756735	FALSE	candidate	35239646		membrane [GO:0016020]	GO:0016020
rfc-1	18841	Replication factor C subunit 1	Caenorhabditis elegans	1	1	2	3	8	8	10025789	-0.587138	21.4163	-12.4348	5.9738e-05	0.000756735	2.42781	0.0210522	0.241607	0.476392	DR - AL	DR vs AL	limma	5.9738e-05	0.000756735	FALSE	candidate	10025789	D repair [GO:0006281]; D replication [GO:0006260]	D replication factor C complex [GO:0005663]; nucleus [GO:0005634]	GO:0003677; GO:0003689; GO:0005524; GO:0005634; GO:0005663; GO:0006260; GO:0006281; GO:0016887; GO:0061860	ATP binding [GO:0005524]; ATP hydrolysis activity [GO:0016887]; D binding [GO:0003677]; D clamp loader activity [GO:0003689]; D clamp unloader activity [GO:0061860]
hsp-110	5036	Heat shock protein 110	Caenorhabditis elegans	1	1	2	3	43	43	929946112	-0.590706	27.3871	-12.4319	5.98071e-05	0.000756735	2.42649	0.0210828	0.24178	0.476392	DR - AL	DR vs AL	limma	5.98071e-05	0.000756735	FALSE	candidate	929946112	determination of adult lifespan [GO:0008340]; protein folding [GO:0006457]; response to topologically incorrect protein [GO:0035966]	cytosol [GO:0005829]; nucleus [GO:0005634]	GO:0000774; GO:0005524; GO:0005634; GO:0005829; GO:0006457; GO:0008340; GO:0035966; GO:0140662	adenyl-nucleotide exchange factor activity [GO:0000774]; ATP binding [GO:0005524]; ATP-dependent protein folding chaperone [GO:0140662]
ppt-1	20390	Palmitoyl-protein thioesterase 1	Caenorhabditis elegans	1	1	2	3	4	4	5412163	0.655064	19.8537	12.4208	6.00655e-05	0.000758132	2.42159	0.0211971	0.242424	0.476392	DR - AL	DR vs AL	limma	6.00655e-05	0.000758132	FALSE	candidate	5412163	egg-laying behavior [GO:0018991]; mitochondrion organization [GO:0007005]; nervous system development [GO:0007399]; post-embryonic development [GO:0009791]; protein catabolic process [GO:0030163]; receptor-mediated endocytosis [GO:0006898]	lysosome [GO:0005764]	GO:0005764; GO:0006898; GO:0007005; GO:0007399; GO:0008474; GO:0009791; GO:0018991; GO:0030163	palmitoyl-(protein) hydrolase activity [GO:0008474]
eef-2	29691	Elongation factor 2	Caenorhabditis elegans	1	1	2	3	55	57	5678790272	-0.592315	29.9203	-12.4172	6.01525e-05	0.000758132	2.41995	0.0212355	0.24264	0.476392	DR - AL	DR vs AL	limma	6.01525e-05	0.000758132	FALSE	candidate	5678790272	defense response to Gram-negative bacterium [GO:0050829]; negative regulation of gene expression [GO:0010629]; translational elongation [GO:0006414]	cytosol [GO:0005829]; ribonucleoprotein complex [GO:1990904]	GO:0003746; GO:0003924; GO:0005525; GO:0005829; GO:0006414; GO:0010629; GO:0043022; GO:0050829; GO:1990904	GTP binding [GO:0005525]; GTPase activity [GO:0003924]; ribosome binding [GO:0043022]; translation elongation factor activity [GO:0003746]
CELE_Y113G7C.1	9	Protein-tyrosine-phosphatase	Caenorhabditis elegans	1	1	2	3	9	9	49924122	0.658805	21.0103	12.408	6.03675e-05	0.000759241	2.41589	0.0213306	0.243172	0.476392	DR - AL	DR vs AL	limma	6.03675e-05	0.000759241	FALSE	candidate	49924122	dephosphorylation [GO:0016311]	membrane [GO:0016020]	GO:0004725; GO:0016020; GO:0016311	protein tyrosine phosphatase activity [GO:0004725]
ptc-1	9614	Protein patched homolog 1	Caenorhabditis elegans	1	1	2	3	11	12	46735159	-0.762025	22.8457	-12.4035	6.04757e-05	0.000759241	2.41385	0.0213785	0.243438	0.476392	DR - AL	DR vs AL	limma	6.04757e-05	0.000759241	FALSE	candidate	46735159	cell cycle [GO:0007049]; cell division [GO:0051301]; molting cycle, collagen and cuticulin-based cuticle [GO:0018996]; negative regulation of smoothened signaling pathway [GO:0045879]	plasma membrane [GO:0005886]	GO:0005119; GO:0005886; GO:0007049; GO:0008158; GO:0018996; GO:0045879; GO:0051301; GO:0097108	hedgehog family protein binding [GO:0097108]; hedgehog receptor activity [GO:0008158]; smoothened binding [GO:0005119]
lelo-1	22757	GSKIP domain-containing protein	Caenorhabditis elegans	1	1	2	3	5	5	48221892	-0.595143	22.9668	-12.3855	6.09045e-05	0.000761401	2.40582	0.0215679	0.244488	0.476392	DR - AL	DR vs AL	limma	6.09045e-05	0.000761401	FALSE	candidate	48221892	regulation of canonical Wnt signaling pathway [GO:0060828]	cytoplasm [GO:0005737]	GO:0005737; GO:0019207; GO:0051018; GO:0060828	kinase regulator activity [GO:0019207]; protein kinase A binding [GO:0051018]
fut-3	5	Alpha-(1,3)-fucosyltransferase fut-3	Caenorhabditis elegans	1	1	2	3	11	11	41296303	-0.608251	22.9547	-12.3806	6.10216e-05	0.000761401	2.40364	0.0216196	0.244774	0.476392	DR - AL	DR vs AL	limma	6.10216e-05	0.000761401	FALSE	candidate	41296303	fucosylation [GO:0036065]; protein glycosylation [GO:0006486]	Golgi cisterna membrane [GO:0032580]	GO:0006486; GO:0017060; GO:0032580; GO:0036065	3-galactosyl-N-acetylglucosaminide 4-alpha-L-fucosyltransferase activity [GO:0017060]
glb-18	3	Globin family profile domain-containing protein	Caenorhabditis elegans	1	1	2	3	4	4	8362662	0.939945	21.2164	12.3747	6.1162e-05	0.000761401	2.40102	0.0216816	0.245114	0.476392	DR - AL	DR vs AL	limma	6.1162e-05	0.000761401	FALSE	candidate	8362662		endoplasmic reticulum [GO:0005783]	GO:0005344; GO:0005783; GO:0019825; GO:0020037	heme binding [GO:0020037]; oxygen binding [GO:0019825]; oxygen carrier activity [GO:0005344]
CELE_T24B8.3	22719	Prothymosin alpha	Caenorhabditis elegans	1	1	2	3	3	3	5486284	1.15466	20.8952	12.3737	6.11866e-05	0.000761401	2.40057	0.0216925	0.245174	0.476392	DR - AL	DR vs AL	limma	6.11866e-05	0.000761401	TRUE	hit	5486284
erh-2	20057	Enhancer of rudimentary homolog 2	Caenorhabditis elegans	1	1	2	3	4	4	30553158	-0.842049	21.7871	-12.3669	6.135e-05	0.000761401	2.39753	0.0217646	0.245569	0.476392	DR - AL	DR vs AL	limma	6.135e-05	0.000761401	FALSE	candidate	30553158	21U-R metabolic process [GO:0034585]; cell division [GO:0051301]; chromosome segregation [GO:0007059]; embryo development ending in birth or egg hatching [GO:0009792]; piR processing [GO:0034587]; positive regulation of cell division [GO:0051781]; positive regulation of chromosome segregation [GO:0051984]	cytoplasm [GO:0005737]; nucleus [GO:0005634]; perinuclear region of cytoplasm [GO:0048471]; R cap binding complex [GO:0034518]	GO:0005634; GO:0005737; GO:0007059; GO:0009792; GO:0034518; GO:0034585; GO:0034587; GO:0048471; GO:0051301; GO:0051781; GO:0051984
col-119	18799	Nematode cuticle collagen N-terminal domain-containing protein	Caenorhabditis elegans	1	1	2	3	6	8	109886172	-0.70625	23.652	-12.3667	6.13557e-05	0.000761401	2.39743	0.0217671	0.245582	0.476392	DR - AL	DR vs AL	limma	6.13557e-05	0.000761401	FALSE	candidate	109886172		collagen trimer [GO:0005581]; membrane [GO:0016020]	GO:0005581; GO:0016020; GO:0042302	structural constituent of cuticle [GO:0042302]
CELE_T03G6.1	22128	YitH acetyltransferase (GNAT) domain-containing protein	Caenorhabditis elegans	1	1	2	3	2	2	11688587	0.874646	19.7681	12.3533	6.16793e-05	0.000763947	2.39145	0.0219098	0.24636	0.476392	DR - AL	DR vs AL	limma	6.16793e-05	0.000763947	FALSE	candidate	11688587
CELE_M01G12.9	62317	Decapping nuclease	Caenorhabditis elegans	1	1	2	3	11	11	160331277	0.817828	22.4661	12.3325	6.2188e-05	0.000767638	2.3821	0.0221341	0.247571	0.476392	DR - AL	DR vs AL	limma	6.2188e-05	0.000767638	FALSE	candidate	160331277	D-cap decapping [GO:0110155]; nuclear-transcribed mR catabolic process [GO:0000956]; nucleic acid metabolic process [GO:0090304]	cytosol [GO:0005829]; nucleus [GO:0005634]	GO:0000166; GO:0000956; GO:0003723; GO:0004518; GO:0005634; GO:0005829; GO:0034353; GO:0046872; GO:0090304; GO:0110155	metal ion binding [GO:0046872]; mR 5'-diphosphatase activity [GO:0034353]; nuclease activity [GO:0004518]; nucleotide binding [GO:0000166]; R binding [GO:0003723]
CELE_Y69H2.7	8	ATP-dependent DNA helicase	Caenorhabditis elegans	1	1	2	3	17	17	50847414	-0.591693	24.0977	-12.3314	6.22152e-05	0.000767638	2.38161	0.0221461	0.247636	0.476392	DR - AL	DR vs AL	limma	6.22152e-05	0.000767638	FALSE	candidate	50847414			GO:0004386	helicase activity [GO:0004386]
cyp-13A5	27514	Putative cytochrome P450 CYP13A5	Caenorhabditis elegans	1	1	2	3	3	3	82707832	1.36077	19.3142	12.3058	6.28451e-05	0.000771826	2.37015	0.0224235	0.249115	0.476392	DR - AL	DR vs AL	limma	6.28451e-05	0.000771826	TRUE	hit	82707832			GO:0004497; GO:0004796; GO:0005506; GO:0016705; GO:0020037	heme binding [GO:0020037]; iron ion binding [GO:0005506]; monooxygenase activity [GO:0004497]; oxidoreductase activity, acting on paired donors, with incorporation or reduction of molecular oxygen [GO:0016705]; thromboxane-A synthase activity [GO:0004796]
ifp-1	9501	Intermediate filament protein ifp-1	Caenorhabditis elegans	1	1	2	3	6	6	19518222	1.14355	20.7419	12.3047	6.28722e-05	0.000771826	2.36965	0.0224354	0.249179	0.476392	DR - AL	DR vs AL	limma	6.28722e-05	0.000771826	TRUE	hit	19518222	heterochromatin formation [GO:0031507]; nuclear envelope organization [GO:0006998]; nuclear migration [GO:0007097]; nuclear pore localization [GO:0051664]; protein localization to nuclear envelope [GO:0090435]	cytoplasm [GO:0005737]; intermediate filament [GO:0005882]; nuclear envelope [GO:0005635]; nuclear lamina [GO:0005652]	GO:0005200; GO:0005635; GO:0005652; GO:0005737; GO:0005882; GO:0006998; GO:0007097; GO:0031507; GO:0051664; GO:0090435	structural constituent of cytoskeleton [GO:0005200]
math-34	2	MATH domain-containing protein	Caenorhabditis elegans	1	1	2	3	2	2	2975591	1.22418	18.301	12.3031	6.29135e-05	0.000771826	2.36891	0.0224535	0.249275	0.476392	DR - AL	DR vs AL	limma	6.29135e-05	0.000771826	TRUE	hit	2975591
lys-7	16202	Lysozyme-like protein 7	Caenorhabditis elegans	1	1	2	3	8	8	60298390	0.574196	23.0194	12.2945	6.31275e-05	0.000772306	2.36505	0.0225477	0.249772	0.476392	DR - AL	DR vs AL	limma	6.31275e-05	0.000772306	FALSE	no hit	60298390	cell wall macromolecule catabolic process [GO:0016998]; defense response to fungus [GO:0050832]; defense response to Gram-negative bacterium [GO:0050829]; defense response to Gram-positive bacterium [GO:0050830]; innate immune response [GO:0045087]; peptidoglycan catabolic process [GO:0009253]; signal transduction [GO:0007165]		GO:0003796; GO:0007165; GO:0009253; GO:0016998; GO:0045087; GO:0050829; GO:0050830; GO:0050832	lysozyme activity [GO:0003796]
CELE_F07C3.2	19147	UPF0506 domain-containing protein	Caenorhabditis elegans	1	1	2	3	6	6	36155196	1.24188	22.2285	12.2919	6.3192e-05	0.000772306	2.36388	0.022576	0.249921	0.476392	DR - AL	DR vs AL	limma	6.3192e-05	0.000772306	TRUE	hit	36155196		membrane [GO:0016020]	GO:0016020
dgk-1	17860	Diacylglycerol kinase	Caenorhabditis elegans	1	1	2	3	8	8	11030123	0.777795	22.1783	12.2851	6.33632e-05	0.000772935	2.3608	0.0226513	0.250317	0.476392	DR - AL	DR vs AL	limma	6.33632e-05	0.000772935	FALSE	candidate	11030123	diacylglycerol metabolic process [GO:0046339]; dopamine receptor signaling pathway [GO:0007212]; intracellular signal transduction [GO:0035556]; lipid phosphorylation [GO:0046834]; negative regulation of locomotion [GO:0040013]; protein kinase C-activating G protein-coupled receptor signaling pathway [GO:0007205]; regulation of defecation [GO:2000292]; regulation of egg-laying behavior [GO:004666…	axon [GO:0030424]; cell body [GO:0044297]; cytosol [GO:0005829]; membrane [GO:0016020]; perinuclear region of cytoplasm [GO:0048471]; synapse [GO:0045202]	GO:0004143; GO:0005524; GO:0005829; GO:0007205; GO:0007210; GO:0007212; GO:0007271; GO:0016020; GO:0030424; GO:0031267; GO:0032094; GO:0035556; GO:0040012; GO:0040013; GO:0044297; GO:0045202; GO:0046339; GO:0046662; GO:0046834; GO:0046872; GO:0048471; GO:2000292	ATP binding [GO:0005524]; ATP-dependent diacylglycerol kinase activity [GO:0004143]; metal ion binding [GO:0046872]; small GTPase binding [GO:0031267]
CELE_T04A11.1	5	Phenazine biosynthesis-like domain-containing protein	Caenorhabditis elegans	1	1	2	3	9	10	77130472	0.731864	23.3563	12.2706	6.37267e-05	0.000773792	2.3543	0.0228111	0.251151	0.476392	DR - AL	DR vs AL	limma	6.37267e-05	0.000773792	FALSE	candidate	77130472	biosynthetic process [GO:0009058]	cytoplasm [GO:0005737]	GO:0005737; GO:0009058; GO:0016853	isomerase activity [GO:0016853]
egl-3	5	Neuroendocrine convertase 2	Caenorhabditis elegans	1	1	2	3	13	13	134342156	0.615805	23.6952	12.2651	6.38672e-05	0.000773792	2.35179	0.0228728	0.251472	0.476392	DR - AL	DR vs AL	limma	6.38672e-05	0.000773792	FALSE	candidate	134342156	arg-arg specific dibasic protein processing [GO:0090474]; determination of adult lifespan [GO:0008340]; dibasic protein processing [GO:0090472]; insulin processing [GO:0030070]; larval feeding behavior [GO:0030536]; negative regulation of dauer entry [GO:1905910]; negative regulation of dense core granule transport [GO:1904810]; negative regulation of turning behavior involved in mating [GO:00610…	axon [GO:0030424]; cytoplasmic vesicle [GO:0031410]; extracellular space [GO:0005615]; membrane [GO:0016020]; neuron projection [GO:0043005]; synapse [GO:0045202]	GO:0004252; GO:0005615; GO:0006937; GO:0007274; GO:0008340; GO:0008582; GO:0009612; GO:0014057; GO:0016020; GO:0016486; GO:0030070; GO:0030424; GO:0030536; GO:0031410; GO:0043005; GO:0043058; GO:0045202; GO:0045887; GO:0060456; GO:0061096; GO:0061837; GO:0090325; GO:0090326; GO:0090472; GO:0090474; GO:0098770; GO:1900073; GO:1901046; GO:1903998; GO:1904014; GO:1904810; GO:1905850; GO:1905852; GO:…	FBXO family protein binding [GO:0098770]; serine-type endopeptidase activity [GO:0004252]
col-178	17641	Nematode cuticle collagen N-terminal domain-containing protein	Caenorhabditis elegans	1	1	2	3	2	2	112922072	-1.13314	19.7349	-12.264	6.38942e-05	0.000773792	2.35131	0.0228846	0.251534	0.476392	DR - AL	DR vs AL	limma	6.38942e-05	0.000773792	TRUE	hit	112922072		collagen trimer [GO:0005581]; membrane [GO:0016020]	GO:0005581; GO:0016020; GO:0042302	structural constituent of cuticle [GO:0042302]
nmad-1	8	DNA N6-methyl adenine demethylase	Caenorhabditis elegans	1	1	2	3	2	2	12177809	-0.569798	19.8102	-12.2633	6.39131e-05	0.000773792	2.35097	0.0228929	0.251577	0.476392	DR - AL	DR vs AL	limma	6.39131e-05	0.000773792	FALSE	no hit	12177809	actomyosin structure organization [GO:0031032]; demethylation [GO:0070988]; D replication [GO:0006260]; meiotic chromosome condensation [GO:0010032]; positive regulation of chromosome organization [GO:2001252]; positive regulation of double-strand break repair [GO:2000781]; positive regulation of egg-laying behavior [GO:1901046]; positive regulation of fertilization [GO:1905516]; positive regulat…	contractile ring [GO:0070938]; midbody [GO:0030496]; nucleus [GO:0005634]	GO:0003779; GO:0005634; GO:0006260; GO:0010032; GO:0016491; GO:0030496; GO:0031032; GO:0032451; GO:0035516; GO:0046872; GO:0060903; GO:0070938; GO:0070988; GO:0141131; GO:1901046; GO:1905516; GO:2000781; GO:2001252	actin binding [GO:0003779]; broad specificity oxidative D demethylase activity [GO:0035516]; demethylase activity [GO:0032451]; D N6-methyladenine demethylase activity [GO:0141131]; metal ion binding [GO:0046872]; oxidoreductase activity [GO:0016491]
rpl-20	44480	Large ribosomal subunit protein eL20	Caenorhabditis elegans	1	1	2	3	15	15	2111792672	-0.612738	27.416	-12.2418	6.44597e-05	0.000778171	2.34128	0.0231328	0.252814	0.476392	DR - AL	DR vs AL	limma	6.44597e-05	0.000778171	FALSE	candidate	2111792672	translation [GO:0006412]	cytosolic large ribosomal subunit [GO:0022625]	GO:0003735; GO:0006412; GO:0022625	structural constituent of ribosome [GO:0003735]
otub-1	9	Ubiquitin thioesterase otubain-like	Caenorhabditis elegans	1	1	2	3	6	6	68572878	-0.564924	22.6327	-12.2396	6.4516e-05	0.000778171	2.34029	0.0231575	0.25294	0.476392	DR - AL	DR vs AL	limma	6.4516e-05	0.000778171	FALSE	no hit	68572878	proteolysis [GO:0006508]	nucleus [GO:0005634]; plasma membrane [GO:0005886]	GO:0004843; GO:0005634; GO:0005886; GO:0006508; GO:0043130	cysteine-type deubiquitinase activity [GO:0004843]; ubiquitin binding [GO:0043130]
sqt-1	12114	Cuticle collagen sqt-1	Caenorhabditis elegans	1	1	2	3	2	2	11145173	2.26984	17.2593	12.2303	6.47555e-05	0.000779603	2.33607	0.0232625	0.253477	0.476392	DR - AL	DR vs AL	limma	6.47555e-05	0.000779603	TRUE	hit	11145173	collagen and cuticulin-based cuticle development [GO:0040002]; cuticle development involved in collagen and cuticulin-based cuticle molting cycle [GO:0042338]	collagen trimer [GO:0005581]	GO:0005581; GO:0040002; GO:0042329; GO:0042338	structural constituent of collagen and cuticulin-based cuticle [GO:0042329]
rpl-31	9	Large ribosomal subunit protein eL31	Caenorhabditis elegans	1	1	2	3	4	4	3151979328	-0.633776	27.1172	-12.2105	6.52664e-05	0.000783698	2.32712	0.0234864	0.254613	0.476392	DR - AL	DR vs AL	limma	6.52664e-05	0.000783698	FALSE	candidate	3151979328	cytoplasmic translation [GO:0002181]	cytosolic large ribosomal subunit [GO:0022625]	GO:0002181; GO:0003735; GO:0022625	structural constituent of ribosome [GO:0003735]
inpp-1	5	Inositol polyphosphate-related phosphatase domain-containing protein	Caenorhabditis elegans	1	1	2	3	2	2	3695025	0.608747	18.5443	12.2077	6.53386e-05	0.000783698	2.32586	0.023518	0.254772	0.476392	DR - AL	DR vs AL	limma	6.53386e-05	0.000783698	FALSE	candidate	3695025	phosphatidylinositol dephosphorylation [GO:0046856]; positive regulation of flagellated sperm motility [GO:1902093]; response to abscisic acid [GO:0009737]; response to auxin [GO:0009733]; response to jasmonic acid [GO:0009753]; response to salt stress [GO:0009651]	axon [GO:0030424]; cytoplasm [GO:0005737]; dendrite [GO:0030425]; membrane [GO:0016020]; neuronal cell body [GO:0043025]; non-motile cilium [GO:0097730]; nucleus [GO:0005634]; plasma membrane [GO:0005886]; ruffle [GO:0001726]	GO:0001726; GO:0004439; GO:0005634; GO:0005737; GO:0005886; GO:0009651; GO:0009733; GO:0009737; GO:0009753; GO:0016020; GO:0030424; GO:0030425; GO:0034485; GO:0043025; GO:0043813; GO:0046856; GO:0097730; GO:1902093	phosphatidylinositol-3,4,5-trisphosphate 5-phosphatase activity [GO:0034485]; phosphatidylinositol-3,5-bisphosphate 5-phosphatase activity [GO:0043813]; phosphatidylinositol-4,5-bisphosphate 5-phosphatase activity [GO:0004439]
snf-5	5	Sodium-dependent transporter snf-5	Caenorhabditis elegans	1	1	2	3	4	4	12963838	0.629379	21.5061	12.2026	6.54714e-05	0.000783835	2.32355	0.0235761	0.255065	0.476392	DR - AL	DR vs AL	limma	6.54714e-05	0.000783835	FALSE	candidate	12963838	amino acid import across plasma membrane [GO:0089718]; sodium ion transmembrane transport [GO:0035725]	plasma membrane [GO:0005886]	GO:0005283; GO:0005886; GO:0015179; GO:0035725; GO:0046872; GO:0089718	amino acid:sodium symporter activity [GO:0005283]; L-amino acid transmembrane transporter activity [GO:0015179]; metal ion binding [GO:0046872]
rps-2	51403	Small ribosomal subunit protein uS5	Caenorhabditis elegans	1	1	2	3	20	20	3549147968	-0.595684	28.1351	-12.1783	6.61091e-05	0.000789689	2.31252	0.0238551	0.256458	0.476392	DR - AL	DR vs AL	limma	6.61091e-05	0.000789689	FALSE	candidate	3549147968	cytoplasmic translation [GO:0002181]; determination of adult lifespan [GO:0008340]	cytoplasmic side of rough endoplasmic reticulum membrane [GO:0098556]; cytosolic small ribosomal subunit [GO:0022627]; ribosome [GO:0005840]	GO:0002181; GO:0003729; GO:0003735; GO:0005840; GO:0008340; GO:0022627; GO:0098556	mR binding [GO:0003729]; structural constituent of ribosome [GO:0003735]
rpl-35	34662	Large ribosomal subunit protein uL29	Caenorhabditis elegans	1	1	2	3	10	10	3878190592	-0.641384	27.3996	-12.1747	6.62051e-05	0.000789689	2.31086	0.023897	0.256666	0.476392	DR - AL	DR vs AL	limma	6.62051e-05	0.000789689	FALSE	candidate	3878190592	maturation of LSU-rR from tricistronic rR transcript (SSU-rR, 5.8S rR, LSU-rR) [GO:0000463]; translation [GO:0006412]	cytosolic large ribosomal subunit [GO:0022625]	GO:0000463; GO:0003729; GO:0003735; GO:0006412; GO:0022625	mR binding [GO:0003729]; structural constituent of ribosome [GO:0003735]
egl-10	49809	Regulator of G-protein signaling egl-10	Caenorhabditis elegans	1	1	2	3	2	2	7114096	0.614527	18.9153	12.1628	6.65202e-05	0.000791923	2.30546	0.0240347	0.257346	0.476392	DR - AL	DR vs AL	limma	6.65202e-05	0.000791923	FALSE	candidate	7114096	dopamine receptor signaling pathway [GO:0007212]; feeding behavior [GO:0007631]; G protein-coupled receptor signaling pathway [GO:0007186]; intracellular signal transduction [GO:0035556]; negative regulation of signal transduction [GO:0009968]; positive regulation of locomotion [GO:0040017]; regulation of egg-laying behavior [GO:0046662]; regulation of G protein-coupled receptor signaling pathway…	cytoplasm [GO:0005737]; dendrite [GO:0030425]; neuron projection [GO:0043005]	GO:0005096; GO:0005737; GO:0007186; GO:0007212; GO:0007622; GO:0007631; GO:0008277; GO:0009968; GO:0030425; GO:0035556; GO:0040017; GO:0043005; GO:0046662	GTPase activator activity [GO:0005096]
CELE_R05F9.9	21745	MSP domain-containing protein	Caenorhabditis elegans	1	1	2	3	2	2	1671129	0.708248	17.6628	12.1583	6.66379e-05	0.000791923	2.30344	0.0240861	0.257598	0.476392	DR - AL	DR vs AL	limma	6.66379e-05	0.000791923	FALSE	candidate	1671129
CELE_Y111B2A.3	9	Helicase sen1	Caenorhabditis elegans	1	1	2	3	12	12	24024093	-0.683687	22.7836	-12.1517	6.6814e-05	0.000792207	2.30044	0.0241629	0.257975	0.476392	DR - AL	DR vs AL	limma	6.6814e-05	0.000792207	FALSE	candidate	24024093			GO:0004386	helicase activity [GO:0004386]
mrpl-40	9	Large ribosomal subunit protein mL40	Caenorhabditis elegans	1	1	2	3	9	9	40403607	-0.559937	22.6087	-12.1467	6.695e-05	0.000792207	2.29812	0.0242223	0.258265	0.476392	DR - AL	DR vs AL	limma	6.695e-05	0.000792207	FALSE	no hit	40403607		mitochondrial large ribosomal subunit [GO:0005762]; mitochondrial ribosome [GO:0005761]	GO:0005761; GO:0005762
gld-3	95	Defective in germ line development protein 3	Caenorhabditis elegans	1	1	2	3	10	10	19746630	-0.586998	21.9026	-12.1297	6.74071e-05	0.000792207	2.29037	0.0244216	0.259234	0.476392	DR - AL	DR vs AL	limma	6.74071e-05	0.000792207	FALSE	candidate	19746630	cytoplasmic polyadenylation [GO:0180011]; embryo development ending in birth or egg hatching [GO:0009792]; germ-line sex determination [GO:0018992]; germ-line stem cell division [GO:0042078]; masculinization of hermaphroditic germ-line [GO:0042006]; meiotic cell cycle [GO:0051321]; mitotic cytokinesis [GO:0000281]; mR polyadenylation [GO:0006378]; mR processing [GO:0006397]; nematode larval devel…	cytoplasm [GO:0005737]; P granule [GO:0043186]; perinuclear region of cytoplasm [GO:0048471]; R polymerase complex [GO:0030880]; R-directed R polymerase complex [GO:0031379]	GO:0000280; GO:0000281; GO:0002119; GO:0003723; GO:0005737; GO:0006378; GO:0006397; GO:0006417; GO:0007283; GO:0009792; GO:0010628; GO:0018992; GO:0019904; GO:0030880; GO:0031379; GO:0040018; GO:0040025; GO:0042006; GO:0042078; GO:0043186; GO:0045836; GO:0045840; GO:0048471; GO:0051321; GO:0060903; GO:0180011; GO:1990749	polynucleotide adenylyltransferase activator activity [GO:1990749]; protein domain specific binding [GO:0019904]; R binding [GO:0003723]
dna-2	9	DNA replication ATP-dependent helicase/nuclease	Caenorhabditis elegans	1	1	2	3	3	3	264320955	-1.10537	17.0477	-12.1265	6.74935e-05	0.000792207	2.28891	0.0244593	0.259416	0.476392	DR - AL	DR vs AL	limma	6.74935e-05	0.000792207	TRUE	hit	264320955	D metabolic process [GO:0006259]; D repair [GO:0006281]; D replication, Okazaki fragment processing [GO:0033567]; replication fork reversal [GO:0071932]	chromosome [GO:0005694]; cytoplasm [GO:0005737]; nucleus [GO:0005634]	GO:0000014; GO:0003677; GO:0003723; GO:0005524; GO:0005634; GO:0005694; GO:0005737; GO:0006259; GO:0006281; GO:0016887; GO:0017108; GO:0017116; GO:0033567; GO:0043139; GO:0046872; GO:0051539; GO:0071932	4 iron, 4 sulfur cluster binding [GO:0051539]; 5'-3' D helicase activity [GO:0043139]; 5'-flap endonuclease activity [GO:0017108]; ATP binding [GO:0005524]; ATP hydrolysis activity [GO:0016887]; D binding [GO:0003677]; metal ion binding [GO:0046872]; R binding [GO:0003723]; single-stranded D endodeoxyribonuclease activity [GO:0000014]; single-stranded D helicase activity [GO:0017116]
gpd-1	4970	Glyceraldehyde-3-phosphate dehydrogenase 1	Caenorhabditis elegans	1	1	2	3	1	18	5730323328	-0.925221	25.9551	-12.1175	6.77352e-05	0.000792207	2.28484	0.0245646	0.259924	0.476392	DR - AL	DR vs AL	limma	6.77352e-05	0.000792207	FALSE	candidate	5730323328	glucose metabolic process [GO:0006006]; glycolytic process [GO:0006096]	cytosol [GO:0005829]	GO:0004365; GO:0005829; GO:0006006; GO:0006096; GO:0050661; GO:0051287	glyceraldehyde-3-phosphate dehydrogenase (D+) (phosphorylating) activity [GO:0004365]; D binding [GO:0051287]; DP binding [GO:0050661]
cdk-2	61847	Cyclin-dependent kinase 2	Caenorhabditis elegans	1	1	2	3	2	2	80233176	-0.893598	18.8063	-12.1161	6.77755e-05	0.000792207	2.28416	0.0245821	0.260008	0.476392	DR - AL	DR vs AL	limma	6.77755e-05	0.000792207	FALSE	candidate	80233176	cell division [GO:0051301]; embryo development ending in birth or egg hatching [GO:0009792]; G1/S transition of mitotic cell cycle [GO:0000082]; germline cell cycle switching, mitotic to meiotic cell cycle [GO:0051729]; meiotic cell cycle [GO:0051321]; nematode larval development [GO:0002119]; nuclear membrane disassembly [GO:0051081]; phosphorylation [GO:0016310]; positive regulation of G1/S tra…	chromatin [GO:0000785]; cyclin E1-CDK2 complex [GO:0097134]; cyclin-dependent protein kinase holoenzyme complex [GO:0000307]; cytoplasm [GO:0005737]; nucleus [GO:0005634]	GO:0000082; GO:0000307; GO:0000785; GO:0002119; GO:0004693; GO:0005524; GO:0005634; GO:0005737; GO:0007165; GO:0008104; GO:0009792; GO:0010033; GO:0010389; GO:0010468; GO:0010608; GO:0016310; GO:0030332; GO:0030588; GO:0046872; GO:0051081; GO:0051301; GO:0051321; GO:0051445; GO:0051729; GO:0097134; GO:0106310; GO:1900087; GO:1904776; GO:1904781	ATP binding [GO:0005524]; cyclin binding [GO:0030332]; cyclin-dependent protein serine/threonine kinase activity [GO:0004693]; metal ion binding [GO:0046872]; protein serine kinase activity [GO:0106310]
tnt-4	8	Troponin T, skeletal muscle	Caenorhabditis elegans	1	1	2	3	18	22	382388624	0.892075	26.1679	12.1133	6.78513e-05	0.000792207	2.28289	0.0246151	0.260167	0.476392	DR - AL	DR vs AL	limma	6.78513e-05	0.000792207	FALSE	candidate	382388624	muscle contraction [GO:0006936]; nematode larval development [GO:0002119]; nematode pharyngeal gland morphogenesis [GO:1905905]; nematode pharynx development [GO:0160094]; regulation of muscle contraction [GO:0006937]; sarcomere organization [GO:0045214]	troponin complex [GO:0005861]	GO:0002119; GO:0005523; GO:0005861; GO:0006936; GO:0006937; GO:0045214; GO:0160094; GO:1905905	tropomyosin binding [GO:0005523]
rga-4	0	Rho-GAP domain-containing protein	Caenorhabditis elegans	1	1	2	3	9	13	16932427	-0.572247	22.3925	-12.111	6.79142e-05	0.000792207	2.28183	0.0246425	0.260298	0.476392	DR - AL	DR vs AL	limma	6.79142e-05	0.000792207	FALSE	no hit	16932427	signal transduction [GO:0007165]		GO:0005096; GO:0007165	GTPase activator activity [GO:0005096]
C28H8.3	9475	Uncharacterized helicase C28H8.3	Caenorhabditis elegans	1	1	2	3	63	63	326389056	-0.562844	26.9901	-12.1056	6.80612e-05	0.000792207	2.27937	0.0247065	0.260604	0.476392	DR - AL	DR vs AL	limma	6.80612e-05	0.000792207	FALSE	no hit	326389056		cytoplasm [GO:0005737]; nucleus [GO:0005634]	GO:0003676; GO:0004386; GO:0005524; GO:0005634; GO:0005737; GO:0016787	ATP binding [GO:0005524]; helicase activity [GO:0004386]; hydrolase activity [GO:0016787]; nucleic acid binding [GO:0003676]
gpa-12	19572	Guanine nucleotide-binding protein alpha-12 subunit	Caenorhabditis elegans	1	1	2	3	6	6	20140548	0.603407	22.0309	12.1052	6.80705e-05	0.000792207	2.27922	0.0247105	0.260623	0.476392	DR - AL	DR vs AL	limma	6.80705e-05	0.000792207	FALSE	candidate	20140548	adenylate cyclase-modulating G protein-coupled receptor signaling pathway [GO:0007188]; defense response to fungus [GO:0050832]; positive regulation of gene expression [GO:0010628]; Rho protein signal transduction [GO:0007266]	brush border membrane [GO:0031526]; cytoplasm [GO:0005737]; heterotrimeric G-protein complex [GO:0005834]; nucleus [GO:0005634]	GO:0003924; GO:0005525; GO:0005634; GO:0005737; GO:0005834; GO:0007188; GO:0007266; GO:0010628; GO:0031526; GO:0031683; GO:0031752; GO:0046872; GO:0050832	D5 dopamine receptor binding [GO:0031752]; G-protein beta/gamma-subunit complex binding [GO:0031683]; GTP binding [GO:0005525]; GTPase activity [GO:0003924]; metal ion binding [GO:0046872]
eef-1G	54412	Probable elongation factor 1-gamma	Caenorhabditis elegans	1	1	2	3	19	19	3173364800	-0.771506	28.3564	-12.0953	6.83421e-05	0.000792207	2.27468	0.0248287	0.261186	0.476392	DR - AL	DR vs AL	limma	6.83421e-05	0.000792207	FALSE	candidate	3173364800	translational elongation [GO:0006414]	cytoplasm [GO:0005737]; nucleus [GO:0005634]	GO:0003746; GO:0005634; GO:0005737; GO:0006414	translation elongation factor activity [GO:0003746]
myo-1	2567	Myosin-1	Caenorhabditis elegans	1	1	2	3	135	135	2947611840	0.860469	29.27	12.0837	6.86624e-05	0.000792207	2.26935	0.0249679	0.261846	0.476392	DR - AL	DR vs AL	limma	6.86624e-05	0.000792207	FALSE	candidate	2947611840	muscle contraction [GO:0006936]; nematode pharyngeal pumping [GO:0043050]; sarcomere organization [GO:0045214]	cytoplasm [GO:0005737]; myosin filament [GO:0032982]; myosin II complex [GO:0016460]; striated muscle myosin thick filament [GO:0005863]	GO:0000146; GO:0005524; GO:0005737; GO:0005863; GO:0006936; GO:0008307; GO:0016460; GO:0032982; GO:0043050; GO:0045214; GO:0051015	actin filament binding [GO:0051015]; ATP binding [GO:0005524]; microfilament motor activity [GO:0000146]; structural constituent of muscle [GO:0008307]
C48E7.1	2082	Uncharacterized protein	Caenorhabditis elegans	1	1	2	3	5	5	453450288	0.796513	23.8825	12.0797	6.87708e-05	0.000792207	2.26755	0.025015	0.262068	0.476392	DR - AL	DR vs AL	limma	6.87708e-05	0.000792207	FALSE	candidate	453450288		membrane [GO:0016020]	GO:0016020
zig-9	95	Ig-like domain-containing protein	Caenorhabditis elegans	1	1	2	3	10	11	143622134	0.570015	24.1219	12.0797	6.87731e-05	0.000792207	2.26752	0.025016	0.262073	0.476392	DR - AL	DR vs AL	limma	6.87731e-05	0.000792207	FALSE	no hit	143622134
CELE_R03H10.2	9	Transmembrane protein	Caenorhabditis elegans	1	1	2	3	2	2	3249354	0.771107	19.805	12.0776	6.88299e-05	0.000792207	2.26657	0.0250408	0.262189	0.476392	DR - AL	DR vs AL	limma	6.88299e-05	0.000792207	FALSE	candidate	3249354		membrane [GO:0016020]	GO:0016020
immt-2	9	MICOS complex subunit MIC60-2	Caenorhabditis elegans	1	1	2	3	27	27	49005136	-0.677863	24.2619	-12.0756	6.88865e-05	0.000792207	2.26564	0.0250653	0.262305	0.476392	DR - AL	DR vs AL	limma	6.88865e-05	0.000792207	FALSE	candidate	49005136	cristae formation [GO:0042407]; mitochondrion organization [GO:0007005]; response to reactive oxygen species [GO:0000302]	MICOS complex [GO:0061617]; mitochondrial inner membrane [GO:0005743]; mitochondrial proton-transporting ATP synthase complex [GO:0005753]	GO:0000302; GO:0005743; GO:0005753; GO:0007005; GO:0042407; GO:0061617
daf-21	18688	Heat shock protein 90	Caenorhabditis elegans	1	1	2	3	58	64	3523705792	-0.601022	29.6195	-12.0724	6.89736e-05	0.000792207	2.2642	0.0251032	0.262483	0.476392	DR - AL	DR vs AL	limma	6.89736e-05	0.000792207	FALSE	candidate	3523705792	cell cycle [GO:0007049]; cellular response to heat [GO:0034605]; chaperone-mediated protein folding [GO:0061077]; chemotaxis [GO:0006935]; dauer larval development [GO:0040024]; defense response to Gram-negative bacterium [GO:0050829]; determination of adult lifespan [GO:0008340]; nematode larval development [GO:0002119]; positive regulation of phosphoprotein phosphatase activity [GO:0032516]; pr…	cytoplasm [GO:0005737]; cytosol [GO:0005829]; HSP90-CDC37 chaperone complex [GO:1990565]; membrane raft [GO:0045121]; perinuclear region of cytoplasm [GO:0048471]; plasma membrane [GO:0005886]; protein folding chaperone complex [GO:0101031]; protein serine/threonine phosphatase complex [GO:0008287]; protein-containing complex [GO:0032991]	GO:0002119; GO:0005524; GO:0005737; GO:0005829; GO:0005886; GO:0006457; GO:0006470; GO:0006611; GO:0006935; GO:0007049; GO:0008287; GO:0008340; GO:0009408; GO:0016887; GO:0022417; GO:0032516; GO:0032991; GO:0034605; GO:0035259; GO:0040024; GO:0042802; GO:0045121; GO:0048471; GO:0050821; GO:0050829; GO:0050920; GO:0051082; GO:0061077; GO:0097718; GO:0101031; GO:0140662; GO:1990565; GO:1990634	ATP binding [GO:0005524]; ATP hydrolysis activity [GO:0016887]; ATP-dependent protein folding chaperone [GO:0140662]; disordered domain specific binding [GO:0097718]; identical protein binding [GO:0042802]; nuclear glucocorticoid receptor binding [GO:0035259]; protein phosphatase 5 binding [GO:1990634]; unfolded protein binding [GO:0051082]
orc-5	23249	Origin recognition complex subunit 5 C-terminal domain-containing protein	Caenorhabditis elegans	1	1	2	3	5	5	129246588	-0.570058	21.1441	-12.0721	6.89824e-05	0.000792207	2.26405	0.025107	0.262501	0.476392	DR - AL	DR vs AL	limma	6.89824e-05	0.000792207	FALSE	no hit	129246588	D replication initiation [GO:0006270]	nuclear origin of replication recognition complex [GO:0005664]	GO:0003688; GO:0005664; GO:0006270	D replication origin binding [GO:0003688]
perm-2	44145	Secreted protein	Caenorhabditis elegans	1	1	2	3	5	5	295594952	-1.25551	23.4656	-12.0697	6.9048e-05	0.000792207	2.26297	0.0251355	0.262634	0.476392	DR - AL	DR vs AL	limma	6.9048e-05	0.000792207	TRUE	hit	295594952
cdk-1	34556	Cyclin-dependent kinase 1	Caenorhabditis elegans	1	1	2	3	14	15	162568482	-0.676848	23.9866	-12.0648	6.91848e-05	0.000792207	2.26072	0.0251948	0.262912	0.476392	DR - AL	DR vs AL	limma	6.91848e-05	0.000792207	FALSE	candidate	162568482	nematode larval development [GO:0002119]; phosphorylation [GO:0016310]; positive regulation of transcription elongation by R polymerase II [GO:0032968]	cyclin/CDK positive transcription elongation factor complex [GO:0008024]; euchromatin [GO:0000791]; nucleus [GO:0005634]	GO:0000791; GO:0002119; GO:0004693; GO:0005524; GO:0005634; GO:0008024; GO:0008353; GO:0016310; GO:0030332; GO:0032968; GO:0106310	ATP binding [GO:0005524]; cyclin binding [GO:0030332]; cyclin-dependent protein serine/threonine kinase activity [GO:0004693]; protein serine kinase activity [GO:0106310]; R polymerase II CTD heptapeptide repeat kinase activity [GO:0008353]
eef-1B.2	9	Probable elongation factor 1-beta/1-delta 2	Caenorhabditis elegans	1	1	2	3	9	15	1565889696	-0.720948	26.0002	-12.0628	6.92399e-05	0.000792207	2.25981	0.0252187	0.263024	0.476392	DR - AL	DR vs AL	limma	6.92399e-05	0.000792207	FALSE	candidate	1565889696	translational elongation [GO:0006414]	cytosol [GO:0005829]; eukaryotic translation elongation factor 1 complex [GO:0005853]	GO:0003746; GO:0005085; GO:0005829; GO:0005853; GO:0006414	guanyl-nucleotide exchange factor activity [GO:0005085]; translation elongation factor activity [GO:0003746]
C07D8.6	91020	NADP-dependent oxidoreductase domain-containing protein	Caenorhabditis elegans	1	1	2	3	7	8	203325804	-0.731393	23.5919	-12.0573	6.93948e-05	0.00079235	2.25726	0.025286	0.263338	0.476392	DR - AL	DR vs AL	limma	6.93948e-05	0.00079235	FALSE	candidate	203325804	small molecule metabolic process [GO:0044281]	cytosol [GO:0005829]	GO:0004032; GO:0005829; GO:0044281	alditol:DP+ 1-oxidoreductase activity [GO:0004032]
tnt-3	0	TropoNin T	Caenorhabditis elegans	1	1	2	3	12	12	339240096	0.83868	23.5995	12.0536	6.94979e-05	0.00079235	2.25557	0.0253307	0.263546	0.476392	DR - AL	DR vs AL	limma	6.94979e-05	0.00079235	FALSE	candidate	339240096	muscle contraction [GO:0006936]; regulation of muscle contraction [GO:0006937]; sarcomere organization [GO:0045214]	troponin complex [GO:0005861]	GO:0005523; GO:0005861; GO:0006936; GO:0006937; GO:0045214	tropomyosin binding [GO:0005523]
CELE_W03C9.2	23144	Uncharacterized protein	Caenorhabditis elegans	1	1	2	3	2	2	2945174	-1.00792	18.0632	-12.0454	6.97271e-05	0.000793006	2.25182	0.0254301	0.264007	0.476392	DR - AL	DR vs AL	limma	6.97271e-05	0.000793006	TRUE	hit	2945174		cytoplasm [GO:0005737]; striated muscle dense body [GO:0055120]	GO:0005737; GO:0055120
CELE_Y42G9A.2	9	Secreted protein	Caenorhabditis elegans	1	1	2	3	2	2	6618156	0.742881	20.2072	12.0389	6.99098e-05	0.000793006	2.24883	0.0255093	0.264373	0.476392	DR - AL	DR vs AL	limma	6.99098e-05	0.000793006	FALSE	candidate	6618156
syg-2	9	Synaptogenesis protein syg-2	Caenorhabditis elegans	1	1	2	3	3	3	3815523	0.625103	20.2727	12.0384	6.99242e-05	0.000793006	2.2486	0.0255155	0.264401	0.476392	DR - AL	DR vs AL	limma	6.99242e-05	0.000793006	FALSE	candidate	3815523	cell-cell adhesion [GO:0098609]; cell-cell signaling [GO:0007267]; collateral sprouting [GO:0048668]; protein localization to synapse [GO:0035418]; synapse assembly [GO:0007416]; synapse organization [GO:0050808]; synaptic target recognition [GO:0008039]	cell-cell junction [GO:0005911]; plasma membrane [GO:0005886]; protein complex involved in cell adhesion [GO:0098636]; synaptic membrane [GO:0097060]	GO:0005886; GO:0005911; GO:0007267; GO:0007416; GO:0008039; GO:0035418; GO:0042803; GO:0048668; GO:0050808; GO:0050839; GO:0097060; GO:0098609; GO:0098636	cell adhesion molecule binding [GO:0050839]; protein homodimerization activity [GO:0042803]
marc-3	93227	E3 ubiquitin-protein ligase marc-3	Caenorhabditis elegans	1	1	2	3	2	2	7502257	-1.19172	18.8615	-12.0279	7.02222e-05	0.000793707	2.24375	0.0256446	0.264995	0.476392	DR - AL	DR vs AL	limma	7.02222e-05	0.000793707	TRUE	hit	7502257
CELE_D1086.1	17726	DUF19 domain-containing protein	Caenorhabditis elegans	1	1	2	3	7	7	37322524	0.789494	22.423	12.0264	7.02633e-05	0.000793707	2.24309	0.0256624	0.265077	0.476392	DR - AL	DR vs AL	limma	7.02633e-05	0.000793707	FALSE	candidate	37322524
CELE_W01D2.1	62388	Ribosomal protein L37	Caenorhabditis elegans	1	1	2	3	4	10	2171776256	-0.688381	26.4968	-12.0232	7.03549e-05	0.000793707	2.2416	0.0257021	0.265258	0.571309	DR - AL	DR vs AL	limma	7.03549e-05	0.000793707	FALSE	candidate	2171776256	translation [GO:0006412]	cytosolic large ribosomal subunit [GO:0022625]	GO:0003723; GO:0003735; GO:0006412; GO:0019843; GO:0022625; GO:0046872	metal ion binding [GO:0046872]; R binding [GO:0003723]; rR binding [GO:0019843]; structural constituent of ribosome [GO:0003735]
mec-2	27433	Mechanosensory protein 2	Caenorhabditis elegans	1	1	2	3	3	3	93809489	0.694708	20.5799	12.0098	7.07374e-05	0.000796629	2.23542	0.0258675	0.26617	0.571309	DR - AL	DR vs AL	limma	7.07374e-05	0.000796629	FALSE	candidate	93809489	detection of mechanical stimulus involved in sensory perception of touch [GO:0050976]; mechanosensory behavior [GO:0007638]; positive regulation of detection of mechanical stimulus involved in sensory perception of touch [GO:1905789]; positive regulation of mechanosensory behavior [GO:1905792]; potassium ion transport [GO:0006813]; response to mechanical stimulus [GO:0009612]	neuron projection [GO:0043005]; neuron projection membrane [GO:0032589]; plasma membrane [GO:0005886]	GO:0005272; GO:0005886; GO:0006813; GO:0007638; GO:0009612; GO:0015485; GO:0032589; GO:0043005; GO:0050976; GO:1905789; GO:1905792	cholesterol binding [GO:0015485]; sodium channel activity [GO:0005272]
idpp-1	22537	SXP/RAL-2 family protein Ani s 5-like cation-binding domain-containing protein	Caenorhabditis elegans	1	1	2	3	3	4	3180692	0.801642	18.5885	11.9975	7.10913e-05	0.00079922	2.22973	0.0260205	0.267009	0.571309	DR - AL	DR vs AL	limma	7.10913e-05	0.00079922	FALSE	candidate	3180692
CELE_F54D5.3	20769	NIM-2 protein	Caenorhabditis elegans	1	1	2	3	3	3	5719035	0.98262	19.645	11.9883	7.13561e-05	0.000800802	2.22549	0.0261349	0.267633	0.571309	DR - AL	DR vs AL	limma	7.13561e-05	0.000800802	FALSE	candidate	5719035
faah-6	9	Amidase domain-containing protein	Caenorhabditis elegans	1	1	2	3	6	6	7344476	0.634423	20.8365	11.9556	7.23064e-05	0.00080653	2.21041	0.0265448	0.269847	0.571309	DR - AL	DR vs AL	limma	7.23064e-05	0.00080653	FALSE	candidate	7344476	fatty acid catabolic process [GO:0009062]		GO:0004040; GO:0009062; GO:0017064	amidase activity [GO:0004040]; fatty acid amide hydrolase activity [GO:0017064]
CELE_Y70C5C.1	5	Insulin-degrading enzyme	Caenorhabditis elegans	1	1	2	3	18	19	391314288	0.571451	23.535	11.9525	7.24001e-05	0.00080653	2.20893	0.0265851	0.270064	0.571309	DR - AL	DR vs AL	limma	7.24001e-05	0.00080653	FALSE	no hit	391314288	amyloid-beta metabolic process [GO:0050435]; hormone catabolic process [GO:0042447]; peptide catabolic process [GO:0043171]; proteolysis involved in protein catabolic process [GO:0051603]	cytosol [GO:0005829]; mitochondrion [GO:0005739]; peroxisomal matrix [GO:0005782]	GO:0004222; GO:0005739; GO:0005782; GO:0005829; GO:0042447; GO:0043171; GO:0046872; GO:0050435; GO:0051603	metal ion binding [GO:0046872]; metalloendopeptidase activity [GO:0004222]
gpb-1	17343	Guanine nucleotide-binding protein subunit beta-1	Caenorhabditis elegans	1	1	2	3	12	12	561493120	0.631009	24.796	11.9501	7.24689e-05	0.00080653	2.20785	0.0266148	0.270222	0.571309	DR - AL	DR vs AL	limma	7.24689e-05	0.00080653	FALSE	candidate	561493120	cell division [GO:0051301]; embryo development ending in birth or egg hatching [GO:0009792]; establishment of mitotic spindle orientation [GO:0000132]; G protein-coupled receptor signaling pathway [GO:0007186]; negative regulation of locomotion [GO:0040013]; regulation of egg-laying behavior [GO:0046662]	cytoplasm [GO:0005737]; heterotrimeric G-protein complex [GO:0005834]	GO:0000132; GO:0005737; GO:0005834; GO:0007186; GO:0009792; GO:0030159; GO:0040013; GO:0046662; GO:0051301	signaling receptor complex adaptor activity [GO:0030159]
D2023.4	17731	Thialysine N-epsilon-acetyltransferase	Caenorhabditis elegans	1	1	2	3	4	5	104360767	-0.594582	23.5194	-11.9491	7.2499e-05	0.00080653	2.20737	0.0266278	0.270292	0.571309	DR - AL	DR vs AL	limma	7.2499e-05	0.00080653	FALSE	candidate	104360767		cytoplasm [GO:0005737]	GO:0005737; GO:0008080; GO:0019809	N-acetyltransferase activity [GO:0008080]; spermidine binding [GO:0019809]
ugt-47	21706	Putative UDP-glucuronosyltransferase ugt-47	Caenorhabditis elegans	1	1	2	3	10	10	171600684	-0.564564	23.1192	-11.9465	7.2577e-05	0.00080653	2.20615	0.0266613	0.270471	0.571309	DR - AL	DR vs AL	limma	7.2577e-05	0.00080653	FALSE	no hit	171600684		membrane [GO:0016020]	GO:0008194; GO:0015020; GO:0016020	glucuronosyltransferase activity [GO:0015020]; UDP-glycosyltransferase activity [GO:0008194]
acy-1	19523	adenylate cyclase	Caenorhabditis elegans	1	1	2	3	9	9	15445384	0.880719	21.4026	11.9451	7.26164e-05	0.00080653	2.20553	0.0266783	0.270562	0.571309	DR - AL	DR vs AL	limma	7.26164e-05	0.00080653	FALSE	candidate	15445384	adenylate cyclase-activating G protein-coupled receptor signaling pathway [GO:0007189]; adenylate cyclase-modulating G protein-coupled receptor signaling pathway [GO:0007188]; chemotaxis [GO:0006935]; cyclic nucleotide biosynthetic process [GO:0009190]; intracellular signal transduction [GO:0035556]; locomotory exploration behavior [GO:0035641]; medium-term memory [GO:0072375]; nematode larval de…	plasma membrane [GO:0005886]	GO:0002119; GO:0004016; GO:0005524; GO:0005886; GO:0006935; GO:0007188; GO:0007189; GO:0007614; GO:0009190; GO:0030431; GO:0035556; GO:0035641; GO:0040017; GO:0046872; GO:0072375; GO:2000292	adenylate cyclase activity [GO:0004016]; ATP binding [GO:0005524]; metal ion binding [GO:0046872]
dpyd-1	18164	Dihydropyrimidine dehydrogenase [NADP(+)]	Caenorhabditis elegans	1	1	2	3	46	46	355014184	-0.547244	26.677	-11.9301	7.30601e-05	0.000810064	2.19858	0.0268692	0.271578	0.571309	DR - AL	DR vs AL	limma	7.30601e-05	0.000810064	FALSE	no hit	355014184	beta-alanine biosynthetic process [GO:0019483]; thymidine catabolic process [GO:0006214]; thymine catabolic process [GO:0006210]; uracil catabolic process [GO:0006212]	cytoplasm [GO:0005737]; cytosol [GO:0005829]	GO:0002058; GO:0005737; GO:0005829; GO:0006210; GO:0006212; GO:0006214; GO:0017113; GO:0019483; GO:0046872; GO:0050661; GO:0051539	4 iron, 4 sulfur cluster binding [GO:0051539]; dihydropyrimidine dehydrogenase (DP+) activity [GO:0017113]; metal ion binding [GO:0046872]; DP binding [GO:0050661]; uracil binding [GO:0002058]
ppm-1.d	95	PPM-type phosphatase domain-containing protein	Caenorhabditis elegans	1	1	2	3	3	3	4262883	-0.546686	19.6077	-11.9201	7.33591e-05	0.000811983	2.19392	0.0269977	0.272257	0.571309	DR - AL	DR vs AL	limma	7.33591e-05	0.000811983	FALSE	no hit	4262883	negative regulation of gene expression, epigenetic [GO:0045814]	cytosol [GO:0005829]; nucleus [GO:0005634]	GO:0004722; GO:0005634; GO:0005829; GO:0045814; GO:0046872; GO:0051019	metal ion binding [GO:0046872]; mitogen-activated protein kinase binding [GO:0051019]; protein serine/threonine phosphatase activity [GO:0004722]
C45B2.2	95	Neuropeptide-Like Protein	Caenorhabditis elegans	1	1	2	3	2	2	62524218	-0.618631	21.4261	-11.9038	7.38488e-05	0.000816004	2.18634	0.027208	0.273363	0.571309	DR - AL	DR vs AL	limma	7.38488e-05	0.000816004	FALSE	candidate	62524218	neuropeptide signaling pathway [GO:0007218]		GO:0007218
cpz-1	5	Cathepsin Z-1	Caenorhabditis elegans	1	1	2	3	9	9	508639968	-0.55296	24.401	-11.8959	7.40851e-05	0.000817215	2.18269	0.0273093	0.273894	0.571309	DR - AL	DR vs AL	limma	7.40851e-05	0.000817215	FALSE	no hit	508639968	ecdysis, collagen and cuticulin-based cuticle [GO:0042395]; embryo development ending in birth or egg hatching [GO:0009792]; gonad morphogenesis [GO:0035262]; post-embryonic body morphogenesis [GO:0040032]; proteolysis involved in protein catabolic process [GO:0051603]; vulval development [GO:0040025]	collagen and cuticulin-based cuticle extracellular matrix [GO:0060102]; extracellular space [GO:0005615]; lysosome [GO:0005764]; yolk granule [GO:0042718]	GO:0004197; GO:0005615; GO:0005764; GO:0009792; GO:0035262; GO:0040025; GO:0040032; GO:0042395; GO:0042718; GO:0051603; GO:0060102	cysteine-type endopeptidase activity [GO:0004197]
mrps-14	49391	Small ribosomal subunit protein uS14m	Caenorhabditis elegans	1	1	2	3	6	6	42225264	-0.556315	23.3892	-11.8852	7.44111e-05	0.000817252	2.17768	0.0274491	0.274622	0.571309	DR - AL	DR vs AL	limma	7.44111e-05	0.000817252	FALSE	no hit	42225264	translation [GO:0006412]	mitochondrial small ribosomal subunit [GO:0005763]	GO:0003735; GO:0005763; GO:0006412	structural constituent of ribosome [GO:0003735]
tba-9	20221	Tubulin alpha chain	Caenorhabditis elegans	1	1	2	3	4	4	1916641504	0.702081	19.4674	11.8829	7.44809e-05	0.000817252	2.17661	0.027479	0.274777	0.571309	DR - AL	DR vs AL	limma	7.44809e-05	0.000817252	FALSE	candidate	1916641504	microtubule cytoskeleton organization [GO:0000226]; mitotic cell cycle [GO:0000278]	cytoplasm [GO:0005737]; microtubule [GO:0005874]	GO:0000226; GO:0000278; GO:0005200; GO:0005525; GO:0005737; GO:0005874; GO:0016787	GTP binding [GO:0005525]; hydrolase activity [GO:0016787]; structural constituent of cytoskeleton [GO:0005200]
rpl-16	27389	Large ribosomal subunit protein uL13	Caenorhabditis elegans	1	1	2	3	15	15	5059906176	-0.644544	28.4371	-11.8813	7.45286e-05	0.000817252	2.17588	0.0274994	0.274883	0.571309	DR - AL	DR vs AL	limma	7.45286e-05	0.000817252	FALSE	candidate	5059906176	negative regulation of translation [GO:0017148]; translation [GO:0006412]	cytosolic large ribosomal subunit [GO:0022625]; ribosome [GO:0005840]	GO:0003729; GO:0003735; GO:0005840; GO:0006412; GO:0017148; GO:0022625	mR binding [GO:0003729]; structural constituent of ribosome [GO:0003735]
CELE_T19D12.6	22574	Laminin G domain-containing protein	Caenorhabditis elegans	1	1	2	3	3	3	21312637	0.773369	20.2928	11.8755	7.47063e-05	0.000817252	2.17317	0.0275755	0.275277	0.571309	DR - AL	DR vs AL	limma	7.47063e-05	0.000817252	FALSE	candidate	21312637
col-42	8	Nematode cuticle collagen N-terminal domain-containing protein	Caenorhabditis elegans	1	1	2	3	4	4	48817969	-0.81387	20.9392	-11.8698	7.48809e-05	0.000817252	2.1705	0.0276503	0.275663	0.571309	DR - AL	DR vs AL	limma	7.48809e-05	0.000817252	FALSE	candidate	48817969		collagen trimer [GO:0005581]; membrane [GO:0016020]	GO:0005581; GO:0016020; GO:0042302	structural constituent of cuticle [GO:0042302]
dhs-11	0	Estradiol 17-beta-dehydrogenase 8	Caenorhabditis elegans	1	1	2	3	11	11	58144793	-0.649562	23.7588	-11.8689	7.49066e-05	0.000817252	2.17011	0.0276613	0.27572	0.571309	DR - AL	DR vs AL	limma	7.49066e-05	0.000817252	FALSE	candidate	58144793	estrogen biosynthetic process [GO:0006703]		GO:0004303; GO:0006703	estradiol 17-beta-dehydrogenase [D(P)] activity [GO:0004303]
thk-1	5	Thymidine kinase	Caenorhabditis elegans	1	1	2	3	3	3	24739293	-0.785162	19.7946	-11.8667	7.49749e-05	0.000817252	2.16907	0.0276905	0.27587	0.571309	DR - AL	DR vs AL	limma	7.49749e-05	0.000817252	FALSE	candidate	24739293	D biosynthetic process [GO:0071897]; phosphorylation [GO:0016310]; thymidine metabolic process [GO:0046104]	cytosol [GO:0005829]	GO:0004797; GO:0005524; GO:0005829; GO:0016310; GO:0046104; GO:0071897	ATP binding [GO:0005524]; thymidine kinase activity [GO:0004797]
F32D1.5	16294	GMP reductase	Caenorhabditis elegans	1	1	2	3	15	15	677861536	-0.672678	25.8291	-11.8556	7.53169e-05	0.000818453	2.16388	0.0278368	0.276622	0.571309	DR - AL	DR vs AL	limma	7.53169e-05	0.000818453	FALSE	candidate	677861536	purine nucleobase metabolic process [GO:0006144]; purine nucleotide metabolic process [GO:0006163]	cytosol [GO:0005829]; GMP reductase complex [GO:1902560]	GO:0003920; GO:0005829; GO:0006144; GO:0006163; GO:0046872; GO:1902560	GMP reductase activity [GO:0003920]; metal ion binding [GO:0046872]
pole-2	19196	Probable DNA polymerase epsilon subunit 2	Caenorhabditis elegans	1	1	2	3	4	4	15762082	-0.854557	20.563	-11.8549	7.53388e-05	0.000818453	2.16355	0.0278461	0.27667	0.571309	DR - AL	DR vs AL	limma	7.53388e-05	0.000818453	FALSE	candidate	15762082	D-templated D replication [GO:0006261]; error-prone translesion synthesis [GO:0042276]	epsilon D polymerase complex [GO:0008622]	GO:0003677; GO:0006261; GO:0008622; GO:0042276	D binding [GO:0003677]
pigv-1	2164	GPI mannosyltransferase pigv-1	Caenorhabditis elegans	1	1	2	3	7	7	1177195986	-0.619513	21.6274	-11.8487	7.55303e-05	0.000819154	2.16065	0.0279279	0.277089	0.619319	DR - AL	DR vs AL	limma	7.55303e-05	0.000819154	FALSE	candidate	1177195986	GPI anchor biosynthetic process [GO:0006506]	endoplasmic reticulum membrane [GO:0005789]; mannosyltransferase complex [GO:0031501]	GO:0000009; GO:0000030; GO:0004376; GO:0005789; GO:0006506; GO:0031501	alpha-1,6-mannosyltransferase activity [GO:0000009]; glycolipid mannosyltransferase activity [GO:0004376]; mannosyltransferase activity [GO:0000030]
cdo-1	20893	Cysteine dioxygenase 1	Caenorhabditis elegans	1	1	2	3	5	5	26469820	-0.755139	22.1445	-11.8365	7.59077e-05	0.000821867	2.15496	0.0280892	0.27797	0.619319	DR - AL	DR vs AL	limma	7.59077e-05	0.000821867	FALSE	candidate	26469820	L-cysteine catabolic process [GO:0019448]; taurine biosynthetic process [GO:0042412]		GO:0008198; GO:0017172; GO:0019448; GO:0042412	cysteine dioxygenase activity [GO:0017172]; ferrous iron binding [GO:0008198]
CELE_W03G11.2	23151	Uncharacterized protein	Caenorhabditis elegans	1	1	2	3	2	2	0	1.10848	19.7751	11.8296	7.61233e-05	0.00082282	2.15172	0.0281811	0.278471	0.619319	DR - AL	DR vs AL	limma	7.61233e-05	0.00082282	TRUE	hit	0		endoplasmic reticulum [GO:0005783]; Golgi apparatus [GO:0005794]; plasma membrane [GO:0005886]	GO:0005783; GO:0005794; GO:0005886
rps-8	48156	Small ribosomal subunit protein eS8	Caenorhabditis elegans	1	1	2	3	16	16	2647949248	-0.556487	27.4188	-11.8053	7.68849e-05	0.000829145	2.14036	0.0285057	0.280227	0.619319	DR - AL	DR vs AL	limma	7.68849e-05	0.000829145	FALSE	no hit	2647949248	maturation of SSU-rR from tricistronic rR transcript (SSU-rR, 5.8S rR, LSU-rR) [GO:0000462]; ribosomal small subunit biogenesis [GO:0042274]; translation [GO:0006412]	cytosolic small ribosomal subunit [GO:0022627]; membrane [GO:0016020]; nucleolus [GO:0005730]; small-subunit processome [GO:0032040]	GO:0000462; GO:0003735; GO:0005730; GO:0006412; GO:0016020; GO:0022627; GO:0032040; GO:0042274	structural constituent of ribosome [GO:0003735]
sams-5	27522	Probable S-adenosylmethionine synthase 5	Caenorhabditis elegans	1	1	2	3	2	3	2578152000	0.655625	21.9788	11.799	7.70861e-05	0.000829145	2.13738	0.0285913	0.280688	0.619319	DR - AL	DR vs AL	limma	7.70861e-05	0.000829145	FALSE	candidate	2578152000	one-carbon metabolic process [GO:0006730]; S-adenosylmethionine biosynthetic process [GO:0006556]	cytosol [GO:0005829]; methionine adenosyltransferase complex [GO:0048269]	GO:0004478; GO:0005524; GO:0005829; GO:0006556; GO:0006730; GO:0046872; GO:0048269	ATP binding [GO:0005524]; metal ion binding [GO:0046872]; methionine adenosyltransferase activity [GO:0004478]
rps-14	48150	Small ribosomal subunit protein uS11	Caenorhabditis elegans	1	1	2	3	11	11	2326390400	-0.613275	26.8268	-11.7987	7.70939e-05	0.000829145	2.13726	0.0285946	0.280705	0.619319	DR - AL	DR vs AL	limma	7.70939e-05	0.000829145	FALSE	candidate	2326390400	ribosomal small subunit assembly [GO:0000028]; ribosomal small subunit biogenesis [GO:0042274]; translation [GO:0006412]	cytosolic small ribosomal subunit [GO:0022627]; nucleolus [GO:0005730]; small-subunit processome [GO:0032040]	GO:0000028; GO:0003735; GO:0005730; GO:0006412; GO:0022627; GO:0032040; GO:0042274	structural constituent of ribosome [GO:0003735]
CELE_T23H2.3	91494	Transcription termination factor 2	Caenorhabditis elegans	1	1	2	3	18	18	31119086	-0.557029	23.4685	-11.7865	7.74814e-05	0.000830224	2.13154	0.0287594	0.281588	0.619319	DR - AL	DR vs AL	limma	7.74814e-05	0.000830224	FALSE	no hit	31119086	D repair [GO:0006281]	nucleus [GO:0005634]	GO:0005524; GO:0005634; GO:0006281; GO:0008094; GO:0016787; GO:0140658	ATP binding [GO:0005524]; ATP-dependent activity, acting on D [GO:0008094]; ATP-dependent chromatin remodeler activity [GO:0140658]; hydrolase activity [GO:0016787]
spd-5	91349	Spindle-defective protein 5	Caenorhabditis elegans	1	1	2	3	36	37	76660330	-0.985889	24.9404	-11.7842	7.75562e-05	0.000830224	2.13044	0.0287912	0.281757	0.619319	DR - AL	DR vs AL	limma	7.75562e-05	0.000830224	FALSE	candidate	76660330	centrosome cycle [GO:0007098]; maintenance of presynaptic active zone structure [GO:0048790]; mitotic spindle organization [GO:0007052]; neuromuscular synaptic transmission [GO:0007274]; positive regulation of mitotic cell cycle, embryonic [GO:0045977]; protein localization [GO:0008104]; protein localization to organelle [GO:0033365]; regulation of synaptic plasticity [GO:0048167]	centrosome [GO:0005813]; cytoplasm [GO:0005737]; cytoskeleton of presynaptic active zone [GO:0048788]; protein phosphatase type 2A complex [GO:0000159]	GO:0000159; GO:0005737; GO:0005813; GO:0007052; GO:0007098; GO:0007274; GO:0008104; GO:0033365; GO:0042802; GO:0045977; GO:0048167; GO:0048788; GO:0048790; GO:0098882	identical protein binding [GO:0042802]; structural constituent of presynaptic active zone [GO:0098882]
CELE_W05H9.1	23179	Uncharacterized protein	Caenorhabditis elegans	1	1	2	3	28	28	319239360	0.727106	26.0561	11.7834	7.75802e-05	0.000830224	2.13009	0.0288014	0.281812	0.619319	DR - AL	DR vs AL	limma	7.75802e-05	0.000830224	FALSE	candidate	319239360		membrane [GO:0016020]	GO:0016020
CELE_F01D5.7	7	Serine aminopeptidase S33 domain-containing protein	Caenorhabditis elegans	1	1	2	3	4	4	6187046	1.13219	20.2385	11.7711	7.79744e-05	0.000833061	2.1243	0.0289689	0.282702	0.619319	DR - AL	DR vs AL	limma	7.79744e-05	0.000833061	TRUE	hit	6187046		endosome membrane [GO:0010008]; plasma membrane [GO:0005886]	GO:0004177; GO:0005886; GO:0008474; GO:0010008	aminopeptidase activity [GO:0004177]; palmitoyl-(protein) hydrolase activity [GO:0008474]
fzy-1	9373	WD repeat-containing protein fzy-1	Caenorhabditis elegans	1	1	2	3	7	7	19273084	-0.760634	22.0701	-11.7641	7.81994e-05	0.000834083	2.12101	0.0290643	0.283208	0.619319	DR - AL	DR vs AL	limma	7.81994e-05	0.000834083	FALSE	candidate	19273084	anaphase-promoting complex-dependent catabolic process [GO:0031145]; asymmetric cell division [GO:0008356]; metaphase/anaphase transition of meiosis I [GO:1990949]; polar body extrusion after meiotic divisions [GO:0040038]; polarity specification of anterior/posterior axis [GO:0009949]; positive regulation of anaphase-promoting complex-dependent catabolic process [GO:1905786]	anaphase-promoting complex [GO:0005680]; condensed chromosome [GO:0000793]; cytoplasm [GO:0005737]	GO:0000793; GO:0005680; GO:0005737; GO:0008356; GO:0009949; GO:0010997; GO:0031145; GO:0040038; GO:1905786; GO:1990757; GO:1990949	anaphase-promoting complex binding [GO:0010997]; ubiquitin ligase activator activity [GO:1990757]
rps-18	18240	Small ribosomal subunit protein uS13	Caenorhabditis elegans	1	1	2	3	18	18	3375178304	-0.573068	27.6442	-11.7598	7.83403e-05	0.000834208	2.11895	0.0291241	0.283523	0.619319	DR - AL	DR vs AL	limma	7.83403e-05	0.000834208	FALSE	no hit	3375178304	translation [GO:0006412]	cytosolic large ribosomal subunit [GO:0022625]; mitochondrial large ribosomal subunit [GO:0005762]	GO:0003735; GO:0005762; GO:0006412; GO:0022625	structural constituent of ribosome [GO:0003735]
CELE_F36A2.3	5	Malate dehydrogenase	Caenorhabditis elegans	1	1	2	3	8	8	87319530	-0.556278	22.9244	-11.7531	7.85552e-05	0.000835118	2.11583	0.0292152	0.284004	0.619319	DR - AL	DR vs AL	limma	7.85552e-05	0.000835118	FALSE	no hit	87319530			GO:0016491	oxidoreductase activity [GO:0016491]
rabr-2	9	Ras-related protein Rab-44	Caenorhabditis elegans	1	1	2	3	4	4	7652814	0.558338	21.0879	11.727	7.9407e-05	0.000842785	2.10351	0.0295758	0.285891	0.619319	DR - AL	DR vs AL	limma	7.9407e-05	0.000842785	FALSE	no hit	7652814	vesicle-mediated transport [GO:0016192]		GO:0003924; GO:0005525; GO:0016192	GTP binding [GO:0005525]; GTPase activity [GO:0003924]
CELE_Y51F10.3	8	EGF-like domain-containing protein	Caenorhabditis elegans	1	1	2	3	5	5	8133220	-0.542238	20.7869	-11.7011	8.0262e-05	0.000848158	2.09128	0.0299369	0.28776	0.619319	DR - AL	DR vs AL	limma	8.0262e-05	0.000848158	FALSE	no hit	8133220		membrane [GO:0016020]	GO:0016020
elt-2	10655	Transcription factor elt-2	Caenorhabditis elegans	1	1	2	3	2	2	2895250	0.98878	18.7635	11.6991	8.03279e-05	0.000848158	2.09034	0.0299647	0.287903	0.619319	DR - AL	DR vs AL	limma	8.03279e-05	0.000848158	FALSE	candidate	2895250	cell fate commitment [GO:0045165]; defense response to Gram-negative bacterium [GO:0050829]; determination of adult lifespan [GO:0008340]; digestion [GO:0007586]; endoderm development [GO:0007492]; innate immune response [GO:0045087]; negative regulation of transcription by R polymerase II [GO:0000122]; nematode larval development [GO:0002119]; positive regulation of transcription by R polymerase…	nucleus [GO:0005634]	GO:0000122; GO:0000977; GO:0000978; GO:0000981; GO:0002119; GO:0003690; GO:0003700; GO:0004857; GO:0005634; GO:0007492; GO:0007586; GO:0008270; GO:0008340; GO:0010468; GO:0030856; GO:0045087; GO:0045165; GO:0045944; GO:0050829	D-binding transcription factor activity [GO:0003700]; D-binding transcription factor activity, R polymerase II-specific [GO:0000981]; double-stranded D binding [GO:0003690]; enzyme inhibitor activity [GO:0004857]; R polymerase II cis-regulatory region sequence-specific D binding [GO:0000978]; R polymerase II transcription regulatory region sequence-specific D binding [GO:0000977]; zinc ion bindin…
fcmt-1	0	Cyclopropane-fatty-acyl-phospholipid synthase	Caenorhabditis elegans	1	1	2	3	7	7	26658259	0.605038	21.9131	11.6987	8.03421e-05	0.000848158	2.09014	0.0299707	0.287933	0.619319	DR - AL	DR vs AL	limma	8.03421e-05	0.000848158	FALSE	candidate	26658259	lipid biosynthetic process [GO:0008610]		GO:0008610; GO:0016740	transferase activity [GO:0016740]
cpr-5	43509	Cathepsin B-like cysteine proteinase 5	Caenorhabditis elegans	1	1	2	3	3	3	107569490	-0.830669	21.6652	-11.6958	8.0439e-05	0.000848158	2.08876	0.0300116	0.288143	0.619319	DR - AL	DR vs AL	limma	8.0439e-05	0.000848158	FALSE	candidate	107569490	proteolysis involved in protein catabolic process [GO:0051603]	extracellular space [GO:0005615]; lysosome [GO:0005764]	GO:0004197; GO:0005615; GO:0005764; GO:0051603	cysteine-type endopeptidase activity [GO:0004197]
ZC434.8	27535	Probable arginine kinase ZC434.8	Caenorhabditis elegans	1	1	2	3	22	25	798111520	-0.574952	26.8169	-11.6793	8.09907e-05	0.000852583	2.08095	0.030244	0.289332	0.619319	DR - AL	DR vs AL	limma	8.09907e-05	0.000852583	FALSE	no hit	798111520	phosphocreatine biosynthetic process [GO:0046314]; phosphorylation [GO:0016310]	extracellular space [GO:0005615]	GO:0004054; GO:0004111; GO:0005524; GO:0005615; GO:0016301; GO:0016310; GO:0046314	arginine kinase activity [GO:0004054]; ATP binding [GO:0005524]; creatine kinase activity [GO:0004111]; kinase activity [GO:0016301]
ced-4	30429	Cell death protein 4	Caenorhabditis elegans	1	1	2	3	7	7	229008866	-0.542512	20.3885	-11.6739	8.1174e-05	0.00085312	2.07837	0.0303211	0.289725	0.619319	DR - AL	DR vs AL	limma	8.1174e-05	0.00085312	FALSE	no hit	229008866	actin filament depolymerization [GO:0030042]; activation of cysteine-type endopeptidase activity [GO:0097202]; activation of cysteine-type endopeptidase activity involved in apoptotic process [GO:0006919]; apoptotic process [GO:0006915]; apoptotic process involved in development [GO:1902742]; defense response to Gram-negative bacterium [GO:0050829]; embryo development ending in birth or egg hatch…	caspase complex [GO:0008303]; cytosol [GO:0005829]; membrane [GO:0016020]; mitochondrion [GO:0005739]; nucleus [GO:0005634]; perinuclear region of cytoplasm [GO:0048471]; protein-containing complex [GO:0032991]	GO:0000287; GO:0005524; GO:0005634; GO:0005739; GO:0005829; GO:0006915; GO:0006919; GO:0008303; GO:0008361; GO:0008656; GO:0009792; GO:0010954; GO:0016020; GO:0016505; GO:0030042; GO:0030155; GO:0031647; GO:0032991; GO:0040034; GO:0042802; GO:0043065; GO:0043066; GO:0043531; GO:0046716; GO:0048471; GO:0048598; GO:0050829; GO:0051432; GO:0051434; GO:0061133; GO:0089720; GO:0097202; GO:1900118; GO:…	ADP binding [GO:0043531]; ATP binding [GO:0005524]; BH1 domain binding [GO:0051432]; BH3 domain binding [GO:0051434]; caspase binding [GO:0089720]; cysteine-type endopeptidase activator activity involved in apoptotic process [GO:0008656]; endopeptidase activator activity [GO:0061133]; identical protein binding [GO:0042802]; magnesium ion binding [GO:0000287]; peptidase activator activity involved…
molo-1	19280	Uncharacterized protein	Caenorhabditis elegans	1	1	2	3	2	2	1944750	0.714404	19.2613	11.6581	8.17082e-05	0.000857338	2.07088	0.0305457	0.290863	0.619319	DR - AL	DR vs AL	limma	8.17082e-05	0.000857338	FALSE	candidate	1944750		acetylcholine-gated channel complex [GO:0005892]; membrane [GO:0016020]; neuromuscular junction [GO:0031594]	GO:0005892; GO:0016020; GO:0031594
klc-1	9	Kinesin light chain	Caenorhabditis elegans	1	1	2	3	7	7	15896270	-0.718168	21.5395	-11.6329	8.25703e-05	0.000864977	2.05889	0.0309075	0.29268	0.619319	DR - AL	DR vs AL	limma	8.25703e-05	0.000864977	FALSE	candidate	15896270	establishment of meiotic spindle localization [GO:0051295]; microtubule-based movement [GO:0007018]; nuclear migration along microtubule [GO:0030473]; polar body extrusion after meiotic divisions [GO:0040038]; protein localization [GO:0008104]	cytoplasm [GO:0005737]; kinesin I complex [GO:0016938]; microtubule [GO:0005874]	GO:0005737; GO:0005874; GO:0007018; GO:0008104; GO:0016938; GO:0019894; GO:0030473; GO:0040038; GO:0051295	kinesin binding [GO:0019894]
inx-6	9	Innexin-6	Caenorhabditis elegans	1	1	2	3	2	2	35808368	0.761215	19.8878	11.6036	8.35842e-05	0.000872307	2.04494	0.0313319	0.294786	0.619319	DR - AL	DR vs AL	limma	8.35842e-05	0.000872307	FALSE	candidate	35808368	monoatomic ion transmembrane transport [GO:0034220]	gap junction [GO:0005921]; plasma membrane [GO:0005886]	GO:0005243; GO:0005886; GO:0005921; GO:0034220; GO:0055077	gap junction channel activity [GO:0005243]; gap junction hemi-channel activity [GO:0055077]
CELE_K10C3.4	45665	Transmembrane protein 98	Caenorhabditis elegans	1	1	2	3	4	4	9265360	0.765481	20.6479	11.6013	8.36647e-05	0.000872307	2.04384	0.0313655	0.294952	0.619319	DR - AL	DR vs AL	limma	8.36647e-05	0.000872307	FALSE	candidate	9265360		endoplasmic reticulum [GO:0005783]; extracellular region [GO:0005576]; plasma membrane [GO:0005886]	GO:0005576; GO:0005783; GO:0005886
met-2	34544	Histone-lysine N-methyltransferase met-2	Caenorhabditis elegans	1	1	2	3	8	8	10006954	-0.600602	21.8951	-11.601	8.36755e-05	0.000872307	2.04369	0.0313701	0.294974	0.619319	DR - AL	DR vs AL	limma	8.36755e-05	0.000872307	FALSE	candidate	10006954	epigenetic regulation of gene expression [GO:0040029]; heterochromatin organization [GO:0070828]; meiotic cell cycle [GO:0051321]; methylation [GO:0032259]; negative regulation of gene expression [GO:0010629]; negative regulation of meiotic nuclear division [GO:0045835]; negative regulation of transcription by R polymerase II [GO:0000122]; negative regulation of vulval development [GO:0040027]; p…	chromosome [GO:0005694]; cytoplasm [GO:0005737]; nucleus [GO:0005634]	GO:0000122; GO:0003677; GO:0005634; GO:0005694; GO:0005737; GO:0007548; GO:0008270; GO:0010629; GO:0032259; GO:0040027; GO:0040029; GO:0045835; GO:0046974; GO:0046975; GO:0051321; GO:0070828; GO:0072325; GO:0090309; GO:0140947	D binding [GO:0003677]; histone H3K36 methyltransferase activity [GO:0046975]; histone H3K9 methyltransferase activity [GO:0046974]; histone H3K9me2 methyltransferase activity [GO:0140947]; zinc ion binding [GO:0008270]
CELE_R148.5	2	PID domain-containing protein	Caenorhabditis elegans	1	1	2	3	11	11	45747241	0.697172	23.1265	11.5919	8.39946e-05	0.000873428	2.03934	0.0315033	0.295629	0.619319	DR - AL	DR vs AL	limma	8.39946e-05	0.000873428	FALSE	candidate	45747241
CELE_F45F2.10	22974	ANK_REP_REGION domain-containing protein	Caenorhabditis elegans	1	1	2	3	14	14	23502488	-0.629663	22.8309	-11.5872	8.41586e-05	0.000873428	2.03711	0.0315718	0.295964	0.619319	DR - AL	DR vs AL	limma	8.41586e-05	0.000873428	FALSE	candidate	23502488
metl-2	2	tRNA N(3)-methylcytidine methyltransferase	Caenorhabditis elegans	1	1	2	3	3	3	5906153	-0.573484	19.5462	-11.586	8.42006e-05	0.000873428	2.03654	0.0315893	0.29605	0.619319	DR - AL	DR vs AL	limma	8.42006e-05	0.000873428	FALSE	no hit	5906153	R methylation [GO:0001510]		GO:0001510; GO:0052735	tR (cytidine-3-)-methyltransferase activity [GO:0052735]
CELE_VM106R.1	0	BTB domain-containing protein	Caenorhabditis elegans	1	1	2	3	6	6	40751284	0.55532	21.6366	11.5763	8.45421e-05	0.000873428	2.03192	0.0317317	0.296745	0.619319	DR - AL	DR vs AL	limma	8.45421e-05	0.000873428	FALSE	no hit	40751284	protein homooligomerization [GO:0051260]; regulation of G protein-coupled receptor signaling pathway [GO:0008277]	receptor complex [GO:0043235]	GO:0008277; GO:0043235; GO:0051260
mpst-1	17730	Putative thiosulfate sulfurtransferase mpst-1	Caenorhabditis elegans	1	1	2	3	18	18	252455020	-0.538148	24.7777	-11.5763	8.45453e-05	0.000873428	2.03187	0.031733	0.296752	0.619319	DR - AL	DR vs AL	limma	8.45453e-05	0.000873428	FALSE	no hit	252455020		mitochondrion [GO:0005739]	GO:0004792; GO:0005739; GO:0016784	3-mercaptopyruvate sulfurtransferase activity [GO:0016784]; thiosulfate sulfurtransferase activity [GO:0004792]
tre-3	5	Trehalase	Caenorhabditis elegans	1	1	2	3	9	9	38107019	0.688607	23.2897	11.5718	8.47032e-05	0.000873428	2.02974	0.0317988	0.297072	0.619319	DR - AL	DR vs AL	limma	8.47032e-05	0.000873428	FALSE	candidate	38107019	trehalose catabolic process [GO:0005993]	membrane raft [GO:0045121]	GO:0004555; GO:0005993; GO:0045121	alpha,alpha-trehalase activity [GO:0004555]
CELE_F10C1.8	2	LTD domain-containing protein	Caenorhabditis elegans	1	1	2	3	2	2	29097912	-1.20901	20.5303	-11.5641	8.49783e-05	0.000873428	2.02603	0.0319134	0.297628	0.619319	DR - AL	DR vs AL	limma	8.49783e-05	0.000873428	TRUE	hit	29097912	heterochromatin formation [GO:0031507]; nuclear envelope organization [GO:0006998]; nuclear migration [GO:0007097]; nuclear pore localization [GO:0051664]; protein localization to nuclear envelope [GO:0090435]	nuclear envelope [GO:0005635]; nuclear lamina [GO:0005652]	GO:0005200; GO:0005635; GO:0005652; GO:0006998; GO:0007097; GO:0031507; GO:0051664; GO:0090435	structural constituent of cytoskeleton [GO:0005200]
arrd-25	17624	Arrestin C-terminal-like domain-containing protein	Caenorhabditis elegans	1	1	2	3	25	25	261167460	0.806729	25.7826	11.5599	8.5126e-05	0.000873428	2.02405	0.0319749	0.297925	0.619319	DR - AL	DR vs AL	limma	8.5126e-05	0.000873428	FALSE	candidate	261167460	protein transport [GO:0015031]	cytoplasm [GO:0005737]	GO:0005737; GO:0015031
pll-1	8	Phosphoinositide phospholipase C	Caenorhabditis elegans	1	1	2	3	3	3	2414328	0.727049	18.5967	11.5577	8.52031e-05	0.000873428	2.02301	0.0320069	0.29808	0.619319	DR - AL	DR vs AL	limma	8.52031e-05	0.000873428	FALSE	candidate	2414328	gamma-aminobutyric acid signaling pathway [GO:0007214]; lipid catabolic process [GO:0016042]; phosphatidylinositol-mediated signaling [GO:0048015]; regulation of synaptic transmission, GABAergic [GO:0032228]; release of sequestered calcium ion into cytosol [GO:0051209]		GO:0004435; GO:0007214; GO:0016042; GO:0032228; GO:0048015; GO:0051209	phosphatidylinositol phospholipase C activity [GO:0004435]
tars-1	52709	Threonine--tRNA ligase, cytoplasmic	Caenorhabditis elegans	1	1	2	3	39	39	679603072	-0.559856	26.6779	-11.5561	8.52624e-05	0.000873428	2.02222	0.0320316	0.298199	0.619319	DR - AL	DR vs AL	limma	8.52624e-05	0.000873428	FALSE	no hit	679603072	determination of adult lifespan [GO:0008340]; threonyl-tR aminoacylation [GO:0006435]	mitochondrion [GO:0005739]	GO:0004829; GO:0005524; GO:0005739; GO:0006435; GO:0008340	ATP binding [GO:0005524]; threonine-tR ligase activity [GO:0004829]
CELE_F58B4.5	20974	CHK kinase-like domain-containing protein	Caenorhabditis elegans	1	1	2	3	12	12	61787716	-0.641732	24.4947	-11.5558	8.52719e-05	0.000873428	2.02209	0.0320355	0.298218	0.619319	DR - AL	DR vs AL	limma	8.52719e-05	0.000873428	FALSE	candidate	61787716	phosphorylation [GO:0016310]		GO:0016301; GO:0016310	kinase activity [GO:0016301]
lars-1	9996	Leucine--tRNA ligase	Caenorhabditis elegans	1	1	2	3	50	50	375113544	-0.646008	27.0201	-11.536	8.59853e-05	0.000878552	2.01257	0.032332	0.299643	0.619319	DR - AL	DR vs AL	limma	8.59853e-05	0.000878552	FALSE	candidate	375113544	leucyl-tR aminoacylation [GO:0006429]; positive regulation of protein phosphorylation [GO:0001934]; translation [GO:0006412]		GO:0001934; GO:0002161; GO:0004823; GO:0005524; GO:0006412; GO:0006429	aminoacyl-tR editing activity [GO:0002161]; ATP binding [GO:0005524]; leucine-tR ligase activity [GO:0004823]
mrps-35	9	Ribosomal protein S24/S35 mitochondrial conserved domain-containing protein	Caenorhabditis elegans	1	1	2	3	13	14	128544072	-0.602646	24.7184	-11.5233	8.64439e-05	0.000878552	2.00648	0.0325222	0.30055	0.619319	DR - AL	DR vs AL	limma	8.64439e-05	0.000878552	FALSE	candidate	128544072	mitochondrial translation [GO:0032543]	mitochondrial small ribosomal subunit [GO:0005763]	GO:0003735; GO:0005763; GO:0032543	structural constituent of ribosome [GO:0003735]
clc-6	45669	Clc-like protein	Caenorhabditis elegans	1	1	2	3	3	3	9400743	1.06113	20.1171	11.5219	8.64937e-05	0.000878552	2.00582	0.0325428	0.300648	0.619319	DR - AL	DR vs AL	limma	8.64937e-05	0.000878552	TRUE	hit	9400743		plasma membrane [GO:0005886]	GO:0005886
CELE_T10B5.4	0	N-acetyltransferase domain-containing protein	Caenorhabditis elegans	1	1	2	3	3	3	7751177	0.90608	18.73	11.5172	8.66654e-05	0.000878552	2.00356	0.032614	0.300986	0.619319	DR - AL	DR vs AL	limma	8.66654e-05	0.000878552	FALSE	candidate	7751177			GO:0008080	N-acetyltransferase activity [GO:0008080]
atgp-1	9	alpha-glucosidase	Caenorhabditis elegans	1	1	2	3	12	12	195468832	0.842988	24.2186	11.5103	8.69174e-05	0.000878552	2.00024	0.0327183	0.30148	0.619319	DR - AL	DR vs AL	limma	8.69174e-05	0.000878552	FALSE	candidate	195468832	amino acid transport [GO:0006865]; maltose catabolic process [GO:0000025]; sucrose catabolic process [GO:0005987]	plasma membrane [GO:0005886]	GO:0000025; GO:0004556; GO:0004574; GO:0004575; GO:0005886; GO:0005987; GO:0006865; GO:0032450; GO:0033934	alpha-amylase activity [GO:0004556]; glucan 1,4-alpha-maltotriohydrolase activity [GO:0033934]; maltose alpha-glucosidase activity [GO:0032450]; oligo-1,6-glucosidase activity [GO:0004574]; sucrose alpha-glucosidase activity [GO:0004575]
daf-22	5	Non-specific lipid-transfer protein-like 2	Caenorhabditis elegans	1	1	2	3	17	17	481234352	0.539289	26.0797	11.5102	8.69207e-05	0.000878552	2.00019	0.0327197	0.301487	0.619319	DR - AL	DR vs AL	limma	8.69207e-05	0.000878552	FALSE	no hit	481234352	acyl-CoA metabolic process [GO:0006637]; ascaroside biosynthetic process [GO:1904070]; dauer entry [GO:0043053]; dauer exit [GO:0043054]; lipid transport [GO:0006869]; negative regulation of lipid storage [GO:0010888]; olfactory learning [GO:0008355]; pheromone biosynthetic process [GO:0042811]; positive regulation of developmental growth [GO:0048639]; positive regulation of nematode larval devel…	peroxisome [GO:0005777]	GO:0000038; GO:0005777; GO:0006637; GO:0006869; GO:0008289; GO:0008355; GO:0010888; GO:0016746; GO:0019236; GO:0033814; GO:0042811; GO:0043053; GO:0043054; GO:0048639; GO:0050632; GO:0050920; GO:0061063; GO:1904070	acyltransferase activity [GO:0016746]; lipid binding [GO:0008289]; propanoyl-CoA C-acyltransferase activity [GO:0033814]; propionyl-CoA C2-trimethyltridecanoyltransferase activity [GO:0050632]
nuaf-1	18726	Probable complex I intermediate-associated protein 30, mitochondrial	Caenorhabditis elegans	1	1	2	3	4	4	19984926	-0.592391	21.0666	-11.5097	8.69405e-05	0.000878552	1.99993	0.0327279	0.301526	0.619319	DR - AL	DR vs AL	limma	8.69405e-05	0.000878552	FALSE	candidate	19984926	mitochondrial electron transport, DH to ubiquinone [GO:0006120]; mitochondrial respiratory chain complex I assembly [GO:0032981]	mitochondrion [GO:0005739]	GO:0005739; GO:0006120; GO:0032981; GO:0051082	unfolded protein binding [GO:0051082]
bub-3	9	Mitotic checkpoint protein bub-3	Caenorhabditis elegans	1	1	2	3	11	11	112937724	-0.532305	24.5426	-11.509	8.69671e-05	0.000878552	1.99958	0.0327389	0.301578	0.619319	DR - AL	DR vs AL	limma	8.69671e-05	0.000878552	FALSE	no hit	112937724	Bub1-Bub3 complex localization to kinetochore [GO:1990299]; cell division [GO:0051301]; embryo development ending in birth or egg hatching [GO:0009792]; meiotic spindle assembly checkpoint signaling [GO:0033316]; mitotic spindle assembly checkpoint signaling [GO:0007094]; regulation of cell cycle [GO:0051726]	bub1-bub3 complex [GO:1990298]; kinetochore [GO:0000776]; mitotic checkpoint complex [GO:0033597]; nucleoplasm [GO:0005654]	GO:0000776; GO:0005654; GO:0007094; GO:0009792; GO:0033316; GO:0033597; GO:0043130; GO:0051301; GO:0051726; GO:1990298; GO:1990299	ubiquitin binding [GO:0043130]
CELE_ZK863.8	8	UPAR/Ly6 domain-containing protein	Caenorhabditis elegans	1	1	2	3	2	2	4139828	1.15979	19.9175	11.5081	8.69974e-05	0.000878552	1.99918	0.0327515	0.301637	0.619319	DR - AL	DR vs AL	limma	8.69974e-05	0.000878552	TRUE	hit	4139828		membrane [GO:0016020]	GO:0016020
rpl-7	1802	Large ribosomal subunit protein uL30	Caenorhabditis elegans	1	1	2	3	21	21	4298378688	-0.564597	27.8794	-11.5006	8.72751e-05	0.000879946	1.99554	0.0328663	0.302179	0.619319	DR - AL	DR vs AL	limma	8.72751e-05	0.000879946	FALSE	no hit	4298378688	maturation of LSU-rR from tricistronic rR transcript (SSU-rR, 5.8S rR, LSU-rR) [GO:0000463]	cytosolic large ribosomal subunit [GO:0022625]	GO:0000463; GO:0003723; GO:0003735; GO:0022625	R binding [GO:0003723]; structural constituent of ribosome [GO:0003735]
CELE_F29B9.1	9	Protein-lysine N-methyltransferase CELE_F29B9.1	Caenorhabditis elegans	1	1	2	3	3	3	25994450	-0.603094	20.5854	-11.4955	8.74609e-05	0.000879946	1.99311	0.0329431	0.30254	0.619319	DR - AL	DR vs AL	limma	8.74609e-05	0.000879946	FALSE	candidate	25994450	methylation [GO:0032259]	cytoplasm [GO:0005737]	GO:0005737; GO:0016279; GO:0032259	protein-lysine N-methyltransferase activity [GO:0016279]
mrps-21	9	Mitochondrial Ribosomal Protein, Small	Caenorhabditis elegans	1	1	2	3	6	6	25436190	-0.576371	21.2734	-11.4932	8.75446e-05	0.000879946	1.99201	0.0329777	0.302702	0.619319	DR - AL	DR vs AL	limma	8.75446e-05	0.000879946	FALSE	no hit	25436190	mitochondrial translation [GO:0032543]	mitochondrial small ribosomal subunit [GO:0005763]	GO:0003735; GO:0005763; GO:0032543	structural constituent of ribosome [GO:0003735]
CELE_R02D5.3	21635	Ground-like domain-containing protein	Caenorhabditis elegans	1	1	2	3	4	4	21012390	0.761734	20.3485	11.4846	8.78654e-05	0.000881797	1.98783	0.0331102	0.303323	0.619319	DR - AL	DR vs AL	limma	8.78654e-05	0.000881797	FALSE	candidate	21012390		acetylcholine-gated channel complex [GO:0005892]; membrane [GO:0016020]	GO:0005892; GO:0016020
rpl-18	45946	Large ribosomal subunit protein eL18	Caenorhabditis elegans	1	1	2	3	13	13	4298628480	-0.57598	27.8157	-11.4731	8.82924e-05	0.000883883	1.98229	0.0332864	0.304144	0.619319	DR - AL	DR vs AL	limma	8.82924e-05	0.000883883	FALSE	no hit	4298628480	translation [GO:0006412]	cytosolic large ribosomal subunit [GO:0022625]	GO:0003723; GO:0003735; GO:0006412; GO:0022625	R binding [GO:0003723]; structural constituent of ribosome [GO:0003735]
CELE_E04F6.4	19056	PLD phosphodiesterase domain-containing protein	Caenorhabditis elegans	1	1	2	3	13	13	48487284	0.702785	22.6834	11.4716	8.83473e-05	0.000883883	1.98158	0.033309	0.304249	0.619319	DR - AL	DR vs AL	limma	8.83473e-05	0.000883883	FALSE	candidate	48487284	lipid catabolic process [GO:0016042]	membrane [GO:0016020]	GO:0003824; GO:0016020; GO:0016042	catalytic activity [GO:0003824]
rpl-43	9	Large ribosomal subunit protein eL43	Caenorhabditis elegans	1	1	2	3	8	8	2079659264	-0.602635	27.339	-11.4658	8.85619e-05	0.000884333	1.9788	0.0333975	0.30466	0.619319	DR - AL	DR vs AL	limma	8.85619e-05	0.000884333	FALSE	candidate	2079659264	translation [GO:0006412]	cytosolic large ribosomal subunit [GO:0022625]	GO:0003735; GO:0006412; GO:0022625; GO:0046872	metal ion binding [GO:0046872]; structural constituent of ribosome [GO:0003735]
lron-15	18902	Chaoptin	Caenorhabditis elegans	1	1	2	3	5	5	10511705	0.603882	19.7866	11.463	8.86663e-05	0.000884333	1.97745	0.0334405	0.304859	0.619319	DR - AL	DR vs AL	limma	8.86663e-05	0.000884333	FALSE	candidate	10511705	cell development [GO:0048468]	extracellular matrix [GO:0031012]; extracellular space [GO:0005615]	GO:0005615; GO:0031012; GO:0048468
dhs-18	18639	Hydroxysteroid dehydrogenase-like protein 2	Caenorhabditis elegans	1	1	2	3	7	7	280169912	0.60881	23.2672	11.4407	8.95078e-05	0.000891348	1.96665	0.0337866	0.306453	0.619319	DR - AL	DR vs AL	limma	8.95078e-05	0.000891348	FALSE	candidate	280169912		mitochondrion [GO:0005739]	GO:0005739
CELE_D2005.4	93410	TPR_REGION domain-containing protein	Caenorhabditis elegans	1	1	2	3	12	12	33458842	-0.568805	22.4647	-11.4356	8.97029e-05	0.00089185	1.96416	0.0338668	0.30682	0.619319	DR - AL	DR vs AL	limma	8.97029e-05	0.00089185	FALSE	no hit	33458842
mes-6	9	Polycomb protein mes-6	Caenorhabditis elegans	1	1	2	3	4	4	2744334	-0.630919	19.2635	-11.4321	8.98345e-05	0.00089185	1.96248	0.0339208	0.307067	0.619319	DR - AL	DR vs AL	limma	8.98345e-05	0.00089185	FALSE	candidate	2744334	negative regulation of gene expression [GO:0010629]; negative regulation of transcription by R polymerase II [GO:0000122]; regulation of gene expression [GO:0010468]	ESC/E(Z) complex [GO:0035098]; nucleosome [GO:0000786]; PcG protein complex [GO:0031519]	GO:0000122; GO:0000786; GO:0010468; GO:0010629; GO:0031491; GO:0031519; GO:0035098	nucleosome binding [GO:0031491]
metl-17	0	Methyltransferase-like protein 17, mitochondrial	Caenorhabditis elegans	1	1	2	3	8	8	65326552	-0.544068	22.167	-11.4273	9.00155e-05	0.000892039	1.96018	0.0339951	0.307405	0.619319	DR - AL	DR vs AL	limma	9.00155e-05	0.000892039	FALSE	no hit	65326552	methylation [GO:0032259]; translation [GO:0006412]	mitochondrial small ribosomal subunit [GO:0005763]	GO:0003735; GO:0005763; GO:0006412; GO:0008168; GO:0032259	methyltransferase activity [GO:0008168]; structural constituent of ribosome [GO:0003735]
cpn-1	5	CPN-1	Caenorhabditis elegans	1	1	2	3	7	7	303150608	-0.580217	25.4823	-11.4243	9.01301e-05	0.000892039	1.95872	0.0340421	0.307619	0.619319	DR - AL	DR vs AL	limma	9.01301e-05	0.000892039	FALSE	no hit	303150608	actin filament organization [GO:0007015]	actin cytoskeleton [GO:0015629]	GO:0007015; GO:0015629; GO:0051015	actin filament binding [GO:0051015]
tps-1	7	Alpha,alpha-trehalose-phosphate synthase [UDP-forming] 1	Caenorhabditis elegans	1	1	2	3	33	33	105074358	0.606931	25.0523	11.416	9.04487e-05	0.000892292	1.95468	0.0341727	0.308212	0.619319	DR - AL	DR vs AL	limma	9.04487e-05	0.000892292	FALSE	candidate	105074358	cellular response to heat [GO:0034605]; trehalose biosynthetic process [GO:0005992]; trehalose metabolism in response to stress [GO:0070413]	alpha,alpha-trehalose-phosphate synthase complex (UDP-forming) [GO:0005946]; cytosol [GO:0005829]	GO:0003825; GO:0004805; GO:0005829; GO:0005946; GO:0005992; GO:0034605; GO:0070413	alpha,alpha-trehalose-phosphate synthase (UDP-forming) activity [GO:0003825]; trehalose-phosphatase activity [GO:0004805]
sdz-24	16689	OB domain-containing protein	Caenorhabditis elegans	1	1	2	3	8	8	341899992	0.582776	24.4418	11.4152	9.04815e-05	0.000892292	1.95427	0.0341861	0.308273	0.619319	DR - AL	DR vs AL	limma	9.04815e-05	0.000892292	FALSE	no hit	341899992
B0393.3	17492	F-box domain-containing protein	Caenorhabditis elegans	1	1	2	3	9	9	13461054	-0.786816	20.9669	-11.4128	9.05705e-05	0.000892292	1.95314	0.0342226	0.308438	0.623859	DR - AL	DR vs AL	limma	9.05705e-05	0.000892292	FALSE	candidate	13461054	SCF-dependent proteasomal ubiquitin-dependent protein catabolic process [GO:0031146]	SCF ubiquitin ligase complex [GO:0019005]	GO:0019005; GO:0031146
goa-1	51875	Guanine nucleotide-binding protein G(o) subunit alpha	Caenorhabditis elegans	1	1	2	3	12	15	314906928	0.541869	25.5671	11.4016	9.10028e-05	0.000895185	1.94769	0.0343995	0.309242	0.623859	DR - AL	DR vs AL	limma	9.10028e-05	0.000895185	FALSE	no hit	314906928	adenylate cyclase-modulating G protein-coupled receptor signaling pathway [GO:0007188]; cell cycle [GO:0007049]; cell division [GO:0051301]; chemotaxis [GO:0006935]; defense response to Gram-negative bacterium [GO:0050829]; detection of cold stimulus involved in thermoception [GO:0120169]; dopamine receptor signaling pathway [GO:0007212]; G protein-coupled receptor signaling pathway [GO:0007186];…	cell cortex [GO:0005938]; cytoplasm [GO:0005737]; heterotrimeric G-protein complex [GO:0005834]; synapse [GO:0045202]	GO:0001664; GO:0003924; GO:0003925; GO:0005525; GO:0005737; GO:0005834; GO:0005938; GO:0006935; GO:0007049; GO:0007186; GO:0007188; GO:0007212; GO:0009410; GO:0016907; GO:0019901; GO:0031683; GO:0031821; GO:0031852; GO:0032094; GO:0032223; GO:0040012; GO:0043051; GO:0043495; GO:0045202; GO:0046662; GO:0046872; GO:0048681; GO:0050829; GO:0051301; GO:0051430; GO:0060259; GO:0120169; GO:1904014	corticotropin-releasing hormone receptor 1 binding [GO:0051430]; G protein activity [GO:0003925]; G protein-coupled acetylcholine receptor activity [GO:0016907]; G protein-coupled receptor binding [GO:0001664]; G protein-coupled serotonin receptor binding [GO:0031821]; G-protein beta/gamma-subunit complex binding [GO:0031683]; GTP binding [GO:0005525]; GTPase activity [GO:0003924]; metal ion bind…
spe-54	8	Tyrosine-protein phosphatase domain-containing protein	Caenorhabditis elegans	1	1	2	3	4	4	6416666	0.548593	21.2653	11.3864	9.1592e-05	0.000899609	1.94031	0.0346403	0.31033	0.623859	DR - AL	DR vs AL	limma	9.1592e-05	0.000899609	FALSE	no hit	6416666			GO:0004725	protein tyrosine phosphatase activity [GO:0004725]
pgl-1	9	Guanyl-specific ribonuclease pgl-1	Caenorhabditis elegans	1	1	2	3	24	30	522527184	-0.845386	26.3138	-11.3769	9.19651e-05	0.000901901	1.93566	0.0347926	0.311014	0.623859	DR - AL	DR vs AL	limma	9.19651e-05	0.000901901	FALSE	candidate	522527184	gamete generation [GO:0007276]; germ-line stem cell division [GO:0042078]; mR export from nucleus [GO:0006406]; mR splicing, via spliceosome [GO:0000398]; oogenesis [GO:0048477]; P granule organization [GO:0030719]; reproduction [GO:0000003]	P granule [GO:0043186]	GO:0000003; GO:0000398; GO:0003723; GO:0003724; GO:0003729; GO:0004521; GO:0006406; GO:0007276; GO:0016829; GO:0030719; GO:0042078; GO:0042802; GO:0043186; GO:0043621; GO:0046589; GO:0048477	identical protein binding [GO:0042802]; lyase activity [GO:0016829]; mR binding [GO:0003729]; protein self-association [GO:0043621]; ribonuclease T1 activity [GO:0046589]; R binding [GO:0003723]; R endonuclease activity [GO:0004521]; R helicase activity [GO:0003724]
sax-3	5	Protein sax-3	Caenorhabditis elegans	1	1	2	3	4	4	19909349	0.543324	20.8814	11.3671	9.23466e-05	0.000904268	1.93092	0.0349481	0.31171	0.623859	DR - AL	DR vs AL	limma	9.23466e-05	0.000904268	FALSE	no hit	19909349	cell-cell adhesion [GO:0098609]; dorsal/ventral axon guidance [GO:0033563]; neuron migration [GO:0001764]; regulation of sensory neuron axon guidance [GO:1905489]; Roundabout signaling pathway [GO:0035385]; sensory neuron axon guidance [GO:0097374]	cytosol [GO:0005829]; plasma membrane [GO:0005886]	GO:0001764; GO:0005829; GO:0005886; GO:0008046; GO:0033563; GO:0035385; GO:0097374; GO:0098609; GO:1905489	axon guidance receptor activity [GO:0008046]
rpl-4	2056	Large ribosomal subunit protein uL4	Caenorhabditis elegans	1	1	2	3	33	33	3435175168	-0.563756	28.3879	-11.3522	9.29374e-05	0.000908674	1.92362	0.0351885	0.312779	0.623859	DR - AL	DR vs AL	limma	9.29374e-05	0.000908674	FALSE	no hit	3435175168	determination of adult lifespan [GO:0008340]; translation [GO:0006412]	cytosolic large ribosomal subunit [GO:0022625]	GO:0003723; GO:0003735; GO:0006412; GO:0008340; GO:0022625	R binding [GO:0003723]; structural constituent of ribosome [GO:0003735]
itx-1	45000	InTestinal NeureXin-like	Caenorhabditis elegans	1	1	2	3	36	36	88786786	0.589506	25.4877	11.3454	9.32064e-05	0.000909925	1.92031	0.0352979	0.313263	0.623859	DR - AL	DR vs AL	limma	9.32064e-05	0.000909925	FALSE	candidate	88786786		adherens junction [GO:0005912]; basolateral plasma membrane [GO:0016323]	GO:0005912; GO:0016323
F08B12.4	19191	Uncharacterized protein F08B12.4	Caenorhabditis elegans	1	1	2	3	2	2	14732734	0.594809	20.8434	11.3243	9.40506e-05	0.000915511	1.90999	0.0356405	0.31477	0.623859	DR - AL	DR vs AL	limma	9.40506e-05	0.000915511	FALSE	candidate	14732734		nucleus [GO:0005634]	GO:0005634
myo-2	12845	Myosin-2	Caenorhabditis elegans	1	1	2	3	162	166	4332689472	0.899442	29.2565	11.324	9.40623e-05	0.000915511	1.90985	0.0356453	0.314791	0.623859	DR - AL	DR vs AL	limma	9.40623e-05	0.000915511	FALSE	candidate	4332689472	muscle contraction [GO:0006936]; sarcomere organization [GO:0045214]	cytoplasm [GO:0005737]; muscle myosin complex [GO:0005859]; myosin filament [GO:0032982]; myosin II complex [GO:0016460]; sarcomere [GO:0030017]	GO:0000146; GO:0005524; GO:0005737; GO:0005859; GO:0006936; GO:0016460; GO:0030017; GO:0032982; GO:0045214; GO:0051015	actin filament binding [GO:0051015]; ATP binding [GO:0005524]; microfilament motor activity [GO:0000146]
tmd-2	8	Tropomodulin	Caenorhabditis elegans	1	1	2	3	17	17	23426594	0.573201	23.5654	11.314	9.44658e-05	0.000918054	1.90495	0.0358088	0.315504	0.623859	DR - AL	DR vs AL	limma	9.44658e-05	0.000918054	FALSE	no hit	23426594	actin filament organization [GO:0007015]; myofibril assembly [GO:0030239]; pointed-end actin filament capping [GO:0051694]	cytoskeleton [GO:0005856]; myofibril [GO:0030016]	GO:0005523; GO:0005856; GO:0007015; GO:0030016; GO:0030239; GO:0051694	tropomyosin binding [GO:0005523]
saeg-2	3615	Suppressor of activated egl-4 protein 2	Caenorhabditis elegans	1	1	2	3	3	3	7706264	0.875327	20.1543	11.3089	9.46707e-05	0.000918661	1.90247	0.0358916	0.315865	0.623859	DR - AL	DR vs AL	limma	9.46707e-05	0.000918661	FALSE	candidate	7706264		nucleus [GO:0005634]	GO:0003677; GO:0005634; GO:0031491	D binding [GO:0003677]; nucleosome binding [GO:0031491]
C45B2.1	95	Neuropeptide-Like Protein	Caenorhabditis elegans	1	1	2	3	2	2	96412328	-0.570122	21.241	-11.2998	9.50394e-05	0.000919278	1.89802	0.0360407	0.316511	0.623859	DR - AL	DR vs AL	limma	9.50394e-05	0.000919278	FALSE	no hit	96412328	neuropeptide signaling pathway [GO:0007218]		GO:0007218
ife-1	45551	Eukaryotic translation initiation factor 4E-1	Caenorhabditis elegans	1	1	2	3	7	9	394308426	-0.592977	23.3217	-11.2978	9.51202e-05	0.000919278	1.89704	0.0360734	0.316652	0.623859	DR - AL	DR vs AL	limma	9.51202e-05	0.000919278	FALSE	candidate	394308426	embryo development ending in birth or egg hatching [GO:0009792]; oocyte maturation [GO:0001556]; spermatid development [GO:0007286]; translational initiation [GO:0006413]	cytoplasm [GO:0005737]; eukaryotic translation initiation factor 4F complex [GO:0016281]; P granule [GO:0043186]	GO:0000340; GO:0000341; GO:0001556; GO:0003743; GO:0005737; GO:0006413; GO:0007286; GO:0009792; GO:0016281; GO:0043186	R 7-methylguanosine cap binding [GO:0000340]; R trimethylguanosine cap binding [GO:0000341]; translation initiation factor activity [GO:0003743]
acs-13	6	Long-chain-fatty-acid--CoA ligase	Caenorhabditis elegans	1	1	2	3	28	28	299277168	-0.585058	26.2095	-11.2968	9.51615e-05	0.000919278	1.89655	0.0360901	0.316725	0.623859	DR - AL	DR vs AL	limma	9.51615e-05	0.000919278	FALSE	candidate	299277168	long-chain fatty acid metabolic process [GO:0001676]; long-chain fatty-acyl-CoA biosynthetic process [GO:0035338]; positive regulation of long-chain fatty acid import across plasma membrane [GO:0010747]	endoplasmic reticulum [GO:0005783]; membrane [GO:0016020]; mitochondrion [GO:0005739]	GO:0001676; GO:0004467; GO:0005524; GO:0005739; GO:0005783; GO:0010747; GO:0016020; GO:0035338; GO:0047676	arachidonate-CoA ligase activity [GO:0047676]; ATP binding [GO:0005524]; long-chain fatty acid-CoA ligase activity [GO:0004467]
CELE_F21D5.3	19687	Multicopper oxidase	Caenorhabditis elegans	1	1	2	3	9	9	34547226	0.744481	22.604	11.2822	9.57604e-05	0.00092251	1.88936	0.0363319	0.317765	0.623859	DR - AL	DR vs AL	limma	9.57604e-05	0.00092251	FALSE	candidate	34547226	iron ion transport [GO:0006826]	plasma membrane [GO:0005886]	GO:0005507; GO:0005886; GO:0006826; GO:0016491	copper ion binding [GO:0005507]; oxidoreductase activity [GO:0016491]
C46C2.2	18655	Major facilitator superfamily (MFS) profile domain-containing protein	Caenorhabditis elegans	1	1	2	3	13	13	144826876	0.742646	24.6379	11.2802	9.58413e-05	0.00092251	1.8884	0.0363645	0.317905	0.623859	DR - AL	DR vs AL	limma	9.58413e-05	0.00092251	FALSE	candidate	144826876		membrane [GO:0016020]	GO:0016020; GO:0022857	transmembrane transporter activity [GO:0022857]
CELE_F10D11.6	9	BPI1 domain-containing protein	Caenorhabditis elegans	1	1	2	3	2	2	34090913	1.14195	20.2792	11.2744	9.60786e-05	0.00092251	1.88556	0.0364601	0.318315	0.623859	DR - AL	DR vs AL	limma	9.60786e-05	0.00092251	TRUE	hit	34090913		extracellular space [GO:0005615]	GO:0005615; GO:0008289	lipid binding [GO:0008289]
C40H1.7	0	Fungal lipase-like domain-containing protein	Caenorhabditis elegans	1	1	2	3	3	3	25345027	0.538675	21.4368	11.2721	9.61747e-05	0.00092251	1.88442	0.0364988	0.31848	0.623859	DR - AL	DR vs AL	limma	9.61747e-05	0.00092251	FALSE	no hit	25345027	lipid metabolic process [GO:0006629]		GO:0006629
cest-35.1	16497	Carboxylic ester hydrolase	Caenorhabditis elegans	1	1	2	3	5	9	39501317	0.658319	22.4906	11.2633	9.65364e-05	0.00092251	1.88012	0.0366444	0.319101	0.623859	DR - AL	DR vs AL	limma	9.65364e-05	0.00092251	FALSE	candidate	39501317			GO:0052689	carboxylic ester hydrolase activity [GO:0052689]
glh-1	34689	ATP-dependent RNA helicase glh-1	Caenorhabditis elegans	1	1	2	3	14	30	718656464	-0.524697	26.6134	-11.2624	9.65739e-05	0.00092251	1.87968	0.0366595	0.319165	0.623859	DR - AL	DR vs AL	limma	9.65739e-05	0.00092251	FALSE	no hit	718656464	cell differentiation [GO:0030154]; gamete generation [GO:0007276]; germ cell development [GO:0007281]; post-embryonic development [GO:0009791]; R metabolic process [GO:0016070]	cytoplasm [GO:0005737]; nucleus [GO:0005634]; P granule [GO:0043186]; perinuclear region of cytoplasm [GO:0048471]	GO:0003724; GO:0003729; GO:0005524; GO:0005634; GO:0005737; GO:0007276; GO:0007281; GO:0008270; GO:0008432; GO:0009791; GO:0016070; GO:0016887; GO:0017151; GO:0030154; GO:0043186; GO:0043621; GO:0048471	ATP binding [GO:0005524]; ATP hydrolysis activity [GO:0016887]; DEAD/H-box R helicase binding [GO:0017151]; JUN kinase binding [GO:0008432]; mR binding [GO:0003729]; protein self-association [GO:0043621]; R helicase activity [GO:0003724]; zinc ion binding [GO:0008270]
tom-1	0	Lethal giant larvae homologue 2 domain-containing protein	Caenorhabditis elegans	1	1	2	3	9	9	22675260	0.601392	22.3523	11.262	9.65917e-05	0.00092251	1.87946	0.0366667	0.319196	0.623859	DR - AL	DR vs AL	limma	9.65917e-05	0.00092251	FALSE	candidate	22675260	cellular response to salt [GO:1902075]; establishment of cell polarity [GO:0030010]; exocytosis [GO:0006887]; regulation of exocytosis [GO:0017157]; regulation of presynaptic dense core granule exocytosis [GO:0099161]; regulation of protein secretion [GO:0050708]; regulation of synaptic vesicle docking [GO:0099148]; regulation of synaptic vesicle priming [GO:0010807]	cholinergic synapse [GO:0098981]; cytoplasm [GO:0005737]; extrinsic component of neuronal dense core vesicle membrane [GO:0098674]; GABA-ergic synapse [GO:0098982]; neuromuscular junction [GO:0031594]; plasma membrane [GO:0005886]; presynapse [GO:0098793]; SRE complex [GO:0031201]	GO:0005096; GO:0005737; GO:0005886; GO:0006887; GO:0010807; GO:0017157; GO:0019905; GO:0030010; GO:0031201; GO:0031594; GO:0045159; GO:0050708; GO:0098674; GO:0098793; GO:0098981; GO:0098982; GO:0099148; GO:0099161; GO:1902075	GTPase activator activity [GO:0005096]; myosin II binding [GO:0045159]; syntaxin binding [GO:0019905]
C16C10.8	9464	Uncharacterized protein C16C10.8	Caenorhabditis elegans	1	1	2	3	9	9	49808085	-0.566281	23.4957	-11.259	9.67189e-05	0.00092251	1.87796	0.0367178	0.319413	0.623859	DR - AL	DR vs AL	limma	9.67189e-05	0.00092251	FALSE	no hit	49808085	negative regulation of transcription by R polymerase II [GO:0000122]; rR processing [GO:0006364]	nucleolus [GO:0005730]	GO:0000122; GO:0003677; GO:0005730; GO:0006364; GO:0046872	D binding [GO:0003677]; metal ion binding [GO:0046872]
CELE_Y6D1A.1	9	Ribonuclease H	Caenorhabditis elegans	1	1	2	3	2	2	2790948	-0.717457	18.863	-11.2574	9.67828e-05	0.00092251	1.8772	0.0367435	0.319522	0.623859	DR - AL	DR vs AL	limma	9.67828e-05	0.00092251	FALSE	candidate	2790948
ergo-1	61931	Piwi-like protein ergo-1	Caenorhabditis elegans	1	1	2	3	10	10	11052060	-0.591897	21.1839	-11.25	9.70921e-05	0.000924093	1.87355	0.0368678	0.320048	0.623859	DR - AL	DR vs AL	limma	9.70921e-05	0.000924093	FALSE	candidate	11052060	regulation of translation [GO:0006417]; regulatory ncR-mediated post-transcriptional gene silencing [GO:0035194]; siR processing [GO:0030422]	cytoplasm [GO:0005737]; cytoplasmic ribonucleoprotein granule [GO:0036464]; nucleus [GO:0005634]; RISC complex [GO:0016442]	GO:0003727; GO:0004521; GO:0005634; GO:0005737; GO:0006417; GO:0016442; GO:0017151; GO:0030422; GO:0035194; GO:0035197; GO:0035198; GO:0036464	DEAD/H-box R helicase binding [GO:0017151]; miR binding [GO:0035198]; R endonuclease activity [GO:0004521]; single-stranded R binding [GO:0003727]; siR binding [GO:0035197]
mrps-22	9	Mitochondrial Ribosomal Protein, Small	Caenorhabditis elegans	1	1	2	3	20	20	129460008	-0.596067	24.6434	-11.2403	9.74958e-05	0.00092635	1.86879	0.0370299	0.320732	0.623859	DR - AL	DR vs AL	limma	9.74958e-05	0.00092635	FALSE	candidate	129460008		mitochondrial small ribosomal subunit [GO:0005763]	GO:0003735; GO:0005763	structural constituent of ribosome [GO:0003735]
CELE_ZK896.5	9	CUB-like domain-containing protein	Caenorhabditis elegans	1	1	2	3	3	3	55160797	1.08973	22.1724	11.236	9.76797e-05	0.00092635	1.86664	0.0371036	0.321042	0.623859	DR - AL	DR vs AL	limma	9.76797e-05	0.00092635	TRUE	hit	55160797
klo-1	18758	Glycoside hydrolase family 1 protein	Caenorhabditis elegans	1	1	2	3	17	18	195211840	0.527002	25.1112	11.2341	9.77599e-05	0.00092635	1.8657	0.0371357	0.321177	0.623859	DR - AL	DR vs AL	limma	9.77599e-05	0.00092635	FALSE	no hit	195211840	carbohydrate catabolic process [GO:0016052]	cytosol [GO:0005829]	GO:0005829; GO:0008422; GO:0016052	beta-glucosidase activity [GO:0008422]
aex-3	2626	MAP kinase-activating death domain protein	Caenorhabditis elegans	1	1	2	3	6	6	10620345	0.584396	22.1317	11.2255	9.81191e-05	0.00092717	1.86149	0.0372797	0.321779	0.623859	DR - AL	DR vs AL	limma	9.81191e-05	0.00092717	FALSE	no hit	10620345	apoptotic process [GO:0006915]; chemical synaptic transmission [GO:0007268]; defecation [GO:0030421]; egg-laying behavior [GO:0018991]; lipid transport involved in lipid storage [GO:0010877]; mating [GO:0007618]; positive regulation of acetylcholine secretion, neurotransmission [GO:0014057]; positive regulation of anterior/posterior axon guidance [GO:1905488]; positive regulation of defecation [G…	cytosol [GO:0005829]; plasma membrane [GO:0005886]; synapse [GO:0045202]	GO:0005085; GO:0005829; GO:0005886; GO:0006915; GO:0007268; GO:0007419; GO:0007618; GO:0010877; GO:0014057; GO:0018991; GO:0030421; GO:0032483; GO:0042981; GO:0045202; GO:1904731; GO:1905488; GO:2000294	guanyl-nucleotide exchange factor activity [GO:0005085]
ZK1320.2	9364	Uncharacterized protein ZK1320.2	Caenorhabditis elegans	1	1	2	3	3	3	13805302	0.541055	21.1141	11.2242	9.81767e-05	0.00092717	1.86082	0.0373027	0.321876	0.623859	DR - AL	DR vs AL	limma	9.81767e-05	0.00092717	FALSE	no hit	13805302	innate immune response [GO:0045087]		GO:0045087
mrpl-48	44159	Ribosomal protein S10 domain-containing protein	Caenorhabditis elegans	1	1	2	3	7	7	27140854	-0.523532	21.8142	-11.2218	9.82775e-05	0.00092717	1.85965	0.0373431	0.322044	0.623859	DR - AL	DR vs AL	limma	9.82775e-05	0.00092717	FALSE	no hit	27140854		mitochondrial ribosome [GO:0005761]; ribonucleoprotein complex [GO:1990904]	GO:0005761; GO:1990904
CELE_F20D6.11	19655	Rieske domain-containing protein	Caenorhabditis elegans	1	1	2	3	17	17	106642232	0.570499	24.5406	11.2128	9.86611e-05	0.000929431	1.85518	0.0374965	0.322683	0.623859	DR - AL	DR vs AL	limma	9.86611e-05	0.000929431	FALSE	no hit	106642232	execution phase of apoptosis [GO:0097194]	cytoplasm [GO:0005737]; endoplasmic reticulum [GO:0005783]; mitochondrial inner membrane [GO:0005743]; mitochondrion [GO:0005739]	GO:0005737; GO:0005739; GO:0005743; GO:0005783; GO:0016651; GO:0046872; GO:0050660; GO:0051537; GO:0097194	2 iron, 2 sulfur cluster binding [GO:0051537]; flavin adenine dinucleotide binding [GO:0050660]; metal ion binding [GO:0046872]; oxidoreductase activity, acting on D(P)H [GO:0016651]
CELE_F53H1.4	45075	PHD-type domain-containing protein	Caenorhabditis elegans	1	1	2	3	15	15	26686165	-0.59757	22.9395	-11.2061	9.89436e-05	0.000930733	1.85191	0.0376094	0.323151	0.623859	DR - AL	DR vs AL	limma	9.89436e-05	0.000930733	FALSE	candidate	26686165	snR 3'-end processing [GO:0034472]	integrator complex [GO:0032039]	GO:0032039; GO:0034472; GO:0046872	metal ion binding [GO:0046872]
ttr-26	9	Transthyretin-like family protein	Caenorhabditis elegans	1	1	2	3	2	2	12877636	0.564918	19.8945	11.1936	9.94782e-05	0.0009344	1.84573	0.0378228	0.324032	0.623859	DR - AL	DR vs AL	limma	9.94782e-05	0.0009344	FALSE	no hit	12877636		cell surface [GO:0009986]; extracellular region [GO:0005576]	GO:0005576; GO:0009986
snt-1	34693	Synaptotagmin-1	Caenorhabditis elegans	1	1	2	3	7	7	57619578	0.618431	22.7835	11.1808	0.000100032	0.000937024	1.83938	0.0380434	0.324938	0.623859	DR - AL	DR vs AL	limma	0.000100032	0.000937024	FALSE	candidate	57619578	calcium ion-regulated exocytosis of neurotransmitter [GO:0048791]; cellular response to calcium ion [GO:0071277]; defecation [GO:0030421]; locomotory behavior [GO:0007626]; necroptotic process [GO:0070266]; regulation of calcium ion-dependent exocytosis [GO:0017158]; regulation of dopamine secretion [GO:0014059]; regulation of nematode pharyngeal pumping [GO:0043051]; regulation of neurotransmitt…	axon [GO:0030424]; dense core granule [GO:0031045]; exocytic vesicle [GO:0070382]; plasma membrane [GO:0005886]; synapse [GO:0045202]; synaptic vesicle [GO:0008021]; synaptic vesicle membrane [GO:0030672]	GO:0001786; GO:0005509; GO:0005544; GO:0005886; GO:0007626; GO:0008021; GO:0014059; GO:0016079; GO:0017158; GO:0019905; GO:0030276; GO:0030421; GO:0030424; GO:0030672; GO:0031045; GO:0043051; GO:0045202; GO:0046928; GO:0048488; GO:0048791; GO:0061891; GO:0070266; GO:0070382; GO:0071277	calcium ion binding [GO:0005509]; calcium ion sensor activity [GO:0061891]; calcium-dependent phospholipid binding [GO:0005544]; clathrin binding [GO:0030276]; phosphatidylserine binding [GO:0001786]; syntaxin binding [GO:0019905]
smp-1	17330	Semaphorin-1A	Caenorhabditis elegans	1	1	2	3	6	6	9652772	0.545006	21.3676	11.1804	0.000100048	0.000937024	1.83919	0.0380498	0.324964	0.623859	DR - AL	DR vs AL	limma	0.000100048	0.000937024	FALSE	no hit	9652772	axon guidance [GO:0007411]; negative chemotaxis [GO:0050919]; negative regulation of axon extension involved in axon guidance [GO:0048843]; nematode male tail mating organ morphogenesis [GO:0090597]; neural crest cell migration [GO:0001755]; positive regulation of cell migration [GO:0030335]; semaphorin-plexin signaling pathway [GO:0071526]	plasma membrane [GO:0005886]	GO:0001755; GO:0005886; GO:0007411; GO:0030215; GO:0030335; GO:0045499; GO:0048843; GO:0050919; GO:0071526; GO:0090597	chemorepellent activity [GO:0045499]; semaphorin receptor binding [GO:0030215]
aagr-1	19004	P-type domain-containing protein	Caenorhabditis elegans	1	1	2	3	18	18	64410826	0.515559	24.3719	11.1714	0.000100439	0.000939321	1.83472	0.0382053	0.325599	0.623859	DR - AL	DR vs AL	limma	0.000100439	0.000939321	FALSE	no hit	64410826	glycogen catabolic process [GO:0005980]	lysosome [GO:0005764]; membrane [GO:0016020]	GO:0004558; GO:0005764; GO:0005980; GO:0016020; GO:0030246	alpha-1,4-glucosidase activity [GO:0004558]; carbohydrate binding [GO:0030246]
eef-1B.1	34460	Probable elongation factor 1-beta/1-delta 1	Caenorhabditis elegans	1	1	2	3	4	4	1515075552	-0.970844	25.6493	-11.1626	0.00010082	0.000941525	1.83038	0.0383569	0.326216	0.623859	DR - AL	DR vs AL	limma	0.00010082	0.000941525	FALSE	candidate	1515075552	translational elongation [GO:0006414]	cytosol [GO:0005829]; eukaryotic translation elongation factor 1 complex [GO:0005853]	GO:0003746; GO:0005085; GO:0005829; GO:0005853; GO:0006414	guanyl-nucleotide exchange factor activity [GO:0005085]; translation elongation factor activity [GO:0003746]
CELE_Y72A10A.1	0	F-box domain-containing protein	Caenorhabditis elegans	1	1	2	3	4	4	103475708	0.798673	21.1321	11.1528	0.000101251	0.000943284	1.82549	0.0385279	0.326908	0.623859	DR - AL	DR vs AL	limma	0.000101251	0.000943284	FALSE	candidate	103475708
rpl-2	9	Large ribosomal subunit protein uL2	Caenorhabditis elegans	1	1	2	3	22	22	4296358784	-0.544499	28.8679	-11.1517	0.000101301	0.000943284	1.82493	0.0385477	0.326988	0.623859	DR - AL	DR vs AL	limma	0.000101301	0.000943284	FALSE	no hit	4296358784	cytoplasmic translation [GO:0002181]	cytosolic large ribosomal subunit [GO:0022625]	GO:0002181; GO:0003729; GO:0003735; GO:0022625	mR binding [GO:0003729]; structural constituent of ribosome [GO:0003735]
cft-1	95	Cystic Fibrosis Transmembrane conductance regulator homolog	Caenorhabditis elegans	1	1	2	3	11	11	9179816	0.618427	21.4759	11.1312	0.000102204	0.000950071	1.81476	0.0389053	0.328424	0.623859	DR - AL	DR vs AL	limma	0.000102204	0.000950071	FALSE	candidate	9179816	transmembrane transport [GO:0055085]	membrane [GO:0016020]	GO:0005524; GO:0016020; GO:0016887; GO:0042626; GO:0055085; GO:0140359	ABC-type transporter activity [GO:0140359]; ATP binding [GO:0005524]; ATP hydrolysis activity [GO:0016887]; ATPase-coupled transmembrane transporter activity [GO:0042626]
pef-1	5	Serine/threonine-protein phosphatase with EF-hands pef-1	Caenorhabditis elegans	1	1	2	3	2	2	3435679	0.738283	17.3577	11.1259	0.000102442	0.000950071	1.8121	0.0389992	0.328799	0.623859	DR - AL	DR vs AL	limma	0.000102442	0.000950071	FALSE	candidate	3435679	detection of stimulus involved in sensory perception [GO:0050906]	axon [GO:0030424]; cilium [GO:0005929]; cytosol [GO:0005829]; dendrite [GO:0030425]; neuronal cell body [GO:0043025]; nucleus [GO:0005634]; perikaryon [GO:0043204]; plasma membrane [GO:0005886]	GO:0004722; GO:0005506; GO:0005509; GO:0005634; GO:0005829; GO:0005886; GO:0005929; GO:0017018; GO:0030145; GO:0030424; GO:0030425; GO:0043025; GO:0043204; GO:0050906	calcium ion binding [GO:0005509]; iron ion binding [GO:0005506]; manganese ion binding [GO:0030145]; myosin phosphatase activity [GO:0017018]; protein serine/threonine phosphatase activity [GO:0004722]
fcd-2	9	FANCD2	Caenorhabditis elegans	1	1	2	3	6	6	20900518	-0.586686	20.0944	-11.1205	0.000102679	0.000950071	1.80944	0.0390931	0.329173	0.623859	DR - AL	DR vs AL	limma	0.000102679	0.000950071	FALSE	candidate	20900518	D repair [GO:0006281]; double-strand break repair involved in meiotic recombination [GO:1990918]; homologous chromosome pairing at meiosis [GO:0007129]; interstrand cross-link repair [GO:0036297]; mitotic intra-S D damage checkpoint signaling [GO:0031573]; nucleotide-excision repair [GO:0006289]; regulation of D-templated D replication [GO:0090329]	condensed chromosome [GO:0000793]; nucleus [GO:0005634]	GO:0000793; GO:0005634; GO:0006281; GO:0006289; GO:0007129; GO:0031573; GO:0036297; GO:0070182; GO:0090329; GO:1990918	D polymerase binding [GO:0070182]
mrps-34	21601	Mitochondrial Ribosomal Protein, Small	Caenorhabditis elegans	1	1	2	3	8	8	108013396	-0.557377	23.954	-11.1188	0.000102758	0.000950071	1.80856	0.0391243	0.329297	0.623859	DR - AL	DR vs AL	limma	0.000102758	0.000950071	FALSE	no hit	108013396	mitochondrial translation [GO:0032543]	mitochondrial small ribosomal subunit [GO:0005763]	GO:0003735; GO:0005763; GO:0032543	structural constituent of ribosome [GO:0003735]
C09F9.2	62055	EGF-like domain-containing protein	Caenorhabditis elegans	1	1	2	3	6	6	7484657	0.844	20.7737	11.1186	0.000102766	0.000950071	1.80847	0.0391274	0.32931	0.623859	DR - AL	DR vs AL	limma	0.000102766	0.000950071	FALSE	candidate	7484657		extracellular region [GO:0005576]; membrane [GO:0016020]	GO:0004867; GO:0005576; GO:0016020	serine-type endopeptidase inhibitor activity [GO:0004867]
cdr-2	5	CaDmium Responsive	Caenorhabditis elegans	1	1	2	3	11	14	73718717	0.521921	24.272	11.1043	0.000103406	0.000954624	1.80135	0.03938	0.33031	0.623859	DR - AL	DR vs AL	limma	0.000103406	0.000954624	FALSE	no hit	73718717	regulation of protein deneddylation [GO:0060625]; stress response to cadmium ion [GO:1990170]	cytoplasm [GO:0005737]; membrane [GO:0016020]	GO:0005737; GO:0016020; GO:0060625; GO:1990170
CELE_Y62F5A.9	8	Uncharacterized protein	Caenorhabditis elegans	1	1	2	3	6	6	69125130	0.691197	22.9373	11.0955	0.000103803	0.000956911	1.79697	0.039536	0.330924	0.623859	DR - AL	DR vs AL	limma	0.000103803	0.000956911	FALSE	candidate	69125130
rskn-1	21734	Putative ribosomal protein S6 kinase alpha-1	Caenorhabditis elegans	1	1	2	3	7	7	345295760	-0.547478	22.6083	-11.0829	0.000104375	0.000960589	1.79066	0.0397611	0.331806	0.623859	DR - AL	DR vs AL	limma	0.000104375	0.000960589	FALSE	no hit	345295760	intracellular signal transduction [GO:0035556]; phosphorylation [GO:0016310]	cytoplasm [GO:0005737]; nucleoplasm [GO:0005654]	GO:0000287; GO:0004711; GO:0005524; GO:0005654; GO:0005737; GO:0016310; GO:0035556; GO:0106310	ATP binding [GO:0005524]; magnesium ion binding [GO:0000287]; protein serine kinase activity [GO:0106310]; ribosomal protein S6 kinase activity [GO:0004711]
acs-14	19339	4-coumarate--CoA ligase	Caenorhabditis elegans	1	1	2	3	17	17	226305440	0.578099	25.2188	11.0716	0.000104889	0.000960589	1.78503	0.0399629	0.332592	0.623859	DR - AL	DR vs AL	limma	0.000104889	0.000960589	FALSE	no hit	226305440	fatty-acyl-CoA biosynthetic process [GO:0046949]	mitochondrion [GO:0005739]; peroxisome [GO:0005777]	GO:0004467; GO:0005739; GO:0005777; GO:0016405; GO:0046949	CoA-ligase activity [GO:0016405]; long-chain fatty acid-CoA ligase activity [GO:0004467]
CELE_Y70G10A.3	9	Solute carrier organic anion transporter family member	Caenorhabditis elegans	1	1	2	3	3	3	10144822	0.588343	20.1123	11.071	0.000104916	0.000960589	1.78474	0.0399733	0.332633	0.623859	DR - AL	DR vs AL	limma	0.000104916	0.000960589	FALSE	candidate	10144822	monoatomic ion transport [GO:0006811]; sodium-independent organic anion transport [GO:0043252]	basolateral plasma membrane [GO:0016323]	GO:0006811; GO:0015347; GO:0015349; GO:0016323; GO:0043252	sodium-independent organic anion transmembrane transporter activity [GO:0015347]; thyroid hormone transmembrane transporter activity [GO:0015349]
ttr-39	17629	Transthyretin-like family protein	Caenorhabditis elegans	1	1	2	3	2	2	9295167	0.544687	20.3505	11.071	0.000104918	0.000960589	1.78471	0.0399743	0.332637	0.623859	DR - AL	DR vs AL	limma	0.000104918	0.000960589	FALSE	no hit	9295167		cell surface [GO:0009986]; extracellular region [GO:0005576]	GO:0005576; GO:0009986
CELE_T10E9.1	1606	F-box domain-containing protein	Caenorhabditis elegans	1	1	2	3	5	5	103137799	-0.544033	20.7915	-11.0675	0.000105079	0.000960589	1.78296	0.0400374	0.332882	0.623859	DR - AL	DR vs AL	limma	0.000105079	0.000960589	FALSE	no hit	103137799
aex-6	5	Rab27	Caenorhabditis elegans	1	1	2	3	3	3	20694143	0.540289	22.0721	11.0671	0.000105095	0.000960589	1.78279	0.0400435	0.332905	0.623859	DR - AL	DR vs AL	limma	0.000105095	0.000960589	FALSE	no hit	20694143	cilium assembly [GO:0060271]; dense core granule exocytosis [GO:1990504]; endocytic recycling [GO:0032456]; exocytosis [GO:0006887]; Golgi vesicle fusion to target membrane [GO:0048210]; neurotransmitter receptor transport to postsynaptic membrane [GO:0098969]; positive regulation of defecation [GO:2000294]; positive regulation of exocytosis [GO:0045921]; positive regulation of protein catabolic …	apical plasma membrane [GO:0016324]; dendritic spine [GO:0043197]; exocytic vesicle [GO:0070382]; Golgi apparatus [GO:0005794]; late endosome [GO:0005770]; secretory granule [GO:0030141]; synaptic vesicle [GO:0008021]; trans-Golgi network transport vesicle [GO:0030140]	GO:0003924; GO:0003925; GO:0005525; GO:0005770; GO:0005794; GO:0006887; GO:0006904; GO:0008021; GO:0009306; GO:0016324; GO:0030140; GO:0030141; GO:0032456; GO:0043197; GO:0045732; GO:0045921; GO:0048210; GO:0060271; GO:0070382; GO:0072659; GO:0090522; GO:0098969; GO:1990504; GO:2000294	G protein activity [GO:0003925]; GTP binding [GO:0005525]; GTPase activity [GO:0003924]
col-49	44989	Cuticle collagen 49	Caenorhabditis elegans	1	1	2	3	3	3	12990880	1.09997	20.7257	11.051	0.000105838	0.000965583	1.7747	0.0403347	0.33403	0.623859	DR - AL	DR vs AL	limma	0.000105838	0.000965583	TRUE	hit	12990880	collagen and cuticulin-based cuticle development [GO:0040002]		GO:0040002; GO:0042302	structural constituent of cuticle [GO:0042302]
CELE_F13H8.3	19431	Inosine/uridine-preferring nucleoside hydrolase domain-containing protein	Caenorhabditis elegans	1	1	2	3	3	3	12320856	-0.922507	20.0687	-11.0468	0.000106031	0.000965583	1.77261	0.0404101	0.33432	0.623859	DR - AL	DR vs AL	limma	0.000106031	0.000965583	FALSE	candidate	12320856	nucleobase-containing compound metabolic process [GO:0006139]		GO:0006139; GO:0016799	hydrolase activity, hydrolyzing N-glycosyl compounds [GO:0016799]
imp-1	564	IntraMembrane Protease (IMPAS) family	Caenorhabditis elegans	1	1	2	3	4	4	8189290	-0.650944	20.8262	-11.0451	0.000106109	0.000965583	1.77177	0.0404405	0.334437	0.623859	DR - AL	DR vs AL	limma	0.000106109	0.000965583	FALSE	candidate	8189290	negative regulation of membrane protein ectodomain proteolysis [GO:0051045]; response to organic substance [GO:0010033]	extracellular matrix [GO:0031012]; extracellular space [GO:0005615]	GO:0002020; GO:0005615; GO:0008191; GO:0010033; GO:0031012; GO:0046872; GO:0051045	metal ion binding [GO:0046872]; metalloendopeptidase inhibitor activity [GO:0008191]; protease binding [GO:0002020]
dnj-11	94216	DnaJ homolog subfamily C member 2	Caenorhabditis elegans	1	1	2	3	16	16	405830202	-0.622646	24.535	-11.0423	0.00010624	0.000965583	1.77036	0.0404916	0.334632	0.623859	DR - AL	DR vs AL	limma	0.00010624	0.000965583	FALSE	candidate	405830202	'de novo' cotranslational protein folding [GO:0051083]; regulation of translational fidelity [GO:0006450]	cytosol [GO:0005829]	GO:0005829; GO:0006450; GO:0030544; GO:0043022; GO:0051083	Hsp70 protein binding [GO:0030544]; ribosome binding [GO:0043022]
CELE_JC8.7	62291	Zinc finger, CCHC-type	Caenorhabditis elegans	1	1	2	3	5	5	7604128	-0.609585	20.0327	-11.0381	0.000106435	0.000965995	1.76826	0.0405678	0.334924	0.623859	DR - AL	DR vs AL	limma	0.000106435	0.000965995	FALSE	candidate	7604128	D damage response [GO:0006974]	chromosome [GO:0005694]; nucleus [GO:0005634]	GO:0005634; GO:0005694; GO:0006974; GO:0042393; GO:0072572	histone binding [GO:0042393]; poly-ADP-D-ribose binding [GO:0072572]
obr-3	8	PH domain-containing protein	Caenorhabditis elegans	1	1	2	3	5	5	19927819	0.513124	22.1733	11.0319	0.000106726	0.000967278	1.76513	0.0406814	0.335358	0.623859	DR - AL	DR vs AL	limma	0.000106726	0.000967278	FALSE	no hit	19927819	endocytosis [GO:0006897]; exocytosis [GO:0006887]; maintenance of cell polarity [GO:0030011]; piecemeal microautophagy of the nucleus [GO:0034727]; regulation of multicellular organism growth [GO:0040014]; transforming growth factor beta receptor signaling pathway [GO:0007179]	cortical endoplasmic reticulum [GO:0032541]; cytosol [GO:0005829]; membrane [GO:0016020]	GO:0005829; GO:0006887; GO:0006897; GO:0007179; GO:0015248; GO:0015485; GO:0016020; GO:0030011; GO:0032541; GO:0034727; GO:0040014	cholesterol binding [GO:0015485]; sterol transporter activity [GO:0015248]
prmt-1	9	Protein arginine N-methyltransferase 1	Caenorhabditis elegans	1	1	2	3	19	19	785583824	-0.631941	26.0894	-11.016	0.000107469	0.000970761	1.75716	0.0409712	0.336458	0.623859	DR - AL	DR vs AL	limma	0.000107469	0.000970761	FALSE	candidate	785583824	heat acclimation [GO:0010286]; methylation [GO:0032259]; negative regulation of protein binding [GO:0032091]; positive regulation of gene expression [GO:0010628]; positive regulation of protein localization to nucleus [GO:1900182]; regulation of dauer entry [GO:1905909]; regulation of gene expression [GO:0010468]; regulation of lipid storage [GO:0010883]; response to oxidative stress [GO:0006979]…	cytoplasm [GO:0005737]; endoplasmic reticulum [GO:0005783]; nucleus [GO:0005634]	GO:0005634; GO:0005737; GO:0005783; GO:0006979; GO:0009411; GO:0010286; GO:0010468; GO:0010628; GO:0010883; GO:0016274; GO:0032091; GO:0032259; GO:0035241; GO:0035242; GO:0042594; GO:0140939; GO:0140940; GO:1900182; GO:1904047; GO:1905909	histone H2A methyltransferase activity [GO:0140940]; histone H4 methyltransferase activity [GO:0140939]; protein-arginine N-methyltransferase activity [GO:0016274]; protein-arginine omega-N asymmetric methyltransferase activity [GO:0035242]; protein-arginine omega-N monomethyltransferase activity [GO:0035241]; S-adenosyl-L-methionine binding [GO:1904047]
ech-8	17761	Enoyl-CoA Hydratase	Caenorhabditis elegans	1	1	2	3	11	12	68524052	0.634362	24.0008	11.0154	0.0001075	0.000970761	1.75684	0.040983	0.336503	0.623859	DR - AL	DR vs AL	limma	0.0001075	0.000970761	FALSE	candidate	68524052	fatty acid beta-oxidation [GO:0006635]	peroxisome [GO:0005777]	GO:0003857; GO:0005777; GO:0006635; GO:0070403	3-hydroxyacyl-CoA dehydrogenase activity [GO:0003857]; D+ binding [GO:0070403]
aat-1	19834	Large neutral amino acids transporter small subunit 1	Caenorhabditis elegans	1	1	2	3	3	3	27376494	1.00639	21.8041	11.0141	0.000107561	0.000970761	1.75618	0.041007	0.336594	0.623859	DR - AL	DR vs AL	limma	0.000107561	0.000970761	TRUE	hit	27376494	intracellular amino acid homeostasis [GO:0080144]; L-arginine transmembrane transport [GO:1903826]; lysine transport [GO:0015819]; positive regulation of autophagy [GO:0010508]	lysosomal membrane [GO:0005765]; organelle membrane [GO:0031090]	GO:0005765; GO:0010508; GO:0015174; GO:0015189; GO:0015819; GO:0031090; GO:0061459; GO:0080144; GO:1903826	basic amino acid transmembrane transporter activity [GO:0015174]; L-arginine transmembrane transporter activity [GO:0061459]; L-lysine transmembrane transporter activity [GO:0015189]
CELE_F35G12.12	20058	26S proteasome non-ATPase regulatory subunit 5	Caenorhabditis elegans	1	1	2	3	18	18	167512484	-0.5164	25.6245	-10.9971	0.000108368	0.000975453	1.74762	0.0413203	0.337773	0.623859	DR - AL	DR vs AL	limma	0.000108368	0.000975453	FALSE	no hit	167512484	proteasome assembly [GO:0043248]	cytosol [GO:0005829]; proteasome complex [GO:0000502]	GO:0000502; GO:0005829; GO:0043248
cacn-1	5	Splicing factor Cactin	Caenorhabditis elegans	1	1	2	3	10	10	14622860	-0.652659	22.3697	-10.9967	0.000108384	0.000975453	1.74745	0.0413265	0.337796	0.623859	DR - AL	DR vs AL	limma	0.000108384	0.000975453	FALSE	candidate	14622860	gonad development [GO:0008406]; mR cis splicing, via spliceosome [GO:0045292]; mR splicing, via spliceosome [GO:0000398]; positive regulation of cell migration [GO:0030335]; regulation of cell migration [GO:0030334]; regulation of gene expression [GO:0010468]; regulation of Wnt signaling pathway [GO:0030111]	cytoplasm [GO:0005737]; nucleus [GO:0005634]; spliceosomal complex [GO:0005681]	GO:0000398; GO:0003723; GO:0005634; GO:0005681; GO:0005737; GO:0008406; GO:0010468; GO:0030111; GO:0030334; GO:0030335; GO:0045292	R binding [GO:0003723]
CELE_T25B2.2	2	Uncharacterized protein	Caenorhabditis elegans	1	1	2	3	8	8	42073369	0.653947	21.4468	10.9829	0.000109044	0.000980032	1.74048	0.0415826	0.338753	0.623859	DR - AL	DR vs AL	limma	0.000109044	0.000980032	FALSE	candidate	42073369
col-124	9	Nematode cuticle collagen N-terminal domain-containing protein	Caenorhabditis elegans	1	1	2	3	8	8	348928964	-0.61464	22.9406	-10.9692	0.000109702	0.000984304	1.73358	0.0418371	0.339697	0.623859	DR - AL	DR vs AL	limma	0.000109702	0.000984304	FALSE	candidate	348928964		collagen trimer [GO:0005581]; membrane [GO:0016020]	GO:0005581; GO:0016020; GO:0042302	structural constituent of cuticle [GO:0042302]
cha-1	32756	Choline O-acetyltransferase	Caenorhabditis elegans	1	1	2	3	5	5	107244176	0.961846	21.4041	10.9667	0.000109825	0.000984304	1.7323	0.0418846	0.339873	0.623859	DR - AL	DR vs AL	limma	0.000109825	0.000984304	FALSE	candidate	107244176	acetylcholine biosynthetic process [GO:0008292]; neuromuscular synaptic transmission [GO:0007274]	cytoplasm [GO:0005737]; cytosol [GO:0005829]; excitatory synapse [GO:0060076]; neuron projection [GO:0043005]; neuronal cell body [GO:0043025]; organelle membrane [GO:0031090]; plasma membrane [GO:0005886]; synapse [GO:0045202]	GO:0004102; GO:0005737; GO:0005829; GO:0005886; GO:0007274; GO:0008292; GO:0031090; GO:0043005; GO:0043025; GO:0045202; GO:0060076	choline O-acetyltransferase activity [GO:0004102]
lin-5	45970	Spindle apparatus protein lin-5	Caenorhabditis elegans	1	1	2	3	30	30	510393466	-0.688128	24.2897	-10.9548	0.000110402	0.000984821	1.72628	0.0421075	0.340694	0.623859	DR - AL	DR vs AL	limma	0.000110402	0.000984821	FALSE	candidate	510393466	ectodermal cell fate specification [GO:0001715]; egg-laying behavior [GO:0018991]; embryo development ending in birth or egg hatching [GO:0009792]; embryonic digestive tract development [GO:0048566]; locomotion [GO:0040011]; methylation [GO:0032259]; nematode larval development [GO:0002119]; nematode male tail tip morphogenesis [GO:0045138]; positive regulation of transcription by R polymerase II…	chromatin [GO:0000785]; nucleoplasm [GO:0005654]; nucleus [GO:0005634]	GO:0000785; GO:0001715; GO:0002119; GO:0003682; GO:0005634; GO:0005654; GO:0006355; GO:0009792; GO:0018991; GO:0032259; GO:0040011; GO:0040014; GO:0042800; GO:0045138; GO:0045944; GO:0046872; GO:0046975; GO:0048566	chromatin binding [GO:0003682]; histone H3K36 methyltransferase activity [GO:0046975]; histone H3K4 methyltransferase activity [GO:0042800]; metal ion binding [GO:0046872]
CELE_T28H11.7	23061	BAR domain-containing protein	Caenorhabditis elegans	1	1	2	3	0	3	1668891	0.541866	20.8196	10.9505	0.000110609	0.000984821	1.72413	0.0421873	0.340986	0.623859	DR - AL	DR vs AL	limma	0.000110609	0.000984821	FALSE	no hit	1668891
C02B10.3	44443	EGF-like domain-containing protein C02B10.3	Caenorhabditis elegans	1	1	2	3	11	11	174087032	1.01846	24.3958	10.9484	0.000110711	0.000984821	1.72307	0.0422267	0.341131	0.623859	DR - AL	DR vs AL	limma	0.000110711	0.000984821	TRUE	hit	174087032		membrane [GO:0016020]	GO:0005112; GO:0016020	Notch binding [GO:0005112]
M142.8	5	Protein-lysine N-methyltransferase M142.8	Caenorhabditis elegans	1	1	2	3	5	5	13988960	-0.761207	21.204	-10.9474	0.000110762	0.000984821	1.72255	0.0422462	0.341202	0.623859	DR - AL	DR vs AL	limma	0.000110762	0.000984821	FALSE	candidate	13988960	methylation [GO:0032259]	cytoplasm [GO:0005737]	GO:0003676; GO:0005737; GO:0016279; GO:0032259	nucleic acid binding [GO:0003676]; protein-lysine N-methyltransferase activity [GO:0016279]
clec-79	20528	C-type lectin domain-containing protein	Caenorhabditis elegans	1	1	2	3	3	5	14240278	0.516397	20.8576	10.9452	0.000110869	0.000984821	1.72144	0.0422873	0.341353	0.623859	DR - AL	DR vs AL	limma	0.000110869	0.000984821	FALSE	no hit	14240278
rps-3	48152	Small ribosomal subunit protein uS3	Caenorhabditis elegans	1	1	2	3	27	27	4528806016	-0.602588	28.1472	-10.9443	0.000110913	0.000984821	1.72098	0.0423045	0.341416	0.623859	DR - AL	DR vs AL	limma	0.000110913	0.000984821	FALSE	candidate	4528806016	positive regulation of apoptotic signaling pathway [GO:2001235]; translation [GO:0006412]	cytosolic small ribosomal subunit [GO:0022627]; nucleus [GO:0005634]	GO:0003723; GO:0003735; GO:0005634; GO:0006412; GO:0022627; GO:2001235	R binding [GO:0003723]; structural constituent of ribosome [GO:0003735]
C01B10.8	17539	Methyltransferase domain-containing protein	Caenorhabditis elegans	1	1	2	3	22	22	95429154	-0.506792	24.1274	-10.9435	0.000110951	0.000984821	1.72059	0.0423189	0.341468	0.623859	DR - AL	DR vs AL	limma	0.000110951	0.000984821	FALSE	no hit	95429154	methylation [GO:0032259]		GO:0016279; GO:0032259	protein-lysine N-methyltransferase activity [GO:0016279]
[truncated: 5,726 more rows]

## Sheet: Fig1C
Gene	ProteinID	ProteinDescription	Organism	foundinfiles	foundinfile_fractionated_proteintsv	foundinconditions	foundinreps	maxUniquePeptides	maxRazorPeptides	averageTotalIntensity	logFC	AveExpr	t	pvaluelimma	fdrlimma	B	pvaluefdrtool	qvalfdrtool	lfdrfdrtool	comparison	comparisonlabel	hit_annotation_method	pvalue	fdr	hit	hit_annotation	TotalIntensity	GO_bp	GO_cc	GO_ID	GO_mf
[truncated: 6,430 more rows]

## Sheet: Fig1D
Gene	comparison	comparisonlabel	F1	P0	hit_F1	hit_P0	hit	P0_zscore	F1_zscore	GO_bp	GO_cc	GO_ID	GO_mf	DownInBoth	UpInBoth
2O16	DR - AL	DR vs AL	-0.177695	-0.615483	no hit	candidate	candidate P0 - no hit F1	-1.48977	-0.938433		mitochondrion [GO:0005739]	GO:0005739		0	0
[truncated: 5,407 more rows]

## Sheet: Fig1F RPL34
AL_P0_fluo_per_pixel	DR_P0_fluo_per_pixel	AL_F1_fluo_per_pixel	DR_F1_fluo_per_pixel
[truncated: 282 more rows]

[truncated: 2 more sheets: Fig1F RPL-29, Fig1F RPN-9]
