# Supplementary material for: Dietary restriction shapes intergenerational ribosome abundance and early growth of Caenorhabditis elegans offspring
Source: PLoS Biol. 2026 Apr 9;24(4):e3003692. doi: 10.1371/journal.pbio.3003692 (PMC13065021; doi:10.1371/journal.pbio.3003692)
Supplement: S2 Data — (XLSX) [file pbio.3003692.s015.xlsx]

## Sheet: Fig2B_all_points
FieldIndex	Stage	Field	Condition	Value	IsInlier
3	hatch	FluoPerArea_norm_to_ref_AtEcdysis	control	1.11058	TRUE
3	hatch	FluoPerArea_norm_to_ref_AtEcdysis	control	0.881708	TRUE
3	hatch	FluoPerArea_norm_to_ref_AtEcdysis	control	0.97075	TRUE
3	hatch	FluoPerArea_norm_to_ref_AtEcdysis	control	1.07469	TRUE
3	hatch	FluoPerArea_norm_to_ref_AtEcdysis	control	0.990364	TRUE
3	hatch	FluoPerArea_norm_to_ref_AtEcdysis	control	0.969202	TRUE
3	hatch	FluoPerArea_norm_to_ref_AtEcdysis	control	1.06482	TRUE
3	hatch	FluoPerArea_norm_to_ref_AtEcdysis	control	0.987726	TRUE
3	hatch	FluoPerArea_norm_to_ref_AtEcdysis	control	1.00545	TRUE
3	hatch	FluoPerArea_norm_to_ref_AtEcdysis	control	1.03049	TRUE
3	hatch	FluoPerArea_norm_to_ref_AtEcdysis	control	0.944773	TRUE
3	hatch	FluoPerArea_norm_to_ref_AtEcdysis	control	1.02264	TRUE
3	hatch	FluoPerArea_norm_to_ref_AtEcdysis	control	1.15626	TRUE
3	hatch	FluoPerArea_norm_to_ref_AtEcdysis	control	1.07449	TRUE
3	hatch	FluoPerArea_norm_to_ref_AtEcdysis	control	0.989074	TRUE
3	hatch	FluoPerArea_norm_to_ref_AtEcdysis	control	1.04811	TRUE
3	hatch	FluoPerArea_norm_to_ref_AtEcdysis	control	0.792351	FALSE
3	hatch	FluoPerArea_norm_to_ref_AtEcdysis	control	1.02481	TRUE
3	hatch	FluoPerArea_norm_to_ref_AtEcdysis	control	1.01082	TRUE
3	hatch	FluoPerArea_norm_to_ref_AtEcdysis	control	0.955484	TRUE
3	hatch	FluoPerArea_norm_to_ref_AtEcdysis	control	0.886402	TRUE
3	hatch	FluoPerArea_norm_to_ref_AtEcdysis	control	0.951408	TRUE
3	hatch	FluoPerArea_norm_to_ref_AtEcdysis	control	1.05836	TRUE
3	hatch	FluoPerArea_norm_to_ref_AtEcdysis	control	0.979549	TRUE
3	hatch	FluoPerArea_norm_to_ref_AtEcdysis	control	1.04449	TRUE
3	hatch	FluoPerArea_norm_to_ref_AtEcdysis	control	0.907854	TRUE
3	hatch	FluoPerArea_norm_to_ref_AtEcdysis	control	1.02668	TRUE
3	hatch	FluoPerArea_norm_to_ref_AtEcdysis	control	1.04693	TRUE
3	hatch	FluoPerArea_norm_to_ref_AtEcdysis	control	1.06741	TRUE
3	hatch	FluoPerArea_norm_to_ref_AtEcdysis	control	0.995237	TRUE
3	hatch	FluoPerArea_norm_to_ref_AtEcdysis	control	1.01427	TRUE
3	hatch	FluoPerArea_norm_to_ref_AtEcdysis	control	0.983112	TRUE
3	hatch	FluoPerArea_norm_to_ref_AtEcdysis	control	0.998877	TRUE
3	hatch	FluoPerArea_norm_to_ref_AtEcdysis	control	0.971754	TRUE
3	hatch	FluoPerArea_norm_to_ref_AtEcdysis	control	0.983837	TRUE
3	hatch	FluoPerArea_norm_to_ref_AtEcdysis	control	1.02995	TRUE
3	hatch	FluoPerArea_norm_to_ref_AtEcdysis	control	1.14221	TRUE
3	hatch	FluoPerArea_norm_to_ref_AtEcdysis	control	1.03275	TRUE
3	hatch	FluoPerArea_norm_to_ref_AtEcdysis	control	0.961798	TRUE
3	hatch	FluoPerArea_norm_to_ref_AtEcdysis	control	1.04891	TRUE
3	hatch	FluoPerArea_norm_to_ref_AtEcdysis	control	0.951263	TRUE
3	hatch	FluoPerArea_norm_to_ref_AtEcdysis	control	1.01984	TRUE
3	hatch	FluoPerArea_norm_to_ref_AtEcdysis	control	1.01913	TRUE
3	hatch	FluoPerArea_norm_to_ref_AtEcdysis	control	1.09615	TRUE
3	hatch	FluoPerArea_norm_to_ref_AtEcdysis	control	1.04114	TRUE
3	hatch	FluoPerArea_norm_to_ref_AtEcdysis	control	0.932727	TRUE
3	hatch	FluoPerArea_norm_to_ref_AtEcdysis	control	0.786695	FALSE
3	hatch	FluoPerArea_norm_to_ref_AtEcdysis	control	0.973081	TRUE
3	hatch	FluoPerArea_norm_to_ref_AtEcdysis	control	0.964646	TRUE
3	hatch	FluoPerArea_norm_to_ref_AtEcdysis	control	1.01878	TRUE
3	hatch	FluoPerArea_norm_to_ref_AtEcdysis	control	0.948428	TRUE
3	hatch	FluoPerArea_norm_to_ref_AtEcdysis	control	1.02062	TRUE
3	hatch	FluoPerArea_norm_to_ref_AtEcdysis	control	0.992889	TRUE
3	hatch	FluoPerArea_norm_to_ref_AtEcdysis	control	1.07659	TRUE
3	hatch	FluoPerArea_norm_to_ref_AtEcdysis	control	1.00653	TRUE
3	hatch	FluoPerArea_norm_to_ref_AtEcdysis	control	1.01686	TRUE
3	hatch	FluoPerArea_norm_to_ref_AtEcdysis	control	0.951867	TRUE
3	hatch	FluoPerArea_norm_to_ref_AtEcdysis	control	0.955208	TRUE
3	hatch	FluoPerArea_norm_to_ref_AtEcdysis	control	1.07166	TRUE
3	hatch	FluoPerArea_norm_to_ref_AtEcdysis	control	0.959915	TRUE
3	hatch	FluoPerArea_norm_to_ref_AtEcdysis	control	1.03234	TRUE
3	hatch	FluoPerArea_norm_to_ref_AtEcdysis	control	0.994242	TRUE
3	hatch	FluoPerArea_norm_to_ref_AtEcdysis	control	0.907451	TRUE
3	hatch	FluoPerArea_norm_to_ref_AtEcdysis	control	0.932366	TRUE
3	hatch	FluoPerArea_norm_to_ref_AtEcdysis	control	0.914567	TRUE
3	hatch	FluoPerArea_norm_to_ref_AtEcdysis	control	1.04304	TRUE
3	hatch	FluoPerArea_norm_to_ref_AtEcdysis	control	1.00846	TRUE
3	hatch	FluoPerArea_norm_to_ref_AtEcdysis	control	0.964905	TRUE
3	hatch	FluoPerArea_norm_to_ref_AtEcdysis	control	0.979487	TRUE
3	hatch	FluoPerArea_norm_to_ref_AtEcdysis	control	0.983566	TRUE
3	hatch	FluoPerArea_norm_to_ref_AtEcdysis	control	0.966691	TRUE
3	hatch	FluoPerArea_norm_to_ref_AtEcdysis	control	0.892843	TRUE
3	hatch	FluoPerArea_norm_to_ref_AtEcdysis	control	1.04822	TRUE
3	hatch	FluoPerArea_norm_to_ref_AtEcdysis	control	1.05404	TRUE
3	hatch	FluoPerArea_norm_to_ref_AtEcdysis	control	1.08518	TRUE
3	hatch	FluoPerArea_norm_to_ref_AtEcdysis	control	1.0212	TRUE
3	hatch	FluoPerArea_norm_to_ref_AtEcdysis	control	1.05389	TRUE
3	hatch	FluoPerArea_norm_to_ref_AtEcdysis	control	1.01938	TRUE
3	hatch	FluoPerArea_norm_to_ref_AtEcdysis	control	0.953745	TRUE
3	hatch	FluoPerArea_norm_to_ref_AtEcdysis	control	0.995358	TRUE
3	hatch	FluoPerArea_norm_to_ref_AtEcdysis	control	1.01048	TRUE
3	hatch	FluoPerArea_norm_to_ref_AtEcdysis	control	0.945637	TRUE
3	hatch	FluoPerArea_norm_to_ref_AtEcdysis	control	1.04231	TRUE
3	hatch	FluoPerArea_norm_to_ref_AtEcdysis	control	0.983911	TRUE
3	hatch	FluoPerArea_norm_to_ref_AtEcdysis	control	1.05923	TRUE
3	hatch	FluoPerArea_norm_to_ref_AtEcdysis	control	1.00466	TRUE
3	hatch	FluoPerArea_norm_to_ref_AtEcdysis	control	0.955725	TRUE
3	hatch	FluoPerArea_norm_to_ref_AtEcdysis	control	0.965597	TRUE
3	hatch	FluoPerArea_norm_to_ref_AtEcdysis	control	1.01032	TRUE
3	hatch	FluoPerArea_norm_to_ref_AtEcdysis	control	0.945229	TRUE
3	hatch	FluoPerArea_norm_to_ref_AtEcdysis	control	0.973917	TRUE
3	hatch	FluoPerArea_norm_to_ref_AtEcdysis	control	1.08827	TRUE
3	hatch	FluoPerArea_norm_to_ref_AtEcdysis	control	0.979035	TRUE
3	hatch	FluoPerArea_norm_to_ref_AtEcdysis	control	1.08052	TRUE
3	hatch	FluoPerArea_norm_to_ref_AtEcdysis	control	1.06451	TRUE
3	hatch	FluoPerArea_norm_to_ref_AtEcdysis	control	0.950317	TRUE
3	hatch	FluoPerArea_norm_to_ref_AtEcdysis	control	1.04214	TRUE
3	hatch	FluoPerArea_norm_to_ref_AtEcdysis	control	0.956055	TRUE
3	hatch	FluoPerArea_norm_to_ref_AtEcdysis	control	0.957372	TRUE
3	hatch	FluoPerArea_norm_to_ref_AtEcdysis	control	1.07769	TRUE
3	hatch	FluoPerArea_norm_to_ref_AtEcdysis	control	0.913883	TRUE
3	hatch	FluoPerArea_norm_to_ref_AtEcdysis	control	1.01945	TRUE
3	hatch	FluoPerArea_norm_to_ref_AtEcdysis	control	0.989738	TRUE
3	hatch	FluoPerArea_norm_to_ref_AtEcdysis	control	1.00895	TRUE
3	hatch	FluoPerArea_norm_to_ref_AtEcdysis	control	1.09573	TRUE
3	hatch	FluoPerArea_norm_to_ref_AtEcdysis	control	1.02476	TRUE
3	hatch	FluoPerArea_norm_to_ref_AtEcdysis	control	1.05349	TRUE
3	hatch	FluoPerArea_norm_to_ref_AtEcdysis	control	0.97725	TRUE
3	hatch	FluoPerArea_norm_to_ref_AtEcdysis	control	0.9361	TRUE
3	hatch	FluoPerArea_norm_to_ref_AtEcdysis	control	1.00808	TRUE
3	hatch	FluoPerArea_norm_to_ref_AtEcdysis	control	1.14695	TRUE
3	hatch	FluoPerArea_norm_to_ref_AtEcdysis	control	1.02985	TRUE
3	hatch	FluoPerArea_norm_to_ref_AtEcdysis	control	0.870167	TRUE
3	hatch	FluoPerArea_norm_to_ref_AtEcdysis	control	0.959583	TRUE
3	hatch	FluoPerArea_norm_to_ref_AtEcdysis	control	0.936818	TRUE
3	hatch	FluoPerArea_norm_to_ref_AtEcdysis	control	1.01512	TRUE
3	hatch	FluoPerArea_norm_to_ref_AtEcdysis	control	0.936701	TRUE
3	hatch	FluoPerArea_norm_to_ref_AtEcdysis	control	1.00212	TRUE
3	hatch	FluoPerArea_norm_to_ref_AtEcdysis	control	1.00661	TRUE
3	hatch	FluoPerArea_norm_to_ref_AtEcdysis	control	0.936598	TRUE
3	hatch	FluoPerArea_norm_to_ref_AtEcdysis	control	1.01264	TRUE
3	hatch	FluoPerArea_norm_to_ref_AtEcdysis	control	0.982247	TRUE
3	hatch	FluoPerArea_norm_to_ref_AtEcdysis	control	0.756615	FALSE
3	hatch	FluoPerArea_norm_to_ref_AtEcdysis	control	0.865758	TRUE
3	hatch	FluoPerArea_norm_to_ref_AtEcdysis	control	1.15768	TRUE
3	hatch	FluoPerArea_norm_to_ref_AtEcdysis	control	1.13573	TRUE
3	hatch	FluoPerArea_norm_to_ref_AtEcdysis	control	0.915711	TRUE
3	hatch	FluoPerArea_norm_to_ref_AtEcdysis	control	0.980598	TRUE
3	hatch	FluoPerArea_norm_to_ref_AtEcdysis	control	1.01218	TRUE
3	hatch	FluoPerArea_norm_to_ref_AtEcdysis	control	0.98934	TRUE
3	hatch	FluoPerArea_norm_to_ref_AtEcdysis	control	0.984234	TRUE
3	hatch	FluoPerArea_norm_to_ref_AtEcdysis	control	0.972639	TRUE
3	hatch	FluoPerArea_norm_to_ref_AtEcdysis	control	1.27478	FALSE
3	hatch	FluoPerArea_norm_to_ref_AtEcdysis	control	1	TRUE
3	hatch	FluoPerArea_norm_to_ref_AtEcdysis	control	0.959954	TRUE
3	hatch	FluoPerArea_norm_to_ref_AtEcdysis	control	1.02826	TRUE
3	hatch	FluoPerArea_norm_to_ref_AtEcdysis	control	1.00967	TRUE
3	hatch	FluoPerArea_norm_to_ref_AtEcdysis	control	0.977026	TRUE
3	hatch	FluoPerArea_norm_to_ref_AtEcdysis	control	0.983068	TRUE
3	hatch	FluoPerArea_norm_to_ref_AtEcdysis	control	0.922408	TRUE
3	hatch	FluoPerArea_norm_to_ref_AtEcdysis	control	0.940973	TRUE
3	hatch	FluoPerArea_norm_to_ref_AtEcdysis	control	0.941973	TRUE
3	hatch	FluoPerArea_norm_to_ref_AtEcdysis	control	1.07032	TRUE
3	hatch	FluoPerArea_norm_to_ref_AtEcdysis	control	1.02018	TRUE
3	hatch	FluoPerArea_norm_to_ref_AtEcdysis	control	1.05832	TRUE
3	hatch	FluoPerArea_norm_to_ref_AtEcdysis	control	1.08087	TRUE
3	hatch	FluoPerArea_norm_to_ref_AtEcdysis	control	0.945284	TRUE
3	hatch	FluoPerArea_norm_to_ref_AtEcdysis	control	1.14866	TRUE
3	hatch	FluoPerArea_norm_to_ref_AtEcdysis	control	1.03856	TRUE
3	hatch	FluoPerArea_norm_to_ref_AtEcdysis	control	1.11387	TRUE
3	hatch	FluoPerArea_norm_to_ref_AtEcdysis	control	0.941693	TRUE
3	hatch	FluoPerArea_norm_to_ref_AtEcdysis	control	1.02873	TRUE
3	hatch	FluoPerArea_norm_to_ref_AtEcdysis	control	0.942367	TRUE
3	hatch	FluoPerArea_norm_to_ref_AtEcdysis	control	0.942451	TRUE
3	hatch	FluoPerArea_norm_to_ref_AtEcdysis	control	1.03778	TRUE
3	hatch	FluoPerArea_norm_to_ref_AtEcdysis	control	1.03675	TRUE
3	hatch	FluoPerArea_norm_to_ref_AtEcdysis	control	0.985476	TRUE
3	hatch	FluoPerArea_norm_to_ref_AtEcdysis	control	1.04833	TRUE
3	hatch	FluoPerArea_norm_to_ref_AtEcdysis	control	0.963652	TRUE
3	hatch	FluoPerArea_norm_to_ref_AtEcdysis	control	0.947731	TRUE
3	hatch	FluoPerArea_norm_to_ref_AtEcdysis	control	1.01951	TRUE
3	hatch	FluoPerArea_norm_to_ref_AtEcdysis	control	1.06493	TRUE
3	hatch	FluoPerArea_norm_to_ref_AtEcdysis	control	0.939042	TRUE
3	hatch	FluoPerArea_norm_to_ref_AtEcdysis	control	1.1013	TRUE
3	hatch	FluoPerArea_norm_to_ref_AtEcdysis	control	1.02659	TRUE
3	hatch	FluoPerArea_norm_to_ref_AtEcdysis	control	0.978469	TRUE
3	hatch	FluoPerArea_norm_to_ref_AtEcdysis	control	0.87463	TRUE
3	hatch	FluoPerArea_norm_to_ref_AtEcdysis	control	1.07278	TRUE
3	hatch	FluoPerArea_norm_to_ref_AtEcdysis	control	0.92166	TRUE
3	hatch	FluoPerArea_norm_to_ref_AtEcdysis	IAA	0.831846	TRUE
3	hatch	FluoPerArea_norm_to_ref_AtEcdysis	IAA	0.92202	TRUE
3	hatch	FluoPerArea_norm_to_ref_AtEcdysis	IAA	0.877028	TRUE
3	hatch	FluoPerArea_norm_to_ref_AtEcdysis	IAA	0.862398	TRUE
3	hatch	FluoPerArea_norm_to_ref_AtEcdysis	IAA	0.873216	TRUE
3	hatch	FluoPerArea_norm_to_ref_AtEcdysis	IAA	0.762113	TRUE
3	hatch	FluoPerArea_norm_to_ref_AtEcdysis	IAA	0.957568	TRUE
3	hatch	FluoPerArea_norm_to_ref_AtEcdysis	IAA	0.877647	TRUE
3	hatch	FluoPerArea_norm_to_ref_AtEcdysis	IAA	0.893895	TRUE
3	hatch	FluoPerArea_norm_to_ref_AtEcdysis	IAA	0.863338	TRUE
3	hatch	FluoPerArea_norm_to_ref_AtEcdysis	IAA	0.878106	TRUE
3	hatch	FluoPerArea_norm_to_ref_AtEcdysis	IAA	0.886218	TRUE
3	hatch	FluoPerArea_norm_to_ref_AtEcdysis	IAA	0.901463	TRUE
3	hatch	FluoPerArea_norm_to_ref_AtEcdysis	IAA	0.881255	TRUE
3	hatch	FluoPerArea_norm_to_ref_AtEcdysis	IAA	0.865127	TRUE
3	hatch	FluoPerArea_norm_to_ref_AtEcdysis	IAA	0.83109	TRUE
3	hatch	FluoPerArea_norm_to_ref_AtEcdysis	IAA	1.00548	TRUE
3	hatch	FluoPerArea_norm_to_ref_AtEcdysis	IAA	0.940302	TRUE
3	hatch	FluoPerArea_norm_to_ref_AtEcdysis	IAA	0.885368	TRUE
3	hatch	FluoPerArea_norm_to_ref_AtEcdysis	IAA	0.89711	TRUE
3	hatch	FluoPerArea_norm_to_ref_AtEcdysis	IAA	0.896359	TRUE
3	hatch	FluoPerArea_norm_to_ref_AtEcdysis	IAA	0.906951	TRUE
3	hatch	FluoPerArea_norm_to_ref_AtEcdysis	IAA	0.987737	TRUE
3	hatch	FluoPerArea_norm_to_ref_AtEcdysis	IAA	0.854253	TRUE
3	hatch	FluoPerArea_norm_to_ref_AtEcdysis	IAA	0.927325	TRUE
3	hatch	FluoPerArea_norm_to_ref_AtEcdysis	IAA	0.94074	TRUE
3	hatch	FluoPerArea_norm_to_ref_AtEcdysis	IAA	0.924855	TRUE
3	hatch	FluoPerArea_norm_to_ref_AtEcdysis	IAA	1.02551	TRUE
3	hatch	FluoPerArea_norm_to_ref_AtEcdysis	IAA	0.974161	TRUE
3	hatch	FluoPerArea_norm_to_ref_AtEcdysis	IAA	1.01555	TRUE
3	hatch	FluoPerArea_norm_to_ref_AtEcdysis	IAA	0.96559	TRUE
3	hatch	FluoPerArea_norm_to_ref_AtEcdysis	IAA	0.824097	TRUE
3	hatch	FluoPerArea_norm_to_ref_AtEcdysis	IAA	0.924463	TRUE
3	hatch	FluoPerArea_norm_to_ref_AtEcdysis	IAA	0.958055	TRUE
3	hatch	FluoPerArea_norm_to_ref_AtEcdysis	IAA	0.909464	TRUE
3	hatch	FluoPerArea_norm_to_ref_AtEcdysis	IAA	0.927318	TRUE
3	hatch	FluoPerArea_norm_to_ref_AtEcdysis	IAA	0.911914	TRUE
3	hatch	FluoPerArea_norm_to_ref_AtEcdysis	IAA	0.962594	TRUE
3	hatch	FluoPerArea_norm_to_ref_AtEcdysis	IAA	0.952554	TRUE
3	hatch	FluoPerArea_norm_to_ref_AtEcdysis	IAA	0.946937	TRUE
3	hatch	FluoPerArea_norm_to_ref_AtEcdysis	IAA	0.853267	TRUE
3	hatch	FluoPerArea_norm_to_ref_AtEcdysis	IAA	0.979652	TRUE
3	hatch	FluoPerArea_norm_to_ref_AtEcdysis	IAA	0.929205	TRUE
3	hatch	FluoPerArea_norm_to_ref_AtEcdysis	IAA	0.940154	TRUE
3	hatch	FluoPerArea_norm_to_ref_AtEcdysis	IAA	0.888201	TRUE
3	hatch	FluoPerArea_norm_to_ref_AtEcdysis	IAA	0.937177	TRUE
3	hatch	FluoPerArea_norm_to_ref_AtEcdysis	IAA	0.893542	TRUE
3	hatch	FluoPerArea_norm_to_ref_AtEcdysis	IAA	0.968615	TRUE
3	hatch	FluoPerArea_norm_to_ref_AtEcdysis	IAA	0.935045	TRUE
3	hatch	FluoPerArea_norm_to_ref_AtEcdysis	IAA	0.971937	TRUE
3	hatch	FluoPerArea_norm_to_ref_AtEcdysis	IAA	0.914193	TRUE
3	hatch	FluoPerArea_norm_to_ref_AtEcdysis	IAA	0.917646	TRUE
3	hatch	FluoPerArea_norm_to_ref_AtEcdysis	IAA	0.914229	TRUE
3	hatch	FluoPerArea_norm_to_ref_AtEcdysis	IAA	0.923152	TRUE
3	hatch	FluoPerArea_norm_to_ref_AtEcdysis	IAA	0.874435	TRUE
3	hatch	FluoPerArea_norm_to_ref_AtEcdysis	IAA	0.951037	TRUE
3	hatch	FluoPerArea_norm_to_ref_AtEcdysis	IAA	0.890509	TRUE
3	hatch	FluoPerArea_norm_to_ref_AtEcdysis	IAA	0.924477	TRUE
3	hatch	FluoPerArea_norm_to_ref_AtEcdysis	IAA	0.899449	TRUE
3	hatch	FluoPerArea_norm_to_ref_AtEcdysis	IAA	0.941095	TRUE
3	hatch	FluoPerArea_norm_to_ref_AtEcdysis	IAA	0.945123	TRUE
3	hatch	FluoPerArea_norm_to_ref_AtEcdysis	IAA	0.945779	TRUE
3	hatch	FluoPerArea_norm_to_ref_AtEcdysis	IAA	0.863471	TRUE
3	hatch	FluoPerArea_norm_to_ref_AtEcdysis	IAA	0.975739	TRUE
3	hatch	FluoPerArea_norm_to_ref_AtEcdysis	IAA	1.0003	TRUE
3	hatch	FluoPerArea_norm_to_ref_AtEcdysis	IAA	0.923759	TRUE
3	hatch	FluoPerArea_norm_to_ref_AtEcdysis	IAA	0.823991	TRUE
3	hatch	FluoPerArea_norm_to_ref_AtEcdysis	IAA	0.926337	TRUE
3	hatch	FluoPerArea_norm_to_ref_AtEcdysis	IAA	0.893118	TRUE
3	hatch	FluoPerArea_norm_to_ref_AtEcdysis	IAA	0.943652	TRUE
3	hatch	FluoPerArea_norm_to_ref_AtEcdysis	IAA	0.916078	TRUE
3	hatch	FluoPerArea_norm_to_ref_AtEcdysis	IAA	0.845532	TRUE
3	hatch	FluoPerArea_norm_to_ref_AtEcdysis	IAA	0.818864	TRUE
3	hatch	FluoPerArea_norm_to_ref_AtEcdysis	IAA	0.894572	TRUE
3	hatch	FluoPerArea_norm_to_ref_AtEcdysis	IAA	0.831923	TRUE
3	hatch	FluoPerArea_norm_to_ref_AtEcdysis	IAA	0.842002	TRUE
3	hatch	FluoPerArea_norm_to_ref_AtEcdysis	IAA	0.859777	TRUE
3	hatch	FluoPerArea_norm_to_ref_AtEcdysis	IAA	0.854524	TRUE
3	hatch	FluoPerArea_norm_to_ref_AtEcdysis	IAA	0.889676	TRUE
3	hatch	FluoPerArea_norm_to_ref_AtEcdysis	IAA	0.810376	TRUE
3	hatch	FluoPerArea_norm_to_ref_AtEcdysis	IAA	0.764512	TRUE
3	hatch	FluoPerArea_norm_to_ref_AtEcdysis	IAA	0.843622	TRUE
3	hatch	FluoPerArea_norm_to_ref_AtEcdysis	IAA	0.808999	TRUE
3	hatch	FluoPerArea_norm_to_ref_AtEcdysis	IAA	0.84086	TRUE
3	hatch	FluoPerArea_norm_to_ref_AtEcdysis	IAA	0.821812	TRUE
3	hatch	FluoPerArea_norm_to_ref_AtEcdysis	IAA	0.783146	TRUE
3	hatch	FluoPerArea_norm_to_ref_AtEcdysis	IAA	0.89264	TRUE
3	hatch	FluoPerArea_norm_to_ref_AtEcdysis	IAA	0.82434	TRUE
3	hatch	FluoPerArea_norm_to_ref_AtEcdysis	IAA	0.828383	TRUE
3	hatch	FluoPerArea_norm_to_ref_AtEcdysis	IAA	0.839015	TRUE
3	hatch	FluoPerArea_norm_to_ref_AtEcdysis	IAA	0.840894	TRUE
3	hatch	FluoPerArea_norm_to_ref_AtEcdysis	IAA	0.928842	TRUE
3	hatch	FluoPerArea_norm_to_ref_AtEcdysis	IAA	0.917537	TRUE
3	hatch	FluoPerArea_norm_to_ref_AtEcdysis	IAA	0.842105	TRUE
3	hatch	FluoPerArea_norm_to_ref_AtEcdysis	IAA	0.974601	TRUE
3	hatch	FluoPerArea_norm_to_ref_AtEcdysis	IAA	0.926689	TRUE
3	hatch	FluoPerArea_norm_to_ref_AtEcdysis	IAA	0.899852	TRUE
3	hatch	FluoPerArea_norm_to_ref_AtEcdysis	IAA	0.867795	TRUE
3	hatch	FluoPerArea_norm_to_ref_AtEcdysis	IAA	0.797377	TRUE
3	hatch	FluoPerArea_norm_to_ref_AtEcdysis	IAA	0.840386	TRUE
3	hatch	FluoPerArea_norm_to_ref_AtEcdysis	IAA	0.848153	TRUE
3	hatch	FluoPerArea_norm_to_ref_AtEcdysis	IAA	0.840344	TRUE
3	hatch	FluoPerArea_norm_to_ref_AtEcdysis	IAA	0.868968	TRUE
3	hatch	FluoPerArea_norm_to_ref_AtEcdysis	IAA	0.9273	TRUE
3	hatch	FluoPerArea_norm_to_ref_AtEcdysis	IAA	0.884358	TRUE
3	hatch	FluoPerArea_norm_to_ref_AtEcdysis	IAA	0.858541	TRUE
3	hatch	FluoPerArea_norm_to_ref_AtEcdysis	IAA	0.865368	TRUE
3	hatch	FluoPerArea_norm_to_ref_AtEcdysis	IAA	0.911475	TRUE
3	hatch	FluoPerArea_norm_to_ref_AtEcdysis	IAA	0.87029	TRUE
3	hatch	FluoPerArea_norm_to_ref_AtEcdysis	IAA	0.917896	TRUE
3	hatch	FluoPerArea_norm_to_ref_AtEcdysis	IAA	0.915621	TRUE
3	hatch	FluoPerArea_norm_to_ref_AtEcdysis	IAA	0.910168	TRUE
3	hatch	FluoPerArea_norm_to_ref_AtEcdysis	IAA	0.937479	TRUE
3	hatch	FluoPerArea_norm_to_ref_AtEcdysis	IAA	1.05993	FALSE
3	hatch	FluoPerArea_norm_to_ref_AtEcdysis	IAA	0.918705	TRUE
3	hatch	FluoPerArea_norm_to_ref_AtEcdysis	IAA	0.884595	TRUE
3	hatch	FluoPerArea_norm_to_ref_AtEcdysis	IAA	0.871485	TRUE
3	hatch	FluoPerArea_norm_to_ref_AtEcdysis	IAA	0.863181	TRUE
3	hatch	FluoPerArea_norm_to_ref_AtEcdysis	IAA	0.759767	TRUE
3	hatch	FluoPerArea_norm_to_ref_AtEcdysis	IAA	0.873645	TRUE
3	hatch	FluoPerArea_norm_to_ref_AtEcdysis	IAA	0.958782	TRUE
3	hatch	FluoPerArea_norm_to_ref_AtEcdysis	IAA	0.84295	TRUE
3	hatch	FluoPerArea_norm_to_ref_AtEcdysis	IAA	0.946942	TRUE
3	hatch	FluoPerArea_norm_to_ref_AtEcdysis	IAA	0.865871	TRUE
3	hatch	FluoPerArea_norm_to_ref_AtEcdysis	IAA	0.939458	TRUE
3	hatch	FluoPerArea_norm_to_ref_AtEcdysis	IAA	0.882945	TRUE
3	hatch	FluoPerArea_norm_to_ref_AtEcdysis	IAA	0.726825	FALSE
3	hatch	FluoPerArea_norm_to_ref_AtEcdysis	IAA	0.964075	TRUE
3	hatch	FluoPerArea_norm_to_ref_AtEcdysis	IAA	0.943806	TRUE
3	hatch	FluoPerArea_norm_to_ref_AtEcdysis	IAA	0.843168	TRUE
3	hatch	FluoPerArea_norm_to_ref_AtEcdysis	IAA	0.968322	TRUE
3	hatch	FluoPerArea_norm_to_ref_AtEcdysis	IAA	0.903114	TRUE
3	hatch	FluoPerArea_norm_to_ref_AtEcdysis	IAA	0.907444	TRUE
3	hatch	FluoPerArea_norm_to_ref_AtEcdysis	IAA	0.92837	TRUE
3	hatch	FluoPerArea_norm_to_ref_AtEcdysis	IAA	0.850393	TRUE
3	hatch	FluoPerArea_norm_to_ref_AtEcdysis	IAA	0.7955	TRUE
3	hatch	FluoPerArea_norm_to_ref_AtEcdysis	IAA	0.950917	TRUE
3	hatch	FluoPerArea_norm_to_ref_AtEcdysis	IAA	0.969775	TRUE
3	hatch	FluoPerArea_norm_to_ref_AtEcdysis	IAA	0.899443	TRUE
3	hatch	FluoPerArea_norm_to_ref_AtEcdysis	IAA	0.989611	TRUE
3	hatch	FluoPerArea_norm_to_ref_AtEcdysis	IAA	0.838997	TRUE
3	hatch	FluoPerArea_norm_to_ref_AtEcdysis	IAA	0.940636	TRUE
3	hatch	FluoPerArea_norm_to_ref_AtEcdysis	IAA	0.973526	TRUE
3	hatch	FluoPerArea_norm_to_ref_AtEcdysis	IAA	0.970012	TRUE
3	hatch	FluoPerArea_norm_to_ref_AtEcdysis	IAA	0.863121	TRUE
3	hatch	FluoPerArea_norm_to_ref_AtEcdysis	IAA	0.960975	TRUE
3	hatch	FluoPerArea_norm_to_ref_AtEcdysis	IAA	0.890312	TRUE
3	hatch	FluoPerArea_norm_to_ref_AtEcdysis	IAA	0.951077	TRUE
3	hatch	FluoPerArea_norm_to_ref_AtEcdysis	IAA	0.945677	TRUE
3	hatch	FluoPerArea_norm_to_ref_AtEcdysis	IAA	0.908907	TRUE
3	hatch	FluoPerArea_norm_to_ref_AtEcdysis	IAA	0.887643	TRUE
3	hatch	FluoPerArea_norm_to_ref_AtEcdysis	IAA	0.89072	TRUE
3	hatch	FluoPerArea_norm_to_ref_AtEcdysis	IAA	0.995344	TRUE
3	hatch	FluoPerArea_norm_to_ref_AtEcdysis	IAA	0.842255	TRUE
3	hatch	FluoPerArea_norm_to_ref_AtEcdysis	IAA	0.974171	TRUE
3	hatch	FluoPerArea_norm_to_ref_AtEcdysis	IAA	0.920027	TRUE
3	hatch	FluoPerArea_norm_to_ref_AtEcdysis	IAA	0.931321	TRUE
3	hatch	FluoPerArea_norm_to_ref_AtEcdysis	IAA	0.90002	TRUE
3	hatch	FluoPerArea_norm_to_ref_AtEcdysis	IAA	0.930286	TRUE
3	hatch	FluoPerArea_norm_to_ref_AtEcdysis	IAA	0.952346	TRUE
3	hatch	FluoPerArea_norm_to_ref_AtEcdysis	IAA	0.982487	TRUE
3	hatch	FluoPerArea_norm_to_ref_AtEcdysis	IAA	0.932334	TRUE
3	hatch	FluoPerArea_norm_to_ref_AtEcdysis	IAA	0.929212	TRUE
3	hatch	FluoPerArea_norm_to_ref_AtEcdysis	IAA	0.955962	TRUE
3	hatch	FluoPerArea_norm_to_ref_AtEcdysis	IAA	0.905288	TRUE
3	hatch	FluoPerArea_norm_to_ref_AtEcdysis	IAA	0.92014	TRUE
3	hatch	FluoPerArea_norm_to_ref_AtEcdysis	IAA	0.981627	TRUE
3	hatch	FluoPerArea_norm_to_ref_AtEcdysis	IAA	0.906655	TRUE
3	hatch	FluoPerArea_norm_to_ref_AtEcdysis	IAA	0.951522	TRUE
3	hatch	FluoPerArea_norm_to_ref_AtEcdysis	IAA	0.92146	TRUE
3	M1	FluoPerArea_norm_to_ref_AtEcdysis	control	1.07485	TRUE
3	M1	FluoPerArea_norm_to_ref_AtEcdysis	control	1.02409	TRUE
3	M1	FluoPerArea_norm_to_ref_AtEcdysis	control	0.9578	TRUE
3	M1	FluoPerArea_norm_to_ref_AtEcdysis	control	1.00021	TRUE
3	M1	FluoPerArea_norm_to_ref_AtEcdysis	control	1.01117	TRUE
3	M1	FluoPerArea_norm_to_ref_AtEcdysis	control	0.978265	TRUE
3	M1	FluoPerArea_norm_to_ref_AtEcdysis	control	1.00969	TRUE
3	M1	FluoPerArea_norm_to_ref_AtEcdysis	control	0.953511	TRUE
3	M1	FluoPerArea_norm_to_ref_AtEcdysis	control	1.00723	TRUE
3	M1	FluoPerArea_norm_to_ref_AtEcdysis	control	0.9873	TRUE
3	M1	FluoPerArea_norm_to_ref_AtEcdysis	control	1.01161	TRUE
3	M1	FluoPerArea_norm_to_ref_AtEcdysis	control	0.963962	TRUE
3	M1	FluoPerArea_norm_to_ref_AtEcdysis	control	1.00237	TRUE
3	M1	FluoPerArea_norm_to_ref_AtEcdysis	control	1.01414	TRUE
3	M1	FluoPerArea_norm_to_ref_AtEcdysis	control	0.977953	TRUE
3	M1	FluoPerArea_norm_to_ref_AtEcdysis	control	0.915331	TRUE
3	M1	FluoPerArea_norm_to_ref_AtEcdysis	control	0.926979	TRUE
3	M1	FluoPerArea_norm_to_ref_AtEcdysis	control	1.0376	TRUE
3	M1	FluoPerArea_norm_to_ref_AtEcdysis	control	1.00084	TRUE
3	M1	FluoPerArea_norm_to_ref_AtEcdysis	control	0.983877	TRUE
3	M1	FluoPerArea_norm_to_ref_AtEcdysis	control	0.995045	TRUE
3	M1	FluoPerArea_norm_to_ref_AtEcdysis	control	1.02763	TRUE
3	M1	FluoPerArea_norm_to_ref_AtEcdysis	control	0.998793	TRUE
3	M1	FluoPerArea_norm_to_ref_AtEcdysis	control	1.01857	TRUE
3	M1	FluoPerArea_norm_to_ref_AtEcdysis	control	1.01106	TRUE
3	M1	FluoPerArea_norm_to_ref_AtEcdysis	control	1.02278	TRUE
3	M1	FluoPerArea_norm_to_ref_AtEcdysis	control	0.993966	TRUE
3	M1	FluoPerArea_norm_to_ref_AtEcdysis	control	0.97139	TRUE
3	M1	FluoPerArea_norm_to_ref_AtEcdysis	control	1.0106	TRUE
3	M1	FluoPerArea_norm_to_ref_AtEcdysis	control	1.0292	TRUE
3	M1	FluoPerArea_norm_to_ref_AtEcdysis	control	1.00063	TRUE
3	M1	FluoPerArea_norm_to_ref_AtEcdysis	control	0.996329	TRUE
3	M1	FluoPerArea_norm_to_ref_AtEcdysis	control	0.961203	TRUE
3	M1	FluoPerArea_norm_to_ref_AtEcdysis	control	1.03564	TRUE
3	M1	FluoPerArea_norm_to_ref_AtEcdysis	control	0.998935	TRUE
3	M1	FluoPerArea_norm_to_ref_AtEcdysis	control	1.03016	TRUE
3	M1	FluoPerArea_norm_to_ref_AtEcdysis	control	1.00325	TRUE
3	M1	FluoPerArea_norm_to_ref_AtEcdysis	control	1.02689	TRUE
3	M1	FluoPerArea_norm_to_ref_AtEcdysis	control	0.980087	TRUE
3	M1	FluoPerArea_norm_to_ref_AtEcdysis	control	0.979741	TRUE
3	M1	FluoPerArea_norm_to_ref_AtEcdysis	control	0.988713	TRUE
3	M1	FluoPerArea_norm_to_ref_AtEcdysis	control	1.02487	TRUE
3	M1	FluoPerArea_norm_to_ref_AtEcdysis	control	0.93104	TRUE
3	M1	FluoPerArea_norm_to_ref_AtEcdysis	control	1.05199	TRUE
3	M1	FluoPerArea_norm_to_ref_AtEcdysis	control	1.05235	TRUE
3	M1	FluoPerArea_norm_to_ref_AtEcdysis	control	1.00017	TRUE
3	M1	FluoPerArea_norm_to_ref_AtEcdysis	control	0.964252	TRUE
3	M1	FluoPerArea_norm_to_ref_AtEcdysis	control	0.975522	TRUE
3	M1	FluoPerArea_norm_to_ref_AtEcdysis	control	1.02646	TRUE
3	M1	FluoPerArea_norm_to_ref_AtEcdysis	control	0.988951	TRUE
3	M1	FluoPerArea_norm_to_ref_AtEcdysis	control	1.03617	TRUE
3	M1	FluoPerArea_norm_to_ref_AtEcdysis	control	1.02979	TRUE
3	M1	FluoPerArea_norm_to_ref_AtEcdysis	control	0.938833	TRUE
3	M1	FluoPerArea_norm_to_ref_AtEcdysis	control	0.973082	TRUE
3	M1	FluoPerArea_norm_to_ref_AtEcdysis	control	0.971168	TRUE
3	M1	FluoPerArea_norm_to_ref_AtEcdysis	control	0.926442	TRUE
3	M1	FluoPerArea_norm_to_ref_AtEcdysis	control	0.968568	TRUE
3	M1	FluoPerArea_norm_to_ref_AtEcdysis	control	0.917672	TRUE
3	M1	FluoPerArea_norm_to_ref_AtEcdysis	control	0.999976	TRUE
3	M1	FluoPerArea_norm_to_ref_AtEcdysis	control	0.989159	TRUE
3	M1	FluoPerArea_norm_to_ref_AtEcdysis	control	0.962099	TRUE
3	M1	FluoPerArea_norm_to_ref_AtEcdysis	control	0.992658	TRUE
3	M1	FluoPerArea_norm_to_ref_AtEcdysis	control	0.974885	TRUE
3	M1	FluoPerArea_norm_to_ref_AtEcdysis	control	0.946156	TRUE
3	M1	FluoPerArea_norm_to_ref_AtEcdysis	control	0.905516	TRUE
3	M1	FluoPerArea_norm_to_ref_AtEcdysis	control	0.950318	TRUE
3	M1	FluoPerArea_norm_to_ref_AtEcdysis	control	1.0626	TRUE
3	M1	FluoPerArea_norm_to_ref_AtEcdysis	control	0.943853	TRUE
3	M1	FluoPerArea_norm_to_ref_AtEcdysis	control	0.965671	TRUE
3	M1	FluoPerArea_norm_to_ref_AtEcdysis	control	1.0217	TRUE
3	M1	FluoPerArea_norm_to_ref_AtEcdysis	control	1.03311	TRUE
3	M1	FluoPerArea_norm_to_ref_AtEcdysis	control	0.938381	TRUE
3	M1	FluoPerArea_norm_to_ref_AtEcdysis	control	0.991724	TRUE
3	M1	FluoPerArea_norm_to_ref_AtEcdysis	control	0.980235	TRUE
3	M1	FluoPerArea_norm_to_ref_AtEcdysis	control	0.964873	TRUE
3	M1	FluoPerArea_norm_to_ref_AtEcdysis	control	0.961624	TRUE
3	M1	FluoPerArea_norm_to_ref_AtEcdysis	control	1	TRUE
3	M1	FluoPerArea_norm_to_ref_AtEcdysis	control	0.969753	TRUE
3	M1	FluoPerArea_norm_to_ref_AtEcdysis	control	0.94517	TRUE
3	M1	FluoPerArea_norm_to_ref_AtEcdysis	control	0.934687	TRUE
3	M1	FluoPerArea_norm_to_ref_AtEcdysis	control	1.01686	TRUE
3	M1	FluoPerArea_norm_to_ref_AtEcdysis	control	0.956946	TRUE
3	M1	FluoPerArea_norm_to_ref_AtEcdysis	control	0.95193	TRUE
3	M1	FluoPerArea_norm_to_ref_AtEcdysis	control	0.981781	TRUE
3	M1	FluoPerArea_norm_to_ref_AtEcdysis	control	0.99332	TRUE
3	M1	FluoPerArea_norm_to_ref_AtEcdysis	control	0.970197	TRUE
3	M1	FluoPerArea_norm_to_ref_AtEcdysis	control	0.957691	TRUE
3	M1	FluoPerArea_norm_to_ref_AtEcdysis	control	0.952907	TRUE
3	M1	FluoPerArea_norm_to_ref_AtEcdysis	control	0.957724	TRUE
3	M1	FluoPerArea_norm_to_ref_AtEcdysis	control	0.920043	TRUE
3	M1	FluoPerArea_norm_to_ref_AtEcdysis	control	0.993121	TRUE
3	M1	FluoPerArea_norm_to_ref_AtEcdysis	control	1.01186	TRUE
3	M1	FluoPerArea_norm_to_ref_AtEcdysis	control	0.97495	TRUE
3	M1	FluoPerArea_norm_to_ref_AtEcdysis	control	0.960018	TRUE
3	M1	FluoPerArea_norm_to_ref_AtEcdysis	control	0.994943	TRUE
3	M1	FluoPerArea_norm_to_ref_AtEcdysis	control	0.980231	TRUE
3	M1	FluoPerArea_norm_to_ref_AtEcdysis	control	0.98058	TRUE
3	M1	FluoPerArea_norm_to_ref_AtEcdysis	control	0.652998	FALSE
3	M1	FluoPerArea_norm_to_ref_AtEcdysis	control	0.836868	FALSE
3	M1	FluoPerArea_norm_to_ref_AtEcdysis	control	0.938997	TRUE
3	M1	FluoPerArea_norm_to_ref_AtEcdysis	control	0.926609	TRUE
3	M1	FluoPerArea_norm_to_ref_AtEcdysis	control	0.946536	TRUE
3	M1	FluoPerArea_norm_to_ref_AtEcdysis	control	0.910455	TRUE
3	M1	FluoPerArea_norm_to_ref_AtEcdysis	control	0.928533	TRUE
3	M1	FluoPerArea_norm_to_ref_AtEcdysis	control	0.971217	TRUE
3	M1	FluoPerArea_norm_to_ref_AtEcdysis	control	0.936703	TRUE
3	M1	FluoPerArea_norm_to_ref_AtEcdysis	control	0.940658	TRUE
3	M1	FluoPerArea_norm_to_ref_AtEcdysis	control	0.983987	TRUE
3	M1	FluoPerArea_norm_to_ref_AtEcdysis	control	0.93637	TRUE
3	M1	FluoPerArea_norm_to_ref_AtEcdysis	control	0.915433	TRUE
3	M1	FluoPerArea_norm_to_ref_AtEcdysis	control	0.921511	TRUE
3	M1	FluoPerArea_norm_to_ref_AtEcdysis	control	1.07473	TRUE
3	M1	FluoPerArea_norm_to_ref_AtEcdysis	control	1.11502	TRUE
3	M1	FluoPerArea_norm_to_ref_AtEcdysis	control	1.02895	TRUE
3	M1	FluoPerArea_norm_to_ref_AtEcdysis	control	1.0272	TRUE
3	M1	FluoPerArea_norm_to_ref_AtEcdysis	control	1.02271	TRUE
3	M1	FluoPerArea_norm_to_ref_AtEcdysis	control	1.03126	TRUE
3	M1	FluoPerArea_norm_to_ref_AtEcdysis	control	1.03984	TRUE
3	M1	FluoPerArea_norm_to_ref_AtEcdysis	control	0.98654	TRUE
3	M1	FluoPerArea_norm_to_ref_AtEcdysis	control	1.06311	TRUE
3	M1	FluoPerArea_norm_to_ref_AtEcdysis	control	1.01613	TRUE
3	M1	FluoPerArea_norm_to_ref_AtEcdysis	control	1.04587	TRUE
3	M1	FluoPerArea_norm_to_ref_AtEcdysis	control	1.08846	TRUE
3	M1	FluoPerArea_norm_to_ref_AtEcdysis	control	1.03903	TRUE
3	M1	FluoPerArea_norm_to_ref_AtEcdysis	control	1.05656	TRUE
3	M1	FluoPerArea_norm_to_ref_AtEcdysis	control	0.973693	TRUE
3	M1	FluoPerArea_norm_to_ref_AtEcdysis	control	1.07593	TRUE
3	M1	FluoPerArea_norm_to_ref_AtEcdysis	control	1.03852	TRUE
3	M1	FluoPerArea_norm_to_ref_AtEcdysis	control	0.850613	FALSE
3	M1	FluoPerArea_norm_to_ref_AtEcdysis	control	1.0225	TRUE
3	M1	FluoPerArea_norm_to_ref_AtEcdysis	control	1.08499	TRUE
3	M1	FluoPerArea_norm_to_ref_AtEcdysis	control	1.05031	TRUE
3	M1	FluoPerArea_norm_to_ref_AtEcdysis	control	0.998179	TRUE
3	M1	FluoPerArea_norm_to_ref_AtEcdysis	control	0.997607	TRUE
3	M1	FluoPerArea_norm_to_ref_AtEcdysis	control	1.03594	TRUE
3	M1	FluoPerArea_norm_to_ref_AtEcdysis	control	0.947654	TRUE
3	M1	FluoPerArea_norm_to_ref_AtEcdysis	control	0.979968	TRUE
3	M1	FluoPerArea_norm_to_ref_AtEcdysis	control	1.00212	TRUE
3	M1	FluoPerArea_norm_to_ref_AtEcdysis	control	1.04125	TRUE
3	M1	FluoPerArea_norm_to_ref_AtEcdysis	control	1.03496	TRUE
3	M1	FluoPerArea_norm_to_ref_AtEcdysis	control	1.01231	TRUE
3	M1	FluoPerArea_norm_to_ref_AtEcdysis	control	1.00695	TRUE
3	M1	FluoPerArea_norm_to_ref_AtEcdysis	control	1.07327	TRUE
3	M1	FluoPerArea_norm_to_ref_AtEcdysis	control	1.03995	TRUE
3	M1	FluoPerArea_norm_to_ref_AtEcdysis	control	1.05487	TRUE
3	M1	FluoPerArea_norm_to_ref_AtEcdysis	control	1.12762	TRUE
3	M1	FluoPerArea_norm_to_ref_AtEcdysis	control	1.06129	TRUE
3	M1	FluoPerArea_norm_to_ref_AtEcdysis	control	1.04647	TRUE
3	M1	FluoPerArea_norm_to_ref_AtEcdysis	control	1.03447	TRUE
3	M1	FluoPerArea_norm_to_ref_AtEcdysis	control	1.07391	TRUE
3	M1	FluoPerArea_norm_to_ref_AtEcdysis	control	1.08841	TRUE
3	M1	FluoPerArea_norm_to_ref_AtEcdysis	control	1.05367	TRUE
3	M1	FluoPerArea_norm_to_ref_AtEcdysis	control	1.03563	TRUE
3	M1	FluoPerArea_norm_to_ref_AtEcdysis	control	1.06776	TRUE
3	M1	FluoPerArea_norm_to_ref_AtEcdysis	control	1.01831	TRUE
3	M1	FluoPerArea_norm_to_ref_AtEcdysis	control	0.982423	TRUE
3	M1	FluoPerArea_norm_to_ref_AtEcdysis	control	1.15964	FALSE
3	M1	FluoPerArea_norm_to_ref_AtEcdysis	control	0.97494	TRUE
3	M1	FluoPerArea_norm_to_ref_AtEcdysis	control	1.08388	TRUE
3	M1	FluoPerArea_norm_to_ref_AtEcdysis	control	1.02148	TRUE
3	M1	FluoPerArea_norm_to_ref_AtEcdysis	control	1.06106	TRUE
3	M1	FluoPerArea_norm_to_ref_AtEcdysis	control	1.0911	TRUE
3	M1	FluoPerArea_norm_to_ref_AtEcdysis	control	1.04508	TRUE
3	M1	FluoPerArea_norm_to_ref_AtEcdysis	control	1.15227	FALSE
3	M1	FluoPerArea_norm_to_ref_AtEcdysis	control	1.06819	TRUE
3	M1	FluoPerArea_norm_to_ref_AtEcdysis	control	1.08687	TRUE
3	M1	FluoPerArea_norm_to_ref_AtEcdysis	control	1.05702	TRUE
3	M1	FluoPerArea_norm_to_ref_AtEcdysis	control	1.13875	TRUE
3	M1	FluoPerArea_norm_to_ref_AtEcdysis	control	1.03145	TRUE
3	M1	FluoPerArea_norm_to_ref_AtEcdysis	control	1.09191	TRUE
3	M1	FluoPerArea_norm_to_ref_AtEcdysis	control	1.06756	TRUE
3	M1	FluoPerArea_norm_to_ref_AtEcdysis	IAA	1.02626	TRUE
3	M1	FluoPerArea_norm_to_ref_AtEcdysis	IAA	0.972272	TRUE
3	M1	FluoPerArea_norm_to_ref_AtEcdysis	IAA	1.00556	TRUE
3	M1	FluoPerArea_norm_to_ref_AtEcdysis	IAA	1.01774	TRUE
3	M1	FluoPerArea_norm_to_ref_AtEcdysis	IAA	0.963811	TRUE
3	M1	FluoPerArea_norm_to_ref_AtEcdysis	IAA	0.890084	TRUE
3	M1	FluoPerArea_norm_to_ref_AtEcdysis	IAA	0.998436	TRUE
3	M1	FluoPerArea_norm_to_ref_AtEcdysis	IAA	0.985816	TRUE
3	M1	FluoPerArea_norm_to_ref_AtEcdysis	IAA	0.898114	TRUE
3	M1	FluoPerArea_norm_to_ref_AtEcdysis	IAA	1.00012	TRUE
3	M1	FluoPerArea_norm_to_ref_AtEcdysis	IAA	0.994561	TRUE
3	M1	FluoPerArea_norm_to_ref_AtEcdysis	IAA	1.03313	TRUE
3	M1	FluoPerArea_norm_to_ref_AtEcdysis	IAA	0.992222	TRUE
3	M1	FluoPerArea_norm_to_ref_AtEcdysis	IAA	1.02389	TRUE
3	M1	FluoPerArea_norm_to_ref_AtEcdysis	IAA	1.02084	TRUE
3	M1	FluoPerArea_norm_to_ref_AtEcdysis	IAA	0.990199	TRUE
3	M1	FluoPerArea_norm_to_ref_AtEcdysis	IAA	1.00452	TRUE
3	M1	FluoPerArea_norm_to_ref_AtEcdysis	IAA	0.989289	TRUE
3	M1	FluoPerArea_norm_to_ref_AtEcdysis	IAA	1.00466	TRUE
3	M1	FluoPerArea_norm_to_ref_AtEcdysis	IAA	1.01985	TRUE
3	M1	FluoPerArea_norm_to_ref_AtEcdysis	IAA	0.990608	TRUE
3	M1	FluoPerArea_norm_to_ref_AtEcdysis	IAA	1.01925	TRUE
3	M1	FluoPerArea_norm_to_ref_AtEcdysis	IAA	1.00943	TRUE
3	M1	FluoPerArea_norm_to_ref_AtEcdysis	IAA	0.850812	TRUE
3	M1	FluoPerArea_norm_to_ref_AtEcdysis	IAA	1.00424	TRUE
3	M1	FluoPerArea_norm_to_ref_AtEcdysis	IAA	0.976955	TRUE
3	M1	FluoPerArea_norm_to_ref_AtEcdysis	IAA	0.985316	TRUE
3	M1	FluoPerArea_norm_to_ref_AtEcdysis	IAA	1.02546	TRUE
3	M1	FluoPerArea_norm_to_ref_AtEcdysis	IAA	1.00156	TRUE
3	M1	FluoPerArea_norm_to_ref_AtEcdysis	IAA	1.05512	TRUE
3	M1	FluoPerArea_norm_to_ref_AtEcdysis	IAA	0.998653	TRUE
3	M1	FluoPerArea_norm_to_ref_AtEcdysis	IAA	0.971568	TRUE
3	M1	FluoPerArea_norm_to_ref_AtEcdysis	IAA	1.03631	TRUE
3	M1	FluoPerArea_norm_to_ref_AtEcdysis	IAA	1.04352	TRUE
3	M1	FluoPerArea_norm_to_ref_AtEcdysis	IAA	0.959229	TRUE
3	M1	FluoPerArea_norm_to_ref_AtEcdysis	IAA	1.00168	TRUE
3	M1	FluoPerArea_norm_to_ref_AtEcdysis	IAA	0.997517	TRUE
3	M1	FluoPerArea_norm_to_ref_AtEcdysis	IAA	1.01117	TRUE
3	M1	FluoPerArea_norm_to_ref_AtEcdysis	IAA	0.967103	TRUE
3	M1	FluoPerArea_norm_to_ref_AtEcdysis	IAA	0.926305	TRUE
3	M1	FluoPerArea_norm_to_ref_AtEcdysis	IAA	0.973539	TRUE
3	M1	FluoPerArea_norm_to_ref_AtEcdysis	IAA	1.00437	TRUE
3	M1	FluoPerArea_norm_to_ref_AtEcdysis	IAA	1.02772	TRUE
3	M1	FluoPerArea_norm_to_ref_AtEcdysis	IAA	0.981374	TRUE
3	M1	FluoPerArea_norm_to_ref_AtEcdysis	IAA	0.958097	TRUE
3	M1	FluoPerArea_norm_to_ref_AtEcdysis	IAA	1.00501	TRUE
3	M1	FluoPerArea_norm_to_ref_AtEcdysis	IAA	0.986892	TRUE
3	M1	FluoPerArea_norm_to_ref_AtEcdysis	IAA	0.981689	TRUE
3	M1	FluoPerArea_norm_to_ref_AtEcdysis	IAA	1.00926	TRUE
3	M1	FluoPerArea_norm_to_ref_AtEcdysis	IAA	1.0034	TRUE
3	M1	FluoPerArea_norm_to_ref_AtEcdysis	IAA	0.971815	TRUE
3	M1	FluoPerArea_norm_to_ref_AtEcdysis	IAA	0.990032	TRUE
3	M1	FluoPerArea_norm_to_ref_AtEcdysis	IAA	0.989951	TRUE
3	M1	FluoPerArea_norm_to_ref_AtEcdysis	IAA	0.964262	TRUE
3	M1	FluoPerArea_norm_to_ref_AtEcdysis	IAA	0.966758	TRUE
3	M1	FluoPerArea_norm_to_ref_AtEcdysis	IAA	0.939359	TRUE
3	M1	FluoPerArea_norm_to_ref_AtEcdysis	IAA	0.972983	TRUE
3	M1	FluoPerArea_norm_to_ref_AtEcdysis	IAA	0.963093	TRUE
3	M1	FluoPerArea_norm_to_ref_AtEcdysis	IAA	0.918554	TRUE
3	M1	FluoPerArea_norm_to_ref_AtEcdysis	IAA	0.981981	TRUE
3	M1	FluoPerArea_norm_to_ref_AtEcdysis	IAA	0.968835	TRUE
3	M1	FluoPerArea_norm_to_ref_AtEcdysis	IAA	0.928132	TRUE
3	M1	FluoPerArea_norm_to_ref_AtEcdysis	IAA	0.9011	TRUE
3	M1	FluoPerArea_norm_to_ref_AtEcdysis	IAA	0.92535	TRUE
3	M1	FluoPerArea_norm_to_ref_AtEcdysis	IAA	0.920515	TRUE
3	M1	FluoPerArea_norm_to_ref_AtEcdysis	IAA	0.99963	TRUE
3	M1	FluoPerArea_norm_to_ref_AtEcdysis	IAA	0.968289	TRUE
3	M1	FluoPerArea_norm_to_ref_AtEcdysis	IAA	0.913371	TRUE
3	M1	FluoPerArea_norm_to_ref_AtEcdysis	IAA	0.891578	TRUE
3	M1	FluoPerArea_norm_to_ref_AtEcdysis	IAA	0.92743	TRUE
3	M1	FluoPerArea_norm_to_ref_AtEcdysis	IAA	0.962653	TRUE
3	M1	FluoPerArea_norm_to_ref_AtEcdysis	IAA	0.901739	TRUE
3	M1	FluoPerArea_norm_to_ref_AtEcdysis	IAA	0.934622	TRUE
3	M1	FluoPerArea_norm_to_ref_AtEcdysis	IAA	0.957	TRUE
3	M1	FluoPerArea_norm_to_ref_AtEcdysis	IAA	0.959394	TRUE
3	M1	FluoPerArea_norm_to_ref_AtEcdysis	IAA	0.938836	TRUE
3	M1	FluoPerArea_norm_to_ref_AtEcdysis	IAA	0.94062	TRUE
3	M1	FluoPerArea_norm_to_ref_AtEcdysis	IAA	0.900258	TRUE
3	M1	FluoPerArea_norm_to_ref_AtEcdysis	IAA	0.88088	TRUE
3	M1	FluoPerArea_norm_to_ref_AtEcdysis	IAA	0.923943	TRUE
3	M1	FluoPerArea_norm_to_ref_AtEcdysis	IAA	0.922886	TRUE
3	M1	FluoPerArea_norm_to_ref_AtEcdysis	IAA	0.914912	TRUE
3	M1	FluoPerArea_norm_to_ref_AtEcdysis	IAA	0.908815	TRUE
3	M1	FluoPerArea_norm_to_ref_AtEcdysis	IAA	0.920697	TRUE
3	M1	FluoPerArea_norm_to_ref_AtEcdysis	IAA	0.912905	TRUE
3	M1	FluoPerArea_norm_to_ref_AtEcdysis	IAA	0.926753	TRUE
3	M1	FluoPerArea_norm_to_ref_AtEcdysis	IAA	0.986598	TRUE
3	M1	FluoPerArea_norm_to_ref_AtEcdysis	IAA	0.907451	TRUE
3	M1	FluoPerArea_norm_to_ref_AtEcdysis	IAA	0.931922	TRUE
3	M1	FluoPerArea_norm_to_ref_AtEcdysis	IAA	0.888021	TRUE
3	M1	FluoPerArea_norm_to_ref_AtEcdysis	IAA	0.911958	TRUE
3	M1	FluoPerArea_norm_to_ref_AtEcdysis	IAA	0.985325	TRUE
3	M1	FluoPerArea_norm_to_ref_AtEcdysis	IAA	0.977265	TRUE
3	M1	FluoPerArea_norm_to_ref_AtEcdysis	IAA	0.953267	TRUE
3	M1	FluoPerArea_norm_to_ref_AtEcdysis	IAA	0.942405	TRUE
3	M1	FluoPerArea_norm_to_ref_AtEcdysis	IAA	0.940885	TRUE
3	M1	FluoPerArea_norm_to_ref_AtEcdysis	IAA	0.923463	TRUE
3	M1	FluoPerArea_norm_to_ref_AtEcdysis	IAA	0.899455	TRUE
3	M1	FluoPerArea_norm_to_ref_AtEcdysis	IAA	0.936531	TRUE
3	M1	FluoPerArea_norm_to_ref_AtEcdysis	IAA	0.915934	TRUE
3	M1	FluoPerArea_norm_to_ref_AtEcdysis	IAA	0.889374	TRUE
3	M1	FluoPerArea_norm_to_ref_AtEcdysis	IAA	0.925613	TRUE
3	M1	FluoPerArea_norm_to_ref_AtEcdysis	IAA	0.958048	TRUE
3	M1	FluoPerArea_norm_to_ref_AtEcdysis	IAA	0.931424	TRUE
3	M1	FluoPerArea_norm_to_ref_AtEcdysis	IAA	0.94974	TRUE
3	M1	FluoPerArea_norm_to_ref_AtEcdysis	IAA	0.931145	TRUE
3	M1	FluoPerArea_norm_to_ref_AtEcdysis	IAA	0.929982	TRUE
3	M1	FluoPerArea_norm_to_ref_AtEcdysis	IAA	0.976184	TRUE
3	M1	FluoPerArea_norm_to_ref_AtEcdysis	IAA	0.956991	TRUE
3	M1	FluoPerArea_norm_to_ref_AtEcdysis	IAA	0.942341	TRUE
3	M1	FluoPerArea_norm_to_ref_AtEcdysis	IAA	0.964158	TRUE
3	M1	FluoPerArea_norm_to_ref_AtEcdysis	IAA	0.95803	TRUE
3	M1	FluoPerArea_norm_to_ref_AtEcdysis	IAA	0.945517	TRUE
3	M1	FluoPerArea_norm_to_ref_AtEcdysis	IAA	0.96774	TRUE
3	M1	FluoPerArea_norm_to_ref_AtEcdysis	IAA	0.957094	TRUE
3	M1	FluoPerArea_norm_to_ref_AtEcdysis	IAA	0.943187	TRUE
3	M1	FluoPerArea_norm_to_ref_AtEcdysis	IAA	0.960541	TRUE
3	M1	FluoPerArea_norm_to_ref_AtEcdysis	IAA	0.953149	TRUE
3	M1	FluoPerArea_norm_to_ref_AtEcdysis	IAA	0.91665	TRUE
3	M1	FluoPerArea_norm_to_ref_AtEcdysis	IAA	0.950321	TRUE
3	M1	FluoPerArea_norm_to_ref_AtEcdysis	IAA	1.08579	TRUE
3	M1	FluoPerArea_norm_to_ref_AtEcdysis	IAA	1.0648	TRUE
3	M1	FluoPerArea_norm_to_ref_AtEcdysis	IAA	1.05325	TRUE
3	M1	FluoPerArea_norm_to_ref_AtEcdysis	IAA	1.02506	TRUE
3	M1	FluoPerArea_norm_to_ref_AtEcdysis	IAA	1.11028	TRUE
3	M1	FluoPerArea_norm_to_ref_AtEcdysis	IAA	1.02434	TRUE
3	M1	FluoPerArea_norm_to_ref_AtEcdysis	IAA	0.94769	TRUE
3	M1	FluoPerArea_norm_to_ref_AtEcdysis	IAA	1.134	TRUE
3	M1	FluoPerArea_norm_to_ref_AtEcdysis	IAA	1.05334	TRUE
3	M1	FluoPerArea_norm_to_ref_AtEcdysis	IAA	1.10382	TRUE
3	M1	FluoPerArea_norm_to_ref_AtEcdysis	IAA	1.06009	TRUE
3	M1	FluoPerArea_norm_to_ref_AtEcdysis	IAA	1.11135	TRUE
3	M1	FluoPerArea_norm_to_ref_AtEcdysis	IAA	1.02787	TRUE
3	M1	FluoPerArea_norm_to_ref_AtEcdysis	IAA	1.08671	TRUE
3	M1	FluoPerArea_norm_to_ref_AtEcdysis	IAA	1.08216	TRUE
3	M1	FluoPerArea_norm_to_ref_AtEcdysis	IAA	0.821906	TRUE
3	M1	FluoPerArea_norm_to_ref_AtEcdysis	IAA	1.0425	TRUE
3	M1	FluoPerArea_norm_to_ref_AtEcdysis	IAA	1.09945	TRUE
3	M1	FluoPerArea_norm_to_ref_AtEcdysis	IAA	1.05982	TRUE
3	M1	FluoPerArea_norm_to_ref_AtEcdysis	IAA	1.0394	TRUE
3	M1	FluoPerArea_norm_to_ref_AtEcdysis	IAA	1.0373	TRUE
3	M1	FluoPerArea_norm_to_ref_AtEcdysis	IAA	1.05177	TRUE
3	M1	FluoPerArea_norm_to_ref_AtEcdysis	IAA	1.04025	TRUE
3	M1	FluoPerArea_norm_to_ref_AtEcdysis	IAA	1.03793	TRUE
3	M1	FluoPerArea_norm_to_ref_AtEcdysis	IAA	1.03717	TRUE
3	M1	FluoPerArea_norm_to_ref_AtEcdysis	IAA	1.0429	TRUE
3	M1	FluoPerArea_norm_to_ref_AtEcdysis	IAA	1.06924	TRUE
3	M1	FluoPerArea_norm_to_ref_AtEcdysis	IAA	1.04975	TRUE
3	M1	FluoPerArea_norm_to_ref_AtEcdysis	IAA	1.06819	TRUE
3	M1	FluoPerArea_norm_to_ref_AtEcdysis	IAA	1.03985	TRUE
3	M1	FluoPerArea_norm_to_ref_AtEcdysis	IAA	1.08151	TRUE
3	M1	FluoPerArea_norm_to_ref_AtEcdysis	IAA	1.05297	TRUE
3	M1	FluoPerArea_norm_to_ref_AtEcdysis	IAA	1.04874	TRUE
3	M1	FluoPerArea_norm_to_ref_AtEcdysis	IAA	1.07097	TRUE
3	M1	FluoPerArea_norm_to_ref_AtEcdysis	IAA	1.10027	TRUE
3	M1	FluoPerArea_norm_to_ref_AtEcdysis	IAA	1.08451	TRUE
3	M1	FluoPerArea_norm_to_ref_AtEcdysis	IAA	1.06608	TRUE
3	M1	FluoPerArea_norm_to_ref_AtEcdysis	IAA	1.03969	TRUE
3	M1	FluoPerArea_norm_to_ref_AtEcdysis	IAA	1.00774	TRUE
3	M1	FluoPerArea_norm_to_ref_AtEcdysis	IAA	0.994816	TRUE
3	M1	FluoPerArea_norm_to_ref_AtEcdysis	IAA	1.03213	TRUE
3	M1	FluoPerArea_norm_to_ref_AtEcdysis	IAA	1.08268	TRUE
3	M1	FluoPerArea_norm_to_ref_AtEcdysis	IAA	1.08188	TRUE
3	M1	FluoPerArea_norm_to_ref_AtEcdysis	IAA	1.00222	TRUE
3	M1	FluoPerArea_norm_to_ref_AtEcdysis	IAA	1.05068	TRUE
3	M1	FluoPerArea_norm_to_ref_AtEcdysis	IAA	1.0495	TRUE
3	M1	FluoPerArea_norm_to_ref_AtEcdysis	IAA	1.05193	TRUE
3	M1	FluoPerArea_norm_to_ref_AtEcdysis	IAA	1.06962	TRUE
3	M1	FluoPerArea_norm_to_ref_AtEcdysis	IAA	1.03216	TRUE
3	M1	FluoPerArea_norm_to_ref_AtEcdysis	IAA	1.08302	TRUE
3	M2	FluoPerArea_norm_to_ref_AtEcdysis	control	1.04884	TRUE
3	M2	FluoPerArea_norm_to_ref_AtEcdysis	control	0.998441	TRUE
3	M2	FluoPerArea_norm_to_ref_AtEcdysis	control	1.00458	TRUE
3	M2	FluoPerArea_norm_to_ref_AtEcdysis	control	0.985366	TRUE
3	M2	FluoPerArea_norm_to_ref_AtEcdysis	control	1.00361	TRUE
3	M2	FluoPerArea_norm_to_ref_AtEcdysis	control	0.981522	TRUE
3	M2	FluoPerArea_norm_to_ref_AtEcdysis	control	0.995482	TRUE
3	M2	FluoPerArea_norm_to_ref_AtEcdysis	control	0.968706	TRUE
3	M2	FluoPerArea_norm_to_ref_AtEcdysis	control	1.00691	TRUE
3	M2	FluoPerArea_norm_to_ref_AtEcdysis	control	1.004	TRUE
3	M2	FluoPerArea_norm_to_ref_AtEcdysis	control	1	TRUE
3	M2	FluoPerArea_norm_to_ref_AtEcdysis	control	0.975566	TRUE
3	M2	FluoPerArea_norm_to_ref_AtEcdysis	control	1.03853	TRUE
3	M2	FluoPerArea_norm_to_ref_AtEcdysis	control	1.01566	TRUE
3	M2	FluoPerArea_norm_to_ref_AtEcdysis	control	0.975409	TRUE
3	M2	FluoPerArea_norm_to_ref_AtEcdysis	control	0.974121	TRUE
3	M2	FluoPerArea_norm_to_ref_AtEcdysis	control	0.972376	TRUE
3	M2	FluoPerArea_norm_to_ref_AtEcdysis	control	1.04551	TRUE
3	M2	FluoPerArea_norm_to_ref_AtEcdysis	control	1.01753	TRUE
3	M2	FluoPerArea_norm_to_ref_AtEcdysis	control	1.01994	TRUE
3	M2	FluoPerArea_norm_to_ref_AtEcdysis	control	0.999808	TRUE
3	M2	FluoPerArea_norm_to_ref_AtEcdysis	control	0.997896	TRUE
3	M2	FluoPerArea_norm_to_ref_AtEcdysis	control	0.967373	TRUE
3	M2	FluoPerArea_norm_to_ref_AtEcdysis	control	0.967758	TRUE
3	M2	FluoPerArea_norm_to_ref_AtEcdysis	control	1.03883	TRUE
3	M2	FluoPerArea_norm_to_ref_AtEcdysis	control	0.991315	TRUE
3	M2	FluoPerArea_norm_to_ref_AtEcdysis	control	1.02277	TRUE
3	M2	FluoPerArea_norm_to_ref_AtEcdysis	control	0.997191	TRUE
3	M2	FluoPerArea_norm_to_ref_AtEcdysis	control	0.93197	TRUE
3	M2	FluoPerArea_norm_to_ref_AtEcdysis	control	1.06345	TRUE
3	M2	FluoPerArea_norm_to_ref_AtEcdysis	control	0.961746	TRUE
3	M2	FluoPerArea_norm_to_ref_AtEcdysis	control	1.03018	TRUE
3	M2	FluoPerArea_norm_to_ref_AtEcdysis	control	0.979201	TRUE
3	M2	FluoPerArea_norm_to_ref_AtEcdysis	control	1.0127	TRUE
3	M2	FluoPerArea_norm_to_ref_AtEcdysis	control	0.986241	TRUE
3	M2	FluoPerArea_norm_to_ref_AtEcdysis	control	1.02313	TRUE
3	M2	FluoPerArea_norm_to_ref_AtEcdysis	control	1.02067	TRUE
3	M2	FluoPerArea_norm_to_ref_AtEcdysis	control	0.989337	TRUE
3	M2	FluoPerArea_norm_to_ref_AtEcdysis	control	1.02665	TRUE
3	M2	FluoPerArea_norm_to_ref_AtEcdysis	control	1.01285	TRUE
3	M2	FluoPerArea_norm_to_ref_AtEcdysis	control	0.96825	TRUE
3	M2	FluoPerArea_norm_to_ref_AtEcdysis	control	1.01353	TRUE
3	M2	FluoPerArea_norm_to_ref_AtEcdysis	control	1.06772	TRUE
3	M2	FluoPerArea_norm_to_ref_AtEcdysis	control	1.0528	TRUE
3	M2	FluoPerArea_norm_to_ref_AtEcdysis	control	1.01995	TRUE
3	M2	FluoPerArea_norm_to_ref_AtEcdysis	control	0.950188	TRUE
3	M2	FluoPerArea_norm_to_ref_AtEcdysis	control	1.07404	TRUE
3	M2	FluoPerArea_norm_to_ref_AtEcdysis	control	1.00778	TRUE
3	M2	FluoPerArea_norm_to_ref_AtEcdysis	control	0.970847	TRUE
3	M2	FluoPerArea_norm_to_ref_AtEcdysis	control	1.00597	TRUE
3	M2	FluoPerArea_norm_to_ref_AtEcdysis	control	0.966757	TRUE
3	M2	FluoPerArea_norm_to_ref_AtEcdysis	control	0.97366	TRUE
3	M2	FluoPerArea_norm_to_ref_AtEcdysis	control	1.01265	TRUE
3	M2	FluoPerArea_norm_to_ref_AtEcdysis	control	1.01747	TRUE
3	M2	FluoPerArea_norm_to_ref_AtEcdysis	control	1.00212	TRUE
3	M2	FluoPerArea_norm_to_ref_AtEcdysis	control	0.939206	TRUE
3	M2	FluoPerArea_norm_to_ref_AtEcdysis	control	0.961324	TRUE
3	M2	FluoPerArea_norm_to_ref_AtEcdysis	control	0.982836	TRUE
3	M2	FluoPerArea_norm_to_ref_AtEcdysis	control	0.919957	TRUE
3	M2	FluoPerArea_norm_to_ref_AtEcdysis	control	0.922967	TRUE
3	M2	FluoPerArea_norm_to_ref_AtEcdysis	control	0.915556	TRUE
3	M2	FluoPerArea_norm_to_ref_AtEcdysis	control	0.955616	TRUE
3	M2	FluoPerArea_norm_to_ref_AtEcdysis	control	0.974968	TRUE
3	M2	FluoPerArea_norm_to_ref_AtEcdysis	control	0.944059	TRUE
3	M2	FluoPerArea_norm_to_ref_AtEcdysis	control	0.962711	TRUE
3	M2	FluoPerArea_norm_to_ref_AtEcdysis	control	0.978058	TRUE
3	M2	FluoPerArea_norm_to_ref_AtEcdysis	control	0.921203	TRUE
3	M2	FluoPerArea_norm_to_ref_AtEcdysis	control	0.955283	TRUE
3	M2	FluoPerArea_norm_to_ref_AtEcdysis	control	0.982816	TRUE
3	M2	FluoPerArea_norm_to_ref_AtEcdysis	control	0.994578	TRUE
3	M2	FluoPerArea_norm_to_ref_AtEcdysis	control	0.982091	TRUE
3	M2	FluoPerArea_norm_to_ref_AtEcdysis	control	0.976769	TRUE
3	M2	FluoPerArea_norm_to_ref_AtEcdysis	control	0.975344	TRUE
3	M2	FluoPerArea_norm_to_ref_AtEcdysis	control	1.00473	TRUE
3	M2	FluoPerArea_norm_to_ref_AtEcdysis	control	0.970227	TRUE
3	M2	FluoPerArea_norm_to_ref_AtEcdysis	control	0.981731	TRUE
3	M2	FluoPerArea_norm_to_ref_AtEcdysis	control	0.956683	TRUE
3	M2	FluoPerArea_norm_to_ref_AtEcdysis	control	0.93601	TRUE
3	M2	FluoPerArea_norm_to_ref_AtEcdysis	control	0.964205	TRUE
3	M2	FluoPerArea_norm_to_ref_AtEcdysis	control	0.961465	TRUE
3	M2	FluoPerArea_norm_to_ref_AtEcdysis	control	0.958023	TRUE
3	M2	FluoPerArea_norm_to_ref_AtEcdysis	control	0.924578	TRUE
3	M2	FluoPerArea_norm_to_ref_AtEcdysis	control	0.949418	TRUE
3	M2	FluoPerArea_norm_to_ref_AtEcdysis	control	0.938335	TRUE
3	M2	FluoPerArea_norm_to_ref_AtEcdysis	control	0.943327	TRUE
3	M2	FluoPerArea_norm_to_ref_AtEcdysis	control	0.952686	TRUE
3	M2	FluoPerArea_norm_to_ref_AtEcdysis	control	1.00054	TRUE
3	M2	FluoPerArea_norm_to_ref_AtEcdysis	control	0.972237	TRUE
3	M2	FluoPerArea_norm_to_ref_AtEcdysis	control	0.958261	TRUE
3	M2	FluoPerArea_norm_to_ref_AtEcdysis	control	0.93581	TRUE
3	M2	FluoPerArea_norm_to_ref_AtEcdysis	control	0.975291	TRUE
3	M2	FluoPerArea_norm_to_ref_AtEcdysis	control	0.916678	TRUE
3	M2	FluoPerArea_norm_to_ref_AtEcdysis	control	0.881766	TRUE
3	M2	FluoPerArea_norm_to_ref_AtEcdysis	control	0.993166	TRUE
3	M2	FluoPerArea_norm_to_ref_AtEcdysis	control	0.95062	TRUE
3	M2	FluoPerArea_norm_to_ref_AtEcdysis	control	0.991503	TRUE
3	M2	FluoPerArea_norm_to_ref_AtEcdysis	control	0.941609	TRUE
3	M2	FluoPerArea_norm_to_ref_AtEcdysis	control	0.948428	TRUE
3	M2	FluoPerArea_norm_to_ref_AtEcdysis	control	0.9388	TRUE
3	M2	FluoPerArea_norm_to_ref_AtEcdysis	control	0.97713	TRUE
3	M2	FluoPerArea_norm_to_ref_AtEcdysis	control	0.8218	FALSE
3	M2	FluoPerArea_norm_to_ref_AtEcdysis	control	0.829	FALSE
3	M2	FluoPerArea_norm_to_ref_AtEcdysis	control	0.83527	FALSE
3	M2	FluoPerArea_norm_to_ref_AtEcdysis	control	0.849613	FALSE
3	M2	FluoPerArea_norm_to_ref_AtEcdysis	control	0.879079	TRUE
3	M2	FluoPerArea_norm_to_ref_AtEcdysis	control	0.916515	TRUE
3	M2	FluoPerArea_norm_to_ref_AtEcdysis	control	0.88754	TRUE
3	M2	FluoPerArea_norm_to_ref_AtEcdysis	control	0.867888	TRUE
3	M2	FluoPerArea_norm_to_ref_AtEcdysis	control	0.890446	TRUE
3	M2	FluoPerArea_norm_to_ref_AtEcdysis	control	0.850314	FALSE
3	M2	FluoPerArea_norm_to_ref_AtEcdysis	control	0.926342	TRUE
3	M2	FluoPerArea_norm_to_ref_AtEcdysis	control	0.918824	TRUE
3	M2	FluoPerArea_norm_to_ref_AtEcdysis	control	0.976196	TRUE
3	M2	FluoPerArea_norm_to_ref_AtEcdysis	control	0.919122	TRUE
3	M2	FluoPerArea_norm_to_ref_AtEcdysis	control	0.899294	TRUE
3	M2	FluoPerArea_norm_to_ref_AtEcdysis	control	1.05389	TRUE
3	M2	FluoPerArea_norm_to_ref_AtEcdysis	control	0.999591	TRUE
3	M2	FluoPerArea_norm_to_ref_AtEcdysis	control	0.997697	TRUE
3	M2	FluoPerArea_norm_to_ref_AtEcdysis	control	1.02731	TRUE
3	M2	FluoPerArea_norm_to_ref_AtEcdysis	control	1.01271	TRUE
3	M2	FluoPerArea_norm_to_ref_AtEcdysis	control	1.00803	TRUE
3	M2	FluoPerArea_norm_to_ref_AtEcdysis	control	1.00374	TRUE
3	M2	FluoPerArea_norm_to_ref_AtEcdysis	control	1.00772	TRUE
3	M2	FluoPerArea_norm_to_ref_AtEcdysis	control	1.02712	TRUE
3	M2	FluoPerArea_norm_to_ref_AtEcdysis	control	1.05345	TRUE
3	M2	FluoPerArea_norm_to_ref_AtEcdysis	control	1.00284	TRUE
3	M2	FluoPerArea_norm_to_ref_AtEcdysis	control	1.08872	TRUE
3	M2	FluoPerArea_norm_to_ref_AtEcdysis	control	1.03051	TRUE
3	M2	FluoPerArea_norm_to_ref_AtEcdysis	control	1.06981	TRUE
3	M2	FluoPerArea_norm_to_ref_AtEcdysis	control	1.11498	TRUE
3	M2	FluoPerArea_norm_to_ref_AtEcdysis	control	1.0485	TRUE
3	M2	FluoPerArea_norm_to_ref_AtEcdysis	control	1.04239	TRUE
3	M2	FluoPerArea_norm_to_ref_AtEcdysis	control	0.989415	TRUE
3	M2	FluoPerArea_norm_to_ref_AtEcdysis	control	0.977087	TRUE
3	M2	FluoPerArea_norm_to_ref_AtEcdysis	control	1.06493	TRUE
3	M2	FluoPerArea_norm_to_ref_AtEcdysis	control	1.09427	TRUE
3	M2	FluoPerArea_norm_to_ref_AtEcdysis	control	0.975814	TRUE
3	M2	FluoPerArea_norm_to_ref_AtEcdysis	control	1.04189	TRUE
3	M2	FluoPerArea_norm_to_ref_AtEcdysis	control	1.06356	TRUE
3	M2	FluoPerArea_norm_to_ref_AtEcdysis	control	0.940955	TRUE
3	M2	FluoPerArea_norm_to_ref_AtEcdysis	control	1.03807	TRUE
3	M2	FluoPerArea_norm_to_ref_AtEcdysis	control	1.02735	TRUE
3	M2	FluoPerArea_norm_to_ref_AtEcdysis	control	0.977708	TRUE
3	M2	FluoPerArea_norm_to_ref_AtEcdysis	control	1.01113	TRUE
3	M2	FluoPerArea_norm_to_ref_AtEcdysis	control	1.01232	TRUE
3	M2	FluoPerArea_norm_to_ref_AtEcdysis	control	1.01535	TRUE
3	M2	FluoPerArea_norm_to_ref_AtEcdysis	control	0.99719	TRUE
3	M2	FluoPerArea_norm_to_ref_AtEcdysis	control	1.0154	TRUE
3	M2	FluoPerArea_norm_to_ref_AtEcdysis	control	1.12849	TRUE
3	M2	FluoPerArea_norm_to_ref_AtEcdysis	control	0.978299	TRUE
3	M2	FluoPerArea_norm_to_ref_AtEcdysis	control	1.05586	TRUE
3	M2	FluoPerArea_norm_to_ref_AtEcdysis	control	1.04202	TRUE
3	M2	FluoPerArea_norm_to_ref_AtEcdysis	control	1.09096	TRUE
3	M2	FluoPerArea_norm_to_ref_AtEcdysis	control	1.15992	TRUE
3	M2	FluoPerArea_norm_to_ref_AtEcdysis	control	1.04854	TRUE
3	M2	FluoPerArea_norm_to_ref_AtEcdysis	control	1.11934	TRUE
3	M2	FluoPerArea_norm_to_ref_AtEcdysis	control	1.13558	TRUE
3	M2	FluoPerArea_norm_to_ref_AtEcdysis	control	1.00386	TRUE
3	M2	FluoPerArea_norm_to_ref_AtEcdysis	control	1.05254	TRUE
3	M2	FluoPerArea_norm_to_ref_AtEcdysis	control	1.05259	TRUE
3	M2	FluoPerArea_norm_to_ref_AtEcdysis	control	1.06746	TRUE
3	M2	FluoPerArea_norm_to_ref_AtEcdysis	control	1.05243	TRUE
3	M2	FluoPerArea_norm_to_ref_AtEcdysis	control	1.09082	TRUE
3	M2	FluoPerArea_norm_to_ref_AtEcdysis	control	1.05992	TRUE
3	M2	FluoPerArea_norm_to_ref_AtEcdysis	control	1.0672	TRUE
3	M2	FluoPerArea_norm_to_ref_AtEcdysis	control	1.11006	TRUE
3	M2	FluoPerArea_norm_to_ref_AtEcdysis	control	1.07539	TRUE
3	M2	FluoPerArea_norm_to_ref_AtEcdysis	control	1.04118	TRUE
3	M2	FluoPerArea_norm_to_ref_AtEcdysis	control	1.07965	TRUE
3	M2	FluoPerArea_norm_to_ref_AtEcdysis	control	1.12054	TRUE
3	M2	FluoPerArea_norm_to_ref_AtEcdysis	control	1.02894	TRUE
3	M2	FluoPerArea_norm_to_ref_AtEcdysis	control	1.00067	TRUE
3	M2	FluoPerArea_norm_to_ref_AtEcdysis	control	1.07382	TRUE
3	M2	FluoPerArea_norm_to_ref_AtEcdysis	control	1.08777	TRUE
3	M2	FluoPerArea_norm_to_ref_AtEcdysis	control	1.05333	TRUE
3	M2	FluoPerArea_norm_to_ref_AtEcdysis	control	1.05912	TRUE
3	M2	FluoPerArea_norm_to_ref_AtEcdysis	control	1.06403	TRUE
3	M2	FluoPerArea_norm_to_ref_AtEcdysis	control	1.07418	TRUE
3	M2	FluoPerArea_norm_to_ref_AtEcdysis	control	1.08045	TRUE
3	M2	FluoPerArea_norm_to_ref_AtEcdysis	control	1.10457	TRUE
3	M2	FluoPerArea_norm_to_ref_AtEcdysis	control	1.12756	TRUE
3	M2	FluoPerArea_norm_to_ref_AtEcdysis	control	1.04473	TRUE
3	M2	FluoPerArea_norm_to_ref_AtEcdysis	control	1.04647	TRUE
3	M2	FluoPerArea_norm_to_ref_AtEcdysis	control	1.15794	TRUE
3	M2	FluoPerArea_norm_to_ref_AtEcdysis	control	1.12345	TRUE
3	M2	FluoPerArea_norm_to_ref_AtEcdysis	control	1.0873	TRUE
3	M2	FluoPerArea_norm_to_ref_AtEcdysis	control	0.993863	TRUE
3	M2	FluoPerArea_norm_to_ref_AtEcdysis	IAA	1.02738	TRUE
3	M2	FluoPerArea_norm_to_ref_AtEcdysis	IAA	0.976779	TRUE
3	M2	FluoPerArea_norm_to_ref_AtEcdysis	IAA	0.984319	TRUE
3	M2	FluoPerArea_norm_to_ref_AtEcdysis	IAA	0.986121	TRUE
3	M2	FluoPerArea_norm_to_ref_AtEcdysis	IAA	0.965326	TRUE
3	M2	FluoPerArea_norm_to_ref_AtEcdysis	IAA	0.99255	TRUE
3	M2	FluoPerArea_norm_to_ref_AtEcdysis	IAA	0.96071	TRUE
3	M2	FluoPerArea_norm_to_ref_AtEcdysis	IAA	0.973037	TRUE
3	M2	FluoPerArea_norm_to_ref_AtEcdysis	IAA	0.903566	TRUE
3	M2	FluoPerArea_norm_to_ref_AtEcdysis	IAA	0.976599	TRUE
3	M2	FluoPerArea_norm_to_ref_AtEcdysis	IAA	0.970918	TRUE
3	M2	FluoPerArea_norm_to_ref_AtEcdysis	IAA	1.04851	TRUE
3	M2	FluoPerArea_norm_to_ref_AtEcdysis	IAA	1.04358	TRUE
3	M2	FluoPerArea_norm_to_ref_AtEcdysis	IAA	1.04701	TRUE
3	M2	FluoPerArea_norm_to_ref_AtEcdysis	IAA	1.00491	TRUE
3	M2	FluoPerArea_norm_to_ref_AtEcdysis	IAA	0.961753	TRUE
3	M2	FluoPerArea_norm_to_ref_AtEcdysis	IAA	1.00171	TRUE
3	M2	FluoPerArea_norm_to_ref_AtEcdysis	IAA	0.929809	TRUE
3	M2	FluoPerArea_norm_to_ref_AtEcdysis	IAA	0.940508	TRUE
3	M2	FluoPerArea_norm_to_ref_AtEcdysis	IAA	0.984351	TRUE
3	M2	FluoPerArea_norm_to_ref_AtEcdysis	IAA	1.00152	TRUE
3	M2	FluoPerArea_norm_to_ref_AtEcdysis	IAA	0.970086	TRUE
3	M2	FluoPerArea_norm_to_ref_AtEcdysis	IAA	0.953954	TRUE
3	M2	FluoPerArea_norm_to_ref_AtEcdysis	IAA	0.912733	TRUE
3	M2	FluoPerArea_norm_to_ref_AtEcdysis	IAA	0.970451	TRUE
3	M2	FluoPerArea_norm_to_ref_AtEcdysis	IAA	0.911796	TRUE
3	M2	FluoPerArea_norm_to_ref_AtEcdysis	IAA	0.941584	TRUE
3	M2	FluoPerArea_norm_to_ref_AtEcdysis	IAA	0.948866	TRUE
3	M2	FluoPerArea_norm_to_ref_AtEcdysis	IAA	0.926665	TRUE
3	M2	FluoPerArea_norm_to_ref_AtEcdysis	IAA	0.950598	TRUE
3	M2	FluoPerArea_norm_to_ref_AtEcdysis	IAA	0.96491	TRUE
3	M2	FluoPerArea_norm_to_ref_AtEcdysis	IAA	1.00178	TRUE
3	M2	FluoPerArea_norm_to_ref_AtEcdysis	IAA	0.930357	TRUE
3	M2	FluoPerArea_norm_to_ref_AtEcdysis	IAA	0.962199	TRUE
3	M2	FluoPerArea_norm_to_ref_AtEcdysis	IAA	0.935797	TRUE
3	M2	FluoPerArea_norm_to_ref_AtEcdysis	IAA	0.936605	TRUE
3	M2	FluoPerArea_norm_to_ref_AtEcdysis	IAA	1.00394	TRUE
3	M2	FluoPerArea_norm_to_ref_AtEcdysis	IAA	1.04429	TRUE
3	M2	FluoPerArea_norm_to_ref_AtEcdysis	IAA	0.983006	TRUE
3	M2	FluoPerArea_norm_to_ref_AtEcdysis	IAA	0.978735	TRUE
3	M2	FluoPerArea_norm_to_ref_AtEcdysis	IAA	0.973509	TRUE
3	M2	FluoPerArea_norm_to_ref_AtEcdysis	IAA	0.980359	TRUE
3	M2	FluoPerArea_norm_to_ref_AtEcdysis	IAA	1.00295	TRUE
3	M2	FluoPerArea_norm_to_ref_AtEcdysis	IAA	1.03958	TRUE
3	M2	FluoPerArea_norm_to_ref_AtEcdysis	IAA	1.02366	TRUE
3	M2	FluoPerArea_norm_to_ref_AtEcdysis	IAA	1.0523	TRUE
3	M2	FluoPerArea_norm_to_ref_AtEcdysis	IAA	1.00072	TRUE
3	M2	FluoPerArea_norm_to_ref_AtEcdysis	IAA	0.99863	TRUE
3	M2	FluoPerArea_norm_to_ref_AtEcdysis	IAA	1.03643	TRUE
3	M2	FluoPerArea_norm_to_ref_AtEcdysis	IAA	1.02524	TRUE
3	M2	FluoPerArea_norm_to_ref_AtEcdysis	IAA	0.983421	TRUE
3	M2	FluoPerArea_norm_to_ref_AtEcdysis	IAA	1.02253	TRUE
3	M2	FluoPerArea_norm_to_ref_AtEcdysis	IAA	0.960902	TRUE
3	M2	FluoPerArea_norm_to_ref_AtEcdysis	IAA	1.04794	TRUE
3	M2	FluoPerArea_norm_to_ref_AtEcdysis	IAA	0.966731	TRUE
3	M2	FluoPerArea_norm_to_ref_AtEcdysis	IAA	0.945216	TRUE
3	M2	FluoPerArea_norm_to_ref_AtEcdysis	IAA	1.0431	TRUE
3	M2	FluoPerArea_norm_to_ref_AtEcdysis	IAA	1.01402	TRUE
3	M2	FluoPerArea_norm_to_ref_AtEcdysis	IAA	0.983157	TRUE
3	M2	FluoPerArea_norm_to_ref_AtEcdysis	IAA	1.01933	TRUE
3	M2	FluoPerArea_norm_to_ref_AtEcdysis	IAA	0.981855	TRUE
3	M2	FluoPerArea_norm_to_ref_AtEcdysis	IAA	0.966623	TRUE
3	M2	FluoPerArea_norm_to_ref_AtEcdysis	IAA	0.947407	TRUE
3	M2	FluoPerArea_norm_to_ref_AtEcdysis	IAA	1.00691	TRUE
3	M2	FluoPerArea_norm_to_ref_AtEcdysis	IAA	0.941451	TRUE
3	M2	FluoPerArea_norm_to_ref_AtEcdysis	IAA	0.953667	TRUE
3	M2	FluoPerArea_norm_to_ref_AtEcdysis	IAA	0.97914	TRUE
3	M2	FluoPerArea_norm_to_ref_AtEcdysis	IAA	0.989164	TRUE
3	M2	FluoPerArea_norm_to_ref_AtEcdysis	IAA	0.97194	TRUE
3	M2	FluoPerArea_norm_to_ref_AtEcdysis	IAA	0.894945	TRUE
3	M2	FluoPerArea_norm_to_ref_AtEcdysis	IAA	0.813078	TRUE
3	M2	FluoPerArea_norm_to_ref_AtEcdysis	IAA	0.953952	TRUE
3	M2	FluoPerArea_norm_to_ref_AtEcdysis	IAA	1.00021	TRUE
3	M2	FluoPerArea_norm_to_ref_AtEcdysis	IAA	0.939552	TRUE
3	M2	FluoPerArea_norm_to_ref_AtEcdysis	IAA	0.969393	TRUE
3	M2	FluoPerArea_norm_to_ref_AtEcdysis	IAA	0.912104	TRUE
3	M2	FluoPerArea_norm_to_ref_AtEcdysis	IAA	0.833037	TRUE
3	M2	FluoPerArea_norm_to_ref_AtEcdysis	IAA	0.834074	TRUE
3	M2	FluoPerArea_norm_to_ref_AtEcdysis	IAA	0.990687	TRUE
3	M2	FluoPerArea_norm_to_ref_AtEcdysis	IAA	0.947535	TRUE
3	M2	FluoPerArea_norm_to_ref_AtEcdysis	IAA	0.906701	TRUE
3	M2	FluoPerArea_norm_to_ref_AtEcdysis	IAA	0.989234	TRUE
3	M2	FluoPerArea_norm_to_ref_AtEcdysis	IAA	0.950399	TRUE
3	M2	FluoPerArea_norm_to_ref_AtEcdysis	IAA	0.910279	TRUE
3	M2	FluoPerArea_norm_to_ref_AtEcdysis	IAA	0.903411	TRUE
3	M2	FluoPerArea_norm_to_ref_AtEcdysis	IAA	0.917575	TRUE
3	M2	FluoPerArea_norm_to_ref_AtEcdysis	IAA	0.95336	TRUE
3	M2	FluoPerArea_norm_to_ref_AtEcdysis	IAA	0.939111	TRUE
3	M2	FluoPerArea_norm_to_ref_AtEcdysis	IAA	0.930596	TRUE
3	M2	FluoPerArea_norm_to_ref_AtEcdysis	IAA	0.950421	TRUE
3	M2	FluoPerArea_norm_to_ref_AtEcdysis	IAA	0.935465	TRUE
3	M2	FluoPerArea_norm_to_ref_AtEcdysis	IAA	0.964568	TRUE
3	M2	FluoPerArea_norm_to_ref_AtEcdysis	IAA	0.932937	TRUE
3	M2	FluoPerArea_norm_to_ref_AtEcdysis	IAA	0.899249	TRUE
3	M2	FluoPerArea_norm_to_ref_AtEcdysis	IAA	0.964109	TRUE
3	M2	FluoPerArea_norm_to_ref_AtEcdysis	IAA	0.887812	TRUE
3	M2	FluoPerArea_norm_to_ref_AtEcdysis	IAA	0.893732	TRUE
3	M2	FluoPerArea_norm_to_ref_AtEcdysis	IAA	0.914146	TRUE
3	M2	FluoPerArea_norm_to_ref_AtEcdysis	IAA	0.953077	TRUE
3	M2	FluoPerArea_norm_to_ref_AtEcdysis	IAA	0.902774	TRUE
3	M2	FluoPerArea_norm_to_ref_AtEcdysis	IAA	0.982186	TRUE
3	M2	FluoPerArea_norm_to_ref_AtEcdysis	IAA	0.937768	TRUE
3	M2	FluoPerArea_norm_to_ref_AtEcdysis	IAA	1.02321	TRUE
3	M2	FluoPerArea_norm_to_ref_AtEcdysis	IAA	0.966211	TRUE
3	M2	FluoPerArea_norm_to_ref_AtEcdysis	IAA	0.921604	TRUE
3	M2	FluoPerArea_norm_to_ref_AtEcdysis	IAA	0.947275	TRUE
3	M2	FluoPerArea_norm_to_ref_AtEcdysis	IAA	0.917198	TRUE
3	M2	FluoPerArea_norm_to_ref_AtEcdysis	IAA	0.950003	TRUE
3	M2	FluoPerArea_norm_to_ref_AtEcdysis	IAA	0.961025	TRUE
3	M2	FluoPerArea_norm_to_ref_AtEcdysis	IAA	0.921453	TRUE
3	M2	FluoPerArea_norm_to_ref_AtEcdysis	IAA	0.998305	TRUE
3	M2	FluoPerArea_norm_to_ref_AtEcdysis	IAA	0.933427	TRUE
3	M2	FluoPerArea_norm_to_ref_AtEcdysis	IAA	0.962507	TRUE
3	M2	FluoPerArea_norm_to_ref_AtEcdysis	IAA	0.930344	TRUE
3	M2	FluoPerArea_norm_to_ref_AtEcdysis	IAA	0.978096	TRUE
3	M2	FluoPerArea_norm_to_ref_AtEcdysis	IAA	0.923891	TRUE
3	M2	FluoPerArea_norm_to_ref_AtEcdysis	IAA	0.889033	TRUE
3	M2	FluoPerArea_norm_to_ref_AtEcdysis	IAA	0.910859	TRUE
3	M2	FluoPerArea_norm_to_ref_AtEcdysis	IAA	0.924947	TRUE
3	M2	FluoPerArea_norm_to_ref_AtEcdysis	IAA	0.979987	TRUE
3	M2	FluoPerArea_norm_to_ref_AtEcdysis	IAA	0.941956	TRUE
3	M2	FluoPerArea_norm_to_ref_AtEcdysis	IAA	0.939198	TRUE
3	M2	FluoPerArea_norm_to_ref_AtEcdysis	IAA	0.954126	TRUE
3	M2	FluoPerArea_norm_to_ref_AtEcdysis	IAA	0.99051	TRUE
3	M2	FluoPerArea_norm_to_ref_AtEcdysis	IAA	0.928433	TRUE
3	M2	FluoPerArea_norm_to_ref_AtEcdysis	IAA	0.92869	TRUE
3	M2	FluoPerArea_norm_to_ref_AtEcdysis	IAA	0.930227	TRUE
3	M2	FluoPerArea_norm_to_ref_AtEcdysis	IAA	0.93483	TRUE
3	M2	FluoPerArea_norm_to_ref_AtEcdysis	IAA	0.950774	TRUE
3	M2	FluoPerArea_norm_to_ref_AtEcdysis	IAA	1.09862	TRUE
3	M2	FluoPerArea_norm_to_ref_AtEcdysis	IAA	1.07293	TRUE
3	M2	FluoPerArea_norm_to_ref_AtEcdysis	IAA	1.04567	TRUE
3	M2	FluoPerArea_norm_to_ref_AtEcdysis	IAA	1.05535	TRUE
3	M2	FluoPerArea_norm_to_ref_AtEcdysis	IAA	1.06333	TRUE
3	M2	FluoPerArea_norm_to_ref_AtEcdysis	IAA	1.02525	TRUE
3	M2	FluoPerArea_norm_to_ref_AtEcdysis	IAA	1.08509	TRUE
3	M2	FluoPerArea_norm_to_ref_AtEcdysis	IAA	1.01137	TRUE
3	M2	FluoPerArea_norm_to_ref_AtEcdysis	IAA	1.07402	TRUE
3	M2	FluoPerArea_norm_to_ref_AtEcdysis	IAA	1.05461	TRUE
3	M2	FluoPerArea_norm_to_ref_AtEcdysis	IAA	1.03923	TRUE
3	M2	FluoPerArea_norm_to_ref_AtEcdysis	IAA	1.05281	TRUE
3	M2	FluoPerArea_norm_to_ref_AtEcdysis	IAA	1.06267	TRUE
3	M2	FluoPerArea_norm_to_ref_AtEcdysis	IAA	1.04109	TRUE
3	M2	FluoPerArea_norm_to_ref_AtEcdysis	IAA	1.06453	TRUE
3	M2	FluoPerArea_norm_to_ref_AtEcdysis	IAA	1.09839	TRUE
3	M2	FluoPerArea_norm_to_ref_AtEcdysis	IAA	1.06091	TRUE
3	M2	FluoPerArea_norm_to_ref_AtEcdysis	IAA	0.843123	TRUE
3	M2	FluoPerArea_norm_to_ref_AtEcdysis	IAA	0.997869	TRUE
3	M2	FluoPerArea_norm_to_ref_AtEcdysis	IAA	1.08899	TRUE
3	M2	FluoPerArea_norm_to_ref_AtEcdysis	IAA	1.07028	TRUE
3	M2	FluoPerArea_norm_to_ref_AtEcdysis	IAA	1.04589	TRUE
3	M2	FluoPerArea_norm_to_ref_AtEcdysis	IAA	1.02139	TRUE
3	M2	FluoPerArea_norm_to_ref_AtEcdysis	IAA	1.10451	TRUE
3	M2	FluoPerArea_norm_to_ref_AtEcdysis	IAA	0.999946	TRUE
3	M2	FluoPerArea_norm_to_ref_AtEcdysis	IAA	1.01325	TRUE
3	M2	FluoPerArea_norm_to_ref_AtEcdysis	IAA	1.01596	TRUE
3	M2	FluoPerArea_norm_to_ref_AtEcdysis	IAA	1.14027	TRUE
3	M2	FluoPerArea_norm_to_ref_AtEcdysis	IAA	0.976552	TRUE
3	M2	FluoPerArea_norm_to_ref_AtEcdysis	IAA	1.01871	TRUE
3	M2	FluoPerArea_norm_to_ref_AtEcdysis	IAA	1.06469	TRUE
3	M2	FluoPerArea_norm_to_ref_AtEcdysis	IAA	0.999378	TRUE
3	M2	FluoPerArea_norm_to_ref_AtEcdysis	IAA	1.02295	TRUE
3	M2	FluoPerArea_norm_to_ref_AtEcdysis	IAA	1.033	TRUE
3	M2	FluoPerArea_norm_to_ref_AtEcdysis	IAA	1.09712	TRUE
3	M2	FluoPerArea_norm_to_ref_AtEcdysis	IAA	1.01346	TRUE
3	M2	FluoPerArea_norm_to_ref_AtEcdysis	IAA	1.07295	TRUE
3	M2	FluoPerArea_norm_to_ref_AtEcdysis	IAA	0.998454	TRUE
3	M2	FluoPerArea_norm_to_ref_AtEcdysis	IAA	1.04404	TRUE
3	M2	FluoPerArea_norm_to_ref_AtEcdysis	IAA	1.02908	TRUE
3	M2	FluoPerArea_norm_to_ref_AtEcdysis	IAA	1.04205	TRUE
3	M2	FluoPerArea_norm_to_ref_AtEcdysis	IAA	1.05705	TRUE
3	M2	FluoPerArea_norm_to_ref_AtEcdysis	IAA	1.0445	TRUE
3	M2	FluoPerArea_norm_to_ref_AtEcdysis	IAA	1.05134	TRUE
3	M2	FluoPerArea_norm_to_ref_AtEcdysis	IAA	1.0749	TRUE
3	M2	FluoPerArea_norm_to_ref_AtEcdysis	IAA	1.05316	TRUE
3	M2	FluoPerArea_norm_to_ref_AtEcdysis	IAA	1.03365	TRUE
3	M2	FluoPerArea_norm_to_ref_AtEcdysis	IAA	1.03658	TRUE
3	M2	FluoPerArea_norm_to_ref_AtEcdysis	IAA	1.05736	TRUE
3	M2	FluoPerArea_norm_to_ref_AtEcdysis	IAA	1.03664	TRUE
3	M2	FluoPerArea_norm_to_ref_AtEcdysis	IAA	1.02101	TRUE
3	M2	FluoPerArea_norm_to_ref_AtEcdysis	IAA	0.973368	TRUE
3	M2	FluoPerArea_norm_to_ref_AtEcdysis	IAA	1.10133	TRUE
3	M3	FluoPerArea_norm_to_ref_AtEcdysis	control	1.03875	TRUE
3	M3	FluoPerArea_norm_to_ref_AtEcdysis	control	0.98615	TRUE
3	M3	FluoPerArea_norm_to_ref_AtEcdysis	control	0.957758	TRUE
3	M3	FluoPerArea_norm_to_ref_AtEcdysis	control	0.977307	TRUE
3	M3	FluoPerArea_norm_to_ref_AtEcdysis	control	1.02079	TRUE
3	M3	FluoPerArea_norm_to_ref_AtEcdysis	control	0.947238	TRUE
3	M3	FluoPerArea_norm_to_ref_AtEcdysis	control	0.960162	TRUE
3	M3	FluoPerArea_norm_to_ref_AtEcdysis	control	0.999345	TRUE
3	M3	FluoPerArea_norm_to_ref_AtEcdysis	control	0.97878	TRUE
3	M3	FluoPerArea_norm_to_ref_AtEcdysis	control	1.00646	TRUE
3	M3	FluoPerArea_norm_to_ref_AtEcdysis	control	0.967176	TRUE
3	M3	FluoPerArea_norm_to_ref_AtEcdysis	control	0.987123	TRUE
3	M3	FluoPerArea_norm_to_ref_AtEcdysis	control	0.98759	TRUE
3	M3	FluoPerArea_norm_to_ref_AtEcdysis	control	0.991614	TRUE
3	M3	FluoPerArea_norm_to_ref_AtEcdysis	control	0.986868	TRUE
3	M3	FluoPerArea_norm_to_ref_AtEcdysis	control	0.979456	TRUE
3	M3	FluoPerArea_norm_to_ref_AtEcdysis	control	1.00213	TRUE
3	M3	FluoPerArea_norm_to_ref_AtEcdysis	control	1.02506	TRUE
3	M3	FluoPerArea_norm_to_ref_AtEcdysis	control	1.01428	TRUE
3	M3	FluoPerArea_norm_to_ref_AtEcdysis	control	0.999793	TRUE
3	M3	FluoPerArea_norm_to_ref_AtEcdysis	control	0.996337	TRUE
3	M3	FluoPerArea_norm_to_ref_AtEcdysis	control	1.00952	TRUE
3	M3	FluoPerArea_norm_to_ref_AtEcdysis	control	0.931006	TRUE
3	M3	FluoPerArea_norm_to_ref_AtEcdysis	control	0.993328	TRUE
3	M3	FluoPerArea_norm_to_ref_AtEcdysis	control	1.04719	TRUE
3	M3	FluoPerArea_norm_to_ref_AtEcdysis	control	1.04024	TRUE
3	M3	FluoPerArea_norm_to_ref_AtEcdysis	control	1.00793	TRUE
3	M3	FluoPerArea_norm_to_ref_AtEcdysis	control	0.992338	TRUE
3	M3	FluoPerArea_norm_to_ref_AtEcdysis	control	0.988207	TRUE
3	M3	FluoPerArea_norm_to_ref_AtEcdysis	control	0.993356	TRUE
3	M3	FluoPerArea_norm_to_ref_AtEcdysis	control	0.90678	TRUE
3	M3	FluoPerArea_norm_to_ref_AtEcdysis	control	0.985655	TRUE
3	M3	FluoPerArea_norm_to_ref_AtEcdysis	control	0.9872	TRUE
3	M3	FluoPerArea_norm_to_ref_AtEcdysis	control	0.99235	TRUE
3	M3	FluoPerArea_norm_to_ref_AtEcdysis	control	1.00302	TRUE
3	M3	FluoPerArea_norm_to_ref_AtEcdysis	control	0.994996	TRUE
3	M3	FluoPerArea_norm_to_ref_AtEcdysis	control	1.01244	TRUE
3	M3	FluoPerArea_norm_to_ref_AtEcdysis	control	0.949757	TRUE
3	M3	FluoPerArea_norm_to_ref_AtEcdysis	control	0.987329	TRUE
3	M3	FluoPerArea_norm_to_ref_AtEcdysis	control	1.02054	TRUE
3	M3	FluoPerArea_norm_to_ref_AtEcdysis	control	0.970001	TRUE
3	M3	FluoPerArea_norm_to_ref_AtEcdysis	control	0.967073	TRUE
3	M3	FluoPerArea_norm_to_ref_AtEcdysis	control	1.00946	TRUE
3	M3	FluoPerArea_norm_to_ref_AtEcdysis	control	0.956112	TRUE
3	M3	FluoPerArea_norm_to_ref_AtEcdysis	control	1.03427	TRUE
3	M3	FluoPerArea_norm_to_ref_AtEcdysis	control	0.991745	TRUE
3	M3	FluoPerArea_norm_to_ref_AtEcdysis	control	1.02729	TRUE
3	M3	FluoPerArea_norm_to_ref_AtEcdysis	control	0.998871	TRUE
3	M3	FluoPerArea_norm_to_ref_AtEcdysis	control	1.01557	TRUE
3	M3	FluoPerArea_norm_to_ref_AtEcdysis	control	1.00092	TRUE
3	M3	FluoPerArea_norm_to_ref_AtEcdysis	control	0.938086	TRUE
3	M3	FluoPerArea_norm_to_ref_AtEcdysis	control	1.00673	TRUE
3	M3	FluoPerArea_norm_to_ref_AtEcdysis	control	1.02953	TRUE
3	M3	FluoPerArea_norm_to_ref_AtEcdysis	control	1.03046	TRUE
3	M3	FluoPerArea_norm_to_ref_AtEcdysis	control	1.03992	TRUE
3	M3	FluoPerArea_norm_to_ref_AtEcdysis	control	1.00935	TRUE
3	M3	FluoPerArea_norm_to_ref_AtEcdysis	control	1.0208	TRUE
3	M3	FluoPerArea_norm_to_ref_AtEcdysis	control	0.957769	TRUE
3	M3	FluoPerArea_norm_to_ref_AtEcdysis	control	0.919739	TRUE
3	M3	FluoPerArea_norm_to_ref_AtEcdysis	control	0.887855	TRUE
3	M3	FluoPerArea_norm_to_ref_AtEcdysis	control	0.960336	TRUE
3	M3	FluoPerArea_norm_to_ref_AtEcdysis	control	0.94303	TRUE
3	M3	FluoPerArea_norm_to_ref_AtEcdysis	control	0.938375	TRUE
3	M3	FluoPerArea_norm_to_ref_AtEcdysis	control	0.95334	TRUE
3	M3	FluoPerArea_norm_to_ref_AtEcdysis	control	0.966836	TRUE
3	M3	FluoPerArea_norm_to_ref_AtEcdysis	control	0.924567	TRUE
3	M3	FluoPerArea_norm_to_ref_AtEcdysis	control	0.925058	TRUE
3	M3	FluoPerArea_norm_to_ref_AtEcdysis	control	0.902901	TRUE
3	M3	FluoPerArea_norm_to_ref_AtEcdysis	control	0.971614	TRUE
3	M3	FluoPerArea_norm_to_ref_AtEcdysis	control	0.93347	TRUE
3	M3	FluoPerArea_norm_to_ref_AtEcdysis	control	0.928544	TRUE
3	M3	FluoPerArea_norm_to_ref_AtEcdysis	control	0.946194	TRUE
3	M3	FluoPerArea_norm_to_ref_AtEcdysis	control	1.00021	TRUE
3	M3	FluoPerArea_norm_to_ref_AtEcdysis	control	1.01633	TRUE
3	M3	FluoPerArea_norm_to_ref_AtEcdysis	control	0.956897	TRUE
3	M3	FluoPerArea_norm_to_ref_AtEcdysis	control	0.925362	TRUE
3	M3	FluoPerArea_norm_to_ref_AtEcdysis	control	0.920187	TRUE
3	M3	FluoPerArea_norm_to_ref_AtEcdysis	control	0.93432	TRUE
3	M3	FluoPerArea_norm_to_ref_AtEcdysis	control	0.990104	TRUE
3	M3	FluoPerArea_norm_to_ref_AtEcdysis	control	0.903438	TRUE
3	M3	FluoPerArea_norm_to_ref_AtEcdysis	control	0.986601	TRUE
3	M3	FluoPerArea_norm_to_ref_AtEcdysis	control	0.869845	TRUE
3	M3	FluoPerArea_norm_to_ref_AtEcdysis	control	0.935418	TRUE
3	M3	FluoPerArea_norm_to_ref_AtEcdysis	control	0.958294	TRUE
3	M3	FluoPerArea_norm_to_ref_AtEcdysis	control	0.924751	TRUE
3	M3	FluoPerArea_norm_to_ref_AtEcdysis	control	0.9033	TRUE
3	M3	FluoPerArea_norm_to_ref_AtEcdysis	control	1.00056	TRUE
3	M3	FluoPerArea_norm_to_ref_AtEcdysis	control	0.991415	TRUE
3	M3	FluoPerArea_norm_to_ref_AtEcdysis	control	0.957347	TRUE
3	M3	FluoPerArea_norm_to_ref_AtEcdysis	control	0.928751	TRUE
3	M3	FluoPerArea_norm_to_ref_AtEcdysis	control	0.944529	TRUE
3	M3	FluoPerArea_norm_to_ref_AtEcdysis	control	0.896345	TRUE
3	M3	FluoPerArea_norm_to_ref_AtEcdysis	control	0.869641	TRUE
3	M3	FluoPerArea_norm_to_ref_AtEcdysis	control	0.936052	TRUE
3	M3	FluoPerArea_norm_to_ref_AtEcdysis	control	0.942583	TRUE
3	M3	FluoPerArea_norm_to_ref_AtEcdysis	control	0.950398	TRUE
3	M3	FluoPerArea_norm_to_ref_AtEcdysis	control	0.953728	TRUE
3	M3	FluoPerArea_norm_to_ref_AtEcdysis	control	0.949124	TRUE
3	M3	FluoPerArea_norm_to_ref_AtEcdysis	control	0.969862	TRUE
3	M3	FluoPerArea_norm_to_ref_AtEcdysis	control	1.01405	TRUE
3	M3	FluoPerArea_norm_to_ref_AtEcdysis	control	0.710369	FALSE
3	M3	FluoPerArea_norm_to_ref_AtEcdysis	control	0.770594	FALSE
3	M3	FluoPerArea_norm_to_ref_AtEcdysis	control	0.809623	TRUE
3	M3	FluoPerArea_norm_to_ref_AtEcdysis	control	0.895752	TRUE
3	M3	FluoPerArea_norm_to_ref_AtEcdysis	control	0.768549	FALSE
3	M3	FluoPerArea_norm_to_ref_AtEcdysis	control	0.915756	TRUE
3	M3	FluoPerArea_norm_to_ref_AtEcdysis	control	0.941156	TRUE
3	M3	FluoPerArea_norm_to_ref_AtEcdysis	control	0.855403	TRUE
3	M3	FluoPerArea_norm_to_ref_AtEcdysis	control	0.809953	TRUE
3	M3	FluoPerArea_norm_to_ref_AtEcdysis	control	0.771582	FALSE
3	M3	FluoPerArea_norm_to_ref_AtEcdysis	control	0.94593	TRUE
3	M3	FluoPerArea_norm_to_ref_AtEcdysis	control	0.975026	TRUE
3	M3	FluoPerArea_norm_to_ref_AtEcdysis	control	0.926412	TRUE
3	M3	FluoPerArea_norm_to_ref_AtEcdysis	control	0.847945	TRUE
3	M3	FluoPerArea_norm_to_ref_AtEcdysis	control	0.957306	TRUE
3	M3	FluoPerArea_norm_to_ref_AtEcdysis	control	1.03092	TRUE
3	M3	FluoPerArea_norm_to_ref_AtEcdysis	control	1.00456	TRUE
3	M3	FluoPerArea_norm_to_ref_AtEcdysis	control	1.0058	TRUE
3	M3	FluoPerArea_norm_to_ref_AtEcdysis	control	1.04702	TRUE
3	M3	FluoPerArea_norm_to_ref_AtEcdysis	control	1.09567	TRUE
3	M3	FluoPerArea_norm_to_ref_AtEcdysis	control	1.0492	TRUE
3	M3	FluoPerArea_norm_to_ref_AtEcdysis	control	0.974962	TRUE
3	M3	FluoPerArea_norm_to_ref_AtEcdysis	control	0.974471	TRUE
3	M3	FluoPerArea_norm_to_ref_AtEcdysis	control	1.01876	TRUE
3	M3	FluoPerArea_norm_to_ref_AtEcdysis	control	1.14682	TRUE
3	M3	FluoPerArea_norm_to_ref_AtEcdysis	control	1.05561	TRUE
3	M3	FluoPerArea_norm_to_ref_AtEcdysis	control	1.08971	TRUE
3	M3	FluoPerArea_norm_to_ref_AtEcdysis	control	1.021	TRUE
3	M3	FluoPerArea_norm_to_ref_AtEcdysis	control	1.07642	TRUE
3	M3	FluoPerArea_norm_to_ref_AtEcdysis	control	1.09766	TRUE
3	M3	FluoPerArea_norm_to_ref_AtEcdysis	control	1.0225	TRUE
3	M3	FluoPerArea_norm_to_ref_AtEcdysis	control	1.09437	TRUE
3	M3	FluoPerArea_norm_to_ref_AtEcdysis	control	0.979008	TRUE
3	M3	FluoPerArea_norm_to_ref_AtEcdysis	control	1.08603	TRUE
3	M3	FluoPerArea_norm_to_ref_AtEcdysis	control	1.10208	TRUE
3	M3	FluoPerArea_norm_to_ref_AtEcdysis	control	1.10738	TRUE
3	M3	FluoPerArea_norm_to_ref_AtEcdysis	control	1.02922	TRUE
3	M3	FluoPerArea_norm_to_ref_AtEcdysis	control	1.03155	TRUE
3	M3	FluoPerArea_norm_to_ref_AtEcdysis	control	1.0937	TRUE
3	M3	FluoPerArea_norm_to_ref_AtEcdysis	control	0.990673	TRUE
3	M3	FluoPerArea_norm_to_ref_AtEcdysis	control	1.03197	TRUE
3	M3	FluoPerArea_norm_to_ref_AtEcdysis	control	0.993379	TRUE
3	M3	FluoPerArea_norm_to_ref_AtEcdysis	control	1.02152	TRUE
3	M3	FluoPerArea_norm_to_ref_AtEcdysis	control	1.12326	TRUE
3	M3	FluoPerArea_norm_to_ref_AtEcdysis	control	1.05695	TRUE
3	M3	FluoPerArea_norm_to_ref_AtEcdysis	control	0.983746	TRUE
3	M3	FluoPerArea_norm_to_ref_AtEcdysis	control	1.10591	TRUE
3	M3	FluoPerArea_norm_to_ref_AtEcdysis	control	1.02699	TRUE
3	M3	FluoPerArea_norm_to_ref_AtEcdysis	control	1.10434	TRUE
3	M3	FluoPerArea_norm_to_ref_AtEcdysis	control	1.14005	TRUE
3	M3	FluoPerArea_norm_to_ref_AtEcdysis	control	1.05119	TRUE
3	M3	FluoPerArea_norm_to_ref_AtEcdysis	control	1.12564	TRUE
3	M3	FluoPerArea_norm_to_ref_AtEcdysis	control	1.06954	TRUE
3	M3	FluoPerArea_norm_to_ref_AtEcdysis	control	1.0867	TRUE
3	M3	FluoPerArea_norm_to_ref_AtEcdysis	control	1.11301	TRUE
3	M3	FluoPerArea_norm_to_ref_AtEcdysis	control	1.06851	TRUE
3	M3	FluoPerArea_norm_to_ref_AtEcdysis	control	1.02238	TRUE
3	M3	FluoPerArea_norm_to_ref_AtEcdysis	control	1.09721	TRUE
3	M3	FluoPerArea_norm_to_ref_AtEcdysis	control	1.08446	TRUE
3	M3	FluoPerArea_norm_to_ref_AtEcdysis	control	1.14107	TRUE
3	M3	FluoPerArea_norm_to_ref_AtEcdysis	control	1.10798	TRUE
3	M3	FluoPerArea_norm_to_ref_AtEcdysis	control	1.0648	TRUE
3	M3	FluoPerArea_norm_to_ref_AtEcdysis	control	1.09259	TRUE
3	M3	FluoPerArea_norm_to_ref_AtEcdysis	control	1.15255	TRUE
3	M3	FluoPerArea_norm_to_ref_AtEcdysis	control	1.15637	TRUE
3	M3	FluoPerArea_norm_to_ref_AtEcdysis	control	1.09828	TRUE
3	M3	FluoPerArea_norm_to_ref_AtEcdysis	control	1.10197	TRUE
3	M3	FluoPerArea_norm_to_ref_AtEcdysis	control	1.09542	TRUE
3	M3	FluoPerArea_norm_to_ref_AtEcdysis	control	1.07919	TRUE
3	M3	FluoPerArea_norm_to_ref_AtEcdysis	control	1.08866	TRUE
3	M3	FluoPerArea_norm_to_ref_AtEcdysis	control	1.12069	TRUE
3	M3	FluoPerArea_norm_to_ref_AtEcdysis	control	1.04129	TRUE
3	M3	FluoPerArea_norm_to_ref_AtEcdysis	control	1.09296	TRUE
3	M3	FluoPerArea_norm_to_ref_AtEcdysis	control	1.09223	TRUE
3	M3	FluoPerArea_norm_to_ref_AtEcdysis	control	1.10634	TRUE
3	M3	FluoPerArea_norm_to_ref_AtEcdysis	control	1.05703	TRUE
3	M3	FluoPerArea_norm_to_ref_AtEcdysis	control	1.10024	TRUE
3	M3	FluoPerArea_norm_to_ref_AtEcdysis	control	1.06154	TRUE
3	M3	FluoPerArea_norm_to_ref_AtEcdysis	control	1.09174	TRUE
3	M3	FluoPerArea_norm_to_ref_AtEcdysis	control	1.17377	TRUE
3	M3	FluoPerArea_norm_to_ref_AtEcdysis	control	1.07667	TRUE
3	M3	FluoPerArea_norm_to_ref_AtEcdysis	control	1.1017	TRUE
3	M3	FluoPerArea_norm_to_ref_AtEcdysis	control	1.13392	TRUE
3	M3	FluoPerArea_norm_to_ref_AtEcdysis	control	1.08464	TRUE
3	M3	FluoPerArea_norm_to_ref_AtEcdysis	control	1.10006	TRUE
3	M3	FluoPerArea_norm_to_ref_AtEcdysis	control	1.03036	TRUE
3	M3	FluoPerArea_norm_to_ref_AtEcdysis	IAA	1.00203	TRUE
3	M3	FluoPerArea_norm_to_ref_AtEcdysis	IAA	1.02643	TRUE
3	M3	FluoPerArea_norm_to_ref_AtEcdysis	IAA	1.02584	TRUE
3	M3	FluoPerArea_norm_to_ref_AtEcdysis	IAA	0.986821	TRUE
3	M3	FluoPerArea_norm_to_ref_AtEcdysis	IAA	1.01232	TRUE
3	M3	FluoPerArea_norm_to_ref_AtEcdysis	IAA	1.04897	TRUE
3	M3	FluoPerArea_norm_to_ref_AtEcdysis	IAA	0.973121	TRUE
3	M3	FluoPerArea_norm_to_ref_AtEcdysis	IAA	0.988193	TRUE
3	M3	FluoPerArea_norm_to_ref_AtEcdysis	IAA	1.00215	TRUE
3	M3	FluoPerArea_norm_to_ref_AtEcdysis	IAA	1.02122	TRUE
3	M3	FluoPerArea_norm_to_ref_AtEcdysis	IAA	0.996075	TRUE
3	M3	FluoPerArea_norm_to_ref_AtEcdysis	IAA	1.06925	TRUE
3	M3	FluoPerArea_norm_to_ref_AtEcdysis	IAA	1.04627	TRUE
3	M3	FluoPerArea_norm_to_ref_AtEcdysis	IAA	1.08529	TRUE
3	M3	FluoPerArea_norm_to_ref_AtEcdysis	IAA	1.043	TRUE
3	M3	FluoPerArea_norm_to_ref_AtEcdysis	IAA	0.998991	TRUE
3	M3	FluoPerArea_norm_to_ref_AtEcdysis	IAA	0.900492	TRUE
3	M3	FluoPerArea_norm_to_ref_AtEcdysis	IAA	0.913501	TRUE
3	M3	FluoPerArea_norm_to_ref_AtEcdysis	IAA	0.975921	TRUE
3	M3	FluoPerArea_norm_to_ref_AtEcdysis	IAA	0.985547	TRUE
3	M3	FluoPerArea_norm_to_ref_AtEcdysis	IAA	0.947243	TRUE
3	M3	FluoPerArea_norm_to_ref_AtEcdysis	IAA	0.940998	TRUE
3	M3	FluoPerArea_norm_to_ref_AtEcdysis	IAA	0.940793	TRUE
3	M3	FluoPerArea_norm_to_ref_AtEcdysis	IAA	0.975525	TRUE
3	M3	FluoPerArea_norm_to_ref_AtEcdysis	IAA	0.929297	TRUE
3	M3	FluoPerArea_norm_to_ref_AtEcdysis	IAA	0.94696	TRUE
3	M3	FluoPerArea_norm_to_ref_AtEcdysis	IAA	0.918916	TRUE
3	M3	FluoPerArea_norm_to_ref_AtEcdysis	IAA	0.961065	TRUE
3	M3	FluoPerArea_norm_to_ref_AtEcdysis	IAA	0.891221	TRUE
3	M3	FluoPerArea_norm_to_ref_AtEcdysis	IAA	0.952142	TRUE
3	M3	FluoPerArea_norm_to_ref_AtEcdysis	IAA	0.952995	TRUE
3	M3	FluoPerArea_norm_to_ref_AtEcdysis	IAA	0.931956	TRUE
3	M3	FluoPerArea_norm_to_ref_AtEcdysis	IAA	0.934802	TRUE
3	M3	FluoPerArea_norm_to_ref_AtEcdysis	IAA	0.93485	TRUE
3	M3	FluoPerArea_norm_to_ref_AtEcdysis	IAA	0.889841	TRUE
3	M3	FluoPerArea_norm_to_ref_AtEcdysis	IAA	0.972604	TRUE
3	M3	FluoPerArea_norm_to_ref_AtEcdysis	IAA	0.963783	TRUE
3	M3	FluoPerArea_norm_to_ref_AtEcdysis	IAA	0.937285	TRUE
3	M3	FluoPerArea_norm_to_ref_AtEcdysis	IAA	0.974758	TRUE
3	M3	FluoPerArea_norm_to_ref_AtEcdysis	IAA	0.937953	TRUE
3	M3	FluoPerArea_norm_to_ref_AtEcdysis	IAA	0.941508	TRUE
3	M3	FluoPerArea_norm_to_ref_AtEcdysis	IAA	1.02061	TRUE
3	M3	FluoPerArea_norm_to_ref_AtEcdysis	IAA	1.04763	TRUE
3	M3	FluoPerArea_norm_to_ref_AtEcdysis	IAA	1.02086	TRUE
3	M3	FluoPerArea_norm_to_ref_AtEcdysis	IAA	1.04881	TRUE
3	M3	FluoPerArea_norm_to_ref_AtEcdysis	IAA	1.03536	TRUE
3	M3	FluoPerArea_norm_to_ref_AtEcdysis	IAA	1.07166	TRUE
3	M3	FluoPerArea_norm_to_ref_AtEcdysis	IAA	1.025	TRUE
3	M3	FluoPerArea_norm_to_ref_AtEcdysis	IAA	0.974701	TRUE
3	M3	FluoPerArea_norm_to_ref_AtEcdysis	IAA	0.996942	TRUE
3	M3	FluoPerArea_norm_to_ref_AtEcdysis	IAA	1.01692	TRUE
3	M3	FluoPerArea_norm_to_ref_AtEcdysis	IAA	0.980823	TRUE
3	M3	FluoPerArea_norm_to_ref_AtEcdysis	IAA	0.999477	TRUE
3	M3	FluoPerArea_norm_to_ref_AtEcdysis	IAA	1.01947	TRUE
3	M3	FluoPerArea_norm_to_ref_AtEcdysis	IAA	0.957854	TRUE
3	M3	FluoPerArea_norm_to_ref_AtEcdysis	IAA	1.02216	TRUE
3	M3	FluoPerArea_norm_to_ref_AtEcdysis	IAA	0.994475	TRUE
3	M3	FluoPerArea_norm_to_ref_AtEcdysis	IAA	1.01521	TRUE
3	M3	FluoPerArea_norm_to_ref_AtEcdysis	IAA	1.00037	TRUE
3	M3	FluoPerArea_norm_to_ref_AtEcdysis	IAA	0.978926	TRUE
3	M3	FluoPerArea_norm_to_ref_AtEcdysis	IAA	0.984035	TRUE
3	M3	FluoPerArea_norm_to_ref_AtEcdysis	IAA	0.96161	TRUE
3	M3	FluoPerArea_norm_to_ref_AtEcdysis	IAA	0.985365	TRUE
3	M3	FluoPerArea_norm_to_ref_AtEcdysis	IAA	0.930645	TRUE
3	M3	FluoPerArea_norm_to_ref_AtEcdysis	IAA	0.934196	TRUE
3	M3	FluoPerArea_norm_to_ref_AtEcdysis	IAA	0.990609	TRUE
3	M3	FluoPerArea_norm_to_ref_AtEcdysis	IAA	0.96856	TRUE
3	M3	FluoPerArea_norm_to_ref_AtEcdysis	IAA	0.869112	TRUE
3	M3	FluoPerArea_norm_to_ref_AtEcdysis	IAA	0.806192	TRUE
3	M3	FluoPerArea_norm_to_ref_AtEcdysis	IAA	0.779634	FALSE
3	M3	FluoPerArea_norm_to_ref_AtEcdysis	IAA	0.86716	TRUE
3	M3	FluoPerArea_norm_to_ref_AtEcdysis	IAA	0.934352	TRUE
3	M3	FluoPerArea_norm_to_ref_AtEcdysis	IAA	0.885597	TRUE
3	M3	FluoPerArea_norm_to_ref_AtEcdysis	IAA	0.936719	TRUE
3	M3	FluoPerArea_norm_to_ref_AtEcdysis	IAA	0.883217	TRUE
3	M3	FluoPerArea_norm_to_ref_AtEcdysis	IAA	0.770695	FALSE
3	M3	FluoPerArea_norm_to_ref_AtEcdysis	IAA	0.840532	TRUE
3	M3	FluoPerArea_norm_to_ref_AtEcdysis	IAA	0.973808	TRUE
3	M3	FluoPerArea_norm_to_ref_AtEcdysis	IAA	0.959024	TRUE
3	M3	FluoPerArea_norm_to_ref_AtEcdysis	IAA	0.932863	TRUE
3	M3	FluoPerArea_norm_to_ref_AtEcdysis	IAA	0.87464	TRUE
3	M3	FluoPerArea_norm_to_ref_AtEcdysis	IAA	0.949448	TRUE
3	M3	FluoPerArea_norm_to_ref_AtEcdysis	IAA	0.928612	TRUE
3	M3	FluoPerArea_norm_to_ref_AtEcdysis	IAA	0.944438	TRUE
3	M3	FluoPerArea_norm_to_ref_AtEcdysis	IAA	0.932322	TRUE
3	M3	FluoPerArea_norm_to_ref_AtEcdysis	IAA	0.952101	TRUE
3	M3	FluoPerArea_norm_to_ref_AtEcdysis	IAA	0.962406	TRUE
3	M3	FluoPerArea_norm_to_ref_AtEcdysis	IAA	0.947058	TRUE
3	M3	FluoPerArea_norm_to_ref_AtEcdysis	IAA	0.959352	TRUE
3	M3	FluoPerArea_norm_to_ref_AtEcdysis	IAA	0.950445	TRUE
3	M3	FluoPerArea_norm_to_ref_AtEcdysis	IAA	0.952323	TRUE
3	M3	FluoPerArea_norm_to_ref_AtEcdysis	IAA	0.935371	TRUE
3	M3	FluoPerArea_norm_to_ref_AtEcdysis	IAA	0.914422	TRUE
3	M3	FluoPerArea_norm_to_ref_AtEcdysis	IAA	0.930619	TRUE
3	M3	FluoPerArea_norm_to_ref_AtEcdysis	IAA	0.946429	TRUE
3	M3	FluoPerArea_norm_to_ref_AtEcdysis	IAA	0.953408	TRUE
3	M3	FluoPerArea_norm_to_ref_AtEcdysis	IAA	0.98606	TRUE
3	M3	FluoPerArea_norm_to_ref_AtEcdysis	IAA	0.990144	TRUE
3	M3	FluoPerArea_norm_to_ref_AtEcdysis	IAA	0.945994	TRUE
3	M3	FluoPerArea_norm_to_ref_AtEcdysis	IAA	0.987634	TRUE
3	M3	FluoPerArea_norm_to_ref_AtEcdysis	IAA	0.994207	TRUE
3	M3	FluoPerArea_norm_to_ref_AtEcdysis	IAA	0.905911	TRUE
3	M3	FluoPerArea_norm_to_ref_AtEcdysis	IAA	0.924727	TRUE
3	M3	FluoPerArea_norm_to_ref_AtEcdysis	IAA	0.989307	TRUE
3	M3	FluoPerArea_norm_to_ref_AtEcdysis	IAA	0.949239	TRUE
3	M3	FluoPerArea_norm_to_ref_AtEcdysis	IAA	0.972171	TRUE
3	M3	FluoPerArea_norm_to_ref_AtEcdysis	IAA	0.966731	TRUE
3	M3	FluoPerArea_norm_to_ref_AtEcdysis	IAA	0.906868	TRUE
3	M3	FluoPerArea_norm_to_ref_AtEcdysis	IAA	0.98466	TRUE
3	M3	FluoPerArea_norm_to_ref_AtEcdysis	IAA	0.979365	TRUE
3	M3	FluoPerArea_norm_to_ref_AtEcdysis	IAA	0.940468	TRUE
3	M3	FluoPerArea_norm_to_ref_AtEcdysis	IAA	1.00122	TRUE
3	M3	FluoPerArea_norm_to_ref_AtEcdysis	IAA	0.978795	TRUE
3	M3	FluoPerArea_norm_to_ref_AtEcdysis	IAA	0.973529	TRUE
3	M3	FluoPerArea_norm_to_ref_AtEcdysis	IAA	0.95312	TRUE
3	M3	FluoPerArea_norm_to_ref_AtEcdysis	IAA	0.916619	TRUE
3	M3	FluoPerArea_norm_to_ref_AtEcdysis	IAA	0.920368	TRUE
3	M3	FluoPerArea_norm_to_ref_AtEcdysis	IAA	1.01213	TRUE
3	M3	FluoPerArea_norm_to_ref_AtEcdysis	IAA	0.985002	TRUE
3	M3	FluoPerArea_norm_to_ref_AtEcdysis	IAA	0.990052	TRUE
3	M3	FluoPerArea_norm_to_ref_AtEcdysis	IAA	0.982507	TRUE
3	M3	FluoPerArea_norm_to_ref_AtEcdysis	IAA	0.975363	TRUE
3	M3	FluoPerArea_norm_to_ref_AtEcdysis	IAA	0.984993	TRUE
3	M3	FluoPerArea_norm_to_ref_AtEcdysis	IAA	0.914998	TRUE
3	M3	FluoPerArea_norm_to_ref_AtEcdysis	IAA	0.89788	TRUE
3	M3	FluoPerArea_norm_to_ref_AtEcdysis	IAA	0.981941	TRUE
3	M3	FluoPerArea_norm_to_ref_AtEcdysis	IAA	1.02006	TRUE
3	M3	FluoPerArea_norm_to_ref_AtEcdysis	IAA	1.00637	TRUE
3	M3	FluoPerArea_norm_to_ref_AtEcdysis	IAA	1.11828	TRUE
3	M3	FluoPerArea_norm_to_ref_AtEcdysis	IAA	1.11969	TRUE
3	M3	FluoPerArea_norm_to_ref_AtEcdysis	IAA	1.17955	TRUE
3	M3	FluoPerArea_norm_to_ref_AtEcdysis	IAA	1.04269	TRUE
3	M3	FluoPerArea_norm_to_ref_AtEcdysis	IAA	1.12437	TRUE
3	M3	FluoPerArea_norm_to_ref_AtEcdysis	IAA	1.12655	TRUE
3	M3	FluoPerArea_norm_to_ref_AtEcdysis	IAA	1.04105	TRUE
3	M3	FluoPerArea_norm_to_ref_AtEcdysis	IAA	1.11451	TRUE
3	M3	FluoPerArea_norm_to_ref_AtEcdysis	IAA	1.10619	TRUE
3	M3	FluoPerArea_norm_to_ref_AtEcdysis	IAA	1.06839	TRUE
3	M3	FluoPerArea_norm_to_ref_AtEcdysis	IAA	1.09855	TRUE
3	M3	FluoPerArea_norm_to_ref_AtEcdysis	IAA	1.13416	TRUE
3	M3	FluoPerArea_norm_to_ref_AtEcdysis	IAA	1.00877	TRUE
3	M3	FluoPerArea_norm_to_ref_AtEcdysis	IAA	1.08267	TRUE
3	M3	FluoPerArea_norm_to_ref_AtEcdysis	IAA	1.07769	TRUE
3	M3	FluoPerArea_norm_to_ref_AtEcdysis	IAA	1.12761	TRUE
3	M3	FluoPerArea_norm_to_ref_AtEcdysis	IAA	1.08597	TRUE
3	M3	FluoPerArea_norm_to_ref_AtEcdysis	IAA	0.989416	TRUE
3	M3	FluoPerArea_norm_to_ref_AtEcdysis	IAA	1.08371	TRUE
3	M3	FluoPerArea_norm_to_ref_AtEcdysis	IAA	1.01474	TRUE
3	M3	FluoPerArea_norm_to_ref_AtEcdysis	IAA	1.10231	TRUE
3	M3	FluoPerArea_norm_to_ref_AtEcdysis	IAA	1.05021	TRUE
3	M3	FluoPerArea_norm_to_ref_AtEcdysis	IAA	0.984692	TRUE
3	M3	FluoPerArea_norm_to_ref_AtEcdysis	IAA	1.1049	TRUE
3	M3	FluoPerArea_norm_to_ref_AtEcdysis	IAA	1.17449	TRUE
3	M3	FluoPerArea_norm_to_ref_AtEcdysis	IAA	1.06914	TRUE
3	M3	FluoPerArea_norm_to_ref_AtEcdysis	IAA	1.08093	TRUE
3	M3	FluoPerArea_norm_to_ref_AtEcdysis	IAA	1.13417	TRUE
3	M3	FluoPerArea_norm_to_ref_AtEcdysis	IAA	1.10462	TRUE
3	M3	FluoPerArea_norm_to_ref_AtEcdysis	IAA	1.12114	TRUE
3	M3	FluoPerArea_norm_to_ref_AtEcdysis	IAA	1.07063	TRUE
3	M3	FluoPerArea_norm_to_ref_AtEcdysis	IAA	1.00818	TRUE
3	M3	FluoPerArea_norm_to_ref_AtEcdysis	IAA	1.0594	TRUE
3	M3	FluoPerArea_norm_to_ref_AtEcdysis	IAA	1.18866	TRUE
3	M3	FluoPerArea_norm_to_ref_AtEcdysis	IAA	1.1398	TRUE
3	M3	FluoPerArea_norm_to_ref_AtEcdysis	IAA	1.01228	TRUE
3	M3	FluoPerArea_norm_to_ref_AtEcdysis	IAA	1.01431	TRUE
3	M3	FluoPerArea_norm_to_ref_AtEcdysis	IAA	1.04882	TRUE
3	M3	FluoPerArea_norm_to_ref_AtEcdysis	IAA	1.06266	TRUE
3	M3	FluoPerArea_norm_to_ref_AtEcdysis	IAA	1.07554	TRUE
3	M3	FluoPerArea_norm_to_ref_AtEcdysis	IAA	1.03852	TRUE
3	M3	FluoPerArea_norm_to_ref_AtEcdysis	IAA	1.03498	TRUE
3	M3	FluoPerArea_norm_to_ref_AtEcdysis	IAA	1.23903	FALSE
3	M3	FluoPerArea_norm_to_ref_AtEcdysis	IAA	1.08737	TRUE
3	M3	FluoPerArea_norm_to_ref_AtEcdysis	IAA	1.05434	TRUE
3	M3	FluoPerArea_norm_to_ref_AtEcdysis	IAA	1.16084	TRUE
3	M3	FluoPerArea_norm_to_ref_AtEcdysis	IAA	1.10105	TRUE
3	M3	FluoPerArea_norm_to_ref_AtEcdysis	IAA	1.07866	TRUE
3	M3	FluoPerArea_norm_to_ref_AtEcdysis	IAA	1.08566	TRUE
3	M3	FluoPerArea_norm_to_ref_AtEcdysis	IAA	1.07426	TRUE
3	M3	FluoPerArea_norm_to_ref_AtEcdysis	IAA	1.11162	TRUE
3	M3	FluoPerArea_norm_to_ref_AtEcdysis	IAA	1.061	TRUE
3	M3	FluoPerArea_norm_to_ref_AtEcdysis	IAA	1.10435	TRUE
3	M4	FluoPerArea_norm_to_ref_AtEcdysis	control	0.989908	TRUE
3	M4	FluoPerArea_norm_to_ref_AtEcdysis	control	1.02042	TRUE
3	M4	FluoPerArea_norm_to_ref_AtEcdysis	control	1.03425	TRUE
3	M4	FluoPerArea_norm_to_ref_AtEcdysis	control	1.14965	TRUE
3	M4	FluoPerArea_norm_to_ref_AtEcdysis	control	1.05949	TRUE
3	M4	FluoPerArea_norm_to_ref_AtEcdysis	control	1.04237	TRUE
3	M4	FluoPerArea_norm_to_ref_AtEcdysis	control	1.05601	TRUE
3	M4	FluoPerArea_norm_to_ref_AtEcdysis	control	1.03048	TRUE
3	M4	FluoPerArea_norm_to_ref_AtEcdysis	control	1.04356	TRUE
3	M4	FluoPerArea_norm_to_ref_AtEcdysis	control	1.09316	TRUE
3	M4	FluoPerArea_norm_to_ref_AtEcdysis	control	1.01005	TRUE
3	M4	FluoPerArea_norm_to_ref_AtEcdysis	control	1.03696	TRUE
3	M4	FluoPerArea_norm_to_ref_AtEcdysis	control	1.11823	TRUE
3	M4	FluoPerArea_norm_to_ref_AtEcdysis	control	1.07543	TRUE
3	M4	FluoPerArea_norm_to_ref_AtEcdysis	control	0.998407	TRUE
3	M4	FluoPerArea_norm_to_ref_AtEcdysis	control	1.01094	TRUE
3	M4	FluoPerArea_norm_to_ref_AtEcdysis	control	1.05703	TRUE
3	M4	FluoPerArea_norm_to_ref_AtEcdysis	control	1.14557	TRUE
3	M4	FluoPerArea_norm_to_ref_AtEcdysis	control	1.06682	TRUE
3	M4	FluoPerArea_norm_to_ref_AtEcdysis	control	1.13835	TRUE
3	M4	FluoPerArea_norm_to_ref_AtEcdysis	control	1.05897	TRUE
3	M4	FluoPerArea_norm_to_ref_AtEcdysis	control	0.983321	TRUE
3	M4	FluoPerArea_norm_to_ref_AtEcdysis	control	0.959884	TRUE
3	M4	FluoPerArea_norm_to_ref_AtEcdysis	control	0.968471	TRUE
3	M4	FluoPerArea_norm_to_ref_AtEcdysis	control	0.954071	TRUE
3	M4	FluoPerArea_norm_to_ref_AtEcdysis	control	0.93236	TRUE
3	M4	FluoPerArea_norm_to_ref_AtEcdysis	control	1.00305	TRUE
3	M4	FluoPerArea_norm_to_ref_AtEcdysis	control	0.911746	TRUE
3	M4	FluoPerArea_norm_to_ref_AtEcdysis	control	0.971704	TRUE
3	M4	FluoPerArea_norm_to_ref_AtEcdysis	control	0.862349	TRUE
3	M4	FluoPerArea_norm_to_ref_AtEcdysis	control	0.98952	TRUE
3	M4	FluoPerArea_norm_to_ref_AtEcdysis	control	0.914212	TRUE
3	M4	FluoPerArea_norm_to_ref_AtEcdysis	control	0.94706	TRUE
3	M4	FluoPerArea_norm_to_ref_AtEcdysis	control	0.959965	TRUE
3	M4	FluoPerArea_norm_to_ref_AtEcdysis	control	0.983061	TRUE
3	M4	FluoPerArea_norm_to_ref_AtEcdysis	control	0.918462	TRUE
3	M4	FluoPerArea_norm_to_ref_AtEcdysis	control	1.01119	TRUE
3	M4	FluoPerArea_norm_to_ref_AtEcdysis	control	0.967755	TRUE
3	M4	FluoPerArea_norm_to_ref_AtEcdysis	control	1.00159	TRUE
3	M4	FluoPerArea_norm_to_ref_AtEcdysis	control	0.984532	TRUE
3	M4	FluoPerArea_norm_to_ref_AtEcdysis	control	0.943222	TRUE
3	M4	FluoPerArea_norm_to_ref_AtEcdysis	control	0.969959	TRUE
3	M4	FluoPerArea_norm_to_ref_AtEcdysis	control	0.978495	TRUE
3	M4	FluoPerArea_norm_to_ref_AtEcdysis	control	0.935317	TRUE
3	M4	FluoPerArea_norm_to_ref_AtEcdysis	control	0.99448	TRUE
3	M4	FluoPerArea_norm_to_ref_AtEcdysis	control	1.01157	TRUE
3	M4	FluoPerArea_norm_to_ref_AtEcdysis	control	1.04204	TRUE
3	M4	FluoPerArea_norm_to_ref_AtEcdysis	control	1.02047	TRUE
3	M4	FluoPerArea_norm_to_ref_AtEcdysis	control	1.0138	TRUE
3	M4	FluoPerArea_norm_to_ref_AtEcdysis	control	0.970435	TRUE
3	M4	FluoPerArea_norm_to_ref_AtEcdysis	control	1.00481	TRUE
3	M4	FluoPerArea_norm_to_ref_AtEcdysis	control	1.02395	TRUE
3	M4	FluoPerArea_norm_to_ref_AtEcdysis	control	1.0685	TRUE
3	M4	FluoPerArea_norm_to_ref_AtEcdysis	control	0.90826	TRUE
3	M4	FluoPerArea_norm_to_ref_AtEcdysis	control	0.946798	TRUE
3	M4	FluoPerArea_norm_to_ref_AtEcdysis	control	0.920557	TRUE
3	M4	FluoPerArea_norm_to_ref_AtEcdysis	control	0.92674	TRUE
3	M4	FluoPerArea_norm_to_ref_AtEcdysis	control	0.909352	TRUE
3	M4	FluoPerArea_norm_to_ref_AtEcdysis	control	0.892127	TRUE
3	M4	FluoPerArea_norm_to_ref_AtEcdysis	control	0.83975	TRUE
3	M4	FluoPerArea_norm_to_ref_AtEcdysis	control	0.987593	TRUE
3	M4	FluoPerArea_norm_to_ref_AtEcdysis	control	0.941661	TRUE
3	M4	FluoPerArea_norm_to_ref_AtEcdysis	control	0.843964	TRUE
3	M4	FluoPerArea_norm_to_ref_AtEcdysis	control	0.91742	TRUE
3	M4	FluoPerArea_norm_to_ref_AtEcdysis	control	0.866329	TRUE
3	M4	FluoPerArea_norm_to_ref_AtEcdysis	control	0.780074	TRUE
3	M4	FluoPerArea_norm_to_ref_AtEcdysis	control	0.906434	TRUE
3	M4	FluoPerArea_norm_to_ref_AtEcdysis	control	0.823472	TRUE
3	M4	FluoPerArea_norm_to_ref_AtEcdysis	control	1.00578	TRUE
3	M4	FluoPerArea_norm_to_ref_AtEcdysis	control	0.879805	TRUE
3	M4	FluoPerArea_norm_to_ref_AtEcdysis	control	0.877395	TRUE
3	M4	FluoPerArea_norm_to_ref_AtEcdysis	control	0.823763	TRUE
3	M4	FluoPerArea_norm_to_ref_AtEcdysis	control	0.807111	TRUE
3	M4	FluoPerArea_norm_to_ref_AtEcdysis	control	0.839118	TRUE
3	M4	FluoPerArea_norm_to_ref_AtEcdysis	control	0.87045	TRUE
3	M4	FluoPerArea_norm_to_ref_AtEcdysis	control	0.771645	TRUE
3	M4	FluoPerArea_norm_to_ref_AtEcdysis	control	0.790066	TRUE
3	M4	FluoPerArea_norm_to_ref_AtEcdysis	control	0.800407	TRUE
3	M4	FluoPerArea_norm_to_ref_AtEcdysis	control	0.839917	TRUE
3	M4	FluoPerArea_norm_to_ref_AtEcdysis	control	0.746619	TRUE
3	M4	FluoPerArea_norm_to_ref_AtEcdysis	control	0.911525	TRUE
3	M4	FluoPerArea_norm_to_ref_AtEcdysis	control	0.786123	TRUE
3	M4	FluoPerArea_norm_to_ref_AtEcdysis	control	0.777977	TRUE
3	M4	FluoPerArea_norm_to_ref_AtEcdysis	control	0.786626	TRUE
3	M4	FluoPerArea_norm_to_ref_AtEcdysis	control	0.951327	TRUE
3	M4	FluoPerArea_norm_to_ref_AtEcdysis	control	0.898005	TRUE
3	M4	FluoPerArea_norm_to_ref_AtEcdysis	control	0.88092	TRUE
3	M4	FluoPerArea_norm_to_ref_AtEcdysis	control	0.87838	TRUE
3	M4	FluoPerArea_norm_to_ref_AtEcdysis	control	0.837212	TRUE
3	M4	FluoPerArea_norm_to_ref_AtEcdysis	control	0.802252	TRUE
3	M4	FluoPerArea_norm_to_ref_AtEcdysis	control	0.696078	TRUE
3	M4	FluoPerArea_norm_to_ref_AtEcdysis	control	0.867277	TRUE
3	M4	FluoPerArea_norm_to_ref_AtEcdysis	control	0.924395	TRUE
3	M4	FluoPerArea_norm_to_ref_AtEcdysis	control	0.891399	TRUE
3	M4	FluoPerArea_norm_to_ref_AtEcdysis	control	0.808901	TRUE
3	M4	FluoPerArea_norm_to_ref_AtEcdysis	control	0.887697	TRUE
3	M4	FluoPerArea_norm_to_ref_AtEcdysis	control	0.928151	TRUE
3	M4	FluoPerArea_norm_to_ref_AtEcdysis	control	0.951569	TRUE
3	M4	FluoPerArea_norm_to_ref_AtEcdysis	control	0.614248	FALSE
3	M4	FluoPerArea_norm_to_ref_AtEcdysis	control	0.700367	TRUE
3	M4	FluoPerArea_norm_to_ref_AtEcdysis	control	0.55362	FALSE
3	M4	FluoPerArea_norm_to_ref_AtEcdysis	control	0.776827	TRUE
3	M4	FluoPerArea_norm_to_ref_AtEcdysis	control	0.727228	TRUE
3	M4	FluoPerArea_norm_to_ref_AtEcdysis	control	0.626457	FALSE
3	M4	FluoPerArea_norm_to_ref_AtEcdysis	control	0.90271	TRUE
3	M4	FluoPerArea_norm_to_ref_AtEcdysis	control	1.0815	TRUE
3	M4	FluoPerArea_norm_to_ref_AtEcdysis	control	1.02404	TRUE
3	M4	FluoPerArea_norm_to_ref_AtEcdysis	control	0.964055	TRUE
3	M4	FluoPerArea_norm_to_ref_AtEcdysis	control	1.02256	TRUE
3	M4	FluoPerArea_norm_to_ref_AtEcdysis	control	1.02576	TRUE
3	M4	FluoPerArea_norm_to_ref_AtEcdysis	control	1.02937	TRUE
3	M4	FluoPerArea_norm_to_ref_AtEcdysis	control	0.968162	TRUE
3	M4	FluoPerArea_norm_to_ref_AtEcdysis	control	1.00524	TRUE
3	M4	FluoPerArea_norm_to_ref_AtEcdysis	control	0.98869	TRUE
3	M4	FluoPerArea_norm_to_ref_AtEcdysis	control	1.06848	TRUE
3	M4	FluoPerArea_norm_to_ref_AtEcdysis	control	1.09517	TRUE
3	M4	FluoPerArea_norm_to_ref_AtEcdysis	control	1.03618	TRUE
3	M4	FluoPerArea_norm_to_ref_AtEcdysis	control	1.11308	TRUE
3	M4	FluoPerArea_norm_to_ref_AtEcdysis	control	1.12838	TRUE
3	M4	FluoPerArea_norm_to_ref_AtEcdysis	control	1.02939	TRUE
3	M4	FluoPerArea_norm_to_ref_AtEcdysis	control	1.05684	TRUE
3	M4	FluoPerArea_norm_to_ref_AtEcdysis	control	0.995743	TRUE
3	M4	FluoPerArea_norm_to_ref_AtEcdysis	control	0.969239	TRUE
3	M4	FluoPerArea_norm_to_ref_AtEcdysis	control	1.01622	TRUE
3	M4	FluoPerArea_norm_to_ref_AtEcdysis	control	1.06926	TRUE
3	M4	FluoPerArea_norm_to_ref_AtEcdysis	control	0.938387	TRUE
3	M4	FluoPerArea_norm_to_ref_AtEcdysis	control	0.974893	TRUE
3	M4	FluoPerArea_norm_to_ref_AtEcdysis	control	1.0077	TRUE
3	M4	FluoPerArea_norm_to_ref_AtEcdysis	control	0.952823	TRUE
3	M4	FluoPerArea_norm_to_ref_AtEcdysis	control	1.02047	TRUE
3	M4	FluoPerArea_norm_to_ref_AtEcdysis	control	0.98662	TRUE
3	M4	FluoPerArea_norm_to_ref_AtEcdysis	control	1.03822	TRUE
3	M4	FluoPerArea_norm_to_ref_AtEcdysis	control	0.994985	TRUE
3	M4	FluoPerArea_norm_to_ref_AtEcdysis	control	1.01984	TRUE
3	M4	FluoPerArea_norm_to_ref_AtEcdysis	control	0.967972	TRUE
3	M4	FluoPerArea_norm_to_ref_AtEcdysis	control	0.984364	TRUE
3	M4	FluoPerArea_norm_to_ref_AtEcdysis	control	1.01585	TRUE
3	M4	FluoPerArea_norm_to_ref_AtEcdysis	control	1.01672	TRUE
3	M4	FluoPerArea_norm_to_ref_AtEcdysis	control	1.1346	TRUE
3	M4	FluoPerArea_norm_to_ref_AtEcdysis	control	1.2033	TRUE
3	M4	FluoPerArea_norm_to_ref_AtEcdysis	control	1.15359	TRUE
3	M4	FluoPerArea_norm_to_ref_AtEcdysis	control	1.18369	TRUE
3	M4	FluoPerArea_norm_to_ref_AtEcdysis	control	1.07019	TRUE
3	M4	FluoPerArea_norm_to_ref_AtEcdysis	control	1.12169	TRUE
3	M4	FluoPerArea_norm_to_ref_AtEcdysis	control	1.10974	TRUE
3	M4	FluoPerArea_norm_to_ref_AtEcdysis	control	1.12448	TRUE
3	M4	FluoPerArea_norm_to_ref_AtEcdysis	control	1.06686	TRUE
3	M4	FluoPerArea_norm_to_ref_AtEcdysis	control	1.08654	TRUE
3	M4	FluoPerArea_norm_to_ref_AtEcdysis	control	1.14457	TRUE
3	M4	FluoPerArea_norm_to_ref_AtEcdysis	control	1.14272	TRUE
3	M4	FluoPerArea_norm_to_ref_AtEcdysis	control	1.21866	TRUE
3	M4	FluoPerArea_norm_to_ref_AtEcdysis	control	1.14926	TRUE
3	M4	FluoPerArea_norm_to_ref_AtEcdysis	control	1.11951	TRUE
3	M4	FluoPerArea_norm_to_ref_AtEcdysis	control	1.11699	TRUE
3	M4	FluoPerArea_norm_to_ref_AtEcdysis	control	1.10983	TRUE
3	M4	FluoPerArea_norm_to_ref_AtEcdysis	control	1.10931	TRUE
3	M4	FluoPerArea_norm_to_ref_AtEcdysis	control	1.07434	TRUE
3	M4	FluoPerArea_norm_to_ref_AtEcdysis	control	1.07202	TRUE
3	M4	FluoPerArea_norm_to_ref_AtEcdysis	control	1.1593	TRUE
3	M4	FluoPerArea_norm_to_ref_AtEcdysis	control	1.18968	TRUE
3	M4	FluoPerArea_norm_to_ref_AtEcdysis	control	1.17079	TRUE
3	M4	FluoPerArea_norm_to_ref_AtEcdysis	control	1.25259	TRUE
3	M4	FluoPerArea_norm_to_ref_AtEcdysis	control	1.09612	TRUE
3	M4	FluoPerArea_norm_to_ref_AtEcdysis	control	1.17513	TRUE
3	M4	FluoPerArea_norm_to_ref_AtEcdysis	control	1.12363	TRUE
3	M4	FluoPerArea_norm_to_ref_AtEcdysis	control	1.14221	TRUE
3	M4	FluoPerArea_norm_to_ref_AtEcdysis	control	1.15357	TRUE
3	M4	FluoPerArea_norm_to_ref_AtEcdysis	control	1.15723	TRUE
3	M4	FluoPerArea_norm_to_ref_AtEcdysis	control	1.11384	TRUE
3	M4	FluoPerArea_norm_to_ref_AtEcdysis	control	1.15284	TRUE
3	M4	FluoPerArea_norm_to_ref_AtEcdysis	control	1.17793	TRUE
3	M4	FluoPerArea_norm_to_ref_AtEcdysis	control	1.16975	TRUE
3	M4	FluoPerArea_norm_to_ref_AtEcdysis	control	1.08015	TRUE
3	M4	FluoPerArea_norm_to_ref_AtEcdysis	control	1.13604	TRUE
3	M4	FluoPerArea_norm_to_ref_AtEcdysis	IAA	1.00544	TRUE
3	M4	FluoPerArea_norm_to_ref_AtEcdysis	IAA	1.09362	TRUE
3	M4	FluoPerArea_norm_to_ref_AtEcdysis	IAA	1.08704	TRUE
3	M4	FluoPerArea_norm_to_ref_AtEcdysis	IAA	0.953526	TRUE
3	M4	FluoPerArea_norm_to_ref_AtEcdysis	IAA	1.00121	TRUE
3	M4	FluoPerArea_norm_to_ref_AtEcdysis	IAA	0.955924	TRUE
3	M4	FluoPerArea_norm_to_ref_AtEcdysis	IAA	1.03501	TRUE
3	M4	FluoPerArea_norm_to_ref_AtEcdysis	IAA	0.934123	TRUE
3	M4	FluoPerArea_norm_to_ref_AtEcdysis	IAA	1.08855	TRUE
3	M4	FluoPerArea_norm_to_ref_AtEcdysis	IAA	0.985202	TRUE
3	M4	FluoPerArea_norm_to_ref_AtEcdysis	IAA	0.949011	TRUE
3	M4	FluoPerArea_norm_to_ref_AtEcdysis	IAA	1.07194	TRUE
3	M4	FluoPerArea_norm_to_ref_AtEcdysis	IAA	1.09039	TRUE
3	M4	FluoPerArea_norm_to_ref_AtEcdysis	IAA	1.04382	TRUE
3	M4	FluoPerArea_norm_to_ref_AtEcdysis	IAA	1.03616	TRUE
3	M4	FluoPerArea_norm_to_ref_AtEcdysis	IAA	1.06869	TRUE
3	M4	FluoPerArea_norm_to_ref_AtEcdysis	IAA	0.992986	TRUE
3	M4	FluoPerArea_norm_to_ref_AtEcdysis	IAA	1.00843	TRUE
3	M4	FluoPerArea_norm_to_ref_AtEcdysis	IAA	1.05651	TRUE
3	M4	FluoPerArea_norm_to_ref_AtEcdysis	IAA	1.0334	TRUE
3	M4	FluoPerArea_norm_to_ref_AtEcdysis	IAA	0.960861	TRUE
3	M4	FluoPerArea_norm_to_ref_AtEcdysis	IAA	1.08183	TRUE
3	M4	FluoPerArea_norm_to_ref_AtEcdysis	IAA	0.934259	TRUE
3	M4	FluoPerArea_norm_to_ref_AtEcdysis	IAA	0.978786	TRUE
3	M4	FluoPerArea_norm_to_ref_AtEcdysis	IAA	0.924297	TRUE
3	M4	FluoPerArea_norm_to_ref_AtEcdysis	IAA	0.974586	TRUE
3	M4	FluoPerArea_norm_to_ref_AtEcdysis	IAA	1.01019	TRUE
3	M4	FluoPerArea_norm_to_ref_AtEcdysis	IAA	1.0758	TRUE
3	M4	FluoPerArea_norm_to_ref_AtEcdysis	IAA	0.937895	TRUE
3	M4	FluoPerArea_norm_to_ref_AtEcdysis	IAA	1.05611	TRUE
3	M4	FluoPerArea_norm_to_ref_AtEcdysis	IAA	0.952956	TRUE
3	M4	FluoPerArea_norm_to_ref_AtEcdysis	IAA	0.981939	TRUE
3	M4	FluoPerArea_norm_to_ref_AtEcdysis	IAA	1.02238	TRUE
3	M4	FluoPerArea_norm_to_ref_AtEcdysis	IAA	0.983839	TRUE
3	M4	FluoPerArea_norm_to_ref_AtEcdysis	IAA	0.976392	TRUE
3	M4	FluoPerArea_norm_to_ref_AtEcdysis	IAA	0.996968	TRUE
3	M4	FluoPerArea_norm_to_ref_AtEcdysis	IAA	1.06356	TRUE
3	M4	FluoPerArea_norm_to_ref_AtEcdysis	IAA	1.07791	TRUE
3	M4	FluoPerArea_norm_to_ref_AtEcdysis	IAA	0.911923	TRUE
3	M4	FluoPerArea_norm_to_ref_AtEcdysis	IAA	0.95424	TRUE
3	M4	FluoPerArea_norm_to_ref_AtEcdysis	IAA	0.977092	TRUE
3	M4	FluoPerArea_norm_to_ref_AtEcdysis	IAA	0.947255	TRUE
3	M4	FluoPerArea_norm_to_ref_AtEcdysis	IAA	1.02924	TRUE
3	M4	FluoPerArea_norm_to_ref_AtEcdysis	IAA	1.00594	TRUE
3	M4	FluoPerArea_norm_to_ref_AtEcdysis	IAA	1.113	TRUE
3	M4	FluoPerArea_norm_to_ref_AtEcdysis	IAA	1.01769	TRUE
3	M4	FluoPerArea_norm_to_ref_AtEcdysis	IAA	1.00763	TRUE
3	M4	FluoPerArea_norm_to_ref_AtEcdysis	IAA	0.993544	TRUE
3	M4	FluoPerArea_norm_to_ref_AtEcdysis	IAA	0.991885	TRUE
3	M4	FluoPerArea_norm_to_ref_AtEcdysis	IAA	0.947678	TRUE
3	M4	FluoPerArea_norm_to_ref_AtEcdysis	IAA	0.970458	TRUE
3	M4	FluoPerArea_norm_to_ref_AtEcdysis	IAA	0.963038	TRUE
3	M4	FluoPerArea_norm_to_ref_AtEcdysis	IAA	1.05452	TRUE
3	M4	FluoPerArea_norm_to_ref_AtEcdysis	IAA	1.02694	TRUE
3	M4	FluoPerArea_norm_to_ref_AtEcdysis	IAA	0.938186	TRUE
3	M4	FluoPerArea_norm_to_ref_AtEcdysis	IAA	1.01846	TRUE
3	M4	FluoPerArea_norm_to_ref_AtEcdysis	IAA	0.954211	TRUE
3	M4	FluoPerArea_norm_to_ref_AtEcdysis	IAA	0.985753	TRUE
3	M4	FluoPerArea_norm_to_ref_AtEcdysis	IAA	0.99833	TRUE
3	M4	FluoPerArea_norm_to_ref_AtEcdysis	IAA	0.904132	TRUE
3	M4	FluoPerArea_norm_to_ref_AtEcdysis	IAA	0.994005	TRUE
3	M4	FluoPerArea_norm_to_ref_AtEcdysis	IAA	1.05604	TRUE
3	M4	FluoPerArea_norm_to_ref_AtEcdysis	IAA	0.968086	TRUE
3	M4	FluoPerArea_norm_to_ref_AtEcdysis	IAA	0.945117	TRUE
3	M4	FluoPerArea_norm_to_ref_AtEcdysis	IAA	0.885925	TRUE
3	M4	FluoPerArea_norm_to_ref_AtEcdysis	IAA	0.975638	TRUE
3	M4	FluoPerArea_norm_to_ref_AtEcdysis	IAA	1.01522	TRUE
3	M4	FluoPerArea_norm_to_ref_AtEcdysis	IAA	0.786685	TRUE
3	M4	FluoPerArea_norm_to_ref_AtEcdysis	IAA	0.573103	FALSE
3	M4	FluoPerArea_norm_to_ref_AtEcdysis	IAA	0.555576	FALSE
3	M4	FluoPerArea_norm_to_ref_AtEcdysis	IAA	0.669423	FALSE
3	M4	FluoPerArea_norm_to_ref_AtEcdysis	IAA	0.938392	TRUE
3	M4	FluoPerArea_norm_to_ref_AtEcdysis	IAA	1.00545	TRUE
3	M4	FluoPerArea_norm_to_ref_AtEcdysis	IAA	0.900817	TRUE
3	M4	FluoPerArea_norm_to_ref_AtEcdysis	IAA	0.645187	FALSE
3	M4	FluoPerArea_norm_to_ref_AtEcdysis	IAA	0.565321	FALSE
3	M4	FluoPerArea_norm_to_ref_AtEcdysis	IAA	0.605364	FALSE
3	M4	FluoPerArea_norm_to_ref_AtEcdysis	IAA	0.990096	TRUE
3	M4	FluoPerArea_norm_to_ref_AtEcdysis	IAA	0.956103	TRUE
3	M4	FluoPerArea_norm_to_ref_AtEcdysis	IAA	0.822011	TRUE
3	M4	FluoPerArea_norm_to_ref_AtEcdysis	IAA	0.892039	TRUE
3	M4	FluoPerArea_norm_to_ref_AtEcdysis	IAA	0.977462	TRUE
3	M4	FluoPerArea_norm_to_ref_AtEcdysis	IAA	0.917784	TRUE
3	M4	FluoPerArea_norm_to_ref_AtEcdysis	IAA	0.989124	TRUE
3	M4	FluoPerArea_norm_to_ref_AtEcdysis	IAA	0.966221	TRUE
3	M4	FluoPerArea_norm_to_ref_AtEcdysis	IAA	0.963381	TRUE
3	M4	FluoPerArea_norm_to_ref_AtEcdysis	IAA	0.947048	TRUE
3	M4	FluoPerArea_norm_to_ref_AtEcdysis	IAA	0.909892	TRUE
3	M4	FluoPerArea_norm_to_ref_AtEcdysis	IAA	0.957548	TRUE
3	M4	FluoPerArea_norm_to_ref_AtEcdysis	IAA	0.919962	TRUE
3	M4	FluoPerArea_norm_to_ref_AtEcdysis	IAA	0.937838	TRUE
3	M4	FluoPerArea_norm_to_ref_AtEcdysis	IAA	0.908356	TRUE
3	M4	FluoPerArea_norm_to_ref_AtEcdysis	IAA	0.867571	TRUE
3	M4	FluoPerArea_norm_to_ref_AtEcdysis	IAA	1.01332	TRUE
3	M4	FluoPerArea_norm_to_ref_AtEcdysis	IAA	0.886416	TRUE
3	M4	FluoPerArea_norm_to_ref_AtEcdysis	IAA	0.838298	TRUE
3	M4	FluoPerArea_norm_to_ref_AtEcdysis	IAA	0.936813	TRUE
3	M4	FluoPerArea_norm_to_ref_AtEcdysis	IAA	0.910467	TRUE
3	M4	FluoPerArea_norm_to_ref_AtEcdysis	IAA	0.884027	TRUE
3	M4	FluoPerArea_norm_to_ref_AtEcdysis	IAA	1.00365	TRUE
3	M4	FluoPerArea_norm_to_ref_AtEcdysis	IAA	0.954883	TRUE
3	M4	FluoPerArea_norm_to_ref_AtEcdysis	IAA	0.888047	TRUE
3	M4	FluoPerArea_norm_to_ref_AtEcdysis	IAA	0.960829	TRUE
3	M4	FluoPerArea_norm_to_ref_AtEcdysis	IAA	0.980578	TRUE
3	M4	FluoPerArea_norm_to_ref_AtEcdysis	IAA	0.984038	TRUE
3	M4	FluoPerArea_norm_to_ref_AtEcdysis	IAA	0.947214	TRUE
3	M4	FluoPerArea_norm_to_ref_AtEcdysis	IAA	0.987679	TRUE
3	M4	FluoPerArea_norm_to_ref_AtEcdysis	IAA	0.986917	TRUE
3	M4	FluoPerArea_norm_to_ref_AtEcdysis	IAA	0.945819	TRUE
3	M4	FluoPerArea_norm_to_ref_AtEcdysis	IAA	1.00954	TRUE
3	M4	FluoPerArea_norm_to_ref_AtEcdysis	IAA	0.94765	TRUE
3	M4	FluoPerArea_norm_to_ref_AtEcdysis	IAA	0.953385	TRUE
3	M4	FluoPerArea_norm_to_ref_AtEcdysis	IAA	0.927657	TRUE
3	M4	FluoPerArea_norm_to_ref_AtEcdysis	IAA	0.970144	TRUE
3	M4	FluoPerArea_norm_to_ref_AtEcdysis	IAA	0.953103	TRUE
3	M4	FluoPerArea_norm_to_ref_AtEcdysis	IAA	0.919173	TRUE
3	M4	FluoPerArea_norm_to_ref_AtEcdysis	IAA	0.978694	TRUE
3	M4	FluoPerArea_norm_to_ref_AtEcdysis	IAA	0.972304	TRUE
3	M4	FluoPerArea_norm_to_ref_AtEcdysis	IAA	0.948111	TRUE
3	M4	FluoPerArea_norm_to_ref_AtEcdysis	IAA	0.97719	TRUE
3	M4	FluoPerArea_norm_to_ref_AtEcdysis	IAA	0.920529	TRUE
3	M4	FluoPerArea_norm_to_ref_AtEcdysis	IAA	0.907968	TRUE
3	M4	FluoPerArea_norm_to_ref_AtEcdysis	IAA	0.892208	TRUE
3	M4	FluoPerArea_norm_to_ref_AtEcdysis	IAA	0.972152	TRUE
3	M4	FluoPerArea_norm_to_ref_AtEcdysis	IAA	0.887023	TRUE
3	M4	FluoPerArea_norm_to_ref_AtEcdysis	IAA	1.06401	TRUE
3	M4	FluoPerArea_norm_to_ref_AtEcdysis	IAA	1.07409	TRUE
3	M4	FluoPerArea_norm_to_ref_AtEcdysis	IAA	1.10335	TRUE
3	M4	FluoPerArea_norm_to_ref_AtEcdysis	IAA	1.17737	TRUE
3	M4	FluoPerArea_norm_to_ref_AtEcdysis	IAA	1.11036	TRUE
3	M4	FluoPerArea_norm_to_ref_AtEcdysis	IAA	1.05157	TRUE
3	M4	FluoPerArea_norm_to_ref_AtEcdysis	IAA	1.09681	TRUE
3	M4	FluoPerArea_norm_to_ref_AtEcdysis	IAA	1.12907	TRUE
3	M4	FluoPerArea_norm_to_ref_AtEcdysis	IAA	1.01864	TRUE
3	M4	FluoPerArea_norm_to_ref_AtEcdysis	IAA	1.14201	TRUE
3	M4	FluoPerArea_norm_to_ref_AtEcdysis	IAA	1.0875	TRUE
3	M4	FluoPerArea_norm_to_ref_AtEcdysis	IAA	1.02117	TRUE
3	M4	FluoPerArea_norm_to_ref_AtEcdysis	IAA	1.05751	TRUE
3	M4	FluoPerArea_norm_to_ref_AtEcdysis	IAA	1.08462	TRUE
3	M4	FluoPerArea_norm_to_ref_AtEcdysis	IAA	1.04808	TRUE
3	M4	FluoPerArea_norm_to_ref_AtEcdysis	IAA	1.09314	TRUE
3	M4	FluoPerArea_norm_to_ref_AtEcdysis	IAA	1.04501	TRUE
3	M4	FluoPerArea_norm_to_ref_AtEcdysis	IAA	0.992857	TRUE
3	M4	FluoPerArea_norm_to_ref_AtEcdysis	IAA	0.998681	TRUE
3	M4	FluoPerArea_norm_to_ref_AtEcdysis	IAA	1.09164	TRUE
3	M4	FluoPerArea_norm_to_ref_AtEcdysis	IAA	1.00404	TRUE
3	M4	FluoPerArea_norm_to_ref_AtEcdysis	IAA	1.11951	TRUE
3	M4	FluoPerArea_norm_to_ref_AtEcdysis	IAA	1.03229	TRUE
3	M4	FluoPerArea_norm_to_ref_AtEcdysis	IAA	1.05723	TRUE
3	M4	FluoPerArea_norm_to_ref_AtEcdysis	IAA	1.10266	TRUE
3	M4	FluoPerArea_norm_to_ref_AtEcdysis	IAA	1.1419	TRUE
3	M4	FluoPerArea_norm_to_ref_AtEcdysis	IAA	1.09498	TRUE
3	M4	FluoPerArea_norm_to_ref_AtEcdysis	IAA	1.09115	TRUE
3	M4	FluoPerArea_norm_to_ref_AtEcdysis	IAA	1.12068	TRUE
3	M4	FluoPerArea_norm_to_ref_AtEcdysis	IAA	1.14599	TRUE
3	M4	FluoPerArea_norm_to_ref_AtEcdysis	IAA	1.08964	TRUE
3	M4	FluoPerArea_norm_to_ref_AtEcdysis	IAA	1.1011	TRUE
3	M4	FluoPerArea_norm_to_ref_AtEcdysis	IAA	1.16168	TRUE
3	M4	FluoPerArea_norm_to_ref_AtEcdysis	IAA	1.13586	TRUE
3	M4	FluoPerArea_norm_to_ref_AtEcdysis	IAA	1.09855	TRUE
3	M4	FluoPerArea_norm_to_ref_AtEcdysis	IAA	1.12187	TRUE
3	M4	FluoPerArea_norm_to_ref_AtEcdysis	IAA	1.04137	TRUE
3	M4	FluoPerArea_norm_to_ref_AtEcdysis	IAA	1.09227	TRUE
3	M4	FluoPerArea_norm_to_ref_AtEcdysis	IAA	1.01266	TRUE
3	M4	FluoPerArea_norm_to_ref_AtEcdysis	IAA	1.09938	TRUE
3	M4	FluoPerArea_norm_to_ref_AtEcdysis	IAA	1.04491	TRUE
3	M4	FluoPerArea_norm_to_ref_AtEcdysis	IAA	1.04513	TRUE
3	M4	FluoPerArea_norm_to_ref_AtEcdysis	IAA	1.0801	TRUE
3	M4	FluoPerArea_norm_to_ref_AtEcdysis	IAA	1.08319	TRUE
3	M4	FluoPerArea_norm_to_ref_AtEcdysis	IAA	1.1259	TRUE
3	M4	FluoPerArea_norm_to_ref_AtEcdysis	IAA	1.08939	TRUE
3	M4	FluoPerArea_norm_to_ref_AtEcdysis	IAA	1.12189	TRUE
3	M4	FluoPerArea_norm_to_ref_AtEcdysis	IAA	1.08436	TRUE
3	M4	FluoPerArea_norm_to_ref_AtEcdysis	IAA	1.01982	TRUE
3	M4	FluoPerArea_norm_to_ref_AtEcdysis	IAA	1.04798	TRUE
3	M4	FluoPerArea_norm_to_ref_AtEcdysis	IAA	1.04229	TRUE
3	M4	FluoPerArea_norm_to_ref_AtEcdysis	IAA	1.16095	TRUE
3	M4	FluoPerArea_norm_to_ref_AtEcdysis	IAA	1.12463	TRUE
3	M4	FluoPerArea_norm_to_ref_AtEcdysis	IAA	1.17793	TRUE

## Sheet: Fig2C_all_points
Stage	Field	Condition	Value	IsInlier
hatch	volAtEcdysis	control	23396.1	TRUE
hatch	volAtEcdysis	control	19542.7	TRUE
hatch	volAtEcdysis	control	19987.3	TRUE
hatch	volAtEcdysis	control	18267.3	TRUE
hatch	volAtEcdysis	control	17661.2	TRUE
hatch	volAtEcdysis	control	19108	TRUE
hatch	volAtEcdysis	control	19987.3	TRUE
hatch	volAtEcdysis	control	19108	TRUE
hatch	volAtEcdysis	control	19542.7	TRUE
hatch	volAtEcdysis	control	18682.9	TRUE
hatch	volAtEcdysis	control	17861	TRUE
hatch	volAtEcdysis	control	19542.7	TRUE
hatch	volAtEcdysis	control	21143.6	TRUE
hatch	volAtEcdysis	control	19108	TRUE
hatch	volAtEcdysis	control	18682.9	TRUE
hatch	volAtEcdysis	control	16884.2	TRUE
hatch	volAtEcdysis	control	13482.9	FALSE
hatch	volAtEcdysis	control	20442	TRUE
hatch	volAtEcdysis	control	20213.4	TRUE
hatch	volAtEcdysis	control	18474	TRUE
hatch	volAtEcdysis	control	16141.4	TRUE
hatch	volAtEcdysis	control	18267.3	TRUE
hatch	volAtEcdysis	control	19108	TRUE
hatch	volAtEcdysis	control	18063	TRUE
hatch	volAtEcdysis	control	18682.9	TRUE
hatch	volAtEcdysis	control	16884.2	TRUE
hatch	volAtEcdysis	control	18267.3	TRUE
hatch	volAtEcdysis	control	16508.6	TRUE
hatch	volAtEcdysis	control	19763.8	TRUE
hatch	volAtEcdysis	control	18682.9	TRUE
hatch	volAtEcdysis	control	21624.6	TRUE
hatch	volAtEcdysis	control	18474	TRUE
hatch	volAtEcdysis	control	18474	TRUE
hatch	volAtEcdysis	control	19987.3	TRUE
hatch	volAtEcdysis	control	18063	TRUE
hatch	volAtEcdysis	control	16884.2	TRUE
hatch	volAtEcdysis	control	17661.2	TRUE
hatch	volAtEcdysis	control	14103.3	FALSE
hatch	volAtEcdysis	control	18267.3	TRUE
hatch	volAtEcdysis	control	18063	TRUE
hatch	volAtEcdysis	control	19108	TRUE
hatch	volAtEcdysis	control	18474	TRUE
hatch	volAtEcdysis	control	19763.8	TRUE
hatch	volAtEcdysis	control	20213.4	TRUE
hatch	volAtEcdysis	control	18267.3	TRUE
hatch	volAtEcdysis	control	18267.3	TRUE
hatch	volAtEcdysis	control	14103.3	FALSE
hatch	volAtEcdysis	control	18063	TRUE
hatch	volAtEcdysis	control	18063	TRUE
hatch	volAtEcdysis	control	20442	TRUE
hatch	volAtEcdysis	control	18267.3	TRUE
hatch	volAtEcdysis	control	20907.1	TRUE
hatch	volAtEcdysis	control	18682.9	TRUE
hatch	volAtEcdysis	control	18267.3	TRUE
hatch	volAtEcdysis	control	18474	TRUE
hatch	volAtEcdysis	control	19987.3	TRUE
hatch	volAtEcdysis	control	18063	TRUE
hatch	volAtEcdysis	control	19108	TRUE
hatch	volAtEcdysis	control	18894.3	TRUE
hatch	volAtEcdysis	control	23396.1	TRUE
hatch	volAtEcdysis	control	17861	TRUE
hatch	volAtEcdysis	control	19324.1	TRUE
hatch	volAtEcdysis	control	16695.4	TRUE
hatch	volAtEcdysis	control	19324.1	TRUE
hatch	volAtEcdysis	control	20213.4	TRUE
hatch	volAtEcdysis	control	17075.2	TRUE
hatch	volAtEcdysis	control	22116.6	TRUE
hatch	volAtEcdysis	control	21869.2	TRUE
hatch	volAtEcdysis	control	21624.6	TRUE
hatch	volAtEcdysis	control	18682.9	TRUE
hatch	volAtEcdysis	control	20213.4	TRUE
hatch	volAtEcdysis	control	16324	TRUE
hatch	volAtEcdysis	control	18063	TRUE
hatch	volAtEcdysis	control	19542.7	TRUE
hatch	volAtEcdysis	control	20907.1	TRUE
hatch	volAtEcdysis	control	20442	TRUE
hatch	volAtEcdysis	control	19542.7	TRUE
hatch	volAtEcdysis	control	18267.3	TRUE
hatch	volAtEcdysis	control	17661.2	TRUE
hatch	volAtEcdysis	control	19108	TRUE
hatch	volAtEcdysis	control	19108	TRUE
hatch	volAtEcdysis	control	19763.8	TRUE
hatch	volAtEcdysis	control	18474	TRUE
hatch	volAtEcdysis	control	20442	TRUE
hatch	volAtEcdysis	control	20442	TRUE
hatch	volAtEcdysis	control	17075.2	TRUE
hatch	volAtEcdysis	control	17861	TRUE
hatch	volAtEcdysis	control	21143.6	TRUE
hatch	volAtEcdysis	control	17463.7	TRUE
hatch	volAtEcdysis	control	18474	TRUE
hatch	volAtEcdysis	control	18894.3	TRUE
hatch	volAtEcdysis	control	21143.6	TRUE
hatch	volAtEcdysis	control	17661.2	TRUE
hatch	volAtEcdysis	control	18474	TRUE
hatch	volAtEcdysis	control	19763.8	TRUE
hatch	volAtEcdysis	control	16508.6	TRUE
hatch	volAtEcdysis	control	19324.1	TRUE
hatch	volAtEcdysis	control	19763.8	TRUE
hatch	volAtEcdysis	control	17861	TRUE
hatch	volAtEcdysis	control	18894.3	TRUE
hatch	volAtEcdysis	control	18682.9	TRUE
hatch	volAtEcdysis	control	13482.9	FALSE
hatch	volAtEcdysis	control	17661.2	TRUE
hatch	volAtEcdysis	control	20213.4	TRUE
hatch	volAtEcdysis	control	20673.3	TRUE
hatch	volAtEcdysis	control	20442	TRUE
hatch	volAtEcdysis	control	18063	TRUE
hatch	volAtEcdysis	control	19987.3	TRUE
hatch	volAtEcdysis	control	20442	TRUE
hatch	volAtEcdysis	control	17661.2	TRUE
hatch	volAtEcdysis	control	17463.7	TRUE
hatch	volAtEcdysis	control	18063	TRUE
hatch	volAtEcdysis	control	19324.1	TRUE
hatch	volAtEcdysis	control	19324.1	TRUE
hatch	volAtEcdysis	control	17075.2	TRUE
hatch	volAtEcdysis	control	19763.8	TRUE
hatch	volAtEcdysis	control	18063	TRUE
hatch	volAtEcdysis	control	20907.1	TRUE
hatch	volAtEcdysis	control	18063	TRUE
hatch	volAtEcdysis	control	19542.7	TRUE
hatch	volAtEcdysis	control	17861	TRUE
hatch	volAtEcdysis	control	18267.3	TRUE
hatch	volAtEcdysis	control	21382.8	TRUE
hatch	volAtEcdysis	control	20673.3	TRUE
hatch	volAtEcdysis	control	21143.6	TRUE
hatch	volAtEcdysis	control	18063	TRUE
hatch	volAtEcdysis	control	19987.3	TRUE
hatch	volAtEcdysis	control	19108	TRUE
hatch	volAtEcdysis	control	12462	FALSE
hatch	volAtEcdysis	control	16508.6	TRUE
hatch	volAtEcdysis	control	15258.7	TRUE
hatch	volAtEcdysis	control	17075.2	TRUE
hatch	volAtEcdysis	control	21624.6	TRUE
hatch	volAtEcdysis	control	19763.8	TRUE
hatch	volAtEcdysis	control	20442	TRUE
hatch	volAtEcdysis	control	18894.3	TRUE
hatch	volAtEcdysis	control	20213.4	TRUE
hatch	volAtEcdysis	control	17463.7	TRUE
hatch	volAtEcdysis	control	17861	TRUE
hatch	volAtEcdysis	control	19763.8	TRUE
hatch	volAtEcdysis	control	21382.8	TRUE
hatch	volAtEcdysis	control	19763.8	TRUE
hatch	volAtEcdysis	control	18063	TRUE
hatch	volAtEcdysis	control	19542.7	TRUE
hatch	volAtEcdysis	control	19542.7	TRUE
hatch	volAtEcdysis	control	20907.1	TRUE
hatch	volAtEcdysis	control	18267.3	TRUE
hatch	volAtEcdysis	control	21869.2	TRUE
hatch	volAtEcdysis	control	21143.6	TRUE
hatch	volAtEcdysis	control	20213.4	TRUE
hatch	volAtEcdysis	control	21143.6	TRUE
hatch	volAtEcdysis	control	19324.1	TRUE
hatch	volAtEcdysis	control	18894.3	TRUE
hatch	volAtEcdysis	control	17268.3	TRUE
hatch	volAtEcdysis	control	17463.7	TRUE
hatch	volAtEcdysis	control	21143.6	TRUE
hatch	volAtEcdysis	control	16695.4	TRUE
hatch	volAtEcdysis	control	18894.3	TRUE
hatch	volAtEcdysis	control	17268.3	TRUE
hatch	volAtEcdysis	control	20907.1	TRUE
hatch	volAtEcdysis	control	19542.7	TRUE
hatch	volAtEcdysis	control	17661.2	TRUE
hatch	volAtEcdysis	control	17463.7	TRUE
hatch	volAtEcdysis	control	20673.3	TRUE
hatch	volAtEcdysis	control	16695.4	TRUE
hatch	volAtEcdysis	control	21869.2	TRUE
hatch	volAtEcdysis	control	19542.7	TRUE
hatch	volAtEcdysis	control	20907.1	TRUE
hatch	volAtEcdysis	control	18682.9	TRUE
hatch	volAtEcdysis	control	21624.6	TRUE
hatch	volAtEcdysis	control	16324	TRUE
hatch	volAtEcdysis	control	21869.2	TRUE
hatch	volAtEcdysis	control	17268.3	TRUE
hatch	volAtEcdysis	control	16884.2	TRUE
hatch	volAtEcdysis	control	20213.4	TRUE
hatch	volAtEcdysis	control	18063	TRUE
hatch	volAtEcdysis	IAA	15025.2	TRUE
hatch	volAtEcdysis	IAA	16508.6	TRUE
hatch	volAtEcdysis	IAA	17268.3	TRUE
hatch	volAtEcdysis	IAA	19108	TRUE
hatch	volAtEcdysis	IAA	15960.9	TRUE
hatch	volAtEcdysis	IAA	14262.9	TRUE
hatch	volAtEcdysis	IAA	14752.4	TRUE
hatch	volAtEcdysis	IAA	14262.9	TRUE
hatch	volAtEcdysis	IAA	18063	TRUE
hatch	volAtEcdysis	IAA	17075.2	TRUE
hatch	volAtEcdysis	IAA	18474	TRUE
hatch	volAtEcdysis	IAA	15605.8	TRUE
hatch	volAtEcdysis	IAA	14262.9	TRUE
hatch	volAtEcdysis	IAA	14752.4	TRUE
hatch	volAtEcdysis	IAA	15960.9	TRUE
hatch	volAtEcdysis	IAA	17463.7	TRUE
hatch	volAtEcdysis	IAA	17861	TRUE
hatch	volAtEcdysis	IAA	15088	TRUE
hatch	volAtEcdysis	IAA	17268.3	TRUE
hatch	volAtEcdysis	IAA	15431.3	TRUE
hatch	volAtEcdysis	IAA	14587.4	TRUE
hatch	volAtEcdysis	IAA	16695.4	TRUE
hatch	volAtEcdysis	IAA	15960.9	TRUE
hatch	volAtEcdysis	IAA	15782.3	TRUE
hatch	volAtEcdysis	IAA	17075.2	TRUE
hatch	volAtEcdysis	IAA	17463.7	TRUE
hatch	volAtEcdysis	IAA	14919.2	TRUE
hatch	volAtEcdysis	IAA	16508.6	TRUE
hatch	volAtEcdysis	IAA	14103.3	TRUE
hatch	volAtEcdysis	IAA	17463.7	TRUE
hatch	volAtEcdysis	IAA	15431.3	TRUE
hatch	volAtEcdysis	IAA	15088	TRUE
hatch	volAtEcdysis	IAA	18682.9	TRUE
hatch	volAtEcdysis	IAA	15960.9	TRUE
hatch	volAtEcdysis	IAA	16141.4	TRUE
hatch	volAtEcdysis	IAA	15960.9	TRUE
hatch	volAtEcdysis	IAA	16695.4	TRUE
hatch	volAtEcdysis	IAA	17268.3	TRUE
hatch	volAtEcdysis	IAA	17463.7	TRUE
hatch	volAtEcdysis	IAA	18063	TRUE
hatch	volAtEcdysis	IAA	15605.8	TRUE
hatch	volAtEcdysis	IAA	15960.9	TRUE
hatch	volAtEcdysis	IAA	15258.7	TRUE
hatch	volAtEcdysis	IAA	15431.3	TRUE
hatch	volAtEcdysis	IAA	17463.7	TRUE
hatch	volAtEcdysis	IAA	15782.3	TRUE
hatch	volAtEcdysis	IAA	17463.7	TRUE
hatch	volAtEcdysis	IAA	17661.2	TRUE
hatch	volAtEcdysis	IAA	15431.3	TRUE
hatch	volAtEcdysis	IAA	15677.2	TRUE
hatch	volAtEcdysis	IAA	16884.2	TRUE
hatch	volAtEcdysis	IAA	18894.3	TRUE
hatch	volAtEcdysis	IAA	13332.1	TRUE
hatch	volAtEcdysis	IAA	15431.3	TRUE
hatch	volAtEcdysis	IAA	17463.7	TRUE
hatch	volAtEcdysis	IAA	16324	TRUE
hatch	volAtEcdysis	IAA	15088	TRUE
hatch	volAtEcdysis	IAA	17268.3	TRUE
hatch	volAtEcdysis	IAA	16695.4	TRUE
hatch	volAtEcdysis	IAA	17661.2	TRUE
hatch	volAtEcdysis	IAA	16508.6	TRUE
hatch	volAtEcdysis	IAA	16141.4	TRUE
hatch	volAtEcdysis	IAA	17075.2	TRUE
hatch	volAtEcdysis	IAA	17075.2	TRUE
hatch	volAtEcdysis	IAA	15782.3	TRUE
hatch	volAtEcdysis	IAA	16695.4	TRUE
hatch	volAtEcdysis	IAA	15088	TRUE
hatch	volAtEcdysis	IAA	18063	TRUE
hatch	volAtEcdysis	IAA	16442.4	TRUE
hatch	volAtEcdysis	IAA	15605.8	TRUE
hatch	volAtEcdysis	IAA	14587.4	TRUE
hatch	volAtEcdysis	IAA	17075.2	TRUE
hatch	volAtEcdysis	IAA	16508.6	TRUE
hatch	volAtEcdysis	IAA	17268.3	TRUE
hatch	volAtEcdysis	IAA	16508.6	TRUE
hatch	volAtEcdysis	IAA	15088	TRUE
hatch	volAtEcdysis	IAA	17075.2	TRUE
hatch	volAtEcdysis	IAA	15605.8	TRUE
hatch	volAtEcdysis	IAA	15960.9	TRUE
hatch	volAtEcdysis	IAA	17075.2	TRUE
hatch	volAtEcdysis	IAA	17268.3	TRUE
hatch	volAtEcdysis	IAA	14752.4	TRUE
hatch	volAtEcdysis	IAA	16508.6	TRUE
hatch	volAtEcdysis	IAA	17661.2	TRUE
hatch	volAtEcdysis	IAA	18894.3	TRUE
hatch	volAtEcdysis	IAA	15782.3	TRUE
hatch	volAtEcdysis	IAA	14752.4	TRUE
hatch	volAtEcdysis	IAA	18474	TRUE
hatch	volAtEcdysis	IAA	13789.6	TRUE
hatch	volAtEcdysis	IAA	16141.4	TRUE
hatch	volAtEcdysis	IAA	15960.9	TRUE
hatch	volAtEcdysis	IAA	18063	TRUE
hatch	volAtEcdysis	IAA	17268.3	TRUE
hatch	volAtEcdysis	IAA	21382.8	FALSE
hatch	volAtEcdysis	IAA	18894.3	TRUE
hatch	volAtEcdysis	IAA	15088	TRUE
hatch	volAtEcdysis	IAA	18063	TRUE
hatch	volAtEcdysis	IAA	17075.2	TRUE
hatch	volAtEcdysis	IAA	15605.8	TRUE
hatch	volAtEcdysis	IAA	15431.3	TRUE
hatch	volAtEcdysis	IAA	17463.7	TRUE
hatch	volAtEcdysis	IAA	17075.2	TRUE
hatch	volAtEcdysis	IAA	16884.2	TRUE
hatch	volAtEcdysis	IAA	16884.2	TRUE
hatch	volAtEcdysis	IAA	17661.2	TRUE
hatch	volAtEcdysis	IAA	18063	TRUE
hatch	volAtEcdysis	IAA	15782.3	TRUE
hatch	volAtEcdysis	IAA	16141.4	TRUE
hatch	volAtEcdysis	IAA	17075.2	TRUE
hatch	volAtEcdysis	IAA	15258.7	TRUE
hatch	volAtEcdysis	IAA	18063	TRUE
hatch	volAtEcdysis	IAA	16141.4	TRUE
hatch	volAtEcdysis	IAA	17268.3	TRUE
hatch	volAtEcdysis	IAA	15605.8	TRUE
hatch	volAtEcdysis	IAA	16695.4	TRUE
hatch	volAtEcdysis	IAA	15258.7	TRUE
hatch	volAtEcdysis	IAA	16508.6	TRUE
hatch	volAtEcdysis	IAA	16508.6	TRUE
hatch	volAtEcdysis	IAA	16884.2	TRUE
hatch	volAtEcdysis	IAA	14752.4	TRUE
hatch	volAtEcdysis	IAA	16141.4	TRUE
hatch	volAtEcdysis	IAA	18063	TRUE
hatch	volAtEcdysis	IAA	14752.4	TRUE
hatch	volAtEcdysis	IAA	17268.3	TRUE
hatch	volAtEcdysis	IAA	16324	TRUE
hatch	volAtEcdysis	IAA	17268.3	TRUE
hatch	volAtEcdysis	IAA	16324	TRUE
hatch	volAtEcdysis	IAA	12603	FALSE
hatch	volAtEcdysis	IAA	16508.6	TRUE
hatch	volAtEcdysis	IAA	18267.3	TRUE
hatch	volAtEcdysis	IAA	14919.2	TRUE
hatch	volAtEcdysis	IAA	15960.9	TRUE
hatch	volAtEcdysis	IAA	14103.3	TRUE
hatch	volAtEcdysis	IAA	15258.7	TRUE
hatch	volAtEcdysis	IAA	13035.5	TRUE
hatch	volAtEcdysis	IAA	15258.7	TRUE
hatch	volAtEcdysis	IAA	11389.6	FALSE
hatch	volAtEcdysis	IAA	16508.6	TRUE
hatch	volAtEcdysis	IAA	19324.1	TRUE
hatch	volAtEcdysis	IAA	15960.9	TRUE
hatch	volAtEcdysis	IAA	15605.8	TRUE
hatch	volAtEcdysis	IAA	15431.3	TRUE
hatch	volAtEcdysis	IAA	16695.4	TRUE
hatch	volAtEcdysis	IAA	15431.3	TRUE
hatch	volAtEcdysis	IAA	14424.2	TRUE
hatch	volAtEcdysis	IAA	12745.5	TRUE
hatch	volAtEcdysis	IAA	16141.4	TRUE
hatch	volAtEcdysis	IAA	17463.7	TRUE
hatch	volAtEcdysis	IAA	16884.2	TRUE
hatch	volAtEcdysis	IAA	17268.3	TRUE
hatch	volAtEcdysis	IAA	17463.7	TRUE
hatch	volAtEcdysis	IAA	12603	FALSE
hatch	volAtEcdysis	IAA	17861	TRUE
hatch	volAtEcdysis	IAA	17463.7	TRUE
hatch	volAtEcdysis	IAA	16141.4	TRUE
hatch	volAtEcdysis	IAA	15088	TRUE
hatch	volAtEcdysis	IAA	16508.6	TRUE
hatch	volAtEcdysis	IAA	17075.2	TRUE
hatch	volAtEcdysis	IAA	16141.4	TRUE
hatch	volAtEcdysis	IAA	16695.4	TRUE
hatch	volAtEcdysis	IAA	17661.2	TRUE
hatch	volAtEcdysis	IAA	15088	TRUE
hatch	volAtEcdysis	IAA	15782.3	TRUE
hatch	volAtEcdysis	IAA	16695.4	TRUE
hatch	volAtEcdysis	IAA	16508.6	TRUE
hatch	volAtEcdysis	IAA	15431.3	TRUE
hatch	volAtEcdysis	IAA	13482.9	TRUE
hatch	volAtEcdysis	IAA	16141.4	TRUE
hatch	volAtEcdysis	IAA	15088	TRUE
hatch	volAtEcdysis	IAA	15258.7	TRUE
hatch	volAtEcdysis	IAA	15088	TRUE
M1	volAtEcdysis	control	55707.8	TRUE
M1	volAtEcdysis	control	61552.5	TRUE
M1	volAtEcdysis	control	59289.2	TRUE
M1	volAtEcdysis	control	54389.1	TRUE
M1	volAtEcdysis	control	60779.2	TRUE
M1	volAtEcdysis	control	52860.7	TRUE
M1	volAtEcdysis	control	58337.3	TRUE
M1	volAtEcdysis	control	54171.7	TRUE
M1	volAtEcdysis	control	60809.8	TRUE
M1	volAtEcdysis	control	57235.6	TRUE
M1	volAtEcdysis	control	51466.4	TRUE
M1	volAtEcdysis	control	51178.5	TRUE
M1	volAtEcdysis	control	65265.3	FALSE
M1	volAtEcdysis	control	58613.6	TRUE
M1	volAtEcdysis	control	53541.9	TRUE
M1	volAtEcdysis	control	54140.5	TRUE
M1	volAtEcdysis	control	48194.8	TRUE
M1	volAtEcdysis	control	56109	TRUE
M1	volAtEcdysis	control	55088.5	TRUE
M1	volAtEcdysis	control	54543.1	TRUE
M1	volAtEcdysis	control	50881.1	TRUE
M1	volAtEcdysis	control	54898.1	TRUE
M1	volAtEcdysis	control	57535.5	TRUE
M1	volAtEcdysis	control	51751.7	TRUE
M1	volAtEcdysis	control	56724.8	TRUE
M1	volAtEcdysis	control	50964.8	TRUE
M1	volAtEcdysis	control	51440.5	TRUE
M1	volAtEcdysis	control	55326.7	TRUE
M1	volAtEcdysis	control	49871.6	TRUE
M1	volAtEcdysis	control	55556.3	TRUE
M1	volAtEcdysis	control	53470.8	TRUE
M1	volAtEcdysis	control	52605	TRUE
M1	volAtEcdysis	control	51884.9	TRUE
M1	volAtEcdysis	control	55428.6	TRUE
M1	volAtEcdysis	control	46836.4	TRUE
M1	volAtEcdysis	control	52043.6	TRUE
M1	volAtEcdysis	control	55626.4	TRUE
M1	volAtEcdysis	control	56892	TRUE
M1	volAtEcdysis	control	49152.7	TRUE
M1	volAtEcdysis	control	55626.4	TRUE
M1	volAtEcdysis	control	46990.2	TRUE
M1	volAtEcdysis	control	55004.3	TRUE
M1	volAtEcdysis	control	53374.1	TRUE
M1	volAtEcdysis	control	52584.4	TRUE
M1	volAtEcdysis	control	52584.4	TRUE
M1	volAtEcdysis	control	52762	TRUE
M1	volAtEcdysis	control	57181.8	TRUE
M1	volAtEcdysis	control	56255.7	TRUE
M1	volAtEcdysis	control	51414.7	TRUE
M1	volAtEcdysis	control	45431.1	TRUE
M1	volAtEcdysis	control	49749.1	TRUE
M1	volAtEcdysis	control	52847.2	TRUE
M1	volAtEcdysis	control	54064.6	TRUE
M1	volAtEcdysis	control	51414.7	TRUE
M1	volAtEcdysis	control	55413.9	TRUE
M1	volAtEcdysis	control	49152.7	TRUE
M1	volAtEcdysis	control	49708.7	TRUE
M1	volAtEcdysis	control	51996.2	TRUE
M1	volAtEcdysis	control	58844.5	TRUE
M1	volAtEcdysis	control	49708.7	TRUE
M1	volAtEcdysis	control	53179.2	TRUE
M1	volAtEcdysis	control	54389.1	TRUE
M1	volAtEcdysis	control	53780.7	TRUE
M1	volAtEcdysis	control	54389.1	TRUE
M1	volAtEcdysis	control	53179.2	TRUE
M1	volAtEcdysis	control	49708.7	TRUE
M1	volAtEcdysis	control	55004.3	TRUE
M1	volAtEcdysis	control	54472.2	TRUE
M1	volAtEcdysis	control	55004.3	TRUE
M1	volAtEcdysis	control	56892	TRUE
M1	volAtEcdysis	control	62248.7	TRUE
M1	volAtEcdysis	control	58186.3	TRUE
M1	volAtEcdysis	control	47521.8	TRUE
M1	volAtEcdysis	control	53780.7	TRUE
M1	volAtEcdysis	control	52584.4	TRUE
M1	volAtEcdysis	control	55004.3	TRUE
M1	volAtEcdysis	control	55626.4	TRUE
M1	volAtEcdysis	control	61552.5	TRUE
M1	volAtEcdysis	control	51996.2	TRUE
M1	volAtEcdysis	control	60864	TRUE
M1	volAtEcdysis	control	53440	TRUE
M1	volAtEcdysis	control	54389.1	TRUE
M1	volAtEcdysis	control	55004.3	TRUE
M1	volAtEcdysis	control	51414.7	TRUE
M1	volAtEcdysis	control	55626.4	TRUE
M1	volAtEcdysis	control	53179.2	TRUE
M1	volAtEcdysis	control	56255.7	TRUE
M1	volAtEcdysis	control	53503.9	TRUE
M1	volAtEcdysis	control	48059.3	TRUE
M1	volAtEcdysis	control	50482.9	TRUE
M1	volAtEcdysis	control	52200.2	TRUE
M1	volAtEcdysis	control	54389.1	TRUE
M1	volAtEcdysis	control	55949.8	TRUE
M1	volAtEcdysis	control	52584.4	TRUE
M1	volAtEcdysis	control	60864	TRUE
M1	volAtEcdysis	control	48602.9	TRUE
M1	volAtEcdysis	control	55930.6	TRUE
M1	volAtEcdysis	control	56892	TRUE
M1	volAtEcdysis	control	51414.7	TRUE
M1	volAtEcdysis	control	51414.7	TRUE
M1	volAtEcdysis	control	27280.9	FALSE
M1	volAtEcdysis	control	54165.5	TRUE
M1	volAtEcdysis	control	50839.6	TRUE
M1	volAtEcdysis	control	52584.4	TRUE
M1	volAtEcdysis	control	55416.7	TRUE
M1	volAtEcdysis	control	53780.7	TRUE
M1	volAtEcdysis	control	48602.9	TRUE
M1	volAtEcdysis	control	47521.8	TRUE
M1	volAtEcdysis	control	50839.6	TRUE
M1	volAtEcdysis	control	52584.4	TRUE
M1	volAtEcdysis	control	51025.2	TRUE
M1	volAtEcdysis	control	50745.1	TRUE
M1	volAtEcdysis	control	49925.7	TRUE
M1	volAtEcdysis	control	52584.4	TRUE
M1	volAtEcdysis	control	51996.2	TRUE
M1	volAtEcdysis	control	54389.1	TRUE
M1	volAtEcdysis	control	59138	TRUE
M1	volAtEcdysis	control	56140.3	TRUE
M1	volAtEcdysis	control	54861.1	TRUE
M1	volAtEcdysis	control	45945	TRUE
M1	volAtEcdysis	control	49152.7	TRUE
M1	volAtEcdysis	control	56892	TRUE
M1	volAtEcdysis	control	58186.3	TRUE
M1	volAtEcdysis	control	54389.1	TRUE
M1	volAtEcdysis	control	52584.4	TRUE
M1	volAtEcdysis	control	56892	TRUE
M1	volAtEcdysis	control	53179.2	TRUE
M1	volAtEcdysis	control	56255.7	TRUE
M1	volAtEcdysis	control	51996.2	TRUE
M1	volAtEcdysis	control	50839.6	TRUE
M1	volAtEcdysis	control	58844.5	TRUE
M1	volAtEcdysis	control	55872.5	TRUE
M1	volAtEcdysis	control	50705.7	TRUE
M1	volAtEcdysis	control	49708.7	TRUE
M1	volAtEcdysis	control	49254.6	TRUE
M1	volAtEcdysis	control	51996.2	TRUE
M1	volAtEcdysis	control	51027.7	TRUE
M1	volAtEcdysis	control	35471.9	FALSE
M1	volAtEcdysis	control	53668.3	TRUE
M1	volAtEcdysis	control	54389.1	TRUE
M1	volAtEcdysis	control	53179.2	TRUE
M1	volAtEcdysis	control	52983.7	TRUE
M1	volAtEcdysis	control	53689.4	TRUE
M1	volAtEcdysis	control	53489	TRUE
M1	volAtEcdysis	control	57067.3	TRUE
M1	volAtEcdysis	control	55494	TRUE
M1	volAtEcdysis	control	53760.4	TRUE
M1	volAtEcdysis	control	56255.7	TRUE
M1	volAtEcdysis	control	59073.8	TRUE
M1	volAtEcdysis	control	42546.3	FALSE
M1	volAtEcdysis	control	47521.8	TRUE
M1	volAtEcdysis	control	53179.2	TRUE
M1	volAtEcdysis	control	58755.7	TRUE
M1	volAtEcdysis	control	54452.4	TRUE
M1	volAtEcdysis	control	56475.4	TRUE
M1	volAtEcdysis	control	52584.4	TRUE
M1	volAtEcdysis	control	53179.2	TRUE
M1	volAtEcdysis	control	60864	TRUE
M1	volAtEcdysis	control	57068.7	TRUE
M1	volAtEcdysis	control	58467.3	TRUE
M1	volAtEcdysis	control	55004.3	TRUE
M1	volAtEcdysis	control	57443.6	TRUE
M1	volAtEcdysis	control	56349.3	TRUE
M1	volAtEcdysis	control	60183.3	TRUE
M1	volAtEcdysis	control	50271	TRUE
M1	volAtEcdysis	control	56255.7	TRUE
M1	volAtEcdysis	control	52584.4	TRUE
M1	volAtEcdysis	control	51996.2	TRUE
M1	volAtEcdysis	control	50839.6	TRUE
M1	volAtEcdysis	control	56710.6	TRUE
M1	volAtEcdysis	control	56892	TRUE
M1	volAtEcdysis	control	57101.4	TRUE
M1	volAtEcdysis	control	51335.5	TRUE
M1	volAtEcdysis	control	55004.3	TRUE
M1	volAtEcdysis	control	50107.3	TRUE
M1	volAtEcdysis	control	56548.9	TRUE
M1	volAtEcdysis	control	53774.7	TRUE
M1	volAtEcdysis	control	56892	TRUE
M1	volAtEcdysis	control	54461.3	TRUE
M1	volAtEcdysis	control	55626.4	TRUE
M1	volAtEcdysis	control	56255.7	TRUE
M1	volAtEcdysis	control	55004.3	TRUE
M1	volAtEcdysis	control	56255.7	TRUE
M1	volAtEcdysis	control	56892	TRUE
M1	volAtEcdysis	control	52584.4	TRUE
M1	volAtEcdysis	control	55626.4	TRUE
M1	volAtEcdysis	control	58186.3	TRUE
M1	volAtEcdysis	control	49152.7	TRUE
M1	volAtEcdysis	IAA	48064	TRUE
M1	volAtEcdysis	IAA	56112.4	TRUE
M1	volAtEcdysis	IAA	52461.2	TRUE
M1	volAtEcdysis	IAA	58676	TRUE
M1	volAtEcdysis	IAA	51763.1	TRUE
M1	volAtEcdysis	IAA	49152.7	TRUE
M1	volAtEcdysis	IAA	42466.2	FALSE
M1	volAtEcdysis	IAA	50271	TRUE
M1	volAtEcdysis	IAA	40143.8	FALSE
M1	volAtEcdysis	IAA	56736.1	TRUE
M1	volAtEcdysis	IAA	44420.5	TRUE
M1	volAtEcdysis	IAA	47139.8	TRUE
M1	volAtEcdysis	IAA	55806.4	TRUE
M1	volAtEcdysis	IAA	54371.8	TRUE
M1	volAtEcdysis	IAA	46990.2	TRUE
M1	volAtEcdysis	IAA	59554.1	TRUE
M1	volAtEcdysis	IAA	53448.5	TRUE
M1	volAtEcdysis	IAA	56587.9	TRUE
M1	volAtEcdysis	IAA	55545.9	TRUE
M1	volAtEcdysis	IAA	54582.1	TRUE
M1	volAtEcdysis	IAA	52584.4	TRUE
M1	volAtEcdysis	IAA	55980.6	TRUE
M1	volAtEcdysis	IAA	56653.9	TRUE
M1	volAtEcdysis	IAA	59162.6	TRUE
M1	volAtEcdysis	IAA	62952.8	FALSE
M1	volAtEcdysis	IAA	37524	FALSE
M1	volAtEcdysis	IAA	56573.5	TRUE
M1	volAtEcdysis	IAA	58828.6	TRUE
M1	volAtEcdysis	IAA	54709	TRUE
M1	volAtEcdysis	IAA	53079.2	TRUE
M1	volAtEcdysis	IAA	55743.9	TRUE
M1	volAtEcdysis	IAA	56255.7	TRUE
M1	volAtEcdysis	IAA	58772	TRUE
M1	volAtEcdysis	IAA	52006.9	TRUE
M1	volAtEcdysis	IAA	59627.8	TRUE
M1	volAtEcdysis	IAA	56036.1	TRUE
M1	volAtEcdysis	IAA	49190.4	TRUE
M1	volAtEcdysis	IAA	51651.7	TRUE
M1	volAtEcdysis	IAA	57774.9	TRUE
M1	volAtEcdysis	IAA	53755.3	TRUE
M1	volAtEcdysis	IAA	55218.9	TRUE
M1	volAtEcdysis	IAA	53704.9	TRUE
M1	volAtEcdysis	IAA	50421.1	TRUE
M1	volAtEcdysis	IAA	51741.3	TRUE
M1	volAtEcdysis	IAA	55787.3	TRUE
M1	volAtEcdysis	IAA	52456.3	TRUE
M1	volAtEcdysis	IAA	50573.9	TRUE
M1	volAtEcdysis	IAA	51368.1	TRUE
M1	volAtEcdysis	IAA	57768.9	TRUE
M1	volAtEcdysis	IAA	55509.7	TRUE
M1	volAtEcdysis	IAA	50162.9	TRUE
M1	volAtEcdysis	IAA	50064.7	TRUE
M1	volAtEcdysis	IAA	49065.3	TRUE
M1	volAtEcdysis	IAA	52704.2	TRUE
M1	volAtEcdysis	IAA	51527.8	TRUE
M1	volAtEcdysis	IAA	49725.9	TRUE
M1	volAtEcdysis	IAA	55012.6	TRUE
M1	volAtEcdysis	IAA	55601.4	TRUE
M1	volAtEcdysis	IAA	52953.3	TRUE
M1	volAtEcdysis	IAA	52872.4	TRUE
M1	volAtEcdysis	IAA	48602.9	TRUE
M1	volAtEcdysis	IAA	53703.4	TRUE
M1	volAtEcdysis	IAA	50148.1	TRUE
M1	volAtEcdysis	IAA	53923.3	TRUE
M1	volAtEcdysis	IAA	56146.5	TRUE
M1	volAtEcdysis	IAA	55290.5	TRUE
M1	volAtEcdysis	IAA	48783.7	TRUE
M1	volAtEcdysis	IAA	49655.7	TRUE
M1	volAtEcdysis	IAA	55505.7	TRUE
M1	volAtEcdysis	IAA	53876.3	TRUE
M1	volAtEcdysis	IAA	49317.2	TRUE
M1	volAtEcdysis	IAA	50813.8	TRUE
M1	volAtEcdysis	IAA	57038.7	TRUE
M1	volAtEcdysis	IAA	58174.1	TRUE
M1	volAtEcdysis	IAA	52231.1	TRUE
M1	volAtEcdysis	IAA	56365.1	TRUE
M1	volAtEcdysis	IAA	48026.6	TRUE
M1	volAtEcdysis	IAA	56333.5	TRUE
M1	volAtEcdysis	IAA	54389.1	TRUE
M1	volAtEcdysis	IAA	54733.1	TRUE
M1	volAtEcdysis	IAA	50839.6	TRUE
M1	volAtEcdysis	IAA	53794	TRUE
M1	volAtEcdysis	IAA	51414.7	TRUE
M1	volAtEcdysis	IAA	53113.1	TRUE
M1	volAtEcdysis	IAA	49152.7	TRUE
M1	volAtEcdysis	IAA	55288.7	TRUE
M1	volAtEcdysis	IAA	54845.3	TRUE
M1	volAtEcdysis	IAA	53780.7	TRUE
M1	volAtEcdysis	IAA	52584.4	TRUE
M1	volAtEcdysis	IAA	52966.3	TRUE
M1	volAtEcdysis	IAA	53179.2	TRUE
M1	volAtEcdysis	IAA	58186.3	TRUE
M1	volAtEcdysis	IAA	50356.9	TRUE
M1	volAtEcdysis	IAA	50271	TRUE
M1	volAtEcdysis	IAA	58844.5	TRUE
M1	volAtEcdysis	IAA	46464.7	TRUE
M1	volAtEcdysis	IAA	49981.9	TRUE
M1	volAtEcdysis	IAA	43432.3	TRUE
M1	volAtEcdysis	IAA	50839.6	TRUE
M1	volAtEcdysis	IAA	49533	TRUE
M1	volAtEcdysis	IAA	53780.7	TRUE
M1	volAtEcdysis	IAA	51414.7	TRUE
M1	volAtEcdysis	IAA	48059.3	TRUE
M1	volAtEcdysis	IAA	56164	TRUE
M1	volAtEcdysis	IAA	55004.3	TRUE
M1	volAtEcdysis	IAA	53967	TRUE
M1	volAtEcdysis	IAA	47521.8	TRUE
M1	volAtEcdysis	IAA	50839.6	TRUE
M1	volAtEcdysis	IAA	54035	TRUE
M1	volAtEcdysis	IAA	58186.3	TRUE
M1	volAtEcdysis	IAA	51996.2	TRUE
M1	volAtEcdysis	IAA	52584.4	TRUE
M1	volAtEcdysis	IAA	53780.7	TRUE
M1	volAtEcdysis	IAA	52270.5	TRUE
M1	volAtEcdysis	IAA	55626.4	TRUE
M1	volAtEcdysis	IAA	53179.2	TRUE
M1	volAtEcdysis	IAA	44922.9	TRUE
M1	volAtEcdysis	IAA	55626.4	TRUE
M1	volAtEcdysis	IAA	51414.7	TRUE
M1	volAtEcdysis	IAA	55004.3	TRUE
M1	volAtEcdysis	IAA	51996.2	TRUE
M1	volAtEcdysis	IAA	50899	TRUE
M1	volAtEcdysis	IAA	46990.2	TRUE
M1	volAtEcdysis	IAA	54389.1	TRUE
M1	volAtEcdysis	IAA	51996.2	TRUE
M1	volAtEcdysis	IAA	51414.7	TRUE
M1	volAtEcdysis	IAA	54435.7	TRUE
M1	volAtEcdysis	IAA	41991.2	FALSE
M1	volAtEcdysis	IAA	48602.9	TRUE
M1	volAtEcdysis	IAA	55004.3	TRUE
M1	volAtEcdysis	IAA	51414.7	TRUE
M1	volAtEcdysis	IAA	52067.2	TRUE
M1	volAtEcdysis	IAA	49708.7	TRUE
M1	volAtEcdysis	IAA	52584.4	TRUE
M1	volAtEcdysis	IAA	50839.6	TRUE
M1	volAtEcdysis	IAA	53780.7	TRUE
M1	volAtEcdysis	IAA	40143.8	FALSE
M1	volAtEcdysis	IAA	50839.6	TRUE
M1	volAtEcdysis	IAA	54114.7	TRUE
M1	volAtEcdysis	IAA	55626.4	TRUE
M1	volAtEcdysis	IAA	53426.3	TRUE
M1	volAtEcdysis	IAA	53201.2	TRUE
M1	volAtEcdysis	IAA	48059.3	TRUE
M1	volAtEcdysis	IAA	50391.3	TRUE
M1	volAtEcdysis	IAA	42946.6	TRUE
M1	volAtEcdysis	IAA	60183.3	TRUE
M1	volAtEcdysis	IAA	29964.8	FALSE
M1	volAtEcdysis	IAA	54676	TRUE
M1	volAtEcdysis	IAA	53179.2	TRUE
M1	volAtEcdysis	IAA	47521.8	TRUE
M1	volAtEcdysis	IAA	45945	TRUE
M1	volAtEcdysis	IAA	49986.6	TRUE
M1	volAtEcdysis	IAA	51414.7	TRUE
M1	volAtEcdysis	IAA	55004.3	TRUE
M1	volAtEcdysis	IAA	51850.4	TRUE
M1	volAtEcdysis	IAA	47488.5	TRUE
M1	volAtEcdysis	IAA	56255.7	TRUE
M1	volAtEcdysis	IAA	52584.4	TRUE
M1	volAtEcdysis	IAA	47521.8	TRUE
M1	volAtEcdysis	IAA	49708.7	TRUE
M1	volAtEcdysis	IAA	54389.1	TRUE
M1	volAtEcdysis	IAA	47931.9	TRUE
M1	volAtEcdysis	IAA	50271	TRUE
M1	volAtEcdysis	IAA	53212.9	TRUE
M1	volAtEcdysis	IAA	46990.2	TRUE
M1	volAtEcdysis	IAA	50271	TRUE
M1	volAtEcdysis	IAA	57313.7	TRUE
M1	volAtEcdysis	IAA	56255.7	TRUE
M1	volAtEcdysis	IAA	49708.7	TRUE
M1	volAtEcdysis	IAA	54886.6	TRUE
M1	volAtEcdysis	IAA	51544.8	TRUE
M1	volAtEcdysis	IAA	50271	TRUE
M1	volAtEcdysis	IAA	49708.7	TRUE
M1	volAtEcdysis	IAA	54398	TRUE
M1	volAtEcdysis	IAA	54389.1	TRUE
M1	volAtEcdysis	IAA	54405.7	TRUE
M1	volAtEcdysis	IAA	49889.2	TRUE
M1	volAtEcdysis	IAA	54389.1	TRUE
M1	volAtEcdysis	IAA	53179.2	TRUE
M1	volAtEcdysis	IAA	53179.2	TRUE
M1	volAtEcdysis	IAA	41991.2	FALSE
M1	volAtEcdysis	IAA	53780.7	TRUE
M2	volAtEcdysis	control	129632	TRUE
M2	volAtEcdysis	control	144137	TRUE
M2	volAtEcdysis	control	135332	TRUE
M2	volAtEcdysis	control	139107	TRUE
M2	volAtEcdysis	control	126754	TRUE
M2	volAtEcdysis	control	130707	TRUE
M2	volAtEcdysis	control	140203	TRUE
M2	volAtEcdysis	control	117411	TRUE
M2	volAtEcdysis	control	143559	TRUE
M2	volAtEcdysis	control	122426	TRUE
M2	volAtEcdysis	control	193444	FALSE
M2	volAtEcdysis	control	130961	TRUE
M2	volAtEcdysis	control	151903	TRUE
M2	volAtEcdysis	control	142349	TRUE
M2	volAtEcdysis	control	157009	FALSE
M2	volAtEcdysis	control	124072	TRUE
M2	volAtEcdysis	control	96525.5	TRUE
M2	volAtEcdysis	control	154813	TRUE
M2	volAtEcdysis	control	131598	TRUE
M2	volAtEcdysis	control	118913	TRUE
M2	volAtEcdysis	control	123736	TRUE
M2	volAtEcdysis	control	132638	TRUE
M2	volAtEcdysis	control	140292	TRUE
M2	volAtEcdysis	control	108452	TRUE
M2	volAtEcdysis	control	118915	TRUE
M2	volAtEcdysis	control	106565	TRUE
M2	volAtEcdysis	control	105574	TRUE
M2	volAtEcdysis	control	125553	TRUE
M2	volAtEcdysis	control	109989	TRUE
M2	volAtEcdysis	control	112910	TRUE
M2	volAtEcdysis	control	114130	TRUE
M2	volAtEcdysis	control	123065	TRUE
M2	volAtEcdysis	control	118143	TRUE
M2	volAtEcdysis	control	125833	TRUE
M2	volAtEcdysis	control	98706.4	TRUE
M2	volAtEcdysis	control	107269	TRUE
M2	volAtEcdysis	control	122729	TRUE
M2	volAtEcdysis	control	161938	FALSE
M2	volAtEcdysis	control	107332	TRUE
M2	volAtEcdysis	control	130589	TRUE
M2	volAtEcdysis	control	109985	TRUE
M2	volAtEcdysis	control	118215	TRUE
M2	volAtEcdysis	control	123626	TRUE
M2	volAtEcdysis	control	114437	TRUE
M2	volAtEcdysis	control	119746	TRUE
M2	volAtEcdysis	control	120675	TRUE
M2	volAtEcdysis	control	127818	TRUE
M2	volAtEcdysis	control	121222	TRUE
M2	volAtEcdysis	control	116628	TRUE
M2	volAtEcdysis	control	93322.7	TRUE
M2	volAtEcdysis	control	109551	TRUE
M2	volAtEcdysis	control	116888	TRUE
M2	volAtEcdysis	control	117620	TRUE
M2	volAtEcdysis	control	105539	TRUE
M2	volAtEcdysis	control	129998	TRUE
M2	volAtEcdysis	control	99331.3	TRUE
M2	volAtEcdysis	control	103265	TRUE
M2	volAtEcdysis	control	106522	TRUE
M2	volAtEcdysis	control	167495	FALSE
M2	volAtEcdysis	control	99823.9	TRUE
M2	volAtEcdysis	control	110012	TRUE
M2	volAtEcdysis	control	110770	TRUE
M2	volAtEcdysis	control	114266	TRUE
M2	volAtEcdysis	control	112988	TRUE
M2	volAtEcdysis	control	116865	TRUE
M2	volAtEcdysis	control	110474	TRUE
M2	volAtEcdysis	control	118668	TRUE
M2	volAtEcdysis	control	135266	TRUE
M2	volAtEcdysis	control	112988	TRUE
M2	volAtEcdysis	control	105614	TRUE
M2	volAtEcdysis	control	129928	TRUE
M2	volAtEcdysis	control	139754	TRUE
M2	volAtEcdysis	control	105614	TRUE
M2	volAtEcdysis	control	112988	TRUE
M2	volAtEcdysis	control	110268	TRUE
M2	volAtEcdysis	control	116865	TRUE
M2	volAtEcdysis	control	116865	TRUE
M2	volAtEcdysis	control	135266	TRUE
M2	volAtEcdysis	control	109153	TRUE
M2	volAtEcdysis	control	119468	TRUE
M2	volAtEcdysis	control	110002	TRUE
M2	volAtEcdysis	control	132040	TRUE
M2	volAtEcdysis	control	112791	TRUE
M2	volAtEcdysis	control	104433	TRUE
M2	volAtEcdysis	control	121557	TRUE
M2	volAtEcdysis	control	121617	TRUE
M2	volAtEcdysis	control	115558	TRUE
M2	volAtEcdysis	control	129315	TRUE
M2	volAtEcdysis	control	129315	TRUE
M2	volAtEcdysis	control	106241	TRUE
M2	volAtEcdysis	control	119647	TRUE
M2	volAtEcdysis	control	108083	TRUE
M2	volAtEcdysis	control	123211	TRUE
M2	volAtEcdysis	control	111924	TRUE
M2	volAtEcdysis	control	127282	TRUE
M2	volAtEcdysis	control	104433	TRUE
M2	volAtEcdysis	control	117513	TRUE
M2	volAtEcdysis	control	134041	TRUE
M2	volAtEcdysis	control	104872	TRUE
M2	volAtEcdysis	control	116397	TRUE
M2	volAtEcdysis	control	110225	TRUE
M2	volAtEcdysis	control	119524	TRUE
M2	volAtEcdysis	control	113792	TRUE
M2	volAtEcdysis	control	110474	TRUE
M2	volAtEcdysis	control	109569	TRUE
M2	volAtEcdysis	control	112674	TRUE
M2	volAtEcdysis	control	103192	TRUE
M2	volAtEcdysis	control	106114	TRUE
M2	volAtEcdysis	control	109312	TRUE
M2	volAtEcdysis	control	115419	TRUE
M2	volAtEcdysis	control	114080	TRUE
M2	volAtEcdysis	control	106099	TRUE
M2	volAtEcdysis	control	116865	TRUE
M2	volAtEcdysis	control	121866	TRUE
M2	volAtEcdysis	control	132427	TRUE
M2	volAtEcdysis	control	128102	TRUE
M2	volAtEcdysis	control	133725	TRUE
M2	volAtEcdysis	control	142910	TRUE
M2	volAtEcdysis	control	120876	TRUE
M2	volAtEcdysis	control	111170	TRUE
M2	volAtEcdysis	control	133623	TRUE
M2	volAtEcdysis	control	133753	TRUE
M2	volAtEcdysis	control	127869	TRUE
M2	volAtEcdysis	control	127869	TRUE
M2	volAtEcdysis	control	127869	TRUE
M2	volAtEcdysis	control	111001	TRUE
M2	volAtEcdysis	control	129315	TRUE
M2	volAtEcdysis	control	122697	TRUE
M2	volAtEcdysis	control	118187	TRUE
M2	volAtEcdysis	control	122243	TRUE
M2	volAtEcdysis	control	128074	TRUE
M2	volAtEcdysis	control	106809	TRUE
M2	volAtEcdysis	control	111844	TRUE
M2	volAtEcdysis	control	112336	TRUE
M2	volAtEcdysis	control	99838.2	TRUE
M2	volAtEcdysis	control	108259	TRUE
M2	volAtEcdysis	control	92278.9	TRUE
M2	volAtEcdysis	control	114266	TRUE
M2	volAtEcdysis	control	124473	TRUE
M2	volAtEcdysis	control	130290	TRUE
M2	volAtEcdysis	control	124219	TRUE
M2	volAtEcdysis	control	118537	TRUE
M2	volAtEcdysis	control	119195	TRUE
M2	volAtEcdysis	control	125585	TRUE
M2	volAtEcdysis	control	132952	TRUE
M2	volAtEcdysis	control	134791	TRUE
M2	volAtEcdysis	control	122579	TRUE
M2	volAtEcdysis	control	124982	TRUE
M2	volAtEcdysis	control	192790	FALSE
M2	volAtEcdysis	control	101207	TRUE
M2	volAtEcdysis	control	123747	TRUE
M2	volAtEcdysis	control	125753	TRUE
M2	volAtEcdysis	control	123626	TRUE
M2	volAtEcdysis	control	111461	TRUE
M2	volAtEcdysis	control	116700	TRUE
M2	volAtEcdysis	control	122243	TRUE
M2	volAtEcdysis	control	135266	TRUE
M2	volAtEcdysis	control	127064	TRUE
M2	volAtEcdysis	control	132725	TRUE
M2	volAtEcdysis	control	114155	TRUE
M2	volAtEcdysis	control	129195	TRUE
M2	volAtEcdysis	control	127281	TRUE
M2	volAtEcdysis	control	122243	TRUE
M2	volAtEcdysis	control	112988	TRUE
M2	volAtEcdysis	control	125649	TRUE
M2	volAtEcdysis	control	114266	TRUE
M2	volAtEcdysis	control	122305	TRUE
M2	volAtEcdysis	control	120665	TRUE
M2	volAtEcdysis	control	130796	TRUE
M2	volAtEcdysis	control	146347	TRUE
M2	volAtEcdysis	control	123188	TRUE
M2	volAtEcdysis	control	107885	TRUE
M2	volAtEcdysis	control	132047	TRUE
M2	volAtEcdysis	control	112988	TRUE
M2	volAtEcdysis	control	115558	TRUE
M2	volAtEcdysis	control	118498	TRUE
M2	volAtEcdysis	control	137069	TRUE
M2	volAtEcdysis	control	117991	TRUE
M2	volAtEcdysis	control	120503	TRUE
M2	volAtEcdysis	control	129315	TRUE
M2	volAtEcdysis	control	133753	TRUE
M2	volAtEcdysis	control	125877	TRUE
M2	volAtEcdysis	control	129315	TRUE
M2	volAtEcdysis	control	116865	TRUE
M2	volAtEcdysis	control	133753	TRUE
M2	volAtEcdysis	control	129141	TRUE
M2	volAtEcdysis	control	115224	TRUE
M2	volAtEcdysis	IAA	86353.1	TRUE
M2	volAtEcdysis	IAA	136143	TRUE
M2	volAtEcdysis	IAA	110965	TRUE
M2	volAtEcdysis	IAA	129637	TRUE
M2	volAtEcdysis	IAA	133345	TRUE
M2	volAtEcdysis	IAA	112312	TRUE
M2	volAtEcdysis	IAA	112616	TRUE
M2	volAtEcdysis	IAA	111582	TRUE
M2	volAtEcdysis	IAA	91246.7	TRUE
M2	volAtEcdysis	IAA	143221	TRUE
M2	volAtEcdysis	IAA	112264	TRUE
M2	volAtEcdysis	IAA	114922	TRUE
M2	volAtEcdysis	IAA	120289	TRUE
M2	volAtEcdysis	IAA	119061	TRUE
M2	volAtEcdysis	IAA	105497	TRUE
M2	volAtEcdysis	IAA	120911	TRUE
M2	volAtEcdysis	IAA	134695	TRUE
M2	volAtEcdysis	IAA	148870	TRUE
M2	volAtEcdysis	IAA	168313	FALSE
M2	volAtEcdysis	IAA	137559	TRUE
M2	volAtEcdysis	IAA	133408	TRUE
M2	volAtEcdysis	IAA	126441	TRUE
M2	volAtEcdysis	IAA	135714	TRUE
M2	volAtEcdysis	IAA	135184	TRUE
M2	volAtEcdysis	IAA	158106	FALSE
M2	volAtEcdysis	IAA	84337.9	FALSE
M2	volAtEcdysis	IAA	141567	TRUE
M2	volAtEcdysis	IAA	139265	TRUE
M2	volAtEcdysis	IAA	130584	TRUE
M2	volAtEcdysis	IAA	136449	TRUE
M2	volAtEcdysis	IAA	127869	TRUE
M2	volAtEcdysis	IAA	134720	TRUE
M2	volAtEcdysis	IAA	146017	TRUE
M2	volAtEcdysis	IAA	130957	TRUE
M2	volAtEcdysis	IAA	151589	TRUE
M2	volAtEcdysis	IAA	143796	TRUE
M2	volAtEcdysis	IAA	110260	TRUE
M2	volAtEcdysis	IAA	115879	TRUE
M2	volAtEcdysis	IAA	139846	TRUE
M2	volAtEcdysis	IAA	129950	TRUE
M2	volAtEcdysis	IAA	134316	TRUE
M2	volAtEcdysis	IAA	125883	TRUE
M2	volAtEcdysis	IAA	114565	TRUE
M2	volAtEcdysis	IAA	101282	TRUE
M2	volAtEcdysis	IAA	114126	TRUE
M2	volAtEcdysis	IAA	109594	TRUE
M2	volAtEcdysis	IAA	123270	TRUE
M2	volAtEcdysis	IAA	105722	TRUE
M2	volAtEcdysis	IAA	120250	TRUE
M2	volAtEcdysis	IAA	115947	TRUE
M2	volAtEcdysis	IAA	109166	TRUE
M2	volAtEcdysis	IAA	106619	TRUE
M2	volAtEcdysis	IAA	129980	TRUE
M2	volAtEcdysis	IAA	108826	TRUE
M2	volAtEcdysis	IAA	125758	TRUE
M2	volAtEcdysis	IAA	88219.1	TRUE
M2	volAtEcdysis	IAA	111177	TRUE
M2	volAtEcdysis	IAA	119433	TRUE
M2	volAtEcdysis	IAA	110585	TRUE
M2	volAtEcdysis	IAA	123067	TRUE
M2	volAtEcdysis	IAA	114602	TRUE
M2	volAtEcdysis	IAA	131701	TRUE
M2	volAtEcdysis	IAA	118020	TRUE
M2	volAtEcdysis	IAA	116859	TRUE
M2	volAtEcdysis	IAA	129623	TRUE
M2	volAtEcdysis	IAA	124941	TRUE
M2	volAtEcdysis	IAA	112199	TRUE
M2	volAtEcdysis	IAA	107408	TRUE
M2	volAtEcdysis	IAA	130083	TRUE
M2	volAtEcdysis	IAA	122721	TRUE
M2	volAtEcdysis	IAA	111501	TRUE
M2	volAtEcdysis	IAA	106675	TRUE
M2	volAtEcdysis	IAA	126872	TRUE
M2	volAtEcdysis	IAA	131960	TRUE
M2	volAtEcdysis	IAA	113588	TRUE
M2	volAtEcdysis	IAA	121711	TRUE
M2	volAtEcdysis	IAA	110312	TRUE
M2	volAtEcdysis	IAA	125329	TRUE
M2	volAtEcdysis	IAA	116424	TRUE
M2	volAtEcdysis	IAA	123651	TRUE
M2	volAtEcdysis	IAA	106809	TRUE
M2	volAtEcdysis	IAA	112988	TRUE
M2	volAtEcdysis	IAA	132257	TRUE
M2	volAtEcdysis	IAA	120113	TRUE
M2	volAtEcdysis	IAA	109239	TRUE
M2	volAtEcdysis	IAA	123408	TRUE
M2	volAtEcdysis	IAA	116329	TRUE
M2	volAtEcdysis	IAA	111268	TRUE
M2	volAtEcdysis	IAA	126641	TRUE
M2	volAtEcdysis	IAA	109337	TRUE
M2	volAtEcdysis	IAA	132257	TRUE
M2	volAtEcdysis	IAA	128762	TRUE
M2	volAtEcdysis	IAA	102110	TRUE
M2	volAtEcdysis	IAA	108831	TRUE
M2	volAtEcdysis	IAA	130323	TRUE
M2	volAtEcdysis	IAA	103246	TRUE
M2	volAtEcdysis	IAA	116811	TRUE
M2	volAtEcdysis	IAA	101050	TRUE
M2	volAtEcdysis	IAA	103265	TRUE
M2	volAtEcdysis	IAA	113312	TRUE
M2	volAtEcdysis	IAA	111839	TRUE
M2	volAtEcdysis	IAA	113085	TRUE
M2	volAtEcdysis	IAA	118346	TRUE
M2	volAtEcdysis	IAA	123860	TRUE
M2	volAtEcdysis	IAA	129130	TRUE
M2	volAtEcdysis	IAA	130778	TRUE
M2	volAtEcdysis	IAA	102329	TRUE
M2	volAtEcdysis	IAA	120876	TRUE
M2	volAtEcdysis	IAA	130778	TRUE
M2	volAtEcdysis	IAA	112988	TRUE
M2	volAtEcdysis	IAA	120876	TRUE
M2	volAtEcdysis	IAA	123338	TRUE
M2	volAtEcdysis	IAA	127869	TRUE
M2	volAtEcdysis	IAA	118783	TRUE
M2	volAtEcdysis	IAA	116865	TRUE
M2	volAtEcdysis	IAA	123442	TRUE
M2	volAtEcdysis	IAA	98721.5	TRUE
M2	volAtEcdysis	IAA	120876	TRUE
M2	volAtEcdysis	IAA	124464	TRUE
M2	volAtEcdysis	IAA	135266	TRUE
M2	volAtEcdysis	IAA	111970	TRUE
M2	volAtEcdysis	IAA	120030	TRUE
M2	volAtEcdysis	IAA	75365.7	FALSE
M2	volAtEcdysis	IAA	118187	TRUE
M2	volAtEcdysis	IAA	111724	TRUE
M2	volAtEcdysis	IAA	122243	TRUE
M2	volAtEcdysis	IAA	121971	TRUE
M2	volAtEcdysis	IAA	96525.5	TRUE
M2	volAtEcdysis	IAA	103304	TRUE
M2	volAtEcdysis	IAA	127869	TRUE
M2	volAtEcdysis	IAA	119524	TRUE
M2	volAtEcdysis	IAA	109082	TRUE
M2	volAtEcdysis	IAA	114750	TRUE
M2	volAtEcdysis	IAA	119524	TRUE
M2	volAtEcdysis	IAA	111445	TRUE
M2	volAtEcdysis	IAA	120876	TRUE
M2	volAtEcdysis	IAA	87232.4	TRUE
M2	volAtEcdysis	IAA	126140	TRUE
M2	volAtEcdysis	IAA	127266	TRUE
M2	volAtEcdysis	IAA	108574	TRUE
M2	volAtEcdysis	IAA	114505	TRUE
M2	volAtEcdysis	IAA	115138	TRUE
M2	volAtEcdysis	IAA	103265	TRUE
M2	volAtEcdysis	IAA	105614	TRUE
M2	volAtEcdysis	IAA	105614	TRUE
M2	volAtEcdysis	IAA	133384	TRUE
M2	volAtEcdysis	IAA	45945	FALSE
M2	volAtEcdysis	IAA	127839	TRUE
M2	volAtEcdysis	IAA	110474	TRUE
M2	volAtEcdysis	IAA	108017	TRUE
M2	volAtEcdysis	IAA	108017	TRUE
M2	volAtEcdysis	IAA	111724	TRUE
M2	volAtEcdysis	IAA	114266	TRUE
M2	volAtEcdysis	IAA	134339	TRUE
M2	volAtEcdysis	IAA	118736	TRUE
M2	volAtEcdysis	IAA	110721	TRUE
M2	volAtEcdysis	IAA	118187	TRUE
M2	volAtEcdysis	IAA	114929	TRUE
M2	volAtEcdysis	IAA	108017	TRUE
M2	volAtEcdysis	IAA	111724	TRUE
M2	volAtEcdysis	IAA	123421	TRUE
M2	volAtEcdysis	IAA	100213	TRUE
M2	volAtEcdysis	IAA	107111	TRUE
M2	volAtEcdysis	IAA	121856	TRUE
M2	volAtEcdysis	IAA	105915	TRUE
M2	volAtEcdysis	IAA	120876	TRUE
M2	volAtEcdysis	IAA	116156	TRUE
M2	volAtEcdysis	IAA	133230	TRUE
M2	volAtEcdysis	IAA	132586	TRUE
M2	volAtEcdysis	IAA	128822	TRUE
M2	volAtEcdysis	IAA	125270	TRUE
M2	volAtEcdysis	IAA	112974	TRUE
M2	volAtEcdysis	IAA	110474	TRUE
M2	volAtEcdysis	IAA	115948	TRUE
M2	volAtEcdysis	IAA	131273	TRUE
M2	volAtEcdysis	IAA	118392	TRUE
M2	volAtEcdysis	IAA	108200	TRUE
M2	volAtEcdysis	IAA	125024	TRUE
M2	volAtEcdysis	IAA	132061	TRUE
M2	volAtEcdysis	IAA	118199	TRUE
M2	volAtEcdysis	IAA	100922	TRUE
M2	volAtEcdysis	IAA	125024	TRUE
M3	volAtEcdysis	control	305921	TRUE
M3	volAtEcdysis	control	307615	TRUE
M3	volAtEcdysis	control	274768	TRUE
M3	volAtEcdysis	control	303144	TRUE
M3	volAtEcdysis	control	302262	TRUE
M3	volAtEcdysis	control	301256	TRUE
M3	volAtEcdysis	control	327816	TRUE
M3	volAtEcdysis	control	278324	TRUE
M3	volAtEcdysis	control	337854	TRUE
M3	volAtEcdysis	control	290062	TRUE
M3	volAtEcdysis	control	374359	FALSE
M3	volAtEcdysis	control	288626	TRUE
M3	volAtEcdysis	control	350633	TRUE
M3	volAtEcdysis	control	317863	TRUE
M3	volAtEcdysis	control	338383	TRUE
M3	volAtEcdysis	control	284452	TRUE
M3	volAtEcdysis	control	221396	TRUE
M3	volAtEcdysis	control	315787	TRUE
M3	volAtEcdysis	control	317596	TRUE
M3	volAtEcdysis	control	273314	TRUE
M3	volAtEcdysis	control	280507	TRUE
M3	volAtEcdysis	control	307100	TRUE
M3	volAtEcdysis	control	314629	TRUE
M3	volAtEcdysis	control	268625	TRUE
M3	volAtEcdysis	control	280398	TRUE
M3	volAtEcdysis	control	237375	TRUE
M3	volAtEcdysis	control	240212	TRUE
M3	volAtEcdysis	control	293734	TRUE
M3	volAtEcdysis	control	256181	TRUE
M3	volAtEcdysis	control	275407	TRUE
M3	volAtEcdysis	control	262073	TRUE
M3	volAtEcdysis	control	291231	TRUE
M3	volAtEcdysis	control	275683	TRUE
M3	volAtEcdysis	control	290437	TRUE
M3	volAtEcdysis	control	219402	TRUE
M3	volAtEcdysis	control	248756	TRUE
M3	volAtEcdysis	control	287920	TRUE
M3	volAtEcdysis	control	354470	TRUE
M3	volAtEcdysis	control	240060	TRUE
M3	volAtEcdysis	control	299240	TRUE
M3	volAtEcdysis	control	252231	TRUE
M3	volAtEcdysis	control	269518	TRUE
M3	volAtEcdysis	control	283092	TRUE
M3	volAtEcdysis	control	266416	TRUE
M3	volAtEcdysis	control	274949	TRUE
M3	volAtEcdysis	control	279753	TRUE
M3	volAtEcdysis	control	302932	TRUE
M3	volAtEcdysis	control	298597	TRUE
M3	volAtEcdysis	control	281736	TRUE
M3	volAtEcdysis	control	226932	TRUE
M3	volAtEcdysis	control	249634	TRUE
M3	volAtEcdysis	control	259465	TRUE
M3	volAtEcdysis	control	268639	TRUE
M3	volAtEcdysis	control	245959	TRUE
M3	volAtEcdysis	control	298367	TRUE
M3	volAtEcdysis	control	224567	TRUE
M3	volAtEcdysis	control	259725	TRUE
M3	volAtEcdysis	control	242897	TRUE
M3	volAtEcdysis	control	340214	TRUE
M3	volAtEcdysis	control	254295	TRUE
M3	volAtEcdysis	control	268639	TRUE
M3	volAtEcdysis	control	278289	TRUE
M3	volAtEcdysis	control	279911	TRUE
M3	volAtEcdysis	control	239348	TRUE
M3	volAtEcdysis	control	287394	TRUE
M3	volAtEcdysis	control	268639	TRUE
M3	volAtEcdysis	control	263679	TRUE
M3	volAtEcdysis	control	304020	TRUE
M3	volAtEcdysis	control	259725	TRUE
M3	volAtEcdysis	control	232095	TRUE
M3	volAtEcdysis	control	305063	TRUE
M3	volAtEcdysis	control	314454	TRUE
M3	volAtEcdysis	control	271933	TRUE
M3	volAtEcdysis	control	256820	TRUE
M3	volAtEcdysis	control	254059	TRUE
M3	volAtEcdysis	control	281711	TRUE
M3	volAtEcdysis	control	261313	TRUE
M3	volAtEcdysis	control	310577	TRUE
M3	volAtEcdysis	control	271678	TRUE
M3	volAtEcdysis	control	279288	TRUE
M3	volAtEcdysis	control	251116	TRUE
M3	volAtEcdysis	control	300186	TRUE
M3	volAtEcdysis	control	260516	TRUE
M3	volAtEcdysis	control	237375	TRUE
M3	volAtEcdysis	control	266001	TRUE
M3	volAtEcdysis	control	290645	TRUE
M3	volAtEcdysis	control	260572	TRUE
M3	volAtEcdysis	control	299349	TRUE
M3	volAtEcdysis	control	283302	TRUE
M3	volAtEcdysis	control	251107	TRUE
M3	volAtEcdysis	control	277858	TRUE
M3	volAtEcdysis	control	250770	TRUE
M3	volAtEcdysis	control	271914	TRUE
M3	volAtEcdysis	control	260059	TRUE
M3	volAtEcdysis	control	273641	TRUE
M3	volAtEcdysis	control	251107	TRUE
M3	volAtEcdysis	control	273342	TRUE
M3	volAtEcdysis	control	314182	TRUE
M3	volAtEcdysis	control	239290	TRUE
M3	volAtEcdysis	control	255203	TRUE
M3	volAtEcdysis	control	251427	TRUE
M3	volAtEcdysis	control	216948	TRUE
M3	volAtEcdysis	control	231515	TRUE
M3	volAtEcdysis	control	229499	TRUE
M3	volAtEcdysis	control	232095	TRUE
M3	volAtEcdysis	control	237375	TRUE
M3	volAtEcdysis	control	229499	TRUE
M3	volAtEcdysis	control	214521	TRUE
M3	volAtEcdysis	control	221884	TRUE
M3	volAtEcdysis	control	238044	TRUE
M3	volAtEcdysis	control	243833	TRUE
M3	volAtEcdysis	control	224393	TRUE
M3	volAtEcdysis	control	250911	TRUE
M3	volAtEcdysis	control	249506	TRUE
M3	volAtEcdysis	control	280931	TRUE
M3	volAtEcdysis	control	324782	TRUE
M3	volAtEcdysis	control	320398	TRUE
M3	volAtEcdysis	control	359729	FALSE
M3	volAtEcdysis	control	284146	TRUE
M3	volAtEcdysis	control	248299	TRUE
M3	volAtEcdysis	control	296589	TRUE
M3	volAtEcdysis	control	318011	TRUE
M3	volAtEcdysis	control	307144	TRUE
M3	volAtEcdysis	control	297258	TRUE
M3	volAtEcdysis	control	268639	TRUE
M3	volAtEcdysis	control	267163	TRUE
M3	volAtEcdysis	control	310937	TRUE
M3	volAtEcdysis	control	287462	TRUE
M3	volAtEcdysis	control	287394	TRUE
M3	volAtEcdysis	control	268639	TRUE
M3	volAtEcdysis	control	307512	TRUE
M3	volAtEcdysis	control	277858	TRUE
M3	volAtEcdysis	control	269530	TRUE
M3	volAtEcdysis	control	248004	TRUE
M3	volAtEcdysis	control	185339	FALSE
M3	volAtEcdysis	control	238112	TRUE
M3	volAtEcdysis	control	183266	FALSE
M3	volAtEcdysis	control	265842	TRUE
M3	volAtEcdysis	control	296038	TRUE
M3	volAtEcdysis	control	270766	TRUE
M3	volAtEcdysis	control	277853	TRUE
M3	volAtEcdysis	control	270272	TRUE
M3	volAtEcdysis	control	269477	TRUE
M3	volAtEcdysis	control	277858	TRUE
M3	volAtEcdysis	control	265033	TRUE
M3	volAtEcdysis	control	278816	TRUE
M3	volAtEcdysis	control	256435	TRUE
M3	volAtEcdysis	control	262863	TRUE
M3	volAtEcdysis	control	257062	TRUE
M3	volAtEcdysis	control	293933	TRUE
M3	volAtEcdysis	control	297258	TRUE
M3	volAtEcdysis	control	287394	TRUE
M3	volAtEcdysis	control	266884	TRUE
M3	volAtEcdysis	control	284180	TRUE
M3	volAtEcdysis	control	275736	TRUE
M3	volAtEcdysis	control	318782	TRUE
M3	volAtEcdysis	control	303288	TRUE
M3	volAtEcdysis	control	295505	TRUE
M3	volAtEcdysis	control	276212	TRUE
M3	volAtEcdysis	control	295531	TRUE
M3	volAtEcdysis	control	291159	TRUE
M3	volAtEcdysis	control	302658	TRUE
M3	volAtEcdysis	control	234720	TRUE
M3	volAtEcdysis	control	262341	TRUE
M3	volAtEcdysis	control	256414	TRUE
M3	volAtEcdysis	control	269481	TRUE
M3	volAtEcdysis	control	255235	TRUE
M3	volAtEcdysis	control	306114	TRUE
M3	volAtEcdysis	control	327917	TRUE
M3	volAtEcdysis	control	288401	TRUE
M3	volAtEcdysis	control	251107	TRUE
M3	volAtEcdysis	control	303236	TRUE
M3	volAtEcdysis	control	265643	TRUE
M3	volAtEcdysis	control	304528	TRUE
M3	volAtEcdysis	control	270937	TRUE
M3	volAtEcdysis	control	298937	TRUE
M3	volAtEcdysis	control	524186	FALSE
M3	volAtEcdysis	control	276315	TRUE
M3	volAtEcdysis	control	281268	TRUE
M3	volAtEcdysis	control	294961	TRUE
M3	volAtEcdysis	control	297258	TRUE
M3	volAtEcdysis	control	281333	TRUE
M3	volAtEcdysis	control	278047	TRUE
M3	volAtEcdysis	control	272338	TRUE
M3	volAtEcdysis	control	304020	TRUE
M3	volAtEcdysis	control	304020	TRUE
M3	volAtEcdysis	control	266446	TRUE
M3	volAtEcdysis	IAA	310018	TRUE
M3	volAtEcdysis	IAA	266290	TRUE
M3	volAtEcdysis	IAA	289769	TRUE
M3	volAtEcdysis	IAA	284470	TRUE
M3	volAtEcdysis	IAA	263737	TRUE
M3	volAtEcdysis	IAA	258856	TRUE
M3	volAtEcdysis	IAA	252789	TRUE
M3	volAtEcdysis	IAA	165622	FALSE
M3	volAtEcdysis	IAA	317211	TRUE
M3	volAtEcdysis	IAA	239756	TRUE
M3	volAtEcdysis	IAA	251065	TRUE
M3	volAtEcdysis	IAA	267759	TRUE
M3	volAtEcdysis	IAA	258991	TRUE
M3	volAtEcdysis	IAA	219402	TRUE
M3	volAtEcdysis	IAA	273150	TRUE
M3	volAtEcdysis	IAA	304972	TRUE
M3	volAtEcdysis	IAA	335491	TRUE
M3	volAtEcdysis	IAA	381783	FALSE
M3	volAtEcdysis	IAA	317653	TRUE
M3	volAtEcdysis	IAA	301898	TRUE
M3	volAtEcdysis	IAA	305093	TRUE
M3	volAtEcdysis	IAA	325945	TRUE
M3	volAtEcdysis	IAA	319141	TRUE
M3	volAtEcdysis	IAA	349700	TRUE
M3	volAtEcdysis	IAA	243581	TRUE
M3	volAtEcdysis	IAA	322805	TRUE
M3	volAtEcdysis	IAA	333946	TRUE
M3	volAtEcdysis	IAA	313820	TRUE
M3	volAtEcdysis	IAA	310985	TRUE
M3	volAtEcdysis	IAA	312801	TRUE
M3	volAtEcdysis	IAA	298089	TRUE
M3	volAtEcdysis	IAA	340650	TRUE
M3	volAtEcdysis	IAA	304650	TRUE
M3	volAtEcdysis	IAA	358790	FALSE
M3	volAtEcdysis	IAA	351512	FALSE
M3	volAtEcdysis	IAA	273375	TRUE
M3	volAtEcdysis	IAA	286170	TRUE
M3	volAtEcdysis	IAA	318590	TRUE
M3	volAtEcdysis	IAA	309042	TRUE
M3	volAtEcdysis	IAA	322399	TRUE
M3	volAtEcdysis	IAA	307459	TRUE
M3	volAtEcdysis	IAA	260331	TRUE
M3	volAtEcdysis	IAA	238329	TRUE
M3	volAtEcdysis	IAA	257754	TRUE
M3	volAtEcdysis	IAA	252649	TRUE
M3	volAtEcdysis	IAA	260895	TRUE
M3	volAtEcdysis	IAA	251779	TRUE
M3	volAtEcdysis	IAA	279823	TRUE
M3	volAtEcdysis	IAA	278821	TRUE
M3	volAtEcdysis	IAA	255769	TRUE
M3	volAtEcdysis	IAA	257777	TRUE
M3	volAtEcdysis	IAA	289896	TRUE
M3	volAtEcdysis	IAA	264757	TRUE
M3	volAtEcdysis	IAA	295286	TRUE
M3	volAtEcdysis	IAA	226932	TRUE
M3	volAtEcdysis	IAA	263191	TRUE
M3	volAtEcdysis	IAA	261386	TRUE
M3	volAtEcdysis	IAA	246721	TRUE
M3	volAtEcdysis	IAA	297322	TRUE
M3	volAtEcdysis	IAA	238768	TRUE
M3	volAtEcdysis	IAA	293231	TRUE
M3	volAtEcdysis	IAA	278140	TRUE
M3	volAtEcdysis	IAA	276528	TRUE
M3	volAtEcdysis	IAA	306572	TRUE
M3	volAtEcdysis	IAA	280123	TRUE
M3	volAtEcdysis	IAA	275585	TRUE
M3	volAtEcdysis	IAA	269789	TRUE
M3	volAtEcdysis	IAA	284794	TRUE
M3	volAtEcdysis	IAA	280210	TRUE
M3	volAtEcdysis	IAA	268124	TRUE
M3	volAtEcdysis	IAA	247342	TRUE
M3	volAtEcdysis	IAA	292584	TRUE
M3	volAtEcdysis	IAA	314622	TRUE
M3	volAtEcdysis	IAA	282496	TRUE
M3	volAtEcdysis	IAA	266773	TRUE
M3	volAtEcdysis	IAA	242908	TRUE
M3	volAtEcdysis	IAA	262973	TRUE
M3	volAtEcdysis	IAA	268639	TRUE
M3	volAtEcdysis	IAA	275142	TRUE
M3	volAtEcdysis	IAA	257641	TRUE
M3	volAtEcdysis	IAA	262841	TRUE
M3	volAtEcdysis	IAA	304020	TRUE
M3	volAtEcdysis	IAA	286443	TRUE
M3	volAtEcdysis	IAA	250762	TRUE
M3	volAtEcdysis	IAA	295965	TRUE
M3	volAtEcdysis	IAA	276158	TRUE
M3	volAtEcdysis	IAA	277858	TRUE
M3	volAtEcdysis	IAA	280164	TRUE
M3	volAtEcdysis	IAA	245521	TRUE
M3	volAtEcdysis	IAA	320767	TRUE
M3	volAtEcdysis	IAA	269643	TRUE
M3	volAtEcdysis	IAA	232095	TRUE
M3	volAtEcdysis	IAA	274958	TRUE
M3	volAtEcdysis	IAA	312995	TRUE
M3	volAtEcdysis	IAA	242775	TRUE
M3	volAtEcdysis	IAA	268639	TRUE
M3	volAtEcdysis	IAA	226932	TRUE
M3	volAtEcdysis	IAA	259725	TRUE
M3	volAtEcdysis	IAA	265526	TRUE
M3	volAtEcdysis	IAA	263066	TRUE
M3	volAtEcdysis	IAA	259725	TRUE
M3	volAtEcdysis	IAA	242894	TRUE
M3	volAtEcdysis	IAA	278200	TRUE
M3	volAtEcdysis	IAA	287394	TRUE
M3	volAtEcdysis	IAA	281001	TRUE
M3	volAtEcdysis	IAA	251107	TRUE
M3	volAtEcdysis	IAA	262587	TRUE
M3	volAtEcdysis	IAA	285437	TRUE
M3	volAtEcdysis	IAA	274751	TRUE
M3	volAtEcdysis	IAA	300620	TRUE
M3	volAtEcdysis	IAA	279223	TRUE
M3	volAtEcdysis	IAA	293933	TRUE
M3	volAtEcdysis	IAA	255974	TRUE
M3	volAtEcdysis	IAA	271678	TRUE
M3	volAtEcdysis	IAA	274751	TRUE
M3	volAtEcdysis	IAA	205084	TRUE
M3	volAtEcdysis	IAA	276265	TRUE
M3	volAtEcdysis	IAA	262663	TRUE
M3	volAtEcdysis	IAA	293933	TRUE
M3	volAtEcdysis	IAA	250052	TRUE
M3	volAtEcdysis	IAA	267821	TRUE
M3	volAtEcdysis	IAA	129315	FALSE
M3	volAtEcdysis	IAA	259725	TRUE
M3	volAtEcdysis	IAA	267246	TRUE
M3	volAtEcdysis	IAA	265207	TRUE
M3	volAtEcdysis	IAA	266053	TRUE
M3	volAtEcdysis	IAA	198279	FALSE
M3	volAtEcdysis	IAA	226932	TRUE
M3	volAtEcdysis	IAA	297258	TRUE
M3	volAtEcdysis	IAA	282246	TRUE
M3	volAtEcdysis	IAA	262663	TRUE
M3	volAtEcdysis	IAA	279411	TRUE
M3	volAtEcdysis	IAA	300620	TRUE
M3	volAtEcdysis	IAA	251133	TRUE
M3	volAtEcdysis	IAA	282137	TRUE
M3	volAtEcdysis	IAA	219402	TRUE
M3	volAtEcdysis	IAA	307459	TRUE
M3	volAtEcdysis	IAA	295881	TRUE
M3	volAtEcdysis	IAA	282891	TRUE
M3	volAtEcdysis	IAA	271678	TRUE
M3	volAtEcdysis	IAA	304839	TRUE
M3	volAtEcdysis	IAA	287394	TRUE
M3	volAtEcdysis	IAA	254013	TRUE
M3	volAtEcdysis	IAA	265634	TRUE
M3	volAtEcdysis	IAA	332884	TRUE
M3	volAtEcdysis	IAA	105614	FALSE
M3	volAtEcdysis	IAA	311918	TRUE
M3	volAtEcdysis	IAA	275596	TRUE
M3	volAtEcdysis	IAA	274751	TRUE
M3	volAtEcdysis	IAA	276350	TRUE
M3	volAtEcdysis	IAA	265368	TRUE
M3	volAtEcdysis	IAA	265634	TRUE
M3	volAtEcdysis	IAA	248478	TRUE
M3	volAtEcdysis	IAA	294136	TRUE
M3	volAtEcdysis	IAA	272646	TRUE
M3	volAtEcdysis	IAA	284180	TRUE
M3	volAtEcdysis	IAA	269884	TRUE
M3	volAtEcdysis	IAA	261124	TRUE
M3	volAtEcdysis	IAA	262663	TRUE
M3	volAtEcdysis	IAA	284817	TRUE
M3	volAtEcdysis	IAA	234720	TRUE
M3	volAtEcdysis	IAA	248299	TRUE
M3	volAtEcdysis	IAA	272456	TRUE
M3	volAtEcdysis	IAA	256820	TRUE
M3	volAtEcdysis	IAA	285522	TRUE
M3	volAtEcdysis	IAA	290066	TRUE
M3	volAtEcdysis	IAA	301139	TRUE
M3	volAtEcdysis	IAA	300896	TRUE
M3	volAtEcdysis	IAA	307284	TRUE
M3	volAtEcdysis	IAA	301532	TRUE
M3	volAtEcdysis	IAA	234859	TRUE
M3	volAtEcdysis	IAA	265634	TRUE
M3	volAtEcdysis	IAA	283663	TRUE
M3	volAtEcdysis	IAA	287394	TRUE
M3	volAtEcdysis	IAA	274751	TRUE
M3	volAtEcdysis	IAA	249446	TRUE
M3	volAtEcdysis	IAA	311545	TRUE
M3	volAtEcdysis	IAA	304020	TRUE
M3	volAtEcdysis	IAA	269980	TRUE
M3	volAtEcdysis	IAA	233880	TRUE
M3	volAtEcdysis	IAA	304020	TRUE
M4	volAtEcdysis	control	873367	TRUE
M4	volAtEcdysis	control	735611	TRUE
M4	volAtEcdysis	control	833556	TRUE
M4	volAtEcdysis	control	845242	TRUE
M4	volAtEcdysis	control	777531	TRUE
M4	volAtEcdysis	control	857802	TRUE
M4	volAtEcdysis	control	739283	TRUE
M4	volAtEcdysis	control	922253	TRUE
M4	volAtEcdysis	control	787378	TRUE
M4	volAtEcdysis	control	798710	TRUE
M4	volAtEcdysis	control	797711	TRUE
M4	volAtEcdysis	control	917980	TRUE
M4	volAtEcdysis	control	868213	TRUE
M4	volAtEcdysis	control	855433	TRUE
M4	volAtEcdysis	control	850810	TRUE
M4	volAtEcdysis	control	624507	FALSE
M4	volAtEcdysis	control	803155	TRUE
M4	volAtEcdysis	control	842080	TRUE
M4	volAtEcdysis	control	739403	TRUE
M4	volAtEcdysis	control	786200	TRUE
M4	volAtEcdysis	control	848353	TRUE
M4	volAtEcdysis	control	803084	TRUE
M4	volAtEcdysis	control	879082	TRUE
M4	volAtEcdysis	control	863659	TRUE
M4	volAtEcdysis	control	751601	TRUE
M4	volAtEcdysis	control	781879	TRUE
M4	volAtEcdysis	control	859348	TRUE
M4	volAtEcdysis	control	827800	TRUE
M4	volAtEcdysis	control	895064	TRUE
M4	volAtEcdysis	control	818041	TRUE
M4	volAtEcdysis	control	858175	TRUE
M4	volAtEcdysis	control	810444	TRUE
M4	volAtEcdysis	control	839603	TRUE
M4	volAtEcdysis	control	764655	TRUE
M4	volAtEcdysis	control	824738	TRUE
M4	volAtEcdysis	control	966846	TRUE
M4	volAtEcdysis	control	818041	TRUE
M4	volAtEcdysis	control	838869	TRUE
M4	volAtEcdysis	control	723683	TRUE
M4	volAtEcdysis	control	790093	TRUE
M4	volAtEcdysis	control	837731	TRUE
M4	volAtEcdysis	control	826082	TRUE
M4	volAtEcdysis	control	884313	TRUE
M4	volAtEcdysis	control	849956	TRUE
M4	volAtEcdysis	control	894426	TRUE
M4	volAtEcdysis	control	901495	TRUE
M4	volAtEcdysis	control	804289	TRUE
M4	volAtEcdysis	control	674801	TRUE
M4	volAtEcdysis	control	747645	TRUE
M4	volAtEcdysis	control	846116	TRUE
M4	volAtEcdysis	control	846116	TRUE
M4	volAtEcdysis	control	802284	TRUE
M4	volAtEcdysis	control	828721	TRUE
M4	volAtEcdysis	control	675665	TRUE
M4	volAtEcdysis	control	820979	TRUE
M4	volAtEcdysis	control	815664	TRUE
M4	volAtEcdysis	control	928317	TRUE
M4	volAtEcdysis	control	873712	TRUE
M4	volAtEcdysis	control	855686	TRUE
M4	volAtEcdysis	control	836652	TRUE
M4	volAtEcdysis	control	863574	TRUE
M4	volAtEcdysis	control	769787	TRUE
M4	volAtEcdysis	control	875154	TRUE
M4	volAtEcdysis	control	827294	TRUE
M4	volAtEcdysis	control	779212	TRUE
M4	volAtEcdysis	control	737687	TRUE
M4	volAtEcdysis	control	836652	TRUE
M4	volAtEcdysis	control	705008	TRUE
M4	volAtEcdysis	control	834352	TRUE
M4	volAtEcdysis	control	925782	TRUE
M4	volAtEcdysis	control	990418	FALSE
M4	volAtEcdysis	control	799844	TRUE
M4	volAtEcdysis	control	791807	TRUE
M4	volAtEcdysis	control	890295	TRUE
M4	volAtEcdysis	control	847239	TRUE
M4	volAtEcdysis	control	915428	TRUE
M4	volAtEcdysis	control	844031	TRUE
M4	volAtEcdysis	control	843796	TRUE
M4	volAtEcdysis	control	834379	TRUE
M4	volAtEcdysis	control	818041	TRUE
M4	volAtEcdysis	control	837831	TRUE
M4	volAtEcdysis	control	747645	TRUE
M4	volAtEcdysis	control	820819	TRUE
M4	volAtEcdysis	control	875154	TRUE
M4	volAtEcdysis	control	796039	TRUE
M4	volAtEcdysis	control	932765	TRUE
M4	volAtEcdysis	control	879766	TRUE
M4	volAtEcdysis	control	757552	TRUE
M4	volAtEcdysis	control	865365	TRUE
M4	volAtEcdysis	control	855686	TRUE
M4	volAtEcdysis	control	773304	TRUE
M4	volAtEcdysis	control	807808	TRUE
M4	volAtEcdysis	control	863648	TRUE
M4	volAtEcdysis	control	762819	TRUE
M4	volAtEcdysis	control	891154	TRUE
M4	volAtEcdysis	control	908140	TRUE
M4	volAtEcdysis	control	719285	TRUE
M4	volAtEcdysis	control	834557	TRUE
M4	volAtEcdysis	control	631571	FALSE
M4	volAtEcdysis	control	679312	TRUE
M4	volAtEcdysis	control	638715	FALSE
M4	volAtEcdysis	control	731014	TRUE
M4	volAtEcdysis	control	736026	TRUE
M4	volAtEcdysis	control	668108	FALSE
M4	volAtEcdysis	control	881899	TRUE
M4	volAtEcdysis	control	979340	FALSE
M4	volAtEcdysis	control	892190	TRUE
M4	volAtEcdysis	control	801662	TRUE
M4	volAtEcdysis	control	875154	TRUE
M4	volAtEcdysis	control	782051	TRUE
M4	volAtEcdysis	control	789383	TRUE
M4	volAtEcdysis	control	1.05957e+06	FALSE
M4	volAtEcdysis	control	886410	TRUE
M4	volAtEcdysis	control	875154	TRUE
M4	volAtEcdysis	control	790898	TRUE
M4	volAtEcdysis	control	808891	TRUE
M4	volAtEcdysis	control	865365	TRUE
M4	volAtEcdysis	control	764655	TRUE
M4	volAtEcdysis	control	773304	TRUE
M4	volAtEcdysis	control	865365	TRUE
M4	volAtEcdysis	control	936503	TRUE
M4	volAtEcdysis	control	776243	TRUE
M4	volAtEcdysis	control	799844	TRUE
M4	volAtEcdysis	control	825877	TRUE
M4	volAtEcdysis	control	822895	TRUE
M4	volAtEcdysis	control	614104	FALSE
M4	volAtEcdysis	control	868076	TRUE
M4	volAtEcdysis	control	907349	TRUE
M4	volAtEcdysis	control	807110	TRUE
M4	volAtEcdysis	control	825347	TRUE
M4	volAtEcdysis	control	889494	TRUE
M4	volAtEcdysis	control	911488	TRUE
M4	volAtEcdysis	control	899017	TRUE
M4	volAtEcdysis	control	775384	TRUE
M4	volAtEcdysis	control	818041	TRUE
M4	volAtEcdysis	control	790898	TRUE
M4	volAtEcdysis	control	824172	TRUE
M4	volAtEcdysis	control	674814	TRUE
M4	volAtEcdysis	control	825684	TRUE
M4	volAtEcdysis	control	896302	TRUE
M4	volAtEcdysis	control	846116	TRUE
M4	volAtEcdysis	control	782257	TRUE
M4	volAtEcdysis	control	792465	TRUE
M4	volAtEcdysis	control	826773	TRUE
M4	volAtEcdysis	control	773304	TRUE
M4	volAtEcdysis	control	855053	TRUE
M4	volAtEcdysis	control	876637	TRUE
M4	volAtEcdysis	control	826434	TRUE
M4	volAtEcdysis	control	827586	TRUE
M4	volAtEcdysis	control	806543	TRUE
M4	volAtEcdysis	control	850737	TRUE
M4	volAtEcdysis	control	847553	TRUE
M4	volAtEcdysis	control	756801	TRUE
M4	volAtEcdysis	control	783073	TRUE
M4	volAtEcdysis	control	801139	TRUE
M4	volAtEcdysis	control	714753	TRUE
M4	volAtEcdysis	control	836028	TRUE
M4	volAtEcdysis	control	902192	TRUE
M4	volAtEcdysis	control	847940	TRUE
M4	volAtEcdysis	control	731014	TRUE
M4	volAtEcdysis	control	855686	TRUE
M4	volAtEcdysis	control	749023	TRUE
M4	volAtEcdysis	control	803016	TRUE
M4	volAtEcdysis	control	843837	TRUE
M4	volAtEcdysis	control	836652	TRUE
M4	volAtEcdysis	control	793851	TRUE
M4	volAtEcdysis	control	808891	TRUE
M4	volAtEcdysis	control	827294	TRUE
M4	volAtEcdysis	control	790898	TRUE
M4	volAtEcdysis	control	766887	TRUE
M4	volAtEcdysis	control	779907	TRUE
M4	volAtEcdysis	control	827294	TRUE
M4	volAtEcdysis	control	818041	TRUE
M4	volAtEcdysis	control	934221	TRUE
M4	volAtEcdysis	control	855686	TRUE
M4	volAtEcdysis	IAA	929712	TRUE
M4	volAtEcdysis	IAA	805643	TRUE
M4	volAtEcdysis	IAA	857897	TRUE
M4	volAtEcdysis	IAA	863780	TRUE
M4	volAtEcdysis	IAA	829312	TRUE
M4	volAtEcdysis	IAA	739283	TRUE
M4	volAtEcdysis	IAA	790898	TRUE
M4	volAtEcdysis	IAA	304020	FALSE
M4	volAtEcdysis	IAA	875637	TRUE
M4	volAtEcdysis	IAA	768330	TRUE
M4	volAtEcdysis	IAA	782850	TRUE
M4	volAtEcdysis	IAA	803930	TRUE
M4	volAtEcdysis	IAA	822048	TRUE
M4	volAtEcdysis	IAA	662467	TRUE
M4	volAtEcdysis	IAA	804439	TRUE
M4	volAtEcdysis	IAA	917501	TRUE
M4	volAtEcdysis	IAA	842601	TRUE
M4	volAtEcdysis	IAA	990418	TRUE
M4	volAtEcdysis	IAA	808737	TRUE
M4	volAtEcdysis	IAA	814429	TRUE
M4	volAtEcdysis	IAA	827294	TRUE
M4	volAtEcdysis	IAA	836045	TRUE
M4	volAtEcdysis	IAA	868070	TRUE
M4	volAtEcdysis	IAA	911859	TRUE
M4	volAtEcdysis	IAA	780104	TRUE
M4	volAtEcdysis	IAA	910105	TRUE
M4	volAtEcdysis	IAA	1.07619e+06	FALSE
M4	volAtEcdysis	IAA	848372	TRUE
M4	volAtEcdysis	IAA	788157	TRUE
M4	volAtEcdysis	IAA	818041	TRUE
M4	volAtEcdysis	IAA	763137	TRUE
M4	volAtEcdysis	IAA	1.01679e+06	FALSE
M4	volAtEcdysis	IAA	863980	TRUE
M4	volAtEcdysis	IAA	979340	TRUE
M4	volAtEcdysis	IAA	968386	TRUE
M4	volAtEcdysis	IAA	758380	TRUE
M4	volAtEcdysis	IAA	843834	TRUE
M4	volAtEcdysis	IAA	855686	TRUE
M4	volAtEcdysis	IAA	884981	TRUE
M4	volAtEcdysis	IAA	887640	TRUE
M4	volAtEcdysis	IAA	915428	TRUE
M4	volAtEcdysis	IAA	886403	TRUE
M4	volAtEcdysis	IAA	764655	TRUE
M4	volAtEcdysis	IAA	828376	TRUE
M4	volAtEcdysis	IAA	714705	TRUE
M4	volAtEcdysis	IAA	809333	TRUE
M4	volAtEcdysis	IAA	864572	TRUE
M4	volAtEcdysis	IAA	919254	TRUE
M4	volAtEcdysis	IAA	811570	TRUE
M4	volAtEcdysis	IAA	782051	TRUE
M4	volAtEcdysis	IAA	805587	TRUE
M4	volAtEcdysis	IAA	813144	TRUE
M4	volAtEcdysis	IAA	774975	TRUE
M4	volAtEcdysis	IAA	852019	TRUE
M4	volAtEcdysis	IAA	819600	TRUE
M4	volAtEcdysis	IAA	795256	TRUE
M4	volAtEcdysis	IAA	780167	TRUE
M4	volAtEcdysis	IAA	757158	TRUE
M4	volAtEcdysis	IAA	836652	TRUE
M4	volAtEcdysis	IAA	800681	TRUE
M4	volAtEcdysis	IAA	831574	TRUE
M4	volAtEcdysis	IAA	789204	TRUE
M4	volAtEcdysis	IAA	855686	TRUE
M4	volAtEcdysis	IAA	873229	TRUE
M4	volAtEcdysis	IAA	851066	TRUE
M4	volAtEcdysis	IAA	787002	TRUE
M4	volAtEcdysis	IAA	810037	TRUE
M4	volAtEcdysis	IAA	840607	TRUE
M4	volAtEcdysis	IAA	752701	TRUE
M4	volAtEcdysis	IAA	754809	TRUE
M4	volAtEcdysis	IAA	769557	TRUE
M4	volAtEcdysis	IAA	845979	TRUE
M4	volAtEcdysis	IAA	814264	TRUE
M4	volAtEcdysis	IAA	834136	TRUE
M4	volAtEcdysis	IAA	760177	TRUE
M4	volAtEcdysis	IAA	686542	TRUE
M4	volAtEcdysis	IAA	694601	TRUE
M4	volAtEcdysis	IAA	809824	TRUE
M4	volAtEcdysis	IAA	799844	TRUE
M4	volAtEcdysis	IAA	799844	TRUE
M4	volAtEcdysis	IAA	756102	TRUE
M4	volAtEcdysis	IAA	827294	TRUE
M4	volAtEcdysis	IAA	869053	TRUE
M4	volAtEcdysis	IAA	756102	TRUE
M4	volAtEcdysis	IAA	846116	TRUE
M4	volAtEcdysis	IAA	875154	TRUE
M4	volAtEcdysis	IAA	836652	TRUE
M4	volAtEcdysis	IAA	818041	TRUE
M4	volAtEcdysis	IAA	782051	TRUE
M4	volAtEcdysis	IAA	955685	TRUE
M4	volAtEcdysis	IAA	799844	TRUE
M4	volAtEcdysis	IAA	691538	TRUE
M4	volAtEcdysis	IAA	883452	TRUE
M4	volAtEcdysis	IAA	925782	TRUE
M4	volAtEcdysis	IAA	739283	TRUE
M4	volAtEcdysis	IAA	808891	TRUE
M4	volAtEcdysis	IAA	714753	TRUE
M4	volAtEcdysis	IAA	645939	FALSE
M4	volAtEcdysis	IAA	782051	TRUE
M4	volAtEcdysis	IAA	855439	TRUE
M4	volAtEcdysis	IAA	773304	TRUE
M4	volAtEcdysis	IAA	706759	TRUE
M4	volAtEcdysis	IAA	834692	TRUE
M4	volAtEcdysis	IAA	853079	TRUE
M4	volAtEcdysis	IAA	823940	TRUE
M4	volAtEcdysis	IAA	799844	TRUE
M4	volAtEcdysis	IAA	807335	TRUE
M4	volAtEcdysis	IAA	855686	TRUE
M4	volAtEcdysis	IAA	814434	TRUE
M4	volAtEcdysis	IAA	915428	TRUE
M4	volAtEcdysis	IAA	929853	TRUE
M4	volAtEcdysis	IAA	905189	TRUE
M4	volAtEcdysis	IAA	801810	TRUE
M4	volAtEcdysis	IAA	812664	TRUE
M4	volAtEcdysis	IAA	881888	TRUE
M4	volAtEcdysis	IAA	846116	TRUE
M4	volAtEcdysis	IAA	782881	TRUE
M4	volAtEcdysis	IAA	893674	TRUE
M4	volAtEcdysis	IAA	840810	TRUE
M4	volAtEcdysis	IAA	810109	TRUE
M4	volAtEcdysis	IAA	855686	TRUE
M4	volAtEcdysis	IAA	795233	TRUE
M4	volAtEcdysis	IAA	871910	TRUE
M4	volAtEcdysis	IAA	833447	TRUE
M4	volAtEcdysis	IAA	683308	TRUE
M4	volAtEcdysis	IAA	737590	TRUE
M4	volAtEcdysis	IAA	937761	TRUE
M4	volAtEcdysis	IAA	853714	TRUE
M4	volAtEcdysis	IAA	875154	TRUE
M4	volAtEcdysis	IAA	877358	TRUE
M4	volAtEcdysis	IAA	946845	TRUE
M4	volAtEcdysis	IAA	783492	TRUE
M4	volAtEcdysis	IAA	875154	TRUE
M4	volAtEcdysis	IAA	624507	FALSE
M4	volAtEcdysis	IAA	860156	TRUE
M4	volAtEcdysis	IAA	907330	TRUE
M4	volAtEcdysis	IAA	887400	TRUE
M4	volAtEcdysis	IAA	932161	TRUE
M4	volAtEcdysis	IAA	839607	TRUE
M4	volAtEcdysis	IAA	827716	TRUE
M4	volAtEcdysis	IAA	781021	TRUE
M4	volAtEcdysis	IAA	846116	TRUE
M4	volAtEcdysis	IAA	919922	TRUE
M4	volAtEcdysis	IAA	202790	FALSE
M4	volAtEcdysis	IAA	793128	TRUE
M4	volAtEcdysis	IAA	848196	TRUE
M4	volAtEcdysis	IAA	785856	TRUE
M4	volAtEcdysis	IAA	849329	TRUE
M4	volAtEcdysis	IAA	877583	TRUE
M4	volAtEcdysis	IAA	791048	TRUE
M4	volAtEcdysis	IAA	855686	TRUE
M4	volAtEcdysis	IAA	723387	TRUE
M4	volAtEcdysis	IAA	759775	TRUE
M4	volAtEcdysis	IAA	802735	TRUE
M4	volAtEcdysis	IAA	825566	TRUE
M4	volAtEcdysis	IAA	873650	TRUE
M4	volAtEcdysis	IAA	768997	TRUE
M4	volAtEcdysis	IAA	763191	TRUE
M4	volAtEcdysis	IAA	533517	FALSE
M4	volAtEcdysis	IAA	781037	TRUE
M4	volAtEcdysis	IAA	770854	TRUE
M4	volAtEcdysis	IAA	783015	TRUE
M4	volAtEcdysis	IAA	858623	TRUE
M4	volAtEcdysis	IAA	885053	TRUE
M4	volAtEcdysis	IAA	905189	TRUE
M4	volAtEcdysis	IAA	908398	TRUE
M4	volAtEcdysis	IAA	905438	TRUE
M4	volAtEcdysis	IAA	957555	TRUE
M4	volAtEcdysis	IAA	799844	TRUE
M4	volAtEcdysis	IAA	822568	TRUE
M4	volAtEcdysis	IAA	842774	TRUE
M4	volAtEcdysis	IAA	818041	TRUE
M4	volAtEcdysis	IAA	893133	TRUE
M4	volAtEcdysis	IAA	725907	TRUE
M4	volAtEcdysis	IAA	905189	TRUE
M4	volAtEcdysis	IAA	875154	TRUE
M4	volAtEcdysis	IAA	793990	TRUE
M4	volAtEcdysis	IAA	865365	TRUE
M4	volAtEcdysis	IAA	698854	TRUE

## Sheet: Fig2D_all_points
Stage	Field	Condition	Value	IsInlier
L1	duration (h)	control	12.6667	TRUE
L1	duration (h)	control	13.8333	TRUE
L1	duration (h)	control	12	TRUE
L1	duration (h)	control	13	TRUE
L1	duration (h)	control	16	FALSE
L1	duration (h)	control	12.6667	TRUE
L1	duration (h)	control	12.3333	TRUE
L1	duration (h)	control	13	TRUE
L1	duration (h)	control	13	TRUE
L1	duration (h)	control	13	TRUE
L1	duration (h)	control	14.3333	TRUE
L1	duration (h)	control	13.5	TRUE
L1	duration (h)	control	12.1667	TRUE
L1	duration (h)	control	12.3333	TRUE
L1	duration (h)	control	13.5	TRUE
L1	duration (h)	control	15.1667	TRUE
L1	duration (h)	control	16.1667	FALSE
L1	duration (h)	control	12.5	TRUE
L1	duration (h)	control	12.6667	TRUE
L1	duration (h)	control	13.3333	TRUE
L1	duration (h)	control	14	TRUE
L1	duration (h)	control	12.8333	TRUE
L1	duration (h)	control	13.5	TRUE
L1	duration (h)	control	12.3333	TRUE
L1	duration (h)	control	11.6667	TRUE
L1	duration (h)	control	12.5	TRUE
L1	duration (h)	control	12.5	TRUE
L1	duration (h)	control	12.8333	TRUE
L1	duration (h)	control	12	TRUE
L1	duration (h)	control	12.1667	TRUE
L1	duration (h)	control	11.5	TRUE
L1	duration (h)	control	12	TRUE
L1	duration (h)	control	11.6667	TRUE
L1	duration (h)	control	12.1667	TRUE
L1	duration (h)	control	12.1667	TRUE
L1	duration (h)	control	12.1667	TRUE
L1	duration (h)	control	12	TRUE
L1	duration (h)	control	13.8333	TRUE
L1	duration (h)	control	12.8333	TRUE
L1	duration (h)	control	12.1667	TRUE
L1	duration (h)	control	11.1667	TRUE
L1	duration (h)	control	12	TRUE
L1	duration (h)	control	11.5	TRUE
L1	duration (h)	control	11.3333	TRUE
L1	duration (h)	control	12.3333	TRUE
L1	duration (h)	control	12	TRUE
L1	duration (h)	control	14	TRUE
L1	duration (h)	control	13.1667	TRUE
L1	duration (h)	control	12	TRUE
L1	duration (h)	control	11.6667	TRUE
L1	duration (h)	control	11.8333	TRUE
L1	duration (h)	control	11.6667	TRUE
L1	duration (h)	control	12.8333	TRUE
L1	duration (h)	control	11.6667	TRUE
L1	duration (h)	control	11.5	TRUE
L1	duration (h)	control	12.1667	TRUE
L1	duration (h)	control	12.3333	TRUE
L1	duration (h)	control	12.1667	TRUE
L1	duration (h)	control	12.1667	TRUE
L1	duration (h)	control	12.1667	TRUE
L1	duration (h)	control	11.3333	TRUE
L1	duration (h)	control	12	TRUE
L1	duration (h)	control	13.1667	TRUE
L1	duration (h)	control	12.6667	TRUE
L1	duration (h)	control	14.5	TRUE
L1	duration (h)	control	13.6667	TRUE
L1	duration (h)	control	12.3333	TRUE
L1	duration (h)	control	12.8333	TRUE
L1	duration (h)	control	11.6667	TRUE
L1	duration (h)	control	12.6667	TRUE
L1	duration (h)	control	11.6667	TRUE
L1	duration (h)	control	12.6667	TRUE
L1	duration (h)	control	12.3333	TRUE
L1	duration (h)	control	12	TRUE
L1	duration (h)	control	12.8333	TRUE
L1	duration (h)	control	11.6667	TRUE
L1	duration (h)	control	12.1667	TRUE
L1	duration (h)	control	11.5	TRUE
L1	duration (h)	control	13.1667	TRUE
L1	duration (h)	control	12.3333	TRUE
L1	duration (h)	control	11.8333	TRUE
L1	duration (h)	control	11.8333	TRUE
L1	duration (h)	control	12	TRUE
L1	duration (h)	control	12.1667	TRUE
L1	duration (h)	control	11.5	TRUE
L1	duration (h)	control	12.6667	TRUE
L1	duration (h)	control	13.1667	TRUE
L1	duration (h)	control	12	TRUE
L1	duration (h)	control	12.3333	TRUE
L1	duration (h)	control	12.5	TRUE
L1	duration (h)	control	12.5	TRUE
L1	duration (h)	control	11.6667	TRUE
L1	duration (h)	control	12.8333	TRUE
L1	duration (h)	control	11.6667	TRUE
L1	duration (h)	control	12	TRUE
L1	duration (h)	control	13.5	TRUE
L1	duration (h)	control	11	TRUE
L1	duration (h)	control	8.33333	FALSE
L1	duration (h)	control	10.5	TRUE
L1	duration (h)	control	14.6667	TRUE
L1	duration (h)	control	12.5	TRUE
L1	duration (h)	control	10.8333	TRUE
L1	duration (h)	control	12	TRUE
L1	duration (h)	control	12.6667	TRUE
L1	duration (h)	control	11.8333	TRUE
L1	duration (h)	control	12.1667	TRUE
L1	duration (h)	control	12.8333	TRUE
L1	duration (h)	control	12	TRUE
L1	duration (h)	control	13.1667	TRUE
L1	duration (h)	control	12.3333	TRUE
L1	duration (h)	control	12.5	TRUE
L1	duration (h)	control	12.8333	TRUE
L1	duration (h)	control	13.5	TRUE
L1	duration (h)	control	19.1667	FALSE
L1	duration (h)	control	14.8333	TRUE
L1	duration (h)	control	13.3333	TRUE
L1	duration (h)	control	14	TRUE
L1	duration (h)	control	13.3333	TRUE
L1	duration (h)	control	12.3333	TRUE
L1	duration (h)	control	12.8333	TRUE
L1	duration (h)	control	12.8333	TRUE
L1	duration (h)	control	13.3333	TRUE
L1	duration (h)	control	13	TRUE
L1	duration (h)	control	13.1667	TRUE
L1	duration (h)	control	19	FALSE
L1	duration (h)	control	14.8333	TRUE
L1	duration (h)	control	20.8333	FALSE
L1	duration (h)	control	13.1667	TRUE
L1	duration (h)	control	14.1667	TRUE
L1	duration (h)	control	12.8333	TRUE
L1	duration (h)	control	12.6667	TRUE
L1	duration (h)	control	13.5	TRUE
L1	duration (h)	control	11.6667	TRUE
L1	duration (h)	control	13	TRUE
L1	duration (h)	control	14	TRUE
L1	duration (h)	control	12.3333	TRUE
L1	duration (h)	control	13.3333	TRUE
L1	duration (h)	control	13.6667	TRUE
L1	duration (h)	control	14.1667	TRUE
L1	duration (h)	control	12.8333	TRUE
L1	duration (h)	control	12.8333	TRUE
L1	duration (h)	control	13.8333	TRUE
L1	duration (h)	control	13	TRUE
L1	duration (h)	control	13.5	TRUE
L1	duration (h)	control	14.3333	TRUE
L1	duration (h)	control	13.3333	TRUE
L1	duration (h)	control	12.1667	TRUE
L1	duration (h)	control	13.1667	TRUE
L1	duration (h)	control	13.8333	TRUE
L1	duration (h)	control	12.6667	TRUE
L1	duration (h)	control	13	TRUE
L1	duration (h)	control	15	TRUE
L1	duration (h)	control	12	TRUE
L1	duration (h)	control	13.3333	TRUE
L1	duration (h)	control	12.3333	TRUE
L1	duration (h)	control	12.8333	TRUE
L1	duration (h)	control	14.1667	TRUE
L1	duration (h)	control	13.5	TRUE
L1	duration (h)	control	12	TRUE
L1	duration (h)	control	12.3333	TRUE
L1	duration (h)	control	12.1667	TRUE
L1	duration (h)	control	13.1667	TRUE
L1	duration (h)	control	11.3333	TRUE
L1	duration (h)	control	12.8333	TRUE
L1	duration (h)	control	12.6667	TRUE
L1	duration (h)	control	14.5	TRUE
L1	duration (h)	control	13.3333	TRUE
L1	duration (h)	control	12.6667	TRUE
L1	duration (h)	control	14.8333	TRUE
L1	duration (h)	control	12.8333	TRUE
L1	duration (h)	control	13.8333	TRUE
L1	duration (h)	IAA	17	TRUE
L1	duration (h)	IAA	14.3333	TRUE
L1	duration (h)	IAA	14.8333	TRUE
L1	duration (h)	IAA	14.5	TRUE
L1	duration (h)	IAA	14.5	TRUE
L1	duration (h)	IAA	16.6667	TRUE
L1	duration (h)	IAA	19.3333	FALSE
L1	duration (h)	IAA	16.8333	TRUE
L1	duration (h)	IAA	14.5	TRUE
L1	duration (h)	IAA	14.3333	TRUE
L1	duration (h)	IAA	15.3333	TRUE
L1	duration (h)	IAA	17.3333	TRUE
L1	duration (h)	IAA	16.1667	TRUE
L1	duration (h)	IAA	16.6667	TRUE
L1	duration (h)	IAA	16.6667	TRUE
L1	duration (h)	IAA	15	TRUE
L1	duration (h)	IAA	13.8333	TRUE
L1	duration (h)	IAA	15.3333	TRUE
L1	duration (h)	IAA	13.8333	TRUE
L1	duration (h)	IAA	15.6667	TRUE
L1	duration (h)	IAA	16.1667	TRUE
L1	duration (h)	IAA	14.1667	TRUE
L1	duration (h)	IAA	14.5	TRUE
L1	duration (h)	IAA	17	TRUE
L1	duration (h)	IAA	14.3333	TRUE
L1	duration (h)	IAA	14.3333	TRUE
L1	duration (h)	IAA	15.6667	TRUE
L1	duration (h)	IAA	15.5	TRUE
L1	duration (h)	IAA	17	TRUE
L1	duration (h)	IAA	15	TRUE
L1	duration (h)	IAA	14.6667	TRUE
L1	duration (h)	IAA	15.5	TRUE
L1	duration (h)	IAA	14.3333	TRUE
L1	duration (h)	IAA	14.6667	TRUE
L1	duration (h)	IAA	14.8333	TRUE
L1	duration (h)	IAA	15.8333	TRUE
L1	duration (h)	IAA	15.3333	TRUE
L1	duration (h)	IAA	14.5	TRUE
L1	duration (h)	IAA	14.6667	TRUE
L1	duration (h)	IAA	14.3333	TRUE
L1	duration (h)	IAA	14.1667	TRUE
L1	duration (h)	IAA	14.3333	TRUE
L1	duration (h)	IAA	14.1667	TRUE
L1	duration (h)	IAA	13.8333	TRUE
L1	duration (h)	IAA	13	TRUE
L1	duration (h)	IAA	14.5	TRUE
L1	duration (h)	IAA	14	TRUE
L1	duration (h)	IAA	13	TRUE
L1	duration (h)	IAA	13.3333	TRUE
L1	duration (h)	IAA	14.5	TRUE
L1	duration (h)	IAA	13.5	TRUE
L1	duration (h)	IAA	13.1667	TRUE
L1	duration (h)	IAA	16.8333	TRUE
L1	duration (h)	IAA	15.6667	TRUE
L1	duration (h)	IAA	14	TRUE
L1	duration (h)	IAA	14.1667	TRUE
L1	duration (h)	IAA	15	TRUE
L1	duration (h)	IAA	13.5	TRUE
L1	duration (h)	IAA	14.1667	TRUE
L1	duration (h)	IAA	14.3333	TRUE
L1	duration (h)	IAA	13.5	TRUE
L1	duration (h)	IAA	14.5	TRUE
L1	duration (h)	IAA	15	TRUE
L1	duration (h)	IAA	13.1667	TRUE
L1	duration (h)	IAA	14.6667	TRUE
L1	duration (h)	IAA	14.6667	TRUE
L1	duration (h)	IAA	14.3333	TRUE
L1	duration (h)	IAA	13.3333	TRUE
L1	duration (h)	IAA	14.8333	TRUE
L1	duration (h)	IAA	14.5	TRUE
L1	duration (h)	IAA	13.8333	TRUE
L1	duration (h)	IAA	14.3333	TRUE
L1	duration (h)	IAA	13.8333	TRUE
L1	duration (h)	IAA	16.3333	TRUE
L1	duration (h)	IAA	15.6667	TRUE
L1	duration (h)	IAA	14.5	TRUE
L1	duration (h)	IAA	14.8333	TRUE
L1	duration (h)	IAA	15.6667	TRUE
L1	duration (h)	IAA	14.1667	TRUE
L1	duration (h)	IAA	15.3333	TRUE
L1	duration (h)	IAA	16	TRUE
L1	duration (h)	IAA	14.1667	TRUE
L1	duration (h)	IAA	14.8333	TRUE
L1	duration (h)	IAA	14.5	TRUE
L1	duration (h)	IAA	15.5	TRUE
L1	duration (h)	IAA	19	FALSE
L1	duration (h)	IAA	13.8333	TRUE
L1	duration (h)	IAA	15.6667	TRUE
L1	duration (h)	IAA	14.8333	TRUE
L1	duration (h)	IAA	15.5	TRUE
L1	duration (h)	IAA	19.5	FALSE
L1	duration (h)	IAA	14.6667	TRUE
L1	duration (h)	IAA	13.3333	TRUE
L1	duration (h)	IAA	15.3333	TRUE
L1	duration (h)	IAA	22	FALSE
L1	duration (h)	IAA	13.6667	TRUE
L1	duration (h)	IAA	13.8333	TRUE
L1	duration (h)	IAA	14.5	TRUE
L1	duration (h)	IAA	15.6667	TRUE
L1	duration (h)	IAA	15.3333	TRUE
L1	duration (h)	IAA	14.6667	TRUE
L1	duration (h)	IAA	15.1667	TRUE
L1	duration (h)	IAA	15.1667	TRUE
L1	duration (h)	IAA	14.3333	TRUE
L1	duration (h)	IAA	14.5	TRUE
L1	duration (h)	IAA	15.3333	TRUE
L1	duration (h)	IAA	16.6667	TRUE
L1	duration (h)	IAA	15	TRUE
L1	duration (h)	IAA	14.8333	TRUE
L1	duration (h)	IAA	14.5	TRUE
L1	duration (h)	IAA	15.1667	TRUE
L1	duration (h)	IAA	14.3333	TRUE
L1	duration (h)	IAA	14	TRUE
L1	duration (h)	IAA	22.1667	FALSE
L1	duration (h)	IAA	16.5	TRUE
L1	duration (h)	IAA	15.1667	TRUE
L1	duration (h)	IAA	15.5	TRUE
L1	duration (h)	IAA	16	TRUE
L1	duration (h)	IAA	18.6667	TRUE
L1	duration (h)	IAA	14.6667	TRUE
L1	duration (h)	IAA	14.5	TRUE
L1	duration (h)	IAA	16.1667	TRUE
L1	duration (h)	IAA	14.6667	TRUE
L1	duration (h)	IAA	15	TRUE
L1	duration (h)	IAA	17.3333	TRUE
L1	duration (h)	IAA	15.1667	TRUE
L1	duration (h)	IAA	23.5	FALSE
L1	duration (h)	IAA	17	TRUE
L1	duration (h)	IAA	14.8333	TRUE
L1	duration (h)	IAA	24	FALSE
L1	duration (h)	IAA	14.8333	TRUE
L1	duration (h)	IAA	17.3333	TRUE
L1	duration (h)	IAA	15.8333	TRUE
L1	duration (h)	IAA	16.5	TRUE
L1	duration (h)	IAA	22	FALSE
L1	duration (h)	IAA	16.6667	TRUE
L1	duration (h)	IAA	17.3333	TRUE
L1	duration (h)	IAA	13.1667	TRUE
L1	duration (h)	IAA	15.5	TRUE
L1	duration (h)	IAA	16.1667	TRUE
L1	duration (h)	IAA	16.5	TRUE
L1	duration (h)	IAA	14.3333	TRUE
L1	duration (h)	IAA	16.3333	TRUE
L1	duration (h)	IAA	16.6667	TRUE
L1	duration (h)	IAA	21.5	FALSE
L1	duration (h)	IAA	16.5	TRUE
L1	duration (h)	IAA	16.1667	TRUE
L1	duration (h)	IAA	14.6667	TRUE
L1	duration (h)	IAA	15.3333	TRUE
L1	duration (h)	IAA	14.5	TRUE
L1	duration (h)	IAA	20	FALSE
L1	duration (h)	IAA	14.8333	TRUE
L1	duration (h)	IAA	14.6667	TRUE
L1	duration (h)	IAA	15.5	TRUE
L1	duration (h)	IAA	16.5	TRUE
L1	duration (h)	IAA	20.8333	FALSE
L1	duration (h)	IAA	15.6667	TRUE
L1	duration (h)	IAA	17.1667	TRUE
L1	duration (h)	IAA	15.1667	TRUE
L1	duration (h)	IAA	14.3333	TRUE
L1	duration (h)	IAA	15.6667	TRUE
L1	duration (h)	IAA	16.1667	TRUE
L1	duration (h)	IAA	15	TRUE
L1	duration (h)	IAA	14.6667	TRUE
L1	duration (h)	IAA	17.5	TRUE
L1	duration (h)	IAA	17	TRUE
L1	duration (h)	IAA	15	TRUE
L1	duration (h)	IAA	16.8333	TRUE
L1	duration (h)	IAA	17.5	TRUE
L1	duration (h)	IAA	15.8333	TRUE
L2	duration (h)	control	7.83333	TRUE
L2	duration (h)	control	8	TRUE
L2	duration (h)	control	8.33333	TRUE
L2	duration (h)	control	9	TRUE
L2	duration (h)	control	7.5	TRUE
L2	duration (h)	control	8.5	TRUE
L2	duration (h)	control	8.33333	TRUE
L2	duration (h)	control	7.33333	TRUE
L2	duration (h)	control	8	TRUE
L2	duration (h)	control	7.5	TRUE
L2	duration (h)	control	13.5	FALSE
L2	duration (h)	control	9.16667	TRUE
L2	duration (h)	control	7.83333	TRUE
L2	duration (h)	control	8.33333	TRUE
L2	duration (h)	control	9.83333	FALSE
L2	duration (h)	control	8.33333	TRUE
L2	duration (h)	control	7.83333	TRUE
L2	duration (h)	control	9.83333	FALSE
L2	duration (h)	control	8.66667	TRUE
L2	duration (h)	control	7.83333	TRUE
L2	duration (h)	control	8.16667	TRUE
L2	duration (h)	control	7.66667	TRUE
L2	duration (h)	control	8.5	TRUE
L2	duration (h)	control	7.16667	TRUE
L2	duration (h)	control	7.16667	TRUE
L2	duration (h)	control	7.33333	TRUE
L2	duration (h)	control	7.33333	TRUE
L2	duration (h)	control	7.83333	TRUE
L2	duration (h)	control	7.33333	TRUE
L2	duration (h)	control	7.5	TRUE
L2	duration (h)	control	7.5	TRUE
L2	duration (h)	control	7.83333	TRUE
L2	duration (h)	control	8	TRUE
L2	duration (h)	control	8.16667	TRUE
L2	duration (h)	control	7.33333	TRUE
L2	duration (h)	control	7.5	TRUE
L2	duration (h)	control	7.5	TRUE
L2	duration (h)	control	10.3333	FALSE
L2	duration (h)	control	7	TRUE
L2	duration (h)	control	8	TRUE
L2	duration (h)	control	8.33333	TRUE
L2	duration (h)	control	7.83333	TRUE
L2	duration (h)	control	8.33333	TRUE
L2	duration (h)	control	7.66667	TRUE
L2	duration (h)	control	7.66667	TRUE
L2	duration (h)	control	8.16667	TRUE
L2	duration (h)	control	8	TRUE
L2	duration (h)	control	6.5	TRUE
L2	duration (h)	control	7.5	TRUE
L2	duration (h)	control	7.83333	TRUE
L2	duration (h)	control	8.33333	TRUE
L2	duration (h)	control	7.83333	TRUE
L2	duration (h)	control	7.66667	TRUE
L2	duration (h)	control	6.83333	TRUE
L2	duration (h)	control	7.66667	TRUE
L2	duration (h)	control	8.16667	TRUE
L2	duration (h)	control	7.16667	TRUE
L2	duration (h)	control	7	TRUE
L2	duration (h)	control	8.83333	TRUE
L2	duration (h)	control	6.83333	TRUE
L2	duration (h)	control	6.83333	TRUE
L2	duration (h)	control	6.66667	TRUE
L2	duration (h)	control	7.16667	TRUE
L2	duration (h)	control	7.66667	TRUE
L2	duration (h)	control	6.83333	TRUE
L2	duration (h)	control	7.83333	TRUE
L2	duration (h)	control	7.33333	TRUE
L2	duration (h)	control	10.5	FALSE
L2	duration (h)	control	7.16667	TRUE
L2	duration (h)	control	7.16667	TRUE
L2	duration (h)	control	7.66667	TRUE
L2	duration (h)	control	8.16667	TRUE
L2	duration (h)	control	6.83333	TRUE
L2	duration (h)	control	6.83333	TRUE
L2	duration (h)	control	7	TRUE
L2	duration (h)	control	7.33333	TRUE
L2	duration (h)	control	7.16667	TRUE
L2	duration (h)	control	7.5	TRUE
L2	duration (h)	control	7.16667	TRUE
L2	duration (h)	control	7	TRUE
L2	duration (h)	control	6.66667	TRUE
L2	duration (h)	control	8.5	TRUE
L2	duration (h)	control	7.33333	TRUE
L2	duration (h)	control	6.66667	TRUE
L2	duration (h)	control	7	TRUE
L2	duration (h)	control	7.83333	TRUE
L2	duration (h)	control	7.16667	TRUE
L2	duration (h)	control	7.66667	TRUE
L2	duration (h)	control	8.83333	TRUE
L2	duration (h)	control	7.66667	TRUE
L2	duration (h)	control	8	TRUE
L2	duration (h)	control	7	TRUE
L2	duration (h)	control	7.33333	TRUE
L2	duration (h)	control	7	TRUE
L2	duration (h)	control	6.83333	TRUE
L2	duration (h)	control	7.33333	TRUE
L2	duration (h)	control	7.16667	TRUE
L2	duration (h)	control	8	TRUE
L2	duration (h)	control	7.16667	TRUE
L2	duration (h)	control	7	TRUE
L2	duration (h)	control	7.33333	TRUE
L2	duration (h)	control	7.83333	TRUE
L2	duration (h)	control	7.16667	TRUE
L2	duration (h)	control	6.66667	TRUE
L2	duration (h)	control	7.33333	TRUE
L2	duration (h)	control	8	TRUE
L2	duration (h)	control	7.16667	TRUE
L2	duration (h)	control	6.5	TRUE
L2	duration (h)	control	7.16667	TRUE
L2	duration (h)	control	8.16667	TRUE
L2	duration (h)	control	7.66667	TRUE
L2	duration (h)	control	7.16667	TRUE
L2	duration (h)	control	7.83333	TRUE
L2	duration (h)	control	8.33333	TRUE
L2	duration (h)	control	8.16667	TRUE
L2	duration (h)	control	7.66667	TRUE
L2	duration (h)	control	7.66667	TRUE
L2	duration (h)	control	10.3333	FALSE
L2	duration (h)	control	9.33333	TRUE
L2	duration (h)	control	8	TRUE
L2	duration (h)	control	8	TRUE
L2	duration (h)	control	9	TRUE
L2	duration (h)	control	8.16667	TRUE
L2	duration (h)	control	8.33333	TRUE
L2	duration (h)	control	8.16667	TRUE
L2	duration (h)	control	7.33333	TRUE
L2	duration (h)	control	7.5	TRUE
L2	duration (h)	control	9.16667	TRUE
L2	duration (h)	control	8	TRUE
L2	duration (h)	control	7.16667	TRUE
L2	duration (h)	control	8.33333	TRUE
L2	duration (h)	control	8	TRUE
L2	duration (h)	control	8	TRUE
L2	duration (h)	control	8	TRUE
L2	duration (h)	control	8.66667	TRUE
L2	duration (h)	control	8	TRUE
L2	duration (h)	control	10.8333	FALSE
L2	duration (h)	control	7.5	TRUE
L2	duration (h)	control	7.83333	TRUE
L2	duration (h)	control	8.83333	TRUE
L2	duration (h)	control	8.33333	TRUE
L2	duration (h)	control	7.83333	TRUE
L2	duration (h)	control	7.5	TRUE
L2	duration (h)	control	8.5	TRUE
L2	duration (h)	control	8.83333	TRUE
L2	duration (h)	control	10.5	FALSE
L2	duration (h)	control	8.5	TRUE
L2	duration (h)	control	7.66667	TRUE
L2	duration (h)	control	16.3333	FALSE
L2	duration (h)	control	8.66667	TRUE
L2	duration (h)	control	7.83333	TRUE
L2	duration (h)	control	7.66667	TRUE
L2	duration (h)	control	8.66667	TRUE
L2	duration (h)	control	8.16667	TRUE
L2	duration (h)	control	7.66667	TRUE
L2	duration (h)	control	9.33333	TRUE
L2	duration (h)	control	7.66667	TRUE
L2	duration (h)	control	8.16667	TRUE
L2	duration (h)	control	8.16667	TRUE
L2	duration (h)	control	7.5	TRUE
L2	duration (h)	control	8.5	TRUE
L2	duration (h)	control	8	TRUE
L2	duration (h)	control	7.16667	TRUE
L2	duration (h)	control	8	TRUE
L2	duration (h)	control	8.5	TRUE
L2	duration (h)	control	7.5	TRUE
L2	duration (h)	control	8	TRUE
L2	duration (h)	control	9	TRUE
L2	duration (h)	control	8	TRUE
L2	duration (h)	control	8.66667	TRUE
L2	duration (h)	control	7.83333	TRUE
L2	duration (h)	control	8	TRUE
L2	duration (h)	control	8	TRUE
L2	duration (h)	control	7.83333	TRUE
L2	duration (h)	control	8.16667	TRUE
L2	duration (h)	control	8	TRUE
L2	duration (h)	control	7.83333	TRUE
L2	duration (h)	control	7.5	TRUE
L2	duration (h)	control	7.33333	TRUE
L2	duration (h)	control	7.83333	TRUE
L2	duration (h)	control	9.33333	TRUE
L2	duration (h)	control	8.16667	TRUE
L2	duration (h)	control	8	TRUE
L2	duration (h)	control	7.33333	TRUE
L2	duration (h)	control	8.33333	TRUE
L2	duration (h)	control	7.5	TRUE
L2	duration (h)	control	8.16667	TRUE
L2	duration (h)	IAA	10.5	FALSE
L2	duration (h)	IAA	8.16667	TRUE
L2	duration (h)	IAA	7.83333	TRUE
L2	duration (h)	IAA	8	TRUE
L2	duration (h)	IAA	9.16667	TRUE
L2	duration (h)	IAA	8.5	TRUE
L2	duration (h)	IAA	9.83333	FALSE
L2	duration (h)	IAA	8	TRUE
L2	duration (h)	IAA	10.5	FALSE
L2	duration (h)	IAA	8.83333	TRUE
L2	duration (h)	IAA	9.83333	FALSE
L2	duration (h)	IAA	10.1667	FALSE
L2	duration (h)	IAA	7.83333	TRUE
L2	duration (h)	IAA	8.16667	TRUE
L2	duration (h)	IAA	8.5	TRUE
L2	duration (h)	IAA	7.66667	TRUE
L2	duration (h)	IAA	8.83333	TRUE
L2	duration (h)	IAA	8.5	TRUE
L2	duration (h)	IAA	10.3333	FALSE
L2	duration (h)	IAA	8.5	TRUE
L2	duration (h)	IAA	8.5	TRUE
L2	duration (h)	IAA	7.66667	TRUE
L2	duration (h)	IAA	7.83333	TRUE
L2	duration (h)	IAA	7.33333	TRUE
L2	duration (h)	IAA	8.16667	TRUE
L2	duration (h)	IAA	10.8333	FALSE
L2	duration (h)	IAA	8.16667	TRUE
L2	duration (h)	IAA	7.83333	TRUE
L2	duration (h)	IAA	8.33333	TRUE
L2	duration (h)	IAA	9	TRUE
L2	duration (h)	IAA	8	TRUE
L2	duration (h)	IAA	8.33333	TRUE
L2	duration (h)	IAA	8.33333	TRUE
L2	duration (h)	IAA	8.66667	TRUE
L2	duration (h)	IAA	7.66667	TRUE
L2	duration (h)	IAA	8.16667	TRUE
L2	duration (h)	IAA	8.5	TRUE
L2	duration (h)	IAA	7.66667	TRUE
L2	duration (h)	IAA	8.5	TRUE
L2	duration (h)	IAA	8.33333	TRUE
L2	duration (h)	IAA	7.83333	TRUE
L2	duration (h)	IAA	8.16667	TRUE
L2	duration (h)	IAA	8.5	TRUE
L2	duration (h)	IAA	7.16667	TRUE
L2	duration (h)	IAA	7.33333	TRUE
L2	duration (h)	IAA	7.33333	TRUE
L2	duration (h)	IAA	8.5	TRUE
L2	duration (h)	IAA	6.83333	TRUE
L2	duration (h)	IAA	7	TRUE
L2	duration (h)	IAA	7.5	TRUE
L2	duration (h)	IAA	7.66667	TRUE
L2	duration (h)	IAA	7.16667	TRUE
L2	duration (h)	IAA	9.83333	FALSE
L2	duration (h)	IAA	7.33333	TRUE
L2	duration (h)	IAA	8.16667	TRUE
L2	duration (h)	IAA	7.5	TRUE
L2	duration (h)	IAA	7.16667	TRUE
L2	duration (h)	IAA	7.5	TRUE
L2	duration (h)	IAA	7.66667	TRUE
L2	duration (h)	IAA	8.16667	TRUE
L2	duration (h)	IAA	8	TRUE
L2	duration (h)	IAA	8.33333	TRUE
L2	duration (h)	IAA	7.66667	TRUE
L2	duration (h)	IAA	7	TRUE
L2	duration (h)	IAA	7.5	TRUE
L2	duration (h)	IAA	7.5	TRUE
L2	duration (h)	IAA	8	TRUE
L2	duration (h)	IAA	7.66667	TRUE
L2	duration (h)	IAA	7.83333	TRUE
L2	duration (h)	IAA	7.83333	TRUE
L2	duration (h)	IAA	8	TRUE
L2	duration (h)	IAA	7.16667	TRUE
L2	duration (h)	IAA	7.33333	TRUE
L2	duration (h)	IAA	7.33333	TRUE
L2	duration (h)	IAA	7.5	TRUE
L2	duration (h)	IAA	7.33333	TRUE
L2	duration (h)	IAA	7.66667	TRUE
L2	duration (h)	IAA	7.83333	TRUE
L2	duration (h)	IAA	7.5	TRUE
L2	duration (h)	IAA	8.5	TRUE
L2	duration (h)	IAA	7.16667	TRUE
L2	duration (h)	IAA	8.66667	TRUE
L2	duration (h)	IAA	9.5	TRUE
L2	duration (h)	IAA	8	TRUE
L2	duration (h)	IAA	7.5	TRUE
L2	duration (h)	IAA	8.33333	TRUE
L2	duration (h)	IAA	7.5	TRUE
L2	duration (h)	IAA	7.5	TRUE
L2	duration (h)	IAA	8.5	TRUE
L2	duration (h)	IAA	7.83333	TRUE
L2	duration (h)	IAA	8.33333	TRUE
L2	duration (h)	IAA	7.5	TRUE
L2	duration (h)	IAA	8.5	TRUE
L2	duration (h)	IAA	8	TRUE
L2	duration (h)	IAA	7.33333	TRUE
L2	duration (h)	IAA	8	TRUE
L2	duration (h)	IAA	8.66667	TRUE
L2	duration (h)	IAA	9.33333	TRUE
L2	duration (h)	IAA	10.5	FALSE
L2	duration (h)	IAA	8	TRUE
L2	duration (h)	IAA	7.16667	TRUE
L2	duration (h)	IAA	8	TRUE
L2	duration (h)	IAA	12	FALSE
L2	duration (h)	IAA	8.5	TRUE
L2	duration (h)	IAA	8.16667	TRUE
L2	duration (h)	IAA	9.5	TRUE
L2	duration (h)	IAA	8	TRUE
L2	duration (h)	IAA	9	TRUE
L2	duration (h)	IAA	9.5	TRUE
L2	duration (h)	IAA	7.66667	TRUE
L2	duration (h)	IAA	8	TRUE
L2	duration (h)	IAA	8.16667	TRUE
L2	duration (h)	IAA	8.33333	TRUE
L2	duration (h)	IAA	8	TRUE
L2	duration (h)	IAA	7.5	TRUE
L2	duration (h)	IAA	7.33333	TRUE
L2	duration (h)	IAA	9.33333	TRUE
L2	duration (h)	IAA	7.5	TRUE
L2	duration (h)	IAA	8.66667	TRUE
L2	duration (h)	IAA	8.5	TRUE
L2	duration (h)	IAA	7.16667	TRUE
L2	duration (h)	IAA	8.33333	TRUE
L2	duration (h)	IAA	10.5	FALSE
L2	duration (h)	IAA	7.66667	TRUE
L2	duration (h)	IAA	7.66667	TRUE
L2	duration (h)	IAA	8.33333	TRUE
L2	duration (h)	IAA	8	TRUE
L2	duration (h)	IAA	8.16667	TRUE
L2	duration (h)	IAA	7.33333	TRUE
L2	duration (h)	IAA	7.83333	TRUE
L2	duration (h)	IAA	7.83333	TRUE
L2	duration (h)	IAA	7.5	TRUE
L2	duration (h)	IAA	7.83333	TRUE
L2	duration (h)	IAA	7.83333	TRUE
L2	duration (h)	IAA	8.16667	TRUE
L2	duration (h)	IAA	8	TRUE
L2	duration (h)	IAA	9.33333	TRUE
L2	duration (h)	IAA	8.5	TRUE
L2	duration (h)	IAA	8.66667	TRUE
L2	duration (h)	IAA	9.5	TRUE
L2	duration (h)	IAA	7.66667	TRUE
L2	duration (h)	IAA	7.83333	TRUE
L2	duration (h)	IAA	8	TRUE
L2	duration (h)	IAA	8.16667	TRUE
L2	duration (h)	IAA	8.83333	TRUE
L2	duration (h)	IAA	8.83333	TRUE
L2	duration (h)	IAA	7.83333	TRUE
L2	duration (h)	IAA	8.5	TRUE
L2	duration (h)	IAA	7.33333	TRUE
L2	duration (h)	IAA	8.33333	TRUE
L2	duration (h)	IAA	8.66667	TRUE
L2	duration (h)	IAA	7.83333	TRUE
L2	duration (h)	IAA	8.16667	TRUE
L2	duration (h)	IAA	9.16667	TRUE
L2	duration (h)	IAA	8	TRUE
L2	duration (h)	IAA	8.83333	TRUE
L2	duration (h)	IAA	8.16667	TRUE
L2	duration (h)	IAA	8.16667	TRUE
L2	duration (h)	IAA	8.33333	TRUE
L2	duration (h)	IAA	8	TRUE
L2	duration (h)	IAA	8.33333	TRUE
L2	duration (h)	IAA	7.66667	TRUE
L2	duration (h)	IAA	7.33333	TRUE
L2	duration (h)	IAA	8.33333	TRUE
L2	duration (h)	IAA	8.16667	TRUE
L2	duration (h)	IAA	9	TRUE
L2	duration (h)	IAA	7.66667	TRUE
L2	duration (h)	IAA	8.16667	TRUE
L2	duration (h)	IAA	9.5	TRUE
L2	duration (h)	IAA	8.5	TRUE
L2	duration (h)	IAA	8.83333	TRUE
L2	duration (h)	IAA	7.83333	TRUE
L2	duration (h)	IAA	8.16667	TRUE
L2	duration (h)	IAA	8	TRUE
L2	duration (h)	IAA	8.66667	TRUE
L2	duration (h)	IAA	8	TRUE
L2	duration (h)	IAA	9.16667	TRUE
L2	duration (h)	IAA	8.5	TRUE
L2	duration (h)	IAA	8.66667	TRUE
L2	duration (h)	IAA	8	TRUE
L2	duration (h)	IAA	9.33333	TRUE
L2	duration (h)	IAA	8.16667	TRUE
L3	duration (h)	control	6.5	TRUE
L3	duration (h)	control	6	TRUE
L3	duration (h)	control	5.66667	TRUE
L3	duration (h)	control	7	TRUE
L3	duration (h)	control	6.5	TRUE
L3	duration (h)	control	6	TRUE
L3	duration (h)	control	6.16667	TRUE
L3	duration (h)	control	6.66667	TRUE
L3	duration (h)	control	6.16667	TRUE
L3	duration (h)	control	6.33333	TRUE
L3	duration (h)	control	5.66667	TRUE
L3	duration (h)	control	6.5	TRUE
L3	duration (h)	control	6.16667	TRUE
L3	duration (h)	control	6.16667	TRUE
L3	duration (h)	control	6	TRUE
L3	duration (h)	control	6.33333	TRUE
L3	duration (h)	control	6.66667	TRUE
L3	duration (h)	control	5.83333	TRUE
L3	duration (h)	control	6.5	TRUE
L3	duration (h)	control	6.33333	TRUE
L3	duration (h)	control	6.5	TRUE
L3	duration (h)	control	6.5	TRUE
L3	duration (h)	control	6.16667	TRUE
L3	duration (h)	control	6.83333	TRUE
L3	duration (h)	control	6.33333	TRUE
L3	duration (h)	control	7	TRUE
L3	duration (h)	control	6.66667	TRUE
L3	duration (h)	control	6.16667	TRUE
L3	duration (h)	control	6.66667	TRUE
L3	duration (h)	control	6.66667	TRUE
L3	duration (h)	control	6.5	TRUE
L3	duration (h)	control	6.16667	TRUE
L3	duration (h)	control	6.83333	TRUE
L3	duration (h)	control	6.33333	TRUE
L3	duration (h)	control	7	TRUE
L3	duration (h)	control	6.83333	TRUE
L3	duration (h)	control	6.33333	TRUE
L3	duration (h)	control	6	TRUE
L3	duration (h)	control	6.83333	TRUE
L3	duration (h)	control	6.33333	TRUE
L3	duration (h)	control	6.66667	TRUE
L3	duration (h)	control	6.66667	TRUE
L3	duration (h)	control	6.33333	TRUE
L3	duration (h)	control	6.16667	TRUE
L3	duration (h)	control	6.33333	TRUE
L3	duration (h)	control	6.33333	TRUE
L3	duration (h)	control	6.33333	TRUE
L3	duration (h)	control	6.83333	TRUE
L3	duration (h)	control	6.33333	TRUE
L3	duration (h)	control	7	TRUE
L3	duration (h)	control	6.33333	TRUE
L3	duration (h)	control	6.66667	TRUE
L3	duration (h)	control	6.66667	TRUE
L3	duration (h)	control	6.66667	TRUE
L3	duration (h)	control	6.33333	TRUE
L3	duration (h)	control	7.16667	TRUE
L3	duration (h)	control	6.5	TRUE
L3	duration (h)	control	6.5	TRUE
L3	duration (h)	control	6	TRUE
L3	duration (h)	control	6.66667	TRUE
L3	duration (h)	control	6.5	TRUE
L3	duration (h)	control	6.83333	TRUE
L3	duration (h)	control	6.33333	TRUE
L3	duration (h)	control	6.16667	TRUE
L3	duration (h)	control	6.66667	TRUE
L3	duration (h)	control	6.5	TRUE
L3	duration (h)	control	6.83333	TRUE
L3	duration (h)	control	7.66667	FALSE
L3	duration (h)	control	7	TRUE
L3	duration (h)	control	6.66667	TRUE
L3	duration (h)	control	6.16667	TRUE
L3	duration (h)	control	6.33333	TRUE
L3	duration (h)	control	7.5	TRUE
L3	duration (h)	control	6.5	TRUE
L3	duration (h)	control	6.33333	TRUE
L3	duration (h)	control	6.33333	TRUE
L3	duration (h)	control	6.33333	TRUE
L3	duration (h)	control	6.16667	TRUE
L3	duration (h)	control	7.16667	TRUE
L3	duration (h)	control	6.5	TRUE
L3	duration (h)	control	6.83333	TRUE
L3	duration (h)	control	6.16667	TRUE
L3	duration (h)	control	6.83333	TRUE
L3	duration (h)	control	6.83333	TRUE
L3	duration (h)	control	6.16667	TRUE
L3	duration (h)	control	6.33333	TRUE
L3	duration (h)	control	6.66667	TRUE
L3	duration (h)	control	6.33333	TRUE
L3	duration (h)	control	5.83333	TRUE
L3	duration (h)	control	7	TRUE
L3	duration (h)	control	6.5	TRUE
L3	duration (h)	control	6.33333	TRUE
L3	duration (h)	control	6.66667	TRUE
L3	duration (h)	control	6.33333	TRUE
L3	duration (h)	control	6.33333	TRUE
L3	duration (h)	control	6.5	TRUE
L3	duration (h)	control	6.33333	TRUE
L3	duration (h)	control	6.33333	TRUE
L3	duration (h)	control	6.5	TRUE
L3	duration (h)	control	6.33333	TRUE
L3	duration (h)	control	6.5	TRUE
L3	duration (h)	control	6.83333	TRUE
L3	duration (h)	control	7	TRUE
L3	duration (h)	control	6.83333	TRUE
L3	duration (h)	control	7	TRUE
L3	duration (h)	control	6.33333	TRUE
L3	duration (h)	control	6.83333	TRUE
L3	duration (h)	control	6.83333	TRUE
L3	duration (h)	control	7.16667	TRUE
L3	duration (h)	control	6.66667	TRUE
L3	duration (h)	control	6.66667	TRUE
L3	duration (h)	control	6.5	TRUE
L3	duration (h)	control	6.16667	TRUE
L3	duration (h)	control	6.33333	TRUE
L3	duration (h)	control	6.5	TRUE
L3	duration (h)	control	7	TRUE
L3	duration (h)	control	6.5	TRUE
L3	duration (h)	control	8.66667	FALSE
L3	duration (h)	control	6.5	TRUE
L3	duration (h)	control	7	TRUE
L3	duration (h)	control	6.83333	TRUE
L3	duration (h)	control	7	TRUE
L3	duration (h)	control	6.5	TRUE
L3	duration (h)	control	6.66667	TRUE
L3	duration (h)	control	6.83333	TRUE
L3	duration (h)	control	7	TRUE
L3	duration (h)	control	6.83333	TRUE
L3	duration (h)	control	7.33333	TRUE
L3	duration (h)	control	7	TRUE
L3	duration (h)	control	6.33333	TRUE
L3	duration (h)	control	6.5	TRUE
L3	duration (h)	control	7	TRUE
L3	duration (h)	control	7.33333	TRUE
L3	duration (h)	control	7.16667	TRUE
L3	duration (h)	control	7.66667	FALSE
L3	duration (h)	control	6.83333	TRUE
L3	duration (h)	control	8	FALSE
L3	duration (h)	control	6.83333	TRUE
L3	duration (h)	control	6.66667	TRUE
L3	duration (h)	control	6.66667	TRUE
L3	duration (h)	control	6.5	TRUE
L3	duration (h)	control	6.66667	TRUE
L3	duration (h)	control	6.83333	TRUE
L3	duration (h)	control	7.16667	TRUE
L3	duration (h)	control	6.5	TRUE
L3	duration (h)	control	6.83333	TRUE
L3	duration (h)	control	7	TRUE
L3	duration (h)	control	6.66667	TRUE
L3	duration (h)	control	8.5	FALSE
L3	duration (h)	control	7	TRUE
L3	duration (h)	control	6.83333	TRUE
L3	duration (h)	control	6.66667	TRUE
L3	duration (h)	control	7.33333	TRUE
L3	duration (h)	control	6.83333	TRUE
L3	duration (h)	control	6.83333	TRUE
L3	duration (h)	control	6.16667	TRUE
L3	duration (h)	control	6.66667	TRUE
L3	duration (h)	control	6.66667	TRUE
L3	duration (h)	control	7.16667	TRUE
L3	duration (h)	control	6.83333	TRUE
L3	duration (h)	control	6.5	TRUE
L3	duration (h)	control	6.33333	TRUE
L3	duration (h)	control	6.33333	TRUE
L3	duration (h)	control	6.5	TRUE
L3	duration (h)	control	6.33333	TRUE
L3	duration (h)	control	6.66667	TRUE
L3	duration (h)	control	7	TRUE
L3	duration (h)	control	6.5	TRUE
L3	duration (h)	control	6	TRUE
L3	duration (h)	control	6.66667	TRUE
L3	duration (h)	control	7.16667	TRUE
L3	duration (h)	control	6.5	TRUE
L3	duration (h)	control	6.83333	TRUE
L3	duration (h)	control	6.33333	TRUE
L3	duration (h)	control	7	TRUE
L3	duration (h)	control	6.33333	TRUE
L3	duration (h)	control	6.83333	TRUE
L3	duration (h)	control	6.66667	TRUE
L3	duration (h)	control	6.16667	TRUE
L3	duration (h)	control	6.5	TRUE
L3	duration (h)	control	6.5	TRUE
L3	duration (h)	control	6.33333	TRUE
L3	duration (h)	control	6.5	TRUE
L3	duration (h)	control	6.66667	TRUE
L3	duration (h)	control	7	TRUE
L3	duration (h)	control	6.83333	TRUE
L3	duration (h)	IAA	6.16667	TRUE
L3	duration (h)	IAA	6.66667	TRUE
L3	duration (h)	IAA	6.5	TRUE
L3	duration (h)	IAA	6.16667	TRUE
L3	duration (h)	IAA	6.66667	TRUE
L3	duration (h)	IAA	7.16667	TRUE
L3	duration (h)	IAA	6.66667	TRUE
L3	duration (h)	IAA	8.16667	FALSE
L3	duration (h)	IAA	6.5	TRUE
L3	duration (h)	IAA	6.5	TRUE
L3	duration (h)	IAA	7.16667	TRUE
L3	duration (h)	IAA	6.83333	TRUE
L3	duration (h)	IAA	6.33333	TRUE
L3	duration (h)	IAA	7.33333	TRUE
L3	duration (h)	IAA	6.66667	TRUE
L3	duration (h)	IAA	6.5	TRUE
L3	duration (h)	IAA	6.33333	TRUE
L3	duration (h)	IAA	6	TRUE
L3	duration (h)	IAA	6.16667	TRUE
L3	duration (h)	IAA	6.16667	TRUE
L3	duration (h)	IAA	6.33333	TRUE
L3	duration (h)	IAA	6.33333	TRUE
L3	duration (h)	IAA	6.5	TRUE
L3	duration (h)	IAA	6.16667	TRUE
L3	duration (h)	IAA	8.33333	FALSE
L3	duration (h)	IAA	6	TRUE
L3	duration (h)	IAA	6.33333	TRUE
L3	duration (h)	IAA	6.33333	TRUE
L3	duration (h)	IAA	6.33333	TRUE
L3	duration (h)	IAA	6.66667	TRUE
L3	duration (h)	IAA	6	TRUE
L3	duration (h)	IAA	6	TRUE
L3	duration (h)	IAA	6.16667	TRUE
L3	duration (h)	IAA	6.5	TRUE
L3	duration (h)	IAA	6.33333	TRUE
L3	duration (h)	IAA	6.83333	TRUE
L3	duration (h)	IAA	6.5	TRUE
L3	duration (h)	IAA	6.33333	TRUE
L3	duration (h)	IAA	6.33333	TRUE
L3	duration (h)	IAA	6.5	TRUE
L3	duration (h)	IAA	6.5	TRUE
L3	duration (h)	IAA	6.83333	TRUE
L3	duration (h)	IAA	6.66667	TRUE
L3	duration (h)	IAA	6.5	TRUE
L3	duration (h)	IAA	7	TRUE
L3	duration (h)	IAA	6.16667	TRUE
L3	duration (h)	IAA	7	TRUE
L3	duration (h)	IAA	6.66667	TRUE
L3	duration (h)	IAA	6.66667	TRUE
L3	duration (h)	IAA	6.83333	TRUE
L3	duration (h)	IAA	6.66667	TRUE
L3	duration (h)	IAA	6.66667	TRUE
L3	duration (h)	IAA	6.66667	TRUE
L3	duration (h)	IAA	6.5	TRUE
L3	duration (h)	IAA	7.83333	FALSE
L3	duration (h)	IAA	6.66667	TRUE
L3	duration (h)	IAA	6.5	TRUE
L3	duration (h)	IAA	6.5	TRUE
L3	duration (h)	IAA	6.5	TRUE
L3	duration (h)	IAA	6.33333	TRUE
L3	duration (h)	IAA	6.5	TRUE
L3	duration (h)	IAA	6.5	TRUE
L3	duration (h)	IAA	6.83333	TRUE
L3	duration (h)	IAA	6.16667	TRUE
L3	duration (h)	IAA	6.5	TRUE
L3	duration (h)	IAA	6.66667	TRUE
L3	duration (h)	IAA	7.16667	TRUE
L3	duration (h)	IAA	6	TRUE
L3	duration (h)	IAA	6.16667	TRUE
L3	duration (h)	IAA	6.66667	TRUE
L3	duration (h)	IAA	6.66667	TRUE
L3	duration (h)	IAA	6.5	TRUE
L3	duration (h)	IAA	6.5	TRUE
L3	duration (h)	IAA	6.66667	TRUE
L3	duration (h)	IAA	6.5	TRUE
L3	duration (h)	IAA	7.16667	TRUE
L3	duration (h)	IAA	6.33333	TRUE
L3	duration (h)	IAA	6.5	TRUE
L3	duration (h)	IAA	6.16667	TRUE
L3	duration (h)	IAA	6.5	TRUE
L3	duration (h)	IAA	6.5	TRUE
L3	duration (h)	IAA	6.33333	TRUE
L3	duration (h)	IAA	6.5	TRUE
L3	duration (h)	IAA	6.66667	TRUE
L3	duration (h)	IAA	6.66667	TRUE
L3	duration (h)	IAA	6.33333	TRUE
L3	duration (h)	IAA	7	TRUE
L3	duration (h)	IAA	6.33333	TRUE
L3	duration (h)	IAA	7	TRUE
L3	duration (h)	IAA	6.5	TRUE
L3	duration (h)	IAA	7	TRUE
L3	duration (h)	IAA	6.66667	TRUE
L3	duration (h)	IAA	7.5	TRUE
L3	duration (h)	IAA	6.33333	TRUE
L3	duration (h)	IAA	7.16667	TRUE
L3	duration (h)	IAA	7	TRUE
L3	duration (h)	IAA	7.5	TRUE
L3	duration (h)	IAA	12.3333	FALSE
L3	duration (h)	IAA	6.83333	TRUE
L3	duration (h)	IAA	6.83333	TRUE
L3	duration (h)	IAA	7.33333	TRUE
L3	duration (h)	IAA	6.83333	TRUE
L3	duration (h)	IAA	6.16667	TRUE
L3	duration (h)	IAA	6.5	TRUE
L3	duration (h)	IAA	6.16667	TRUE
L3	duration (h)	IAA	7.33333	TRUE
L3	duration (h)	IAA	6.33333	TRUE
L3	duration (h)	IAA	5.83333	TRUE
L3	duration (h)	IAA	7	TRUE
L3	duration (h)	IAA	6.5	TRUE
L3	duration (h)	IAA	6.5	TRUE
L3	duration (h)	IAA	6.5	TRUE
L3	duration (h)	IAA	6.33333	TRUE
L3	duration (h)	IAA	6.5	TRUE
L3	duration (h)	IAA	6.5	TRUE
L3	duration (h)	IAA	7.83333	FALSE
L3	duration (h)	IAA	6.66667	TRUE
L3	duration (h)	IAA	6.66667	TRUE
L3	duration (h)	IAA	6.16667	TRUE
L3	duration (h)	IAA	7	TRUE
L3	duration (h)	IAA	6.66667	TRUE
L3	duration (h)	IAA	14.5	FALSE
L3	duration (h)	IAA	6.33333	TRUE
L3	duration (h)	IAA	6.5	TRUE
L3	duration (h)	IAA	6.33333	TRUE
L3	duration (h)	IAA	6.33333	TRUE
L3	duration (h)	IAA	6.83333	TRUE
L3	duration (h)	IAA	6.83333	TRUE
L3	duration (h)	IAA	7.16667	TRUE
L3	duration (h)	IAA	6.83333	TRUE
L3	duration (h)	IAA	7.33333	TRUE
L3	duration (h)	IAA	7	TRUE
L3	duration (h)	IAA	6.83333	TRUE
L3	duration (h)	IAA	7.16667	TRUE
L3	duration (h)	IAA	6.5	TRUE
L3	duration (h)	IAA	8	FALSE
L3	duration (h)	IAA	7	TRUE
L3	duration (h)	IAA	6.66667	TRUE
L3	duration (h)	IAA	9.33333	FALSE
L3	duration (h)	IAA	7.16667	TRUE
L3	duration (h)	IAA	7.33333	TRUE
L3	duration (h)	IAA	7	TRUE
L3	duration (h)	IAA	7	TRUE
L3	duration (h)	IAA	7.16667	TRUE
L3	duration (h)	IAA	8.5	FALSE
L3	duration (h)	IAA	11.3333	FALSE
L3	duration (h)	IAA	7.16667	TRUE
L3	duration (h)	IAA	6.83333	TRUE
L3	duration (h)	IAA	7.16667	TRUE
L3	duration (h)	IAA	7	TRUE
L3	duration (h)	IAA	6.83333	TRUE
L3	duration (h)	IAA	6.66667	TRUE
L3	duration (h)	IAA	7.16667	TRUE
L3	duration (h)	IAA	7.16667	TRUE
L3	duration (h)	IAA	7.16667	TRUE
L3	duration (h)	IAA	7	TRUE
L3	duration (h)	IAA	7.16667	TRUE
L3	duration (h)	IAA	6.83333	TRUE
L3	duration (h)	IAA	6.83333	TRUE
L3	duration (h)	IAA	7	TRUE
L3	duration (h)	IAA	7.33333	TRUE
L3	duration (h)	IAA	7.66667	TRUE
L3	duration (h)	IAA	6.66667	TRUE
L3	duration (h)	IAA	7	TRUE
L3	duration (h)	IAA	6.33333	TRUE
L3	duration (h)	IAA	7.83333	FALSE
L3	duration (h)	IAA	7	TRUE
L3	duration (h)	IAA	6.83333	TRUE
L3	duration (h)	IAA	7.16667	TRUE
L3	duration (h)	IAA	6.66667	TRUE
L3	duration (h)	IAA	7.66667	TRUE
L3	duration (h)	IAA	6.83333	TRUE
L3	duration (h)	IAA	7.33333	TRUE
L3	duration (h)	IAA	7	TRUE
L3	duration (h)	IAA	7.16667	TRUE
L3	duration (h)	IAA	8.33333	FALSE
L3	duration (h)	IAA	6.83333	TRUE
L3	duration (h)	IAA	6.83333	TRUE
L3	duration (h)	IAA	7	TRUE
L3	duration (h)	IAA	7.5	TRUE
L3	duration (h)	IAA	6.83333	TRUE
L4	duration (h)	control	9.16667	TRUE
L4	duration (h)	control	8.66667	TRUE
L4	duration (h)	control	9	TRUE
L4	duration (h)	control	9.83333	TRUE
L4	duration (h)	control	9.16667	TRUE
L4	duration (h)	control	9.16667	TRUE
L4	duration (h)	control	9.83333	TRUE
L4	duration (h)	control	9.33333	TRUE
L4	duration (h)	control	9.83333	TRUE
L4	duration (h)	control	9.16667	TRUE
L4	duration (h)	control	9.5	TRUE
L4	duration (h)	control	9.33333	TRUE
L4	duration (h)	control	9.83333	TRUE
L4	duration (h)	control	9.33333	TRUE
L4	duration (h)	control	9.5	TRUE
L4	duration (h)	control	9.5	TRUE
L4	duration (h)	control	9	TRUE
L4	duration (h)	control	9.83333	TRUE
L4	duration (h)	control	8.83333	TRUE
L4	duration (h)	control	10	TRUE
L4	duration (h)	control	9	TRUE
L4	duration (h)	control	9	TRUE
L4	duration (h)	control	9.83333	TRUE
L4	duration (h)	control	9	TRUE
L4	duration (h)	control	9.66667	TRUE
L4	duration (h)	control	9.16667	TRUE
L4	duration (h)	control	9.16667	TRUE
L4	duration (h)	control	9.33333	TRUE
L4	duration (h)	control	9.66667	TRUE
L4	duration (h)	control	9.66667	TRUE
L4	duration (h)	control	9.66667	TRUE
L4	duration (h)	control	9.5	TRUE
L4	duration (h)	control	9.16667	TRUE
L4	duration (h)	control	9.66667	TRUE
L4	duration (h)	control	9.5	TRUE
L4	duration (h)	control	9	TRUE
L4	duration (h)	control	9.83333	TRUE
L4	duration (h)	control	9	TRUE
L4	duration (h)	control	9.66667	TRUE
L4	duration (h)	control	9.5	TRUE
L4	duration (h)	control	9.16667	TRUE
L4	duration (h)	control	9.16667	TRUE
L4	duration (h)	control	9.5	TRUE
L4	duration (h)	control	9.33333	TRUE
L4	duration (h)	control	9.66667	TRUE
L4	duration (h)	control	10	TRUE
L4	duration (h)	control	9.33333	TRUE
L4	duration (h)	control	10	TRUE
L4	duration (h)	control	9.5	TRUE
L4	duration (h)	control	9.66667	TRUE
L4	duration (h)	control	9.33333	TRUE
L4	duration (h)	control	9.66667	TRUE
L4	duration (h)	control	9.5	TRUE
L4	duration (h)	control	9.83333	TRUE
L4	duration (h)	control	9.16667	TRUE
L4	duration (h)	control	9.33333	TRUE
L4	duration (h)	control	8.83333	TRUE
L4	duration (h)	control	9.83333	TRUE
L4	duration (h)	control	9	TRUE
L4	duration (h)	control	9.5	TRUE
L4	duration (h)	control	9.83333	TRUE
L4	duration (h)	control	9.83333	TRUE
L4	duration (h)	control	9.33333	TRUE
L4	duration (h)	control	9.33333	TRUE
L4	duration (h)	control	9.66667	TRUE
L4	duration (h)	control	11.6667	FALSE
L4	duration (h)	control	9.5	TRUE
L4	duration (h)	control	9.5	TRUE
L4	duration (h)	control	10	TRUE
L4	duration (h)	control	9	TRUE
L4	duration (h)	control	11	TRUE
L4	duration (h)	control	9	TRUE
L4	duration (h)	control	9.5	TRUE
L4	duration (h)	control	9.66667	TRUE
L4	duration (h)	control	9.5	TRUE
L4	duration (h)	control	9.16667	TRUE
L4	duration (h)	control	9.66667	TRUE
L4	duration (h)	control	9.66667	TRUE
L4	duration (h)	control	9.33333	TRUE
L4	duration (h)	control	8.66667	TRUE
L4	duration (h)	control	9.66667	TRUE
L4	duration (h)	control	9.16667	TRUE
L4	duration (h)	control	9.5	TRUE
L4	duration (h)	control	9	TRUE
L4	duration (h)	control	10.1667	TRUE
L4	duration (h)	control	9	TRUE
L4	duration (h)	control	9	TRUE
L4	duration (h)	control	9.33333	TRUE
L4	duration (h)	control	9.5	TRUE
L4	duration (h)	control	9.66667	TRUE
L4	duration (h)	control	9.83333	TRUE
L4	duration (h)	control	9.5	TRUE
L4	duration (h)	control	9.66667	TRUE
L4	duration (h)	control	9.66667	TRUE
L4	duration (h)	control	9.16667	TRUE
L4	duration (h)	control	8.83333	TRUE
L4	duration (h)	control	9.16667	TRUE
L4	duration (h)	control	9.16667	TRUE
L4	duration (h)	control	10	TRUE
L4	duration (h)	control	9.83333	TRUE
L4	duration (h)	control	9.83333	TRUE
L4	duration (h)	control	9.66667	TRUE
L4	duration (h)	control	9.33333	TRUE
L4	duration (h)	control	9.16667	TRUE
L4	duration (h)	control	9.5	TRUE
L4	duration (h)	control	11	TRUE
L4	duration (h)	control	9.66667	TRUE
L4	duration (h)	control	11.3333	FALSE
L4	duration (h)	control	10	TRUE
L4	duration (h)	control	10	TRUE
L4	duration (h)	control	9.33333	TRUE
L4	duration (h)	control	11	TRUE
L4	duration (h)	control	10.1667	TRUE
L4	duration (h)	control	9.66667	TRUE
L4	duration (h)	control	10	TRUE
L4	duration (h)	control	10.3333	TRUE
L4	duration (h)	control	9.66667	TRUE
L4	duration (h)	control	10.6667	TRUE
L4	duration (h)	control	10	TRUE
L4	duration (h)	control	10.5	TRUE
L4	duration (h)	control	9.83333	TRUE
L4	duration (h)	control	9.83333	TRUE
L4	duration (h)	control	9.83333	TRUE
L4	duration (h)	control	9.83333	TRUE
L4	duration (h)	control	9.83333	TRUE
L4	duration (h)	control	10.6667	TRUE
L4	duration (h)	control	9.66667	TRUE
L4	duration (h)	control	10.3333	TRUE
L4	duration (h)	control	9.83333	TRUE
L4	duration (h)	control	9.5	TRUE
L4	duration (h)	control	10.3333	TRUE
L4	duration (h)	control	10.3333	TRUE
L4	duration (h)	control	9.5	TRUE
L4	duration (h)	control	10	TRUE
L4	duration (h)	control	10.8333	TRUE
L4	duration (h)	control	9.66667	TRUE
L4	duration (h)	control	10	TRUE
L4	duration (h)	control	10.8333	TRUE
L4	duration (h)	control	9.83333	TRUE
L4	duration (h)	control	10.5	TRUE
L4	duration (h)	control	9.83333	TRUE
L4	duration (h)	control	10.5	TRUE
L4	duration (h)	control	9.5	TRUE
L4	duration (h)	control	10.3333	TRUE
L4	duration (h)	control	9.83333	TRUE
L4	duration (h)	control	10.1667	TRUE
L4	duration (h)	control	9.66667	TRUE
L4	duration (h)	control	10	TRUE
L4	duration (h)	control	9.5	TRUE
L4	duration (h)	control	9.83333	TRUE
L4	duration (h)	control	10.3333	TRUE
L4	duration (h)	control	9.83333	TRUE
L4	duration (h)	control	9.33333	TRUE
L4	duration (h)	control	9.83333	TRUE
L4	duration (h)	control	10.5	TRUE
L4	duration (h)	control	9.83333	TRUE
L4	duration (h)	control	9.16667	TRUE
L4	duration (h)	control	9.66667	TRUE
L4	duration (h)	control	10	TRUE
L4	duration (h)	control	10.5	TRUE
L4	duration (h)	control	10.1667	TRUE
L4	duration (h)	control	10.1667	TRUE
L4	duration (h)	control	9.83333	TRUE
L4	duration (h)	control	10	TRUE
L4	duration (h)	control	9.66667	TRUE
L4	duration (h)	control	10.1667	TRUE
L4	duration (h)	control	10.1667	TRUE
L4	duration (h)	control	9.66667	TRUE
L4	duration (h)	control	10	TRUE
L4	duration (h)	control	9.66667	TRUE
L4	duration (h)	control	10	TRUE
L4	duration (h)	control	10.1667	TRUE
L4	duration (h)	control	10	TRUE
L4	duration (h)	control	10.1667	TRUE
L4	duration (h)	IAA	9.5	TRUE
L4	duration (h)	IAA	10.1667	TRUE
L4	duration (h)	IAA	10.1667	TRUE
L4	duration (h)	IAA	9.16667	TRUE
L4	duration (h)	IAA	9.5	TRUE
L4	duration (h)	IAA	9.83333	TRUE
L4	duration (h)	IAA	9.5	TRUE
L4	duration (h)	IAA	13.6667	FALSE
L4	duration (h)	IAA	9.83333	TRUE
L4	duration (h)	IAA	9.5	TRUE
L4	duration (h)	IAA	9.66667	TRUE
L4	duration (h)	IAA	10	TRUE
L4	duration (h)	IAA	9.66667	TRUE
L4	duration (h)	IAA	10.1667	TRUE
L4	duration (h)	IAA	9.16667	TRUE
L4	duration (h)	IAA	9.5	TRUE
L4	duration (h)	IAA	9.5	TRUE
L4	duration (h)	IAA	9.33333	TRUE
L4	duration (h)	IAA	10	TRUE
L4	duration (h)	IAA	9.33333	TRUE
L4	duration (h)	IAA	8.83333	TRUE
L4	duration (h)	IAA	9.66667	TRUE
L4	duration (h)	IAA	9.33333	TRUE
L4	duration (h)	IAA	9	TRUE
L4	duration (h)	IAA	9.66667	TRUE
L4	duration (h)	IAA	9	TRUE
L4	duration (h)	IAA	10.1667	TRUE
L4	duration (h)	IAA	9.5	TRUE
L4	duration (h)	IAA	9	TRUE
L4	duration (h)	IAA	9.83333	TRUE
L4	duration (h)	IAA	9.16667	TRUE
L4	duration (h)	IAA	9.5	TRUE
L4	duration (h)	IAA	9.16667	TRUE
L4	duration (h)	IAA	10.1667	TRUE
L4	duration (h)	IAA	9.33333	TRUE
L4	duration (h)	IAA	9	TRUE
L4	duration (h)	IAA	9.33333	TRUE
L4	duration (h)	IAA	10.1667	TRUE
L4	duration (h)	IAA	8.83333	TRUE
L4	duration (h)	IAA	9.5	TRUE
L4	duration (h)	IAA	9.33333	TRUE
L4	duration (h)	IAA	9.66667	TRUE
L4	duration (h)	IAA	9.16667	TRUE
L4	duration (h)	IAA	9.83333	TRUE
L4	duration (h)	IAA	9.83333	TRUE
L4	duration (h)	IAA	9.16667	TRUE
L4	duration (h)	IAA	9.83333	TRUE
L4	duration (h)	IAA	10	TRUE
L4	duration (h)	IAA	9.66667	TRUE
L4	duration (h)	IAA	9.33333	TRUE
L4	duration (h)	IAA	9.66667	TRUE
L4	duration (h)	IAA	9.33333	TRUE
L4	duration (h)	IAA	10	TRUE
L4	duration (h)	IAA	9.33333	TRUE
L4	duration (h)	IAA	10.1667	TRUE
L4	duration (h)	IAA	9.66667	TRUE
L4	duration (h)	IAA	10.5	TRUE
L4	duration (h)	IAA	9.66667	TRUE
L4	duration (h)	IAA	9.66667	TRUE
L4	duration (h)	IAA	10	TRUE
L4	duration (h)	IAA	9.66667	TRUE
L4	duration (h)	IAA	9.83333	TRUE
L4	duration (h)	IAA	10.3333	TRUE
L4	duration (h)	IAA	9.5	TRUE
L4	duration (h)	IAA	9.66667	TRUE
L4	duration (h)	IAA	9.83333	TRUE
L4	duration (h)	IAA	10.6667	TRUE
L4	duration (h)	IAA	9.83333	TRUE
L4	duration (h)	IAA	9.66667	TRUE
L4	duration (h)	IAA	10.3333	TRUE
L4	duration (h)	IAA	9.83333	TRUE
L4	duration (h)	IAA	10.3333	TRUE
L4	duration (h)	IAA	10	TRUE
L4	duration (h)	IAA	10	TRUE
L4	duration (h)	IAA	10.1667	TRUE
L4	duration (h)	IAA	11.1667	FALSE
L4	duration (h)	IAA	9.5	TRUE
L4	duration (h)	IAA	9.33333	TRUE
L4	duration (h)	IAA	9.33333	TRUE
L4	duration (h)	IAA	9.16667	TRUE
L4	duration (h)	IAA	9.83333	TRUE
L4	duration (h)	IAA	9.16667	TRUE
L4	duration (h)	IAA	9.5	TRUE
L4	duration (h)	IAA	10	TRUE
L4	duration (h)	IAA	9.5	TRUE
L4	duration (h)	IAA	9.66667	TRUE
L4	duration (h)	IAA	9.66667	TRUE
L4	duration (h)	IAA	9	TRUE
L4	duration (h)	IAA	9.66667	TRUE
L4	duration (h)	IAA	9	TRUE
L4	duration (h)	IAA	10.5	TRUE
L4	duration (h)	IAA	9.16667	TRUE
L4	duration (h)	IAA	10.3333	TRUE
L4	duration (h)	IAA	10	TRUE
L4	duration (h)	IAA	9.5	TRUE
L4	duration (h)	IAA	9.33333	TRUE
L4	duration (h)	IAA	9.66667	TRUE
L4	duration (h)	IAA	11.6667	FALSE
L4	duration (h)	IAA	9	TRUE
L4	duration (h)	IAA	9.83333	TRUE
L4	duration (h)	IAA	9.33333	TRUE
L4	duration (h)	IAA	9.5	TRUE
L4	duration (h)	IAA	9.83333	TRUE
L4	duration (h)	IAA	9.33333	TRUE
L4	duration (h)	IAA	9.33333	TRUE
L4	duration (h)	IAA	9.66667	TRUE
L4	duration (h)	IAA	9.33333	TRUE
L4	duration (h)	IAA	9.66667	TRUE
L4	duration (h)	IAA	9.16667	TRUE
L4	duration (h)	IAA	9.33333	TRUE
L4	duration (h)	IAA	10	TRUE
L4	duration (h)	IAA	9.16667	TRUE
L4	duration (h)	IAA	9	TRUE
L4	duration (h)	IAA	9.5	TRUE
L4	duration (h)	IAA	9.66667	TRUE
L4	duration (h)	IAA	9.83333	TRUE
L4	duration (h)	IAA	9.5	TRUE
L4	duration (h)	IAA	9.16667	TRUE
L4	duration (h)	IAA	9.66667	TRUE
L4	duration (h)	IAA	10.1667	TRUE
L4	duration (h)	IAA	9.16667	TRUE
L4	duration (h)	IAA	9.66667	TRUE
L4	duration (h)	IAA	9.5	TRUE
L4	duration (h)	IAA	10	TRUE
L4	duration (h)	IAA	9.33333	TRUE
L4	duration (h)	IAA	10	TRUE
L4	duration (h)	IAA	9.33333	TRUE
L4	duration (h)	IAA	9.66667	TRUE
L4	duration (h)	IAA	9.83333	TRUE
L4	duration (h)	IAA	10.1667	TRUE
L4	duration (h)	IAA	9.5	TRUE
L4	duration (h)	IAA	9.5	TRUE
L4	duration (h)	IAA	10.1667	TRUE
L4	duration (h)	IAA	10.6667	TRUE
L4	duration (h)	IAA	9.5	TRUE
L4	duration (h)	IAA	9.5	TRUE
L4	duration (h)	IAA	10.8333	FALSE
L4	duration (h)	IAA	9.83333	TRUE
L4	duration (h)	IAA	9.66667	TRUE
L4	duration (h)	IAA	9.83333	TRUE
L4	duration (h)	IAA	10	TRUE
L4	duration (h)	IAA	9.83333	TRUE
L4	duration (h)	IAA	10.5	TRUE
L4	duration (h)	IAA	10.1667	TRUE
L4	duration (h)	IAA	9.83333	TRUE
L4	duration (h)	IAA	10	TRUE
L4	duration (h)	IAA	9.5	TRUE
L4	duration (h)	IAA	10.5	TRUE
L4	duration (h)	IAA	10	TRUE
L4	duration (h)	IAA	9.66667	TRUE
L4	duration (h)	IAA	11.8333	FALSE
L4	duration (h)	IAA	9.66667	TRUE
L4	duration (h)	IAA	10	TRUE
L4	duration (h)	IAA	9.5	TRUE
L4	duration (h)	IAA	10.1667	TRUE
L4	duration (h)	IAA	9.83333	TRUE
L4	duration (h)	IAA	9.33333	TRUE
L4	duration (h)	IAA	10	TRUE
L4	duration (h)	IAA	9.66667	TRUE
L4	duration (h)	IAA	9.66667	TRUE
L4	duration (h)	IAA	9.33333	TRUE
L4	duration (h)	IAA	10	TRUE
L4	duration (h)	IAA	10.3333	TRUE
L4	duration (h)	IAA	11.3333	FALSE
L4	duration (h)	IAA	10	TRUE
L4	duration (h)	IAA	9.66667	TRUE
L4	duration (h)	IAA	10	TRUE
L4	duration (h)	IAA	9.83333	TRUE
L4	duration (h)	IAA	12	FALSE
L4	duration (h)	IAA	9.66667	TRUE
L4	duration (h)	IAA	10.8333	FALSE
L4	duration (h)	IAA	9.5	TRUE
L4	duration (h)	IAA	10	TRUE
L4	duration (h)	IAA	11.6667	FALSE
L4	duration (h)	IAA	9.83333	TRUE
L4	duration (h)	IAA	9.66667	TRUE
L4	duration (h)	IAA	10.3333	TRUE
L4	duration (h)	IAA	11.1667	FALSE
L4	duration (h)	IAA	9.83333	TRUE

## Sheet: Fig2E_SourceData_Fig2E_AL_vs_DR
condition	ribosome_norm	growth_rate_per_h
AL	1.15271	0.10576
AL	0.867711	0.10215
AL	0.975706	0.107601
AL	1.00948	0.0956572
AL	1.01162	0.0666894
AL	0.981873	0.117575
AL	1.0299	0.121584
AL	0.997779	0.109131
AL	1.02418	0.0954894
AL	0.954405	0.123689
AL	1.05853	0.0937667
AL	1.07232	0.0879831
AL	1.09984	0.11958
AL	1.02454	0.108506
AL	1.00955	0.102848
AL	1.033	0.0712869
AL	0.826216	0.0780335
AL	1.07057	0.0798423
AL	1.0219	0.107793
AL	0.943305	0.103903
AL	0.925478	0.108453
AL	0.977332	0.104872
AL	0.99778	0.111123
AL	0.97693	0.110766
AL	1.02424	0.123514
AL	0.942757	0.111668
AL	1.02016	0.110117
AL	0.98469	0.0960916
AL	1.11323	0.109086
AL	1.0456	0.113052
AL	1.06611	0.113177
AL	1.01345	0.113651
AL	1.04442	0.114296
AL	1.02408	0.10792
AL	0.952866	0.104669
AL	1.01932	0.106833
AL	1.05077	0.116036
AL	0.981924	0.102546
AL	0.978556	0.11704
AL	1.08588	0.104549
AL	1.01099	0.118503
AL	1.02968	0.120861
AL	1.02561	0.116731
AL	1.10226	0.116335
AL	1.0336	0.118902
AL	1.00751	0.110202
AL	0.839072	0.0985314
AL	1.02551	0.0976253
AL	1.05388	0.108846
AL	1.0502	0.119394
AL	1.0305	0.108617
AL	1.06435	0.118583
AL	0.997222	0.0970877
AL	1.01868	0.116799
AL	0.991811	0.103506
AL	0.988686	0.103013
AL	0.984285	0.111765
AL	0.950772	0.108905
AL	0.999821	0.10739
AL	0.999227	0.111416
AL	1.00947	0.0995147
AL	1.0127	0.115507
AL	0.892271	0.113265
AL	0.961895	0.109365
AL	0.91875	0.0817963
AL	0.96837	0.107312
AL	1.01216	0.113306
AL	0.953256	0.104175
AL	1.00273	0.132716
AL	1.02892	0.0911723
AL	0.983981	0.121899
AL	0.939946	0.113038
AL	1.04044	0.106374
AL	1.0242	0.116119
AL	1.03393	0.109147
AL	0.98986	0.11966
AL	1.03104	0.114466
AL	1.01786	0.117845
AL	0.939607	0.10589
AL	0.963939	0.105278
AL	1.03521	0.11595
AL	0.965122	0.106537
AL	1.03867	0.113531
AL	0.980688	0.113961
AL	1.08745	0.102466
AL	0.977432	0.0984923
AL	0.976654	0.0958971
AL	0.972111	0.113251
AL	0.953255	0.120638
AL	0.930626	0.109264
AL	0.959076	0.101496
AL	1.04588	0.119348
AL	0.955624	0.105183
AL	1.02226	0.117327
AL	1.08079	0.115519
AL	0.932961	0.108503
AL	1.03751	0.119723
AL	0.956963	0.103382
AL	1.08856	0.0870943
AL	0.916748	0.0891148
AL	0.897152	0.0628281
AL	0.914644	0.111214
AL	0.923155	0.0936259
AL	1.00242	0.114626
AL	0.915518	0.115343
AL	1.01974	0.111668
AL	0.979195	0.114502
AL	0.960711	0.0949737
AL	1.07904	0.0975823
AL	0.99345	0.115141
AL	1.01828	0.103737
AL	0.952335	0.108424
AL	0.928601	0.103318
AL	1.00634	0.114376
AL	1.04793	0.103711
AL	1.04478	0.0580196
AL	0.909419	0.0786036
AL	1.00319	0.0929073
AL	0.949414	0.10245
AL	1.03572	0.0969243
AL	1.00224	0.121574
AL	1.04351	0.108546
AL	1.02212	0.0876499
AL	0.965416	0.0928564
AL	1.00996	0.106048
AL	0.940909	0.106456
AL	0.770943	0.0740009
AL	0.906205	0.0885621
AL	1.04537	0.0738428
AL	1.08024	0.0840366
AL	0.984229	0.0484207
AL	0.962752	0.0865284
AL	1.04228	0.119294
AL	0.955664	0.0957239
AL	0.960836	0.104514
AL	1.00601	0.106784
AL	1.09453	0.0926339
AL	1.00219	0.116207
AL	0.990178	0.0785972
AL	0.990762	0.10219
AL	0.928888	0.101966
AL	1.02633	0.0852753
AL	1.05022	0.10051
AL	1.05001	0.0985333
AL	0.963814	0.0907784
AL	1.01688	0.077154
AL	0.969287	0.0978545
AL	1.07638	0.0814997
AL	1.08681	0.110637
AL	1.06819	0.106121
AL	1.04972	0.0943493
AL	0.974748	0.10466
AL	1.03133	0.0874231
AL	1.05251	0.104343
AL	1.06019	0.079037
AL	1.00601	0.103378
AL	1.01938	0.106958
AL	1.02738	0.116747
AL	0.99108	0.111899
AL	1.05401	0.102512
AL	1.02802	0.0863368
AL	1.01695	0.127509
AL	1.00545	0.0917614
AL	1.01167	0.110866
AL	0.959387	0.114037
AL	1.06713	0.115891
AL	1.08754	0.0963975
AL	1.01705	0.111315
AL	0.993304	0.100162
AL	0.99427	0.106128
AL	1.00518	0.111205
AL	0.914276	0.0981911
AL	1.03514	0.108143
AL	0.993856	0.104354
DR	0.851098	0.0827241
DR	0.888386	0.10764
DR	0.872878	0.0829858
DR	0.863078	0.0964515
DR	0.856741	0.0951843
DR	0.757554	0.0740428
DR	0.882759	0.0622073
DR	0.839646	0.0941007
DR	0.904516	0.0837486
DR	0.855706	0.11402
DR	0.901209	0.0728369
DR	0.873066	0.0719223
DR	0.841461	0.0874349
DR	0.83546	0.0908714
DR	0.874941	0.0714602
DR	0.896179	0.0820713
DR	0.922483	0.0966831
DR	0.886984	0.0996325
DR	0.8938	0.101205
DR	0.865391	0.0783332
DR	0.883044	0.0797205
DR	0.938032	0.0985303
DR	0.937566	0.103522
DR	0.78028	0.0847362
DR	0.932296	0.103521
DR	0.900216	0.09862
DR	0.860912	0.0994655
DR	0.998907	0.0798577
DR	0.881544	0.0750814
DR	0.961074	0.0962706
DR	0.916944	0.0998976
DR	0.82861	0.0846059
DR	0.904572	0.0921696
DR	0.939895	0.111028
DR	0.905703	0.0924791
DR	0.922213	0.0869534
DR	0.891986	0.092277
DR	0.980525	0.104172
DR	0.948016	0.0788068
DR	0.947933	0.0748768
DR	0.875582	0.102848
DR	0.949815	0.0898247
DR	0.905212	0.102418
DR	0.8661	0.0977777
DR	0.8802	0.110168
DR	0.921231	0.0996469
DR	0.908388	0.0808982
DR	0.969045	0.0904421
DR	0.879724	0.101213
DR	0.945533	0.0918133
DR	0.933663	0.104243
DR	0.919657	0.102422
DR	0.81456	0.0977301
DR	0.882915	0.098
DR	0.896716	0.0949071
DR	0.902836	0.0938441
DR	0.858332	0.0987897
DR	0.934661	0.103624
DR	0.894653	0.0910701
DR	0.937127	0.0938948
DR	0.887739	0.109499
DR	0.859858	0.11038
DR	0.846496	0.078813
DR	0.889853	0.0916487
DR	0.951159	0.0727977
DR	0.911795	0.101284
DR	0.831231	0.104542
DR	0.869019	0.0939838
DR	0.844133	0.0836505
DR	0.866107	0.099079
DR	0.923879	0.0159542
DR	0.909123	0.113162
DR	0.838256	0.0965334
DR	0.840785	0.0919553
DR	0.886777	0.0738986
DR	0.834689	0.0851557
DR	0.852067	0.107821
DR	0.844295	0.084426
DR	0.8415	0.0742861
DR	0.843576	0.0944299
DR	0.795428	0.0822263
DR	0.753935	0.0833863
DR	0.836705	0.0953261
DR	0.812017	0.0848865
DR	0.843229	0.0924505
DR	0.84034	0.0845987
DR	0.748176	0.0656241
DR	0.919037	0.0984746
DR	0.833636	0.0880835
DR	0.819717	0.091332
DR	0.835207	0.0768679
DR	0.852997	0.0606351
DR	0.925832	0.10694
DR	0.911343	0.097299
DR	0.843012	0.0719538
DR	0.977515	0.0438424
DR	0.923141	0.090143
DR	0.867297	0.0916044
DR	0.850247	0.10322
DR	0.823725	0.0864684
DR	0.881813	0.0891562
DR	0.856426	0.0809726
DR	0.833783	0.0961012
DR	0.832729	0.0935304
DR	0.847924	0.083894
DR	0.839407	0.0852975
DR	0.840407	0.0873829
DR	0.778207	0.0906386
DR	0.914322	0.0820747
DR	0.826142	0.0951115
DR	0.862322	0.0878822
DR	0.885651	0.10118
DR	0.852163	0.0901432
DR	0.922764	0.0968905
DR	1.03548	0.0383907
DR	0.84922	0.0727127
DR	0.864318	0.0791552
DR	0.857774	0.0848491
DR	0.841259	0.0854888
DR	0.731526	0.0636599
DR	0.85815	0.0849632
DR	0.94266	0.0914224
DR	0.838913	0.0957801
DR	0.922965	0.0919135
DR	0.850304	0.0742915
DR	0.938531	0.0603067
DR	0.855501	0.0765632
DR	0.706411	0.0318192
DR	0.946291	0.0778827
DR	0.975698	0.0797864
DR	0.844328	0.0413713
DR	0.971604	0.0934249
DR	0.889751	0.080344
DR	0.878186	0.0779695
DR	0.933105	0.0931397
DR	0.818238	0.0464874
DR	0.795806	0.0400459
DR	0.915866	0.0614077
DR	0.938133	0.103623
DR	0.911818	0.0773187
DR	0.987732	0.0749256
DR	0.869875	0.07746
DR	0.963098	0.0936952
DR	0.906085	0.0827596
DR	0.918276	0.0884221
DR	0.834389	0.0468225
DR	0.926445	0.0685062
DR	0.893514	0.0752567
DR	0.979443	0.0762764
DR	0.918806	0.0775204
DR	0.944689	0.0888019
DR	0.865334	0.0686999
DR	0.906421	0.0731214
DR	0.962411	0.0869539
DR	0.874662	0.0793892
DR	0.91278	0.0742094
DR	0.917478	0.0868847
DR	0.897291	0.0692146
DR	0.917593	0.0950838
DR	0.958515	0.0862005
DR	0.92861	0.0804815
DR	0.934915	0.0940617
DR	0.903215	0.115396
DR	0.918616	0.0975583
DR	0.880823	0.0823441
DR	0.901638	0.0822368
DR	0.988313	0.0940401
DR	0.829107	0.0894587
DR	0.906876	0.0795662
DR	0.906655	0.0834438

## Sheet: Fig2F_wide
x_idx	AL_y	AL_se	AL_ylo	AL_yhi	DR_y	DR_se	DR_ylo	DR_yhi
1	0.0422738	0.00358805	0.0352412	0.0493064	0.0282276	0.00240617	0.0235115	0.0329437
2	0.0423015	0.0035368	0.0353694	0.0492336	0.0287256	0.00232534	0.024168	0.0332833
3	0.0410705	0.00335736	0.0344901	0.047651	0.0299028	0.00218529	0.0256196	0.034186
4	0.0410736	0.00331885	0.0345687	0.0475785	0.0314018	0.00212889	0.0272291	0.0355744
5	0.0423438	0.00323814	0.035997	0.0486905	0.0316393	0.00202646	0.0276674	0.0356112
6	0.0421423	0.0029212	0.0364168	0.0478679	0.0327582	0.00194679	0.0289425	0.0365739
7	0.0463417	0.00245312	0.0415336	0.0511499	0.0385291	0.00173119	0.035136	0.0419222
8	0.0538386	0.00201199	0.0498951	0.0577821	0.0449542	0.0017569	0.0415106	0.0483977
9	0.0636972	0.0019268	0.0599206	0.0674737	0.0520404	0.00174452	0.0486211	0.0554597
10	0.0708401	0.00181578	0.0672812	0.074399	0.0562042	0.00176669	0.0527415	0.0596669
11	0.075405	0.00172514	0.0720237	0.0787863	0.0616839	0.00174288	0.0582679	0.0651
12	0.0808076	0.00169259	0.0774901	0.0841251	0.067259	0.00169454	0.0639377	0.0705803
13	0.0844038	0.00173654	0.0810002	0.0878074	0.0710779	0.00164326	0.0678571	0.0742986
14	0.0861503	0.00172788	0.0827636	0.0895369	0.0741733	0.00162117	0.0709958	0.0773508
15	0.0876261	0.00172229	0.0842504	0.0910018	0.0761122	0.0016213	0.0729345	0.07929
16	0.0907723	0.00173921	0.0873634	0.0941811	0.0778866	0.00163614	0.0746798	0.0810934
17	0.093191	0.00172363	0.0898126	0.0965693	0.0778227	0.00163135	0.0746253	0.0810202
18	0.0949827	0.00179734	0.0914599	0.0985055	0.0791583	0.00159147	0.076039	0.0822776
19	0.0970972	0.00190664	0.0933602	0.100834	0.0801005	0.00159478	0.0769748	0.0832263
20	0.0977197	0.00196403	0.0938702	0.101569	0.0791053	0.00164558	0.0758799	0.0823306
21	0.0997489	0.00201717	0.0957953	0.103703	0.0790069	0.00171389	0.0756477	0.0823662
22	0.101473	0.00205337	0.0974483	0.105498	0.0806226	0.00176561	0.077162	0.0840832
23	0.100059	0.00200617	0.0961272	0.103991	0.0797104	0.00181997	0.0761433	0.0832776
24	0.101259	0.00189902	0.0975369	0.104981	0.0820014	0.00180767	0.0784583	0.0855444
25	0.101095	0.00176909	0.0976276	0.104562	0.0848507	0.00169938	0.0815199	0.0881815
26	0.101564	0.00166796	0.0982945	0.104833	0.088419	0.00153851	0.0854035	0.0914345
27	0.101762	0.00159838	0.0986294	0.104895	0.0903214	0.00143379	0.0875111	0.0931316
28	0.10329	0.00155492	0.100242	0.106337	0.0912756	0.00146448	0.0884052	0.094146
29	0.10404	0.0015214	0.101058	0.107022	0.0907242	0.00149095	0.087802	0.0936465
30	0.102038	0.00150091	0.0990958	0.104979	0.0909383	0.00146704	0.0880629	0.0938136
31	0.102182	0.00425128	0.0938498	0.110515	0.0919508	0.00146363	0.0890821	0.0948195
32	0.102157	0.00394287	0.0944285	0.109885	0.0913631	0.00146842	0.088485	0.0942412
33	0.102705	0.00367734	0.0954978	0.109913	0.0914793	0.0014636	0.0886106	0.0943479
34	0.104195	0.0034349	0.0974622	0.110927	0.0921202	0.00145656	0.0892653	0.094975
35	0.106245	0.00320959	0.0999544	0.112536	0.0938662	0.00145149	0.0910212	0.0967111
36	0.109314	0.00301318	0.103408	0.11522	0.0929789	0.00148286	0.0900725	0.0958852
37	0.107837	0.00285913	0.102233	0.113441	0.0933819	0.00152713	0.0903887	0.0963751
38	0.108824	0.00272868	0.103475	0.114172	0.0947144	0.00156427	0.0916485	0.0977804
39	0.110917	0.00260072	0.10582	0.116015	0.0960401	0.00157651	0.0929501	0.0991301
40	0.113667	0.00245526	0.108854	0.118479	0.0982668	0.00155284	0.0952233	0.10131
41	0.115047	0.00225734	0.110623	0.119472	0.100145	0.00152521	0.0971555	0.103134
42	0.114902	0.00204965	0.110885	0.11892	0.100575	0.00146526	0.0977035	0.103447
43	0.116395	0.00186901	0.112732	0.120058	0.101663	0.00140856	0.0989022	0.104424
44	0.116722	0.00174197	0.113308	0.120136	0.101578	0.00137309	0.0988871	0.10427
45	0.11671	0.00166111	0.113455	0.119966	0.102566	0.00132564	0.0999681	0.105165
46	0.115734	0.00165941	0.112482	0.118987	0.103059	0.0012553	0.100599	0.105519
47	0.115202	0.00163883	0.11199	0.118414	0.104515	0.00118995	0.102183	0.106848
48	0.114377	0.00156656	0.111307	0.117447	0.10556	0.00112935	0.103346	0.107774
49	0.113321	0.00145117	0.110476	0.116165	0.106577	0.00113282	0.104356	0.108797
50	0.111333	0.00135107	0.108685	0.113981	0.107455	0.00116717	0.105167	0.109742
51	0.111638	0.00127774	0.109134	0.114142	0.106421	0.00118107	0.104106	0.108736
52	0.111976	0.00125937	0.109508	0.114444	0.106478	0.00118177	0.104162	0.108794
53	0.1118	0.00128229	0.109287	0.114314	0.105768	0.00118543	0.103445	0.108092
54	0.112416	0.00132268	0.109823	0.115008	0.107278	0.00118036	0.104964	0.109591
55	0.11317	0.00134909	0.110526	0.115814	0.107935	0.00117668	0.105629	0.110241
56	0.112783	0.00134519	0.110146	0.115419	0.105214	0.00119241	0.102876	0.107551
57	0.114105	0.00130036	0.111556	0.116654	0.105228	0.00121459	0.102848	0.107609
58	0.11516	0.00124593	0.112718	0.117602	0.106493	0.00123933	0.104064	0.108923
59	0.116837	0.00122799	0.11443	0.119244	0.105571	0.0012442	0.103132	0.108009
60	0.118666	0.00125937	0.116197	0.121134	0.105303	0.00123076	0.102891	0.107715
61	0.120352	0.00131596	0.117773	0.122931	0.105595	0.0012286	0.103187	0.108003
62	0.120876	0.00134316	0.118243	0.123508	0.105809	0.00124503	0.103369	0.108249
63	0.121012	0.00134704	0.118371	0.123652	0.108622	0.00123862	0.106194	0.111049
64	0.120565	0.00131155	0.117994	0.123136	0.109978	0.00124066	0.107547	0.11241
65	0.11913	0.00125443	0.116671	0.121589	0.112668	0.0012693	0.11018	0.115155
66	0.118219	0.00124948	0.11577	0.120668	0.114041	0.00130765	0.111478	0.116604
67	0.118294	0.00126219	0.11582	0.120768	0.11317	0.00135177	0.11052	0.115819
68	0.117514	0.00129484	0.114976	0.120052	0.114348	0.00140423	0.111596	0.1171
69	0.117509	0.00131099	0.114939	0.120079	0.114315	0.00143781	0.111497	0.117133
70	0.113693	0.00130473	0.111136	0.11625	0.114134	0.00143145	0.111328	0.116939
71	0.111481	0.00127299	0.108986	0.113977	0.112279	0.00140047	0.109534	0.115024
72	0.108838	0.00125176	0.106384	0.111291	0.109962	0.00135559	0.107305	0.112619
73	0.107879	0.00124646	0.105436	0.110322	0.108296	0.00131236	0.105724	0.110869
74	0.10596	0.00126601	0.103479	0.108442	0.106721	0.0013028	0.104167	0.109274
75	0.104988	0.00128716	0.102465	0.10751	0.104305	0.00130825	0.101741	0.10687
76	0.103949	0.00132599	0.10135	0.106548	0.101527	0.00128796	0.0990029	0.104052
77	0.103014	0.00138878	0.100292	0.105736	0.0981092	0.00124032	0.0956782	0.10054
78	0.101814	0.00147493	0.098923	0.104705	0.096275	0.0011859	0.0939507	0.0985994
79	0.0991562	0.00151806	0.0961808	0.102132	0.0937834	0.0011706	0.0914891	0.0960778
80	0.0954179	0.0014993	0.0924793	0.0983566	0.0917859	0.00117072	0.0894913	0.0940806
81	0.092615	0.00146689	0.0897399	0.0954901	0.0896438	0.00115307	0.0873838	0.0919039
82	0.0866358	0.0014692	0.0837562	0.0895154	0.0862448	0.00111631	0.0840569	0.0884328
83	0.0794836	0.00153268	0.0764795	0.0824876	0.0845393	0.00112296	0.0823383	0.0867403
84	0.0698904	0.00161596	0.0667231	0.0730577	0.0806067	0.00119866	0.0782573	0.082956
85	0.058795	0.00166285	0.0555358	0.0620542	0.0747123	0.00134134	0.0720833	0.0773414
86	0.0462368	0.00168606	0.0429322	0.0495415	0.0653693	0.00150074	0.0624279	0.0683108
87	0.0343906	0.00168101	0.0310958	0.0376854	0.0559812	0.00158873	0.0528672	0.0590951
88	0.0216976	0.00164097	0.0184813	0.0249139	0.0443332	0.00161328	0.0411712	0.0474953
89	0.0099252	0.00158484	0.00681891	0.0130315	0.0313064	0.00158004	0.0282095	0.0344033
90	-0.00139397	0.0015102	-0.00435396	0.00156602	0.0182197	0.00151867	0.0152431	0.0211963
91	-0.0115133	0.0014047	-0.0142665	-0.00876004	0.00579366	0.00143579	0.00297952	0.00860781
92	-0.0184415	0.00132576	-0.02104	-0.0158431	-0.00598454	0.00130638	-0.00854505	-0.00342403
93	-0.0213768	0.00175095	-0.0248086	-0.0179449	-0.0146341	0.00123707	-0.0170588	-0.0122095
94	-0.0153725	0.00260869	-0.0204855	-0.0102594	-0.0187802	0.00129144	-0.0213114	-0.0162489
95	-0.00107126	0.00313642	-0.00721865	0.00507612	-0.0164428	0.001729	-0.0198316	-0.0130539
96	0.0201838	0.00353628	0.0132527	0.0271149	-0.0016092	0.00231825	-0.00615298	0.00293457
97	0.046427	0.0036366	0.0392992	0.0535547	0.02354	0.00262594	0.0183932	0.0286869
98	0.0701385	0.00356001	0.0631609	0.0771161	0.0530115	0.0024628	0.0481845	0.0578386
99	0.0903597	0.00295007	0.0845776	0.0961419	0.0827889	0.00207681	0.0787183	0.0868594
100	0.106827	0.0023833	0.102156	0.111499	0.103861	0.00174701	0.100437	0.107286
101	0.106713	0.00178913	0.103207	0.11022	0.104249	0.00167553	0.100965	0.107533
102	0.116858	0.00167357	0.113578	0.120138	0.112217	0.001578	0.109124	0.115309
103	0.125199	0.00160302	0.122058	0.128341	0.121003	0.0015342	0.117995	0.12401
104	0.133114	0.00154719	0.130081	0.136146	0.12895	0.00148134	0.126047	0.131854
105	0.139952	0.00151754	0.136977	0.142926	0.136346	0.00145103	0.133502	0.13919
106	0.145922	0.00145741	0.143065	0.148778	0.142471	0.0014011	0.139725	0.145217
107	0.150866	0.00140418	0.148113	0.153618	0.147439	0.00139285	0.144709	0.150169
108	0.154271	0.00139725	0.151533	0.15701	0.150224	0.0014096	0.147461	0.152987
109	0.156388	0.00141384	0.153617	0.159159	0.151736	0.00147801	0.148839	0.154633
110	0.155556	0.00144938	0.152715	0.158397	0.150457	0.00153632	0.147445	0.153468
111	0.153708	0.00145789	0.150851	0.156566	0.148116	0.00157223	0.145034	0.151197
112	0.149881	0.00144599	0.147047	0.152715	0.144778	0.00154137	0.141757	0.147799
113	0.146098	0.00138547	0.143382	0.148813	0.141393	0.00146141	0.138528	0.144257
114	0.14124	0.00130144	0.138689	0.14379	0.137358	0.00133395	0.134744	0.139973
115	0.137918	0.001183	0.135599	0.140236	0.134078	0.0011985	0.131729	0.136427
116	0.135846	0.00107216	0.133745	0.137948	0.13089	0.00108089	0.128772	0.133009
117	0.134132	0.000988102	0.132196	0.136069	0.130446	0.00100993	0.128467	0.132426
118	0.133895	0.000928063	0.132076	0.135714	0.1305	0.000989994	0.12856	0.13244
119	0.133192	0.000897254	0.131434	0.134951	0.132165	0.00100572	0.130194	0.134136
120	0.134483	0.000881304	0.132755	0.13621	0.133004	0.00102935	0.130986	0.135021

## Sheet: Fig2G_wide
x_idx	AL_y	AL_se	AL_ylo	AL_yhi	DR_y	DR_se	DR_ylo	DR_yhi
1	0.996927	0.00631251	0.984554	1.0093	0.913596	0.0051547	0.903492	0.923699
2	0.994188	0.00604729	0.982335	1.00604	0.904696	0.00507044	0.894758	0.914634
3	1.00108	0.00576634	0.98978	1.01238	0.900665	0.00447709	0.89189	0.90944
4	1.00337	0.00530203	0.992974	1.01376	0.906721	0.00461425	0.897677	0.915765
5	0.99745	0.00532119	0.987021	1.00788	0.900415	0.00466504	0.891272	0.909559
6	0.994834	0.00508569	0.984866	1.0048	0.89156	0.00442452	0.882888	0.900232
7	0.992571	0.00516672	0.982444	1.0027	0.893478	0.00451025	0.884638	0.902318
8	0.986452	0.00519706	0.976266	0.996639	0.887964	0.004518	0.879109	0.896819
9	0.989968	0.00550361	0.979181	1.00076	0.88649	0.00438292	0.877899	0.89508
10	0.983934	0.00505521	0.974026	0.993842	0.878199	0.00433172	0.869709	0.886689
11	0.972905	0.00477547	0.963545	0.982265	0.870472	0.00431149	0.862021	0.878922
12	0.969544	0.00477404	0.960187	0.978901	0.869606	0.0042039	0.861367	0.877846
13	0.971024	0.00485573	0.961507	0.980541	0.868533	0.00416185	0.860376	0.87669
14	0.962567	0.00464645	0.95346	0.971674	0.865763	0.00399661	0.857929	0.873596
15	0.959801	0.00481163	0.95037	0.969232	0.86113	0.00426246	0.852776	0.869485
16	0.960342	0.0048972	0.950743	0.969941	0.852493	0.00464039	0.843398	0.861588
17	0.959041	0.00460209	0.950021	0.968061	0.856072	0.00444093	0.847368	0.864776
18	0.957719	0.00456607	0.948769	0.966668	0.852633	0.00418245	0.844436	0.860831
19	0.953317	0.00442114	0.944651	0.961982	0.849935	0.00411993	0.84186	0.85801
20	0.948741	0.00520824	0.938533	0.958949	0.846942	0.00425317	0.838606	0.855278
21	0.950571	0.0048923	0.940982	0.96016	0.847958	0.0040129	0.840092	0.855823
22	0.955139	0.00469713	0.945933	0.964345	0.855969	0.00405073	0.84803	0.863909
23	0.960797	0.00444729	0.95208	0.969514	0.854934	0.00433568	0.846436	0.863432
24	0.955736	0.00443173	0.94705	0.964422	0.853306	0.00427281	0.844931	0.86168
25	0.955247	0.00427197	0.946874	0.96362	0.861956	0.00437052	0.85339	0.870522
26	0.955269	0.00437027	0.946703	0.963835	0.861296	0.00400985	0.853437	0.869156
27	0.952073	0.00415154	0.943936	0.96021	0.86474	0.00420542	0.856497	0.872982
28	0.954456	0.00413415	0.946353	0.962559	0.867985	0.00424077	0.859673	0.876297
29	0.963452	0.00436162	0.954903	0.972001	0.868839	0.0043602	0.860293	0.877385
30	0.961313	0.00429776	0.95289	0.969737	0.874145	0.00415621	0.865999	0.882291
31	0.965454	0.00428605	0.957053	0.973855	0.876255	0.00398072	0.868453	0.884058
32	0.966646	0.00405437	0.9587	0.974593	0.882095	0.00383311	0.874582	0.889608
33	0.974196	0.00454828	0.965281	0.98311	0.885585	0.00394514	0.877852	0.893317
34	0.974944	0.00402872	0.967048	0.98284	0.888704	0.00403644	0.880792	0.896615
35	0.974658	0.00426264	0.966303	0.983013	0.899458	0.00414801	0.891328	0.907588
36	0.982105	0.00463683	0.973017	0.991193	0.903012	0.00394667	0.895277	0.910748
37	0.989466	0.00413864	0.981354	0.997578	0.906533	0.00372694	0.899228	0.913837
38	0.995264	0.00432239	0.986792	1.00374	0.913637	0.00398413	0.905828	0.921446
39	1.00177	0.00435834	0.993227	1.01031	0.914773	0.00399614	0.906941	0.922606
40	1.00339	0.00423139	0.9951	1.01169	0.924439	0.00398089	0.916636	0.932242
41	1.01158	0.00420482	1.00334	1.01983	0.930872	0.00412079	0.922796	0.938949
42	1.0169	0.00404135	1.00898	1.02482	0.934879	0.00408141	0.926879	0.942878
43	1.01626	0.00410909	1.0082	1.02431	0.939066	0.00414713	0.930937	0.947194
44	1.0205	0.00395857	1.01275	1.02826	0.950483	0.00435926	0.941939	0.959027
45	1.03249	0.00393262	1.02478	1.0402	0.964068	0.00423136	0.955775	0.972361
46	1.04322	0.00407458	1.03524	1.05121	0.968006	0.00417818	0.959816	0.976195
47	1.03781	0.00405721	1.02986	1.04576	0.97907	0.00433321	0.970577	0.987563
48	1.04087	0.00395207	1.03312	1.04862	0.979344	0.00441119	0.970698	0.98799
49	1.05335	0.00386484	1.04578	1.06093	0.988856	0.00427522	0.980477	0.997236
50	1.05958	0.00395288	1.05183	1.06733	0.996935	0.00437358	0.988363	1.00551
51	1.06787	0.00399408	1.06004	1.07569	1.00868	0.00457898	0.999707	1.01766
52	1.06982	0.00403156	1.06192	1.07772	1.01359	0.00439604	1.00498	1.02221
53	1.08225	0.00394371	1.07452	1.08998	1.02253	0.00444062	1.01383	1.03123
54	1.09382	0.00391074	1.08615	1.10148	1.0384	0.00444107	1.0297	1.04711
55	1.09763	0.00440805	1.08899	1.10627	1.04307	0.00461643	1.03402	1.05212
56	1.10594	0.00461136	1.0969	1.11498	1.05911	0.00455953	1.05017	1.06804
57	1.11376	0.00435265	1.10523	1.1223	1.06599	0.00489288	1.0564	1.07558
58	1.11456	0.00458399	1.10557	1.12354	1.06909	0.00483494	1.05961	1.07856
59	1.12622	0.00488179	1.11665	1.13578	1.08032	0.00485942	1.07079	1.08984
60	1.13471	0.00478345	1.12533	1.14408	1.09035	0.00490535	1.08074	1.09997
61	1.13664	0.00469512	1.12744	1.14584	1.0984	0.00511056	1.08838	1.10842
62	1.14082	0.00465591	1.13169	1.14994	1.10061	0.00518152	1.09045	1.11076
63	1.15919	0.00481386	1.14975	1.16862	1.11169	0.00536473	1.10118	1.12221
64	1.16417	0.00501624	1.15434	1.17401	1.11208	0.00538629	1.10152	1.12263
65	1.16871	0.0054403	1.15805	1.17938	1.13937	0.0051105	1.12935	1.14938
66	1.16458	0.00499588	1.15479	1.17437	1.14326	0.00544739	1.13258	1.15394
67	1.18132	0.00490369	1.17171	1.19093	1.1501	0.00572927	1.13887	1.16133
68	1.18776	0.00527521	1.17742	1.1981	1.15482	0.00588699	1.14328	1.16636
69	1.18944	0.00506338	1.17951	1.19936	1.16633	0.00575785	1.15505	1.17762
70	1.20724	0.00499926	1.19744	1.21703	1.17921	0.00549606	1.16844	1.18998
71	1.21999	0.00506992	1.21005	1.22993	1.17458	0.00553035	1.16374	1.18542
72	1.21903	0.0050879	1.20906	1.229	1.1853	0.00569695	1.17414	1.19647
73	1.22635	0.00523704	1.21609	1.23662	1.19831	0.00555184	1.18743	1.20919
74	1.2349	0.00497259	1.22516	1.24465	1.2112	0.00579398	1.19984	1.22255
75	1.24247	0.00485325	1.23295	1.25198	1.21956	0.0058366	1.20812	1.231
76	1.25486	0.00505768	1.24494	1.26477	1.23008	0.0058796	1.21856	1.2416
77	1.2556	0.0053461	1.24513	1.26608	1.23641	0.00589174	1.22486	1.24795
78	1.26848	0.00539751	1.2579	1.27906	1.24216	0.00586137	1.23067	1.25365
79	1.2763	0.00556465	1.26539	1.28721	1.25699	0.00585506	1.24552	1.26847
80	1.28314	0.0055348	1.27229	1.29399	1.25976	0.00599119	1.24802	1.27151
81	1.28583	0.00560474	1.27484	1.29681	1.26858	0.00610521	1.25661	1.28054
82	1.29158	0.00540453	1.28099	1.30217	1.27053	0.00613035	1.25851	1.28254
83	1.3056	0.00551661	1.29478	1.31641	1.28015	0.00606122	1.26827	1.29203
84	1.31742	0.006423	1.30483	1.33001	1.28487	0.00617665	1.27277	1.29698
85	1.32193	0.00597767	1.31021	1.33365	1.30496	0.0060955	1.29301	1.31691
86	1.33224	0.00563641	1.32119	1.34328	1.30356	0.00634957	1.29111	1.316
87	1.33328	0.00571087	1.32209	1.34448	1.31309	0.00652599	1.3003	1.32588
88	1.33782	0.00589227	1.32627	1.34936	1.32465	0.00641769	1.31207	1.33722
89	1.35769	0.00596736	1.346	1.36939	1.33856	0.00647974	1.32586	1.35126
90	1.37818	0.00570306	1.367	1.38935	1.3533	0.00625037	1.34104	1.36555
91	1.39537	0.00592937	1.38375	1.40699	1.36991	0.00628254	1.35759	1.38222
92	1.41408	0.00671416	1.40092	1.42724	1.37423	0.00630197	1.36188	1.38658
93	1.42693	0.00653877	1.41411	1.43975	1.39838	0.00649602	1.38565	1.41111
94	1.44474	0.00633765	1.43232	1.45717	1.41906	0.00659454	1.40613	1.43198
95	1.46418	0.00671845	1.45101	1.47735	1.44582	0.00688956	1.43232	1.45933
96	1.49023	0.00679993	1.4769	1.50355	1.46626	0.00679161	1.45295	1.47957
97	1.50793	0.00710213	1.49401	1.52185	1.48502	0.00673405	1.47182	1.49822
98	1.53871	0.00742069	1.52417	1.55326	1.50792	0.00717347	1.49386	1.52198
99	1.5546	0.00776046	1.53939	1.56981	1.53163	0.00785681	1.51623	1.54703
100	1.57272	0.00809613	1.55685	1.58859	1.54833	0.00874934	1.53118	1.56548
101	1.57272	0.00689496	1.5592	1.58623	1.55473	0.00835145	1.53836	1.5711
102	1.57662	0.00660414	1.56367	1.58956	1.55661	0.00789543	1.54113	1.57208
103	1.56796	0.00755184	1.55316	1.58277	1.54359	0.00849425	1.52694	1.56024
104	1.54456	0.00754169	1.52978	1.55934	1.53072	0.00819527	1.51465	1.54678
105	1.52215	0.00807644	1.50632	1.53798	1.50895	0.00830965	1.49266	1.52523
106	1.49941	0.00721809	1.48526	1.51356	1.48158	0.00726766	1.46734	1.49583
107	1.46734	0.00664127	1.45432	1.48036	1.45003	0.00643358	1.43742	1.46264
108	1.46176	0.00631041	1.44939	1.47413	1.43113	0.00632388	1.41874	1.44353
109	1.45447	0.00618809	1.44234	1.4666	1.42837	0.00657417	1.41549	1.44126
110	1.45228	0.00633756	1.43986	1.4647	1.42612	0.00674582	1.4129	1.43934
111	1.4434	0.0063683	1.43092	1.45588	1.42004	0.00684684	1.40662	1.43346
112	1.43737	0.00620606	1.42521	1.44954	1.42543	0.00666014	1.41238	1.43849
113	1.43467	0.00593783	1.42303	1.44631	1.41637	0.00644345	1.40374	1.429
114	1.43557	0.00592999	1.42395	1.44719	1.41631	0.0061641	1.40423	1.42839
115	1.43703	0.00588361	1.4255	1.44856	1.41717	0.00588556	1.40564	1.42871
116	1.44293	0.0055914	1.43197	1.45389	1.42619	0.00584468	1.41473	1.43765
117	1.44543	0.00555592	1.43454	1.45632	1.41816	0.00606909	1.40626	1.43005
118	1.43735	0.00574619	1.42609	1.44861	1.41602	0.00625231	1.40376	1.42827
119	1.44041	0.00582114	1.429	1.45182	1.41803	0.00621222	1.40585	1.4302
120	1.4481	0.00571807	1.43689	1.45931	1.43022	0.00613108	1.4182	1.44223
