# Supplementary material for: Dietary restriction shapes intergenerational ribosome abundance and early growth of Caenorhabditis elegans offspring
Source: PLoS Biol. 2026 Apr 9;24(4):e3003692. doi: 10.1371/journal.pbio.3003692 (PMC13065021; doi:10.1371/journal.pbio.3003692)
Supplement: S3 Data — (XLSX) [file pbio.3003692.s016.xlsx]

## Sheet: Fig3B
Stage	Field	Condition	Value	IsInlier
hatch	fluorescence concentration	control	1.04898	TRUE
hatch	fluorescence concentration	control	0.945892	TRUE
hatch	fluorescence concentration	control	0.941504	TRUE
hatch	fluorescence concentration	control	0.965695	TRUE
hatch	fluorescence concentration	control	1.0753	TRUE
hatch	fluorescence concentration	control	1.00876	TRUE
hatch	fluorescence concentration	control	1.02991	TRUE
hatch	fluorescence concentration	control	1.06554	TRUE
hatch	fluorescence concentration	control	1.03201	TRUE
hatch	fluorescence concentration	control	0.903791	TRUE
hatch	fluorescence concentration	control	0.950541	TRUE
hatch	fluorescence concentration	control	1.09807	TRUE
hatch	fluorescence concentration	control	0.957173	TRUE
hatch	fluorescence concentration	control	0.984162	TRUE
hatch	fluorescence concentration	control	0.972723	TRUE
hatch	fluorescence concentration	control	1.0425	TRUE
hatch	fluorescence concentration	control	1.08307	TRUE
hatch	fluorescence concentration	control	0.992336	TRUE
hatch	fluorescence concentration	control	1.06424	TRUE
hatch	fluorescence concentration	control	0.96077	TRUE
hatch	fluorescence concentration	control	0.979854	TRUE
hatch	fluorescence concentration	control	0.921765	TRUE
hatch	fluorescence concentration	control	1.00999	TRUE
hatch	fluorescence concentration	control	1.01078	TRUE
hatch	fluorescence concentration	control	0.99778	TRUE
hatch	fluorescence concentration	control	1.05838	TRUE
hatch	fluorescence concentration	control	1.01088	TRUE
hatch	fluorescence concentration	control	0.957004	TRUE
hatch	fluorescence concentration	control	1.02997	TRUE
hatch	fluorescence concentration	control	1.04112	TRUE
hatch	fluorescence concentration	control	0.967374	TRUE
hatch	fluorescence concentration	control	0.997935	TRUE
hatch	fluorescence concentration	control	1.10827	TRUE
hatch	fluorescence concentration	control	1.01898	TRUE
hatch	fluorescence concentration	control	0.950859	TRUE
hatch	fluorescence concentration	control	1.02115	TRUE
hatch	fluorescence concentration	control	1.00917	TRUE
hatch	fluorescence concentration	control	0.969684	TRUE
hatch	fluorescence concentration	control	0.965477	TRUE
hatch	fluorescence concentration	control	1.05729	TRUE
hatch	fluorescence concentration	control	0.996026	TRUE
hatch	fluorescence concentration	control	0.926789	TRUE
hatch	fluorescence concentration	control	0.966863	TRUE
hatch	fluorescence concentration	control	1.07266	TRUE
hatch	fluorescence concentration	control	0.956341	TRUE
hatch	fluorescence concentration	control	1.01595	TRUE
hatch	fluorescence concentration	control	1.01034	TRUE
hatch	fluorescence concentration	control	1.0068	TRUE
hatch	fluorescence concentration	control	0.922061	TRUE
hatch	fluorescence concentration	control	0.922504	TRUE
hatch	fluorescence concentration	control	0.996953	TRUE
hatch	fluorescence concentration	control	1.05526	TRUE
hatch	fluorescence concentration	control	0.95688	TRUE
hatch	fluorescence concentration	control	0.777335	FALSE
hatch	fluorescence concentration	control	0.996997	TRUE
hatch	fluorescence concentration	control	0.95518	TRUE
hatch	fluorescence concentration	control	0.992505	TRUE
hatch	fluorescence concentration	control	0.841733	FALSE
hatch	fluorescence concentration	control	0.959859	TRUE
hatch	fluorescence concentration	control	1.02891	TRUE
hatch	fluorescence concentration	control	1.01981	TRUE
hatch	fluorescence concentration	control	0.965597	TRUE
hatch	fluorescence concentration	control	0.975624	TRUE
hatch	fluorescence concentration	control	0.930317	TRUE
hatch	fluorescence concentration	control	1.01806	TRUE
hatch	fluorescence concentration	control	1.01825	TRUE
hatch	fluorescence concentration	control	1.02585	TRUE
hatch	fluorescence concentration	control	1.04749	TRUE
hatch	fluorescence concentration	control	1.00661	TRUE
hatch	fluorescence concentration	control	1.07602	TRUE
hatch	fluorescence concentration	control	1.06239	TRUE
hatch	fluorescence concentration	control	0.979125	TRUE
hatch	fluorescence concentration	control	0.935244	TRUE
hatch	fluorescence concentration	control	1.00013	TRUE
hatch	fluorescence concentration	control	1.0574	TRUE
hatch	fluorescence concentration	control	1.13965	TRUE
hatch	fluorescence concentration	control	0.983928	TRUE
hatch	fluorescence concentration	control	1.09974	TRUE
hatch	fluorescence concentration	control	1.06939	TRUE
hatch	fluorescence concentration	control	0.879745	TRUE
hatch	fluorescence concentration	control	1.10248	TRUE
hatch	fluorescence concentration	control	1.04248	TRUE
hatch	fluorescence concentration	control	1.09464	TRUE
hatch	fluorescence concentration	control	1.02697	TRUE
hatch	fluorescence concentration	control	0.93445	TRUE
hatch	fluorescence concentration	control	0.958	TRUE
hatch	fluorescence concentration	control	0.997651	TRUE
hatch	fluorescence concentration	control	0.942693	TRUE
hatch	fluorescence concentration	control	1.00865	TRUE
hatch	fluorescence concentration	control	1.05487	TRUE
hatch	fluorescence concentration	control	0.974362	TRUE
hatch	fluorescence concentration	control	0.946764	TRUE
hatch	fluorescence concentration	control	1.04307	TRUE
hatch	fluorescence concentration	control	1.07594	TRUE
hatch	fluorescence concentration	control	0.897094	TRUE
hatch	fluorescence concentration	control	0.984916	TRUE
hatch	fluorescence concentration	control	1.07009	TRUE
hatch	fluorescence concentration	control	0.960516	TRUE
hatch	fluorescence concentration	control	1.02167	TRUE
hatch	fluorescence concentration	control	1.0565	TRUE
hatch	fluorescence concentration	control	0.948621	TRUE
hatch	fluorescence concentration	control	0.963117	TRUE
hatch	fluorescence concentration	control	0.998128	TRUE
hatch	fluorescence concentration	control	1.03786	TRUE
hatch	fluorescence concentration	control	0.919425	TRUE
hatch	fluorescence concentration	control	1.02946	TRUE
hatch	fluorescence concentration	control	0.975667	TRUE
hatch	fluorescence concentration	control	0.916002	TRUE
hatch	fluorescence concentration	control	0.999873	TRUE
hatch	fluorescence concentration	control	1.04243	TRUE
hatch	fluorescence concentration	control	0.99408	TRUE
hatch	fluorescence concentration	control	0.985923	TRUE
hatch	fluorescence concentration	control	1.02777	TRUE
hatch	fluorescence concentration	control	1.00789	TRUE
hatch	fluorescence concentration	control	0.992771	TRUE
hatch	fluorescence concentration	control	0.932337	TRUE
hatch	fluorescence concentration	control	0.958153	TRUE
hatch	fluorescence concentration	control	1.02313	TRUE
hatch	fluorescence concentration	control	1.07418	TRUE
hatch	fluorescence concentration	control	1.01227	TRUE
hatch	fluorescence concentration	control	1.08051	TRUE
hatch	fluorescence concentration	control	0.972647	TRUE
hatch	fluorescence concentration	control	1.00105	TRUE
hatch	fluorescence concentration	control	0.962564	TRUE
hatch	fluorescence concentration	control	0.975268	TRUE
hatch	fluorescence concentration	control	1.05397	TRUE
hatch	fluorescence concentration	control	1.02347	TRUE
hatch	fluorescence concentration	control	1.02051	TRUE
hatch	fluorescence concentration	control	1.03838	TRUE
hatch	fluorescence concentration	control	0.983626	TRUE
hatch	fluorescence concentration	IAA	0.767962	TRUE
hatch	fluorescence concentration	IAA	0.872786	TRUE
hatch	fluorescence concentration	IAA	0.911181	TRUE
hatch	fluorescence concentration	IAA	0.864695	TRUE
hatch	fluorescence concentration	IAA	0.942657	TRUE
hatch	fluorescence concentration	IAA	0.961137	TRUE
hatch	fluorescence concentration	IAA	0.938442	TRUE
hatch	fluorescence concentration	IAA	0.846869	TRUE
hatch	fluorescence concentration	IAA	0.894628	TRUE
hatch	fluorescence concentration	IAA	0.768014	TRUE
hatch	fluorescence concentration	IAA	0.913052	TRUE
hatch	fluorescence concentration	IAA	0.738621	FALSE
hatch	fluorescence concentration	IAA	0.849402	TRUE
hatch	fluorescence concentration	IAA	0.888769	TRUE
hatch	fluorescence concentration	IAA	0.836987	TRUE
hatch	fluorescence concentration	IAA	0.911892	TRUE
hatch	fluorescence concentration	IAA	0.855817	TRUE
hatch	fluorescence concentration	IAA	0.905197	TRUE
hatch	fluorescence concentration	IAA	0.929153	TRUE
hatch	fluorescence concentration	IAA	0.842195	TRUE
hatch	fluorescence concentration	IAA	0.783694	TRUE
hatch	fluorescence concentration	IAA	0.860281	TRUE
hatch	fluorescence concentration	IAA	0.790082	TRUE
hatch	fluorescence concentration	IAA	0.875778	TRUE
hatch	fluorescence concentration	IAA	0.806262	TRUE
hatch	fluorescence concentration	IAA	0.745853	FALSE
hatch	fluorescence concentration	IAA	0.884938	TRUE
hatch	fluorescence concentration	IAA	0.844473	TRUE
hatch	fluorescence concentration	IAA	0.884665	TRUE
hatch	fluorescence concentration	IAA	0.951308	TRUE
hatch	fluorescence concentration	IAA	0.900188	TRUE
hatch	fluorescence concentration	IAA	0.884537	TRUE
hatch	fluorescence concentration	IAA	0.806452	TRUE
hatch	fluorescence concentration	IAA	0.872204	TRUE
hatch	fluorescence concentration	IAA	0.972133	TRUE
hatch	fluorescence concentration	IAA	0.761866	TRUE
hatch	fluorescence concentration	IAA	0.984465	TRUE
hatch	fluorescence concentration	IAA	0.819666	TRUE
hatch	fluorescence concentration	IAA	0.926933	TRUE
hatch	fluorescence concentration	IAA	0.957289	TRUE
hatch	fluorescence concentration	IAA	0.883195	TRUE
hatch	fluorescence concentration	IAA	0.851499	TRUE
hatch	fluorescence concentration	IAA	0.902784	TRUE
hatch	fluorescence concentration	IAA	0.844427	TRUE
hatch	fluorescence concentration	IAA	0.92603	TRUE
hatch	fluorescence concentration	IAA	0.898616	TRUE
hatch	fluorescence concentration	IAA	0.901427	TRUE
hatch	fluorescence concentration	IAA	0.904213	TRUE
hatch	fluorescence concentration	IAA	0.943138	TRUE
hatch	fluorescence concentration	IAA	0.842419	TRUE
hatch	fluorescence concentration	IAA	0.903128	TRUE
hatch	fluorescence concentration	IAA	0.875181	TRUE
hatch	fluorescence concentration	IAA	0.783387	TRUE
hatch	fluorescence concentration	IAA	0.902513	TRUE
hatch	fluorescence concentration	IAA	0.849378	TRUE
hatch	fluorescence concentration	IAA	0.867405	TRUE
hatch	fluorescence concentration	IAA	0.928209	TRUE
hatch	fluorescence concentration	IAA	0.869812	TRUE
hatch	fluorescence concentration	IAA	0.878562	TRUE
hatch	fluorescence concentration	IAA	0.812624	TRUE
hatch	fluorescence concentration	IAA	0.865192	TRUE
hatch	fluorescence concentration	IAA	0.914367	TRUE
hatch	fluorescence concentration	IAA	0.888053	TRUE
hatch	fluorescence concentration	IAA	0.840492	TRUE
hatch	fluorescence concentration	IAA	0.799913	TRUE
hatch	fluorescence concentration	IAA	0.878035	TRUE
hatch	fluorescence concentration	IAA	0.918314	TRUE
hatch	fluorescence concentration	IAA	0.931288	TRUE
hatch	fluorescence concentration	IAA	0.837992	TRUE
hatch	fluorescence concentration	IAA	0.8908	TRUE
hatch	fluorescence concentration	IAA	0.862991	TRUE
hatch	fluorescence concentration	IAA	0.885955	TRUE
hatch	fluorescence concentration	IAA	0.868544	TRUE
hatch	fluorescence concentration	IAA	0.911224	TRUE
hatch	fluorescence concentration	IAA	0.810387	TRUE
hatch	fluorescence concentration	IAA	0.958779	TRUE
hatch	fluorescence concentration	IAA	0.909732	TRUE
hatch	fluorescence concentration	IAA	0.871039	TRUE
hatch	fluorescence concentration	IAA	0.844856	TRUE
hatch	fluorescence concentration	IAA	0.913249	TRUE
hatch	fluorescence concentration	IAA	0.901779	TRUE
hatch	fluorescence concentration	IAA	0.917458	TRUE
hatch	fluorescence concentration	IAA	0.901829	TRUE
hatch	fluorescence concentration	IAA	0.890261	TRUE
hatch	fluorescence concentration	IAA	0.966176	TRUE
hatch	fluorescence concentration	IAA	0.857368	TRUE
hatch	fluorescence concentration	IAA	0.946891	TRUE
hatch	fluorescence concentration	IAA	0.895808	TRUE
hatch	fluorescence concentration	IAA	0.938515	TRUE
hatch	fluorescence concentration	IAA	0.885342	TRUE
hatch	fluorescence concentration	IAA	0.901497	TRUE
hatch	fluorescence concentration	IAA	0.826704	TRUE
hatch	fluorescence concentration	IAA	0.857784	TRUE
hatch	fluorescence concentration	IAA	0.983903	TRUE
hatch	fluorescence concentration	IAA	0.907855	TRUE
hatch	fluorescence concentration	IAA	0.92883	TRUE
hatch	fluorescence concentration	IAA	0.934296	TRUE
hatch	fluorescence concentration	IAA	0.932367	TRUE
hatch	fluorescence concentration	IAA	0.903051	TRUE
hatch	fluorescence concentration	IAA	0.932322	TRUE

## Sheet: Fig3C
condition	ribosome_norm	growth_rate_per_h
control	1.03964	0.128127
control	1.00135	0.127408
control	1.01914	0.1299
control	0.931366	0.116727
control	1.02824	0.127925
control	1.05422	0.117003
control	1.04005	0.137983
control	1.01484	0.119253
control	1.042	0.133496
control	0.920759	0.121904
control	0.955302	0.107218
control	0.987186	0.0879206
control	0.970663	0.128603
control	0.978935	0.115799
control	1.01099	0.121011
control	1.06335	0.129236
control	1.09465	0.134853
control	1.04527	0.126505
control	1.02656	0.118759
control	0.977404	0.116137
control	0.980426	0.129207
control	0.965959	0.135582
control	1.00476	0.121162
control	1.01782	0.129118
control	1.00575	0.12681
control	1.0664	0.125704
control	1.01137	0.144379
control	0.962658	0.114908
control	1.04915	0.131236
control	1.04168	0.129461
control	0.967912	0.133588
control	0.979736	0.135642
control	1.08096	0.120891
control	1.03747	0.11951
control	0.972129	0.115791
control	1.03506	0.137037
control	1.08532	0.12219
control	1.00287	0.131554
control	0.964843	0.112594
control	1.07361	0.1232
control	0.954656	0.108968
control	0.940142	0.102431
control	1.01541	0.131177
control	1.0622	0.130818
control	1.01264	0.122372
control	0.993694	0.116214
control	1.0058	0.124624
control	1.00714	0.121311
control	1.01667	0.130101
control	0.948963	0.107354
control	0.964843	0.122017
control	1.05896	0.128944
control	0.937678	0.121507
control	0.979934	0.126528
control	0.960859	0.118012
control	1.00254	0.114376
control	0.817332	0.124183
control	1.04957	0.116156
control	0.952914	0.120971
control	0.942793	0.118055
control	0.966479	0.105232
control	1.04468	0.133928
control	0.96359	0.0601738
control	0.963359	0.106459
control	0.965011	0.12107
control	0.984906	0.131741
control	1.0317	0.134293
control	1.05418	0.127786
control	0.983213	0.114904
control	1.01297	0.124685
control	0.901611	0.105211
control	0.896014	0.107345
control	0.992986	0.128315
control	1.05316	0.129903
control	1.04275	0.131645
control	1.06342	0.126992
control	1.02475	0.127351
control	1.02589	0.123879
control	1.03772	0.105365
control	0.884303	0.107724
control	1.01906	0.102351
control	1.04154	0.12475
control	1.08731	0.114538
control	1.07622	0.12174
control	0.958639	0.124694
control	0.930717	0.117961
control	0.946402	0.116051
control	0.899741	0.105112
control	1.06953	0.133757
control	1.0348	0.12567
control	1.03147	0.120656
control	0.982877	0.111037
control	1.07317	0.130735
control	1.03916	0.115963
control	0.957511	0.104139
control	1.05927	0.125422
control	1.0553	0.123981
control	1.07321	0.128096
control	1.09584	0.116142
control	1.05446	0.130008
control	1.03623	0.126169
control	1.00852	0.113507
control	0.96831	0.104146
control	1.02565	0.113666
control	0.980368	0.111442
control	1.03159	0.125392
control	0.982385	0.115184
control	0.991637	0.104669
control	0.948723	0.120897
control	1.09336	0.133907
control	0.985916	0.102184
control	0.975007	0.117299
control	0.985201	0.099753
control	0.969721	0.101234
control	0.982394	0.116152
control	0.905541	0.102189
control	0.889857	0.0915008
control	1.03055	0.120644
control	1.00179	0.113515
control	1.03212	0.118988
control	1.04331	0.12739
control	0.952643	0.105414
control	0.902394	0.0985023
control	0.929041	0.100429
control	0.976369	0.110427
control	1.08292	0.111534
control	1.01569	0.121515
control	1.0112	0.12603
control	1.02591	0.127826
control	1.00333	0.129565
auxin	0.941771	0.104251
auxin	0.895028	0.137026
auxin	0.960758	0.126433
auxin	0.950282	0.114689
auxin	1.03688	0.105194
auxin	1.04424	0.127947
auxin	1.06563	0.112289
auxin	0.980769	0.132699
auxin	0.96237	0.0885516
auxin	0.925086	0.107518
auxin	0.998819	0.134287
auxin	0.956597	0.128245
auxin	0.968753	0.13086
auxin	0.987745	0.140752
auxin	0.976419	0.125407
auxin	0.943714	0.11715
auxin	1.03824	0.135038
auxin	1.03919	0.126424
auxin	0.946473	0.137993
auxin	0.861005	0.0723765
auxin	0.963419	0.113377
auxin	0.880623	0.0952355
auxin	0.975412	0.0953434
auxin	0.890145	0.115775
auxin	0.937211	0.118191
auxin	0.930856	0.122249
auxin	1.03564	0.0962483
auxin	0.933793	0.113066
auxin	0.961692	0.122996
auxin	0.889333	0.123503
auxin	0.938135	0.124238
auxin	1.02628	0.0817868
auxin	0.856387	0.105845
auxin	0.930813	0.0928794
auxin	0.887985	0.123463
auxin	0.967517	0.129161
auxin	0.859563	0.120805
auxin	0.895878	0.0898466
auxin	0.920109	0.106898
auxin	0.953609	0.123476
auxin	0.954262	0.11659
auxin	0.968118	0.128248
auxin	0.914265	0.112076
auxin	1.02416	0.115366
auxin	0.947307	0.124405
auxin	0.918488	0.108513
auxin	0.952647	0.124809
auxin	0.969764	0.127809
auxin	0.945998	0.139806
auxin	0.917084	0.109445
auxin	0.970884	0.114089
auxin	0.909544	0.127053
auxin	0.874292	0.109949
auxin	0.953495	0.12313
auxin	0.9299	0.114727
auxin	0.948286	0.106404
auxin	0.888864	0.0980284
auxin	0.881836	0.128859
auxin	0.990809	0.120566
auxin	0.979251	0.114272
auxin	0.974642	0.124741
auxin	0.925476	0.118137
auxin	0.906447	0.113487
auxin	1.01506	0.138222
auxin	0.940133	0.108509
auxin	0.929309	0.100177
auxin	0.952149	0.136169
auxin	1.00736	0.131344
auxin	0.948894	0.126704
auxin	0.890441	0.0906259
auxin	0.916233	0.0723689
auxin	0.925268	0.119283
auxin	0.882198	0.107731
auxin	0.895497	0.0966216
auxin	0.967039	0.115308
auxin	0.887188	0.0901813
auxin	1.00269	0.124374
auxin	0.806676	0.102456
auxin	0.905774	0.104634
auxin	0.989497	0.0905108
auxin	0.984481	0.0940301
auxin	0.858663	0.0809439
auxin	0.854066	0.0897786
auxin	0.759513	0.0625436
auxin	0.9739	0.117614
auxin	0.984544	0.107079
auxin	0.922233	0.115392
auxin	0.977807	0.0998742
auxin	0.881666	0.0803356
auxin	0.932007	0.109686
auxin	0.93418	0.109548
auxin	1.03776	0.118158

## Sheet: Fig3D
x_idx	x0uM_y	x0uM_se	x0uM_ylo	x0uM_yhi	x250uM_y	x250uM_se	x250uM_ylo	x250uM_yhi
1	0.0609544	0.00247761	0.0560983	0.0658105	0.04869	0.00497286	0.0389431	0.0584368
2	0.0607409	0.00243207	0.0559741	0.0655078	0.049446	0.00483237	0.0399745	0.0589174
3	0.0604215	0.00229194	0.0559293	0.0649137	0.0477155	0.00438752	0.0391159	0.056315
4	0.0607642	0.00222043	0.0564122	0.0651163	0.0470038	0.00392556	0.0393097	0.0546979
5	0.061644	0.00215575	0.0574188	0.0658693	0.048197	0.00348065	0.041375	0.0550191
6	0.0627901	0.00209102	0.0586917	0.0668885	0.0535241	0.00321847	0.047216	0.0598323
7	0.0629084	0.00205845	0.0588739	0.066943	0.058583	0.00304175	0.0526212	0.0645448
8	0.0649033	0.00211671	0.0607545	0.069052	0.0634759	0.00290838	0.0577755	0.0691763
9	0.0730739	0.00206275	0.0690309	0.0771169	0.068497	0.00308937	0.0624419	0.0745522
10	0.0755565	0.00201709	0.071603	0.07951	0.0758137	0.00325656	0.0694309	0.0821966
11	0.0797991	0.00197795	0.0759224	0.0836759	0.0787258	0.00331154	0.0722352	0.0852165
12	0.0847971	0.00196798	0.0809399	0.0886544	0.0818355	0.00322961	0.0755055	0.0881656
13	0.0880193	0.00197168	0.0841549	0.0918838	0.0842907	0.00305661	0.0782997	0.0902816
14	0.0907827	0.00203109	0.0868018	0.0947636	0.0861217	0.00303084	0.0801813	0.0920622
15	0.0921216	0.00204235	0.0881186	0.0961247	0.0883613	0.00322035	0.0820494	0.0946732
16	0.0948007	0.00199187	0.0908966	0.0987047	0.0900497	0.00340359	0.0833786	0.0967207
17	0.0980408	0.00195391	0.0942112	0.101871	0.0901636	0.00337955	0.0835396	0.0967875
18	0.101374	0.00191882	0.0976136	0.105135	0.0909173	0.00318068	0.0846831	0.0971514
19	0.103862	0.00192585	0.100088	0.107637	0.0896522	0.00297014	0.0838308	0.0954737
20	0.106767	0.00194427	0.102956	0.110577	0.0915426	0.00285324	0.0859502	0.0971349
21	0.105327	0.00191237	0.101579	0.109076	0.095585	0.0028188	0.0900602	0.10111
22	0.107857	0.00188764	0.104157	0.111557	0.101098	0.00266272	0.0958791	0.106317
23	0.110543	0.00185799	0.106901	0.114185	0.101251	0.00246863	0.0964128	0.10609
24	0.112758	0.00182429	0.109182	0.116333	0.100993	0.00233443	0.0964178	0.105569
25	0.112807	0.00181828	0.109243	0.11637	0.103528	0.00234764	0.098927	0.10813
26	0.113644	0.00180353	0.110109	0.117179	0.105594	0.00246713	0.100759	0.11043
27	0.116105	0.00175471	0.112666	0.119544	0.10678	0.00260704	0.10167	0.11189
28	0.116332	0.00172274	0.112955	0.119708	0.108064	0.00275528	0.102664	0.113465
29	0.117108	0.00172673	0.113724	0.120493	0.109191	0.00285232	0.1036	0.114782
30	0.120311	0.00176992	0.116842	0.12378	0.113204	0.00293017	0.107461	0.118947
31	0.120977	0.00182309	0.117404	0.12455	0.117155	0.00292274	0.111427	0.122884
32	0.123009	0.00188659	0.119312	0.126707	0.115895	0.00280763	0.110392	0.121398
33	0.125225	0.00192832	0.121445	0.129004	0.115746	0.00276879	0.110319	0.121173
34	0.125436	0.0018554	0.121799	0.129072	0.115927	0.00273805	0.11056	0.121293
35	0.126115	0.00172282	0.122738	0.129492	0.116809	0.00267313	0.111569	0.122048
36	0.125124	0.00164105	0.121907	0.12834	0.119509	0.00252491	0.11456	0.124458
37	0.126013	0.00167992	0.12272	0.129306	0.121237	0.00237871	0.116575	0.1259
38	0.125308	0.00172091	0.121935	0.128681	0.121208	0.00232814	0.116645	0.125771
39	0.12466	0.00171271	0.121303	0.128017	0.120127	0.00230349	0.115612	0.124642
40	0.124216	0.00170378	0.120876	0.127555	0.120448	0.00229985	0.115941	0.124956
41	0.127429	0.00171501	0.124067	0.13079	0.117976	0.00236212	0.113346	0.122606
42	0.126347	0.00167429	0.123066	0.129629	0.115633	0.00248725	0.110758	0.120508
43	0.126093	0.00163635	0.122886	0.1293	0.118272	0.00254717	0.113279	0.123264
44	0.124938	0.00166171	0.121681	0.128195	0.116786	0.00249427	0.111898	0.121675
45	0.123276	0.0016671	0.120009	0.126544	0.117703	0.00243476	0.112931	0.122475
46	0.123975	0.00166108	0.120719	0.127231	0.117132	0.00245793	0.112314	0.12195
47	0.123715	0.00162703	0.120526	0.126904	0.117926	0.00249587	0.113034	0.122818
48	0.126518	0.00157358	0.123434	0.129602	0.118541	0.00254495	0.113553	0.123529
49	0.127388	0.00154061	0.124368	0.130408	0.121104	0.00253678	0.116132	0.126076
50	0.127293	0.00150299	0.124347	0.130239	0.120012	0.00251161	0.115089	0.124935
51	0.125663	0.00147687	0.122769	0.128558	0.117691	0.00248028	0.112829	0.122552
52	0.124133	0.00147255	0.121247	0.127019	0.114983	0.00248087	0.110121	0.119846
53	0.122327	0.00150597	0.119375	0.125278	0.11434	0.00253245	0.109376	0.119303
54	0.121061	0.00158164	0.117961	0.124161	0.114952	0.00255974	0.109935	0.119969
55	0.119486	0.0015899	0.11637	0.122602	0.114355	0.00248053	0.109494	0.119217
56	0.118101	0.00158171	0.115001	0.121201	0.114191	0.00234729	0.10959	0.118792
57	0.117308	0.0015743	0.114223	0.120394	0.112871	0.00228833	0.108386	0.117356
58	0.116773	0.00157513	0.113686	0.11986	0.109938	0.00222552	0.105576	0.114301
59	0.116655	0.00161876	0.113483	0.119828	0.110229	0.00211704	0.10608	0.114379
60	0.116934	0.0016822	0.113637	0.120231	0.109836	0.00217003	0.105583	0.114089
61	0.116366	0.00169233	0.113049	0.119683	0.10935	0.00232488	0.104794	0.113907
62	0.114909	0.00166356	0.111648	0.118169	0.108523	0.00246977	0.103683	0.113364
63	0.114573	0.00162801	0.111382	0.117764	0.106854	0.00255219	0.101852	0.111857
64	0.114251	0.00164376	0.111029	0.117473	0.107285	0.0026068	0.102176	0.112394
65	0.112456	0.00171501	0.109094	0.115817	0.105529	0.00265171	0.100332	0.110727
66	0.110631	0.00174753	0.107206	0.114056	0.103601	0.00266789	0.0983719	0.10883
67	0.108773	0.00171157	0.105418	0.112127	0.103557	0.00255974	0.0985399	0.108574
68	0.107387	0.00160028	0.104251	0.110524	0.10468	0.00241598	0.0999442	0.109415
69	0.106805	0.00143974	0.103983	0.109627	0.104911	0.00234367	0.100317	0.109504
70	0.105471	0.00138802	0.10275	0.108191	0.100646	0.0023284	0.0960827	0.10521
71	0.105087	0.00141418	0.102315	0.107859	0.100828	0.00225847	0.0964014	0.105255
72	0.103488	0.00142525	0.100695	0.106282	0.0996835	0.00214339	0.0954825	0.103885
73	0.102904	0.00141202	0.100137	0.105672	0.0961725	0.00209234	0.0920715	0.100273
74	0.102127	0.00141575	0.0993518	0.104901	0.0933481	0.00208434	0.0892628	0.0974334
75	0.100604	0.00144915	0.0977639	0.103445	0.0916806	0.00206064	0.0876417	0.0957194
76	0.0996169	0.00150686	0.0966634	0.10257	0.0903923	0.00202332	0.0864266	0.094358
77	0.0951562	0.00155574	0.092107	0.0982055	0.0898914	0.00206204	0.0858498	0.093933
78	0.0949009	0.00158885	0.0917867	0.098015	0.0886151	0.00213528	0.0844299	0.0928003
79	0.0919458	0.00163807	0.0887352	0.0951564	0.0857382	0.00216162	0.0815014	0.0899749
80	0.0892102	0.00170743	0.0858636	0.0925567	0.0826149	0.00219598	0.0783107	0.086919
81	0.0843145	0.00178216	0.0808215	0.0878075	0.0763452	0.00235131	0.0717366	0.0809537
82	0.0800852	0.00184892	0.0764613	0.0837091	0.0686901	0.00255079	0.0636906	0.0736897
83	0.0713776	0.00191089	0.0676323	0.0751229	0.0596234	0.00274728	0.0542387	0.0650081
84	0.0647695	0.0019788	0.0608911	0.068648	0.0511951	0.00286462	0.0455804	0.0568097
85	0.055745	0.00201976	0.0517863	0.0597037	0.0425234	0.00287866	0.0368812	0.0481656
86	0.0463826	0.00200669	0.0424495	0.0503157	0.0343743	0.00283407	0.0288196	0.0399291
87	0.0372351	0.00198885	0.033337	0.0411333	0.0257919	0.00274615	0.0204095	0.0311744
88	0.0267313	0.00198309	0.0228444	0.0306181	0.0157311	0.00266598	0.0105058	0.0209565
89	0.0170132	0.00194358	0.0132037	0.0208226	0.00699985	0.00258817	0.00192703	0.0120727
90	0.00737958	0.00189741	0.00366066	0.0110985	-0.000631785	0.00251797	-0.005567	0.00430343
91	-0.000531826	0.00186596	-0.00418911	0.00312545	-0.00982659	0.00249666	-0.01472	-0.00493313
92	-0.0068671	0.00186363	-0.0105198	-0.00321437	-0.0140873	0.00249841	-0.0189842	-0.00919044
93	-0.0111862	0.00195901	-0.0150258	-0.00734653	-0.0121661	0.00244695	-0.0169621	-0.00737005
94	-0.00619376	0.00210942	-0.0103282	-0.00205929	-0.00541186	0.00245768	-0.0102289	-0.000594812
95	0.00426474	0.00230399	-0.000251074	0.00878056	0.00307727	0.00259891	-0.0020166	0.00817114
96	0.0228784	0.00245123	0.018074	0.0276829	0.0237201	0.00281149	0.0182096	0.0292307
97	0.0418857	0.00245869	0.0370667	0.0467048	0.0432986	0.00299705	0.0374244	0.0491728
98	0.0587073	0.00238163	0.0540393	0.0633753	0.0591963	0.00315083	0.0530207	0.065372
99	0.0749643	0.00229122	0.0704735	0.0794551	0.0787497	0.00320334	0.0724712	0.0850283
100	0.0934675	0.00225651	0.0890447	0.0978902	0.0949531	0.00317699	0.0887262	0.10118
101	0.0933861	0.00215002	0.0891721	0.0976002	0.0955644	0.00300254	0.0896794	0.101449
102	0.10234	0.00209949	0.0982246	0.106455	0.103209	0.00293631	0.0974539	0.108964
103	0.112609	0.00208643	0.108519	0.116698	0.112268	0.0029253	0.106534	0.118002
104	0.119339	0.00203344	0.115353	0.123324	0.118449	0.00290017	0.112764	0.124133
105	0.12699	0.00199455	0.123081	0.130899	0.126306	0.00292167	0.12058	0.132032
106	0.132405	0.00193241	0.128617	0.136192	0.134256	0.00294665	0.128481	0.140032
107	0.137554	0.00186516	0.133898	0.14121	0.137848	0.00298311	0.132001	0.143695
108	0.141358	0.00181619	0.137798	0.144918	0.140821	0.00301885	0.134904	0.146738
109	0.14397	0.00176472	0.140511	0.147429	0.140013	0.00307641	0.133984	0.146043
110	0.145495	0.00171839	0.142127	0.148863	0.140083	0.00314786	0.133913	0.146252
111	0.145758	0.00166185	0.142501	0.149015	0.137735	0.00317145	0.131519	0.143951
112	0.144763	0.00161427	0.141599	0.147927	0.134898	0.0031358	0.128752	0.141044
113	0.144048	0.00158455	0.140942	0.147154	0.130963	0.00298294	0.125116	0.13681
114	0.140678	0.0015554	0.137629	0.143726	0.128635	0.00291046	0.122931	0.13434
115	0.138837	0.00153239	0.135834	0.141841	0.127462	0.00273543	0.122101	0.132823
116	0.13767	0.00149483	0.13474	0.1406	0.126818	0.00255719	0.121806	0.13183
117	0.135772	0.001447	0.132936	0.138608	0.127199	0.00241781	0.12246	0.131938
118	0.134495	0.00139899	0.131753	0.137237	0.126606	0.00228056	0.122136	0.131076
119	0.135418	0.00135888	0.132755	0.138082	0.128548	0.00218737	0.124261	0.132835
120	0.136159	0.00134574	0.133521	0.138796	0.127822	0.00214762	0.123612	0.132031

## Sheet: Fig3E
x_idx	x0uM_y	x0uM_se	x0uM_ylo	x0uM_yhi	x250uM_y	x250uM_se	x250uM_ylo	x250uM_yhi
1	1.02265	0.00587488	1.01114	1.03417	0.907357	0.006387	0.894838	0.919875
2	1.00253	0.00558508	0.99158	1.01347	0.886851	0.00591603	0.875255	0.898446
3	0.994296	0.00518412	0.984135	1.00446	0.877349	0.00524112	0.867076	0.887621
4	0.991952	0.00517846	0.981802	1.0021	0.875977	0.00537583	0.86544	0.886514
5	0.996348	0.00492928	0.986686	1.00601	0.8795	0.00597179	0.867796	0.891205
6	0.991512	0.00498348	0.981745	1.00128	0.889239	0.00594647	0.877584	0.900894
7	0.990451	0.0052802	0.980102	1.0008	0.893419	0.00612626	0.881411	0.905426
8	0.984094	0.00518737	0.973927	0.994261	0.886319	0.00596109	0.874635	0.898003
9	0.983793	0.00522193	0.973558	0.994028	0.889772	0.0059696	0.878072	0.901473
10	0.984156	0.00563462	0.973113	0.9952	0.899284	0.00575953	0.887995	0.910572
11	0.986805	0.00509215	0.976825	0.996786	0.896911	0.00616032	0.884837	0.908985
12	0.986637	0.00475927	0.977309	0.995965	0.90079	0.00596145	0.889106	0.912475
13	0.98859	0.0050378	0.978716	0.998464	0.898139	0.00617921	0.886027	0.91025
14	0.99271	0.00501205	0.982886	1.00253	0.907357	0.0062375	0.895132	0.919583
15	0.995931	0.00504545	0.986042	1.00582	0.912059	0.00657567	0.899171	0.924947
16	1.00428	0.00550135	0.9935	1.01507	0.917943	0.00671127	0.904789	0.931097
17	1.00553	0.00544228	0.994864	1.0162	0.916336	0.00643907	0.903716	0.928957
18	1.00441	0.00511512	0.994381	1.01443	0.918558	0.00646774	0.905881	0.931234
19	1.01212	0.00494832	1.00242	1.02182	0.925533	0.00662726	0.912544	0.938523
20	1.01538	0.00522898	1.00513	1.02563	0.931535	0.00631943	0.919148	0.943921
21	1.01272	0.00522667	1.00248	1.02296	0.945475	0.00661979	0.9325	0.95845
22	1.00999	0.00561863	0.998982	1.02101	0.950449	0.00631383	0.938074	0.962825
23	1.01038	0.00590673	0.998801	1.02196	0.957666	0.00660303	0.944724	0.970608
24	1.02585	0.00545504	1.01516	1.03654	0.957256	0.00665303	0.944216	0.970295
25	1.0345	0.00524727	1.02421	1.04478	0.963744	0.00708847	0.94985	0.977637
26	1.04307	0.00483269	1.03359	1.05254	0.968114	0.0072044	0.953994	0.982235
27	1.04738	0.0049189	1.03774	1.05702	0.980177	0.00700301	0.966451	0.993903
28	1.04849	0.00498756	1.03871	1.05826	0.988664	0.00727911	0.974397	1.00293
29	1.05833	0.00473294	1.04905	1.0676	0.996724	0.00741574	0.982189	1.01126
30	1.07113	0.004873	1.06158	1.08068	0.994927	0.00765184	0.979929	1.00992
31	1.07551	0.00479565	1.06611	1.08491	1.00083	0.0078721	0.985399	1.01626
32	1.08427	0.00529213	1.0739	1.09464	1.01423	0.00847191	0.997629	1.03084
33	1.08089	0.00482247	1.07144	1.09035	1.02366	0.00781091	1.00835	1.03897
34	1.09526	0.00460742	1.08623	1.10429	1.04318	0.00845134	1.02661	1.05974
35	1.1012	0.00493512	1.09152	1.11087	1.05051	0.00846716	1.03391	1.0671
36	1.11187	0.00462615	1.10281	1.12094	1.05998	0.00887963	1.04258	1.07738
37	1.12848	0.00483237	1.11901	1.13795	1.06303	0.00905902	1.04527	1.08079
38	1.13076	0.00499579	1.12097	1.14055	1.07206	0.00904424	1.05433	1.08978
39	1.12672	0.00482774	1.11726	1.13618	1.0898	0.00886769	1.07242	1.10718
40	1.13272	0.0051784	1.12257	1.14287	1.10021	0.00902456	1.08252	1.11789
41	1.14222	0.00501015	1.1324	1.15204	1.11896	0.00878821	1.10174	1.13619
42	1.15547	0.0049059	1.14586	1.16509	1.11997	0.00936485	1.10162	1.13833
43	1.17435	0.00518946	1.16418	1.18452	1.12171	0.00962408	1.10284	1.14057
44	1.17997	0.00527228	1.16964	1.19031	1.13193	0.00968249	1.11296	1.15091
45	1.19078	0.00502358	1.18094	1.20063	1.1483	0.0094977	1.12968	1.16691
46	1.20015	0.00496041	1.19043	1.20987	1.15224	0.00943654	1.13374	1.17074
47	1.20749	0.00511383	1.19747	1.21752	1.1684	0.00958792	1.14961	1.1872
48	1.22212	0.00487967	1.21255	1.23168	1.18252	0.00916457	1.16456	1.20048
49	1.2295	0.00545538	1.21881	1.24019	1.19218	0.00937667	1.1738	1.21056
50	1.2433	0.00531236	1.23288	1.25371	1.19744	0.0092338	1.17934	1.21553
51	1.24787	0.00505868	1.23796	1.25779	1.20934	0.00935981	1.191	1.22769
52	1.25976	0.00544734	1.24908	1.27043	1.21796	0.00925876	1.19981	1.23611
53	1.26824	0.00574244	1.25698	1.27949	1.23675	0.00990051	1.21735	1.25616
54	1.27111	0.0059239	1.2595	1.28272	1.25138	0.00984163	1.23209	1.27067
55	1.28909	0.00576793	1.27778	1.30039	1.26957	0.0103774	1.24923	1.28991
56	1.29923	0.00607792	1.28731	1.31114	1.26922	0.0104939	1.24866	1.28979
57	1.31122	0.0061019	1.29926	1.32318	1.27783	0.0104539	1.25734	1.29832
58	1.32301	0.00587985	1.31149	1.33454	1.28978	0.0102035	1.26979	1.30978
59	1.33737	0.00587453	1.32586	1.34888	1.30135	0.0102972	1.28116	1.32153
60	1.35099	0.00621384	1.33881	1.36317	1.30568	0.0101216	1.28584	1.32552
61	1.35985	0.00638265	1.34734	1.37236	1.32152	0.00996443	1.30199	1.34105
62	1.35685	0.0062656	1.34457	1.36913	1.3321	0.0101405	1.31222	1.35197
63	1.36993	0.00635745	1.35747	1.38239	1.33725	0.0100032	1.31765	1.35686
64	1.38334	0.00636001	1.37087	1.3958	1.35106	0.0100157	1.33143	1.37069
65	1.38509	0.00630451	1.37274	1.39745	1.35687	0.010629	1.33604	1.3777
66	1.39722	0.00622826	1.38501	1.40943	1.36757	0.010511	1.34697	1.38817
67	1.41862	0.00631256	1.40625	1.431	1.36949	0.0106951	1.34853	1.39045
68	1.42764	0.00598696	1.4159	1.43937	1.38012	0.0104413	1.35966	1.40059
69	1.43397	0.00594364	1.42232	1.44562	1.40473	0.010931	1.38331	1.42616
70	1.44087	0.00602728	1.42906	1.45269	1.42031	0.0111659	1.39843	1.4422
71	1.45699	0.00585741	1.44551	1.46847	1.41782	0.0114817	1.39532	1.44033
72	1.46909	0.00636819	1.45661	1.48157	1.42348	0.0108261	1.40226	1.4447
73	1.47622	0.00682457	1.46285	1.4896	1.43805	0.0110612	1.41637	1.45973
74	1.48768	0.00650196	1.47493	1.50042	1.4413	0.0117632	1.41824	1.46435
75	1.48507	0.00602231	1.47327	1.49688	1.45807	0.0120917	1.43437	1.48177
76	1.50138	0.0066207	1.4884	1.51435	1.46923	0.0124297	1.44486	1.49359
77	1.51828	0.00701142	1.50453	1.53202	1.46988	0.01278	1.44483	1.49493
78	1.51418	0.00818815	1.49813	1.53022	1.47601	0.0127513	1.45101	1.501
79	1.52059	0.00687897	1.50711	1.53407	1.4879	0.012464	1.46347	1.51233
80	1.52869	0.00697168	1.51503	1.54236	1.51112	0.012443	1.48673	1.5355
81	1.53714	0.00723737	1.52295	1.55132	1.51815	0.0123785	1.49389	1.54241
82	1.55055	0.0075322	1.53579	1.56531	1.52201	0.0126504	1.49721	1.5468
83	1.54922	0.0071697	1.53517	1.56327	1.53079	0.0119803	1.50731	1.55427
84	1.56429	0.00704899	1.55047	1.5781	1.54093	0.0125466	1.51634	1.56553
85	1.5762	0.00719835	1.5621	1.59031	1.56224	0.0131273	1.53651	1.58797
86	1.58739	0.00708613	1.5735	1.60128	1.5682	0.0136666	1.54142	1.59499
87	1.59457	0.00775595	1.57937	1.60977	1.57535	0.0142814	1.54736	1.60334
88	1.61643	0.00747862	1.60177	1.63109	1.60271	0.0142244	1.57483	1.63059
89	1.63063	0.00719915	1.61652	1.64474	1.63155	0.0129987	1.60607	1.65703
90	1.65587	0.00774856	1.64069	1.67106	1.62901	0.0138012	1.60195	1.65606
91	1.66172	0.0074624	1.64709	1.67635	1.63935	0.0143234	1.61128	1.66742
92	1.67893	0.00713877	1.66494	1.69292	1.6632	0.0145456	1.63469	1.69171
93	1.69781	0.00735447	1.68339	1.71222	1.67533	0.0145327	1.64685	1.70382
94	1.71347	0.00765117	1.69847	1.72846	1.68585	0.0149142	1.65662	1.71508
95	1.73047	0.0078635	1.71505	1.74588	1.6996	0.0155359	1.66915	1.73005
96	1.75214	0.00813569	1.73619	1.76808	1.73653	0.0161456	1.70488	1.76817
97	1.77088	0.00847188	1.75427	1.78748	1.76759	0.0164434	1.73536	1.79982
98	1.78671	0.00855611	1.76994	1.80348	1.7716	0.0156975	1.74083	1.80236
99	1.81081	0.00910383	1.79297	1.82866	1.78098	0.0149403	1.75169	1.81026
100	1.82032	0.00995267	1.80082	1.83983	1.80559	0.0164108	1.77343	1.83776
101	1.81629	0.00930097	1.79806	1.83452	1.80297	0.0157377	1.77212	1.83381
102	1.81501	0.00965935	1.79607	1.83394	1.78306	0.0159442	1.75181	1.81432
103	1.82045	0.0115508	1.79781	1.84309	1.74239	0.0173438	1.7084	1.77639
104	1.78715	0.0109808	1.76563	1.80868	1.7112	0.0168456	1.67818	1.74422
105	1.7329	0.0106895	1.71195	1.75385	1.66182	0.0163798	1.62972	1.69392
106	1.69459	0.0104616	1.67409	1.7151	1.63127	0.015611	1.60068	1.66187
107	1.67311	0.00964032	1.65421	1.692	1.62011	0.0151519	1.59041	1.64981
108	1.65534	0.00911174	1.63748	1.6732	1.61593	0.0146938	1.58713	1.64473
109	1.64842	0.00889396	1.63099	1.66585	1.60275	0.0142906	1.57474	1.63076
110	1.64033	0.00888198	1.62292	1.65774	1.59742	0.0141373	1.56971	1.62513
111	1.64485	0.00869002	1.62782	1.66188	1.60715	0.0134829	1.58073	1.63358
112	1.6477	0.0082373	1.63155	1.66384	1.61217	0.0130996	1.5865	1.63785
113	1.6432	0.00801596	1.62749	1.65891	1.6032	0.0132156	1.5773	1.6291
114	1.64463	0.00792724	1.62909	1.66017	1.61126	0.0136023	1.5846	1.63792
115	1.64069	0.00801412	1.62498	1.65639	1.61191	0.0136576	1.58514	1.63868
116	1.64248	0.00783899	1.62712	1.65785	1.61927	0.0134729	1.59286	1.64568
117	1.64914	0.00789338	1.63367	1.66462	1.61792	0.0132672	1.59192	1.64392
118	1.65675	0.00808872	1.6409	1.67261	1.61263	0.0131894	1.58678	1.63849
119	1.66559	0.0082396	1.64944	1.68174	1.61795	0.01327	1.59194	1.64396
120	1.6617	0.00824169	1.64554	1.67785	1.62051	0.0133023	1.59444	1.64658
