# Supplementary material for: Dietary restriction shapes intergenerational ribosome abundance and early growth of Caenorhabditis elegans offspring
Source: PLoS Biol. 2026 Apr 9;24(4):e3003692. doi: 10.1371/journal.pbio.3003692 (PMC13065021; doi:10.1371/journal.pbio.3003692)
Supplement: S4 Data — (XLSX) [file pbio.3003692.s017.xlsx]

## Sheet: Fig4A_fluorescence_all_points
FieldIndex	Field	Condition	Value	IsInlier
3	FluoPerArea_norm_to_ref_AtEcdysis	control	1.00328	TRUE
3	FluoPerArea_norm_to_ref_AtEcdysis	control	1.00024	TRUE
3	FluoPerArea_norm_to_ref_AtEcdysis	control	1.02222	TRUE
3	FluoPerArea_norm_to_ref_AtEcdysis	control	0.96436	TRUE
3	FluoPerArea_norm_to_ref_AtEcdysis	control	1.13978	TRUE
3	FluoPerArea_norm_to_ref_AtEcdysis	control	1.05182	TRUE
3	FluoPerArea_norm_to_ref_AtEcdysis	control	1.07631	TRUE
3	FluoPerArea_norm_to_ref_AtEcdysis	control	1.07648	TRUE
3	FluoPerArea_norm_to_ref_AtEcdysis	control	1.02344	TRUE
3	FluoPerArea_norm_to_ref_AtEcdysis	control	1.00631	TRUE
3	FluoPerArea_norm_to_ref_AtEcdysis	control	1.02671	TRUE
3	FluoPerArea_norm_to_ref_AtEcdysis	control	0.950219	TRUE
3	FluoPerArea_norm_to_ref_AtEcdysis	control	1.02055	TRUE
3	FluoPerArea_norm_to_ref_AtEcdysis	control	1.12284	TRUE
3	FluoPerArea_norm_to_ref_AtEcdysis	control	0.951271	TRUE
3	FluoPerArea_norm_to_ref_AtEcdysis	control	1.1338	TRUE
3	FluoPerArea_norm_to_ref_AtEcdysis	control	0.93341	TRUE
3	FluoPerArea_norm_to_ref_AtEcdysis	control	1.03618	TRUE
3	FluoPerArea_norm_to_ref_AtEcdysis	control	1.06655	TRUE
3	FluoPerArea_norm_to_ref_AtEcdysis	control	0.925548	TRUE
3	FluoPerArea_norm_to_ref_AtEcdysis	control	1.09105	TRUE
3	FluoPerArea_norm_to_ref_AtEcdysis	control	0.8913	TRUE
3	FluoPerArea_norm_to_ref_AtEcdysis	control	1.07965	TRUE
3	FluoPerArea_norm_to_ref_AtEcdysis	control	0.981425	TRUE
3	FluoPerArea_norm_to_ref_AtEcdysis	control	1.07758	TRUE
3	FluoPerArea_norm_to_ref_AtEcdysis	control	1.00912	TRUE
3	FluoPerArea_norm_to_ref_AtEcdysis	control	1.01361	TRUE
3	FluoPerArea_norm_to_ref_AtEcdysis	control	1.03217	TRUE
3	FluoPerArea_norm_to_ref_AtEcdysis	control	0.959848	TRUE
3	FluoPerArea_norm_to_ref_AtEcdysis	control	0.933683	TRUE
3	FluoPerArea_norm_to_ref_AtEcdysis	control	0.996417	TRUE
3	FluoPerArea_norm_to_ref_AtEcdysis	control	1.04653	TRUE
3	FluoPerArea_norm_to_ref_AtEcdysis	control	1.06907	TRUE
3	FluoPerArea_norm_to_ref_AtEcdysis	control	0.99926	TRUE
3	FluoPerArea_norm_to_ref_AtEcdysis	control	1.01358	TRUE
3	FluoPerArea_norm_to_ref_AtEcdysis	control	1.06147	TRUE
3	FluoPerArea_norm_to_ref_AtEcdysis	control	1.00501	TRUE
3	FluoPerArea_norm_to_ref_AtEcdysis	control	1.1171	TRUE
3	FluoPerArea_norm_to_ref_AtEcdysis	control	1.07823	TRUE
3	FluoPerArea_norm_to_ref_AtEcdysis	control	0.960593	TRUE
3	FluoPerArea_norm_to_ref_AtEcdysis	control	1.00203	TRUE
3	FluoPerArea_norm_to_ref_AtEcdysis	control	0.91915	TRUE
3	FluoPerArea_norm_to_ref_AtEcdysis	control	0.909859	TRUE
3	FluoPerArea_norm_to_ref_AtEcdysis	control	0.90125	TRUE
3	FluoPerArea_norm_to_ref_AtEcdysis	control	0.964006	TRUE
3	FluoPerArea_norm_to_ref_AtEcdysis	control	1.00753	TRUE
3	FluoPerArea_norm_to_ref_AtEcdysis	control	0.947972	TRUE
3	FluoPerArea_norm_to_ref_AtEcdysis	control	1.03088	TRUE
3	FluoPerArea_norm_to_ref_AtEcdysis	control	0.974959	TRUE
3	FluoPerArea_norm_to_ref_AtEcdysis	control	0.982999	TRUE
3	FluoPerArea_norm_to_ref_AtEcdysis	control	1.07152	TRUE
3	FluoPerArea_norm_to_ref_AtEcdysis	control	0.848112	TRUE
3	FluoPerArea_norm_to_ref_AtEcdysis	control	1.03252	TRUE
3	FluoPerArea_norm_to_ref_AtEcdysis	control	0.989353	TRUE
3	FluoPerArea_norm_to_ref_AtEcdysis	control	0.992149	TRUE
3	FluoPerArea_norm_to_ref_AtEcdysis	control	0.922961	TRUE
3	FluoPerArea_norm_to_ref_AtEcdysis	control	0.895116	TRUE
3	FluoPerArea_norm_to_ref_AtEcdysis	control	0.972838	TRUE
3	FluoPerArea_norm_to_ref_AtEcdysis	control	0.921691	TRUE
3	FluoPerArea_norm_to_ref_AtEcdysis	control	0.978429	TRUE
3	FluoPerArea_norm_to_ref_AtEcdysis	control	0.960001	TRUE
3	FluoPerArea_norm_to_ref_AtEcdysis	control	0.987459	TRUE
3	FluoPerArea_norm_to_ref_AtEcdysis	control	0.935657	TRUE
3	FluoPerArea_norm_to_ref_AtEcdysis	control	0.964818	TRUE
3	FluoPerArea_norm_to_ref_AtEcdysis	control	1.03307	TRUE
3	FluoPerArea_norm_to_ref_AtEcdysis	control	0.858439	TRUE
3	FluoPerArea_norm_to_ref_AtEcdysis	control	0.924381	TRUE
3	FluoPerArea_norm_to_ref_AtEcdysis	control	0.917845	TRUE
3	FluoPerArea_norm_to_ref_AtEcdysis	control	0.984829	TRUE
3	FluoPerArea_norm_to_ref_AtEcdysis	control	0.914392	TRUE
3	FluoPerArea_norm_to_ref_AtEcdysis	control	0.994065	TRUE
3	FluoPerArea_norm_to_ref_AtEcdysis	control	0.822916	TRUE
3	FluoPerArea_norm_to_ref_AtEcdysis	control	1.01768	TRUE
3	FluoPerArea_norm_to_ref_AtEcdysis	control	1.05848	TRUE
3	FluoPerArea_norm_to_ref_AtEcdysis	control	1.00686	TRUE
3	FluoPerArea_norm_to_ref_AtEcdysis	control	0.876365	TRUE
3	FluoPerArea_norm_to_ref_AtEcdysis	control	0.932814	TRUE
3	FluoPerArea_norm_to_ref_AtEcdysis	control	1.00469	TRUE
3	FluoPerArea_norm_to_ref_AtEcdysis	control	1.08868	TRUE
3	FluoPerArea_norm_to_ref_AtEcdysis	control	1.14204	TRUE
3	FluoPerArea_norm_to_ref_AtEcdysis	control	1.02033	TRUE
3	FluoPerArea_norm_to_ref_AtEcdysis	control	0.866399	TRUE
3	FluoPerArea_norm_to_ref_AtEcdysis	control	0.910383	TRUE
3	FluoPerArea_norm_to_ref_AtEcdysis	control	0.861895	TRUE
3	FluoPerArea_norm_to_ref_AtEcdysis	control	1.0037	TRUE
3	FluoPerArea_norm_to_ref_AtEcdysis	control	1.08498	TRUE
3	FluoPerArea_norm_to_ref_AtEcdysis	control	1.07661	TRUE
3	FluoPerArea_norm_to_ref_AtEcdysis	control	1.04558	TRUE
3	FluoPerArea_norm_to_ref_AtEcdysis	control	1.07676	TRUE
3	FluoPerArea_norm_to_ref_AtEcdysis	control	1.00516	TRUE
3	FluoPerArea_norm_to_ref_AtEcdysis	control	0.925773	TRUE
3	FluoPerArea_norm_to_ref_AtEcdysis	control	1.07926	TRUE
3	FluoPerArea_norm_to_ref_AtEcdysis	control	0.893437	TRUE
3	FluoPerArea_norm_to_ref_AtEcdysis	control	1.12908	TRUE
3	FluoPerArea_norm_to_ref_AtEcdysis	control	1.03937	TRUE
3	FluoPerArea_norm_to_ref_AtEcdysis	control	0.905023	TRUE
3	FluoPerArea_norm_to_ref_AtEcdysis	control	1.03564	TRUE
3	FluoPerArea_norm_to_ref_AtEcdysis	control	1.11307	TRUE
3	FluoPerArea_norm_to_ref_AtEcdysis	control	1.03432	TRUE
3	FluoPerArea_norm_to_ref_AtEcdysis	control	0.933239	TRUE
3	FluoPerArea_norm_to_ref_AtEcdysis	control	0.907461	TRUE
3	FluoPerArea_norm_to_ref_AtEcdysis	control	0.919392	TRUE
3	FluoPerArea_norm_to_ref_AtEcdysis	control	1.01228	TRUE
3	FluoPerArea_norm_to_ref_AtEcdysis	control	0.92099	TRUE
3	FluoPerArea_norm_to_ref_AtEcdysis	control	0.94708	TRUE
3	FluoPerArea_norm_to_ref_AtEcdysis	control	0.993734	TRUE
3	FluoPerArea_norm_to_ref_AtEcdysis	control	0.88485	TRUE
3	FluoPerArea_norm_to_ref_AtEcdysis	control	0.928096	TRUE
3	FluoPerArea_norm_to_ref_AtEcdysis	control	0.999756	TRUE
3	FluoPerArea_norm_to_ref_AtEcdysis	control	0.94419	TRUE
3	FluoPerArea_norm_to_ref_AtEcdysis	control	0.853184	TRUE
3	FluoPerArea_norm_to_ref_AtEcdysis	control	0.988892	TRUE
3	FluoPerArea_norm_to_ref_AtEcdysis	control	1.09156	TRUE
3	FluoPerArea_norm_to_ref_AtEcdysis	control	0.963526	TRUE
3	FluoPerArea_norm_to_ref_AtEcdysis	control	0.838365	TRUE
3	FluoPerArea_norm_to_ref_AtEcdysis	control	0.879948	TRUE
3	FluoPerArea_norm_to_ref_AtEcdysis	control	1.01508	TRUE
3	FluoPerArea_norm_to_ref_AtEcdysis	control	1.03671	TRUE
3	FluoPerArea_norm_to_ref_AtEcdysis	control	1.12863	TRUE
3	FluoPerArea_norm_to_ref_AtEcdysis	control	0.974024	TRUE
3	FluoPerArea_norm_to_ref_AtEcdysis	control	1.09482	TRUE
3	FluoPerArea_norm_to_ref_AtEcdysis	control	0.986973	TRUE
3	FluoPerArea_norm_to_ref_AtEcdysis	control	1.00505	TRUE
3	FluoPerArea_norm_to_ref_AtEcdysis	control	1.01204	TRUE
3	FluoPerArea_norm_to_ref_AtEcdysis	control	1.02011	TRUE
3	FluoPerArea_norm_to_ref_AtEcdysis	control	0.95788	TRUE
3	FluoPerArea_norm_to_ref_AtEcdysis	control	0.957942	TRUE
3	FluoPerArea_norm_to_ref_AtEcdysis	control	0.933954	TRUE
3	FluoPerArea_norm_to_ref_AtEcdysis	control	0.846982	TRUE
3	FluoPerArea_norm_to_ref_AtEcdysis	control	0.902325	TRUE
3	FluoPerArea_norm_to_ref_AtEcdysis	control	1.07765	TRUE
3	FluoPerArea_norm_to_ref_AtEcdysis	control	1.00739	TRUE
3	FluoPerArea_norm_to_ref_AtEcdysis	control	1.09152	TRUE
3	FluoPerArea_norm_to_ref_AtEcdysis	control	0.946416	TRUE
3	FluoPerArea_norm_to_ref_AtEcdysis	control	0.959736	TRUE
3	FluoPerArea_norm_to_ref_AtEcdysis	control	1.01665	TRUE
3	FluoPerArea_norm_to_ref_AtEcdysis	control	1.03548	TRUE
3	FluoPerArea_norm_to_ref_AtEcdysis	control	1.04598	TRUE
3	FluoPerArea_norm_to_ref_AtEcdysis	control	1.0563	TRUE
3	FluoPerArea_norm_to_ref_AtEcdysis	control	1.01726	TRUE
3	FluoPerArea_norm_to_ref_AtEcdysis	control	0.965207	TRUE
3	FluoPerArea_norm_to_ref_AtEcdysis	control	0.880222	TRUE
3	FluoPerArea_norm_to_ref_AtEcdysis	control	0.995748	TRUE
3	FluoPerArea_norm_to_ref_AtEcdysis	control	0.987618	TRUE
3	FluoPerArea_norm_to_ref_AtEcdysis	control	1.01389	TRUE
3	FluoPerArea_norm_to_ref_AtEcdysis	control	0.915477	TRUE
3	FluoPerArea_norm_to_ref_AtEcdysis	control	1.0344	TRUE
3	FluoPerArea_norm_to_ref_AtEcdysis	control	1.04697	TRUE
3	FluoPerArea_norm_to_ref_AtEcdysis	control	1.01478	TRUE
3	FluoPerArea_norm_to_ref_AtEcdysis	control	1.10446	TRUE
3	FluoPerArea_norm_to_ref_AtEcdysis	IAA	0.673636	TRUE
3	FluoPerArea_norm_to_ref_AtEcdysis	IAA	0.808565	TRUE
3	FluoPerArea_norm_to_ref_AtEcdysis	IAA	0.89535	TRUE
3	FluoPerArea_norm_to_ref_AtEcdysis	IAA	0.781742	TRUE
3	FluoPerArea_norm_to_ref_AtEcdysis	IAA	1.03734	TRUE
3	FluoPerArea_norm_to_ref_AtEcdysis	IAA	0.791467	TRUE
3	FluoPerArea_norm_to_ref_AtEcdysis	IAA	0.808026	TRUE
3	FluoPerArea_norm_to_ref_AtEcdysis	IAA	0.826197	TRUE
3	FluoPerArea_norm_to_ref_AtEcdysis	IAA	0.725406	TRUE
3	FluoPerArea_norm_to_ref_AtEcdysis	IAA	0.734785	TRUE
3	FluoPerArea_norm_to_ref_AtEcdysis	IAA	0.800752	TRUE
3	FluoPerArea_norm_to_ref_AtEcdysis	IAA	0.892908	TRUE
3	FluoPerArea_norm_to_ref_AtEcdysis	IAA	0.887541	TRUE
3	FluoPerArea_norm_to_ref_AtEcdysis	IAA	0.79232	TRUE
3	FluoPerArea_norm_to_ref_AtEcdysis	IAA	0.876872	TRUE
3	FluoPerArea_norm_to_ref_AtEcdysis	IAA	0.790402	TRUE
3	FluoPerArea_norm_to_ref_AtEcdysis	IAA	0.766193	TRUE
3	FluoPerArea_norm_to_ref_AtEcdysis	IAA	0.760037	TRUE
3	FluoPerArea_norm_to_ref_AtEcdysis	IAA	0.790553	TRUE
3	FluoPerArea_norm_to_ref_AtEcdysis	IAA	0.919787	TRUE
3	FluoPerArea_norm_to_ref_AtEcdysis	IAA	0.998195	TRUE
3	FluoPerArea_norm_to_ref_AtEcdysis	IAA	0.76679	TRUE
3	FluoPerArea_norm_to_ref_AtEcdysis	IAA	0.818716	TRUE
3	FluoPerArea_norm_to_ref_AtEcdysis	IAA	0.819115	TRUE
3	FluoPerArea_norm_to_ref_AtEcdysis	IAA	0.798644	TRUE
3	FluoPerArea_norm_to_ref_AtEcdysis	IAA	0.796545	TRUE
3	FluoPerArea_norm_to_ref_AtEcdysis	IAA	0.783862	TRUE
3	FluoPerArea_norm_to_ref_AtEcdysis	IAA	0.86443	TRUE
3	FluoPerArea_norm_to_ref_AtEcdysis	IAA	0.757441	TRUE
3	FluoPerArea_norm_to_ref_AtEcdysis	IAA	0.855717	TRUE
3	FluoPerArea_norm_to_ref_AtEcdysis	IAA	0.75924	TRUE
3	FluoPerArea_norm_to_ref_AtEcdysis	IAA	0.779683	TRUE
3	FluoPerArea_norm_to_ref_AtEcdysis	IAA	0.772261	TRUE
3	FluoPerArea_norm_to_ref_AtEcdysis	IAA	0.793027	TRUE
3	FluoPerArea_norm_to_ref_AtEcdysis	IAA	0.893275	TRUE
3	FluoPerArea_norm_to_ref_AtEcdysis	IAA	0.871272	TRUE
3	FluoPerArea_norm_to_ref_AtEcdysis	IAA	0.78891	TRUE
3	FluoPerArea_norm_to_ref_AtEcdysis	IAA	0.85627	TRUE
3	FluoPerArea_norm_to_ref_AtEcdysis	IAA	0.6964	TRUE
3	FluoPerArea_norm_to_ref_AtEcdysis	IAA	0.851786	TRUE
3	FluoPerArea_norm_to_ref_AtEcdysis	IAA	0.864506	TRUE
3	FluoPerArea_norm_to_ref_AtEcdysis	IAA	0.732057	TRUE
3	FluoPerArea_norm_to_ref_AtEcdysis	IAA	0.870736	TRUE
3	FluoPerArea_norm_to_ref_AtEcdysis	IAA	0.733871	TRUE
3	FluoPerArea_norm_to_ref_AtEcdysis	IAA	0.753355	TRUE
3	FluoPerArea_norm_to_ref_AtEcdysis	IAA	0.835405	TRUE
3	FluoPerArea_norm_to_ref_AtEcdysis	IAA	0.799379	TRUE
3	FluoPerArea_norm_to_ref_AtEcdysis	IAA	0.831996	TRUE
3	FluoPerArea_norm_to_ref_AtEcdysis	IAA	0.768825	TRUE
3	FluoPerArea_norm_to_ref_AtEcdysis	IAA	0.853393	TRUE
3	FluoPerArea_norm_to_ref_AtEcdysis	IAA	0.814189	TRUE
3	FluoPerArea_norm_to_ref_AtEcdysis	IAA	0.83651	TRUE
3	FluoPerArea_norm_to_ref_AtEcdysis	IAA	0.879129	TRUE
3	FluoPerArea_norm_to_ref_AtEcdysis	IAA	0.847521	TRUE
3	FluoPerArea_norm_to_ref_AtEcdysis	IAA	0.803188	TRUE
3	FluoPerArea_norm_to_ref_AtEcdysis	IAA	0.835616	TRUE
3	FluoPerArea_norm_to_ref_AtEcdysis	IAA	0.836618	TRUE
3	FluoPerArea_norm_to_ref_AtEcdysis	IAA	0.741774	TRUE
3	FluoPerArea_norm_to_ref_AtEcdysis	IAA	0.847253	TRUE
3	FluoPerArea_norm_to_ref_AtEcdysis	IAA	0.800492	TRUE
3	FluoPerArea_norm_to_ref_AtEcdysis	IAA	0.864635	TRUE
3	FluoPerArea_norm_to_ref_AtEcdysis	IAA	1.01516	TRUE
3	FluoPerArea_norm_to_ref_AtEcdysis	IAA	0.843339	TRUE
3	FluoPerArea_norm_to_ref_AtEcdysis	IAA	0.969571	TRUE
3	FluoPerArea_norm_to_ref_AtEcdysis	IAA	0.912767	TRUE
3	FluoPerArea_norm_to_ref_AtEcdysis	IAA	0.938958	TRUE
3	FluoPerArea_norm_to_ref_AtEcdysis	IAA	0.948037	TRUE
3	FluoPerArea_norm_to_ref_AtEcdysis	IAA	0.960465	TRUE
3	FluoPerArea_norm_to_ref_AtEcdysis	IAA	0.903119	TRUE
3	FluoPerArea_norm_to_ref_AtEcdysis	IAA	0.937634	TRUE
3	FluoPerArea_norm_to_ref_AtEcdysis	IAA	0.875697	TRUE
3	FluoPerArea_norm_to_ref_AtEcdysis	IAA	0.912768	TRUE
3	FluoPerArea_norm_to_ref_AtEcdysis	IAA	0.885927	TRUE
3	FluoPerArea_norm_to_ref_AtEcdysis	IAA	0.945558	TRUE
3	FluoPerArea_norm_to_ref_AtEcdysis	IAA	0.906391	TRUE
3	FluoPerArea_norm_to_ref_AtEcdysis	IAA	0.947105	TRUE
3	FluoPerArea_norm_to_ref_AtEcdysis	IAA	0.86129	TRUE
3	FluoPerArea_norm_to_ref_AtEcdysis	IAA	0.807868	TRUE
3	FluoPerArea_norm_to_ref_AtEcdysis	IAA	0.958493	TRUE
3	FluoPerArea_norm_to_ref_AtEcdysis	IAA	0.974943	TRUE
3	FluoPerArea_norm_to_ref_AtEcdysis	IAA	0.937911	TRUE
3	FluoPerArea_norm_to_ref_AtEcdysis	IAA	0.962696	TRUE
3	FluoPerArea_norm_to_ref_AtEcdysis	IAA	0.927628	TRUE
3	FluoPerArea_norm_to_ref_AtEcdysis	IAA	0.947205	TRUE
3	FluoPerArea_norm_to_ref_AtEcdysis	IAA	0.851411	TRUE
3	FluoPerArea_norm_to_ref_AtEcdysis	IAA	1.02593	TRUE
3	FluoPerArea_norm_to_ref_AtEcdysis	IAA	0.929591	TRUE
3	FluoPerArea_norm_to_ref_AtEcdysis	IAA	0.910937	TRUE
3	FluoPerArea_norm_to_ref_AtEcdysis	IAA	0.848877	TRUE
3	FluoPerArea_norm_to_ref_AtEcdysis	IAA	0.885669	TRUE
3	FluoPerArea_norm_to_ref_AtEcdysis	IAA	0.825354	TRUE
3	FluoPerArea_norm_to_ref_AtEcdysis	IAA	0.931643	TRUE
3	FluoPerArea_norm_to_ref_AtEcdysis	IAA	0.912741	TRUE
3	FluoPerArea_norm_to_ref_AtEcdysis	IAA	0.824471	TRUE
3	FluoPerArea_norm_to_ref_AtEcdysis	IAA	0.852946	TRUE
3	FluoPerArea_norm_to_ref_AtEcdysis	IAA	0.91218	TRUE
3	FluoPerArea_norm_to_ref_AtEcdysis	IAA	0.854136	TRUE
3	FluoPerArea_norm_to_ref_AtEcdysis	IAA	0.915977	TRUE
3	FluoPerArea_norm_to_ref_AtEcdysis	IAA	0.92721	TRUE
3	FluoPerArea_norm_to_ref_AtEcdysis	IAA	0.891413	TRUE
3	FluoPerArea_norm_to_ref_AtEcdysis	IAA	0.793378	TRUE
3	FluoPerArea_norm_to_ref_AtEcdysis	IAA	0.880436	TRUE
3	FluoPerArea_norm_to_ref_AtEcdysis	IAA	0.838299	TRUE
3	FluoPerArea_norm_to_ref_AtEcdysis	IAA	1.0757	FALSE
3	FluoPerArea_norm_to_ref_AtEcdysis	IAA	0.912682	TRUE
3	FluoPerArea_norm_to_ref_AtEcdysis	IAA	1.03726	TRUE
3	FluoPerArea_norm_to_ref_AtEcdysis	IAA	0.846769	TRUE
3	FluoPerArea_norm_to_ref_AtEcdysis	IAA	0.866125	TRUE
3	FluoPerArea_norm_to_ref_AtEcdysis	IAA	0.813776	TRUE
3	FluoPerArea_norm_to_ref_AtEcdysis	IAA	0.864244	TRUE
3	FluoPerArea_norm_to_ref_AtEcdysis	IAA	0.876042	TRUE
3	FluoPerArea_norm_to_ref_AtEcdysis	IAA	0.970837	TRUE
3	FluoPerArea_norm_to_ref_AtEcdysis	IAA	0.948962	TRUE
3	FluoPerArea_norm_to_ref_AtEcdysis	IAA	0.963469	TRUE
3	FluoPerArea_norm_to_ref_AtEcdysis	IAA	0.915854	TRUE
3	FluoPerArea_norm_to_ref_AtEcdysis	IAA	0.850589	TRUE
3	FluoPerArea_norm_to_ref_AtEcdysis	IAA	0.889559	TRUE
3	FluoPerArea_norm_to_ref_AtEcdysis	IAA	0.76141	TRUE
3	FluoPerArea_norm_to_ref_AtEcdysis	IAA	0.968749	TRUE
3	FluoPerArea_norm_to_ref_AtEcdysis	IAA	0.827501	TRUE
3	FluoPerArea_norm_to_ref_AtEcdysis	IAA	0.859346	TRUE
3	FluoPerArea_norm_to_ref_AtEcdysis	IAA	0.778003	TRUE
3	FluoPerArea_norm_to_ref_AtEcdysis	IAA	0.938155	TRUE
3	FluoPerArea_norm_to_ref_AtEcdysis	IAA	0.984085	TRUE
3	FluoPerArea_norm_to_ref_AtEcdysis	IAA	0.926977	TRUE
3	FluoPerArea_norm_to_ref_AtEcdysis	IAA	0.903279	TRUE
3	FluoPerArea_norm_to_ref_AtEcdysis	IAA	0.893416	TRUE
3	FluoPerArea_norm_to_ref_AtEcdysis	IAA	0.826568	TRUE
3	FluoPerArea_norm_to_ref_AtEcdysis	IAA	0.865114	TRUE
3	FluoPerArea_norm_to_ref_AtEcdysis	IAA	0.87037	TRUE
3	FluoPerArea_norm_to_ref_AtEcdysis	IAA	0.767182	TRUE
3	FluoPerArea_norm_to_ref_AtEcdysis	IAA	0.886605	TRUE
3	FluoPerArea_norm_to_ref_AtEcdysis	IAA	0.946567	TRUE
3	FluoPerArea_norm_to_ref_AtEcdysis	IAA	0.886444	TRUE
3	FluoPerArea_norm_to_ref_AtEcdysis	IAA	0.794355	TRUE
3	FluoPerArea_norm_to_ref_AtEcdysis	IAA	0.870964	TRUE
3	FluoPerArea_norm_to_ref_AtEcdysis	IAA	0.916421	TRUE
3	FluoPerArea_norm_to_ref_AtEcdysis	IAA	0.890526	TRUE
3	FluoPerArea_norm_to_ref_AtEcdysis	IAA	0.875902	TRUE
3	FluoPerArea_norm_to_ref_AtEcdysis	IAA	0.894272	TRUE
3	FluoPerArea_norm_to_ref_AtEcdysis	IAA	0.818712	TRUE
3	FluoPerArea_norm_to_ref_AtEcdysis	IAA	0.978316	TRUE
3	FluoPerArea_norm_to_ref_AtEcdysis	IAA	0.866328	TRUE
3	FluoPerArea_norm_to_ref_AtEcdysis	IAA	0.866022	TRUE
3	FluoPerArea_norm_to_ref_AtEcdysis	IAA	1.00705	TRUE
3	FluoPerArea_norm_to_ref_AtEcdysis	IAA	0.822433	TRUE
3	FluoPerArea_norm_to_ref_AtEcdysis	IAA	0.784396	TRUE
3	FluoPerArea_norm_to_ref_AtEcdysis	IAA	0.833497	TRUE
3	FluoPerArea_norm_to_ref_AtEcdysis	IAA	0.760003	TRUE
3	FluoPerArea_norm_to_ref_AtEcdysis	IAA	0.836693	TRUE
3	FluoPerArea_norm_to_ref_AtEcdysis	IAA	0.842593	TRUE
3	FluoPerArea_norm_to_ref_AtEcdysis	IAA	0.921471	TRUE
3	FluoPerArea_norm_to_ref_AtEcdysis	IAA	0.902112	TRUE
3	FluoPerArea_norm_to_ref_AtEcdysis	IAA	0.865414	TRUE
3	FluoPerArea_norm_to_ref_AtEcdysis	IAA	0.864409	TRUE
3	FluoPerArea_norm_to_ref_AtEcdysis	IAA	0.79338	TRUE
3	FluoPerArea_norm_to_ref_AtEcdysis	IAA	0.759357	TRUE
3	FluoPerArea_norm_to_ref_AtEcdysis	IAA	0.826892	TRUE
3	FluoPerArea_norm_to_ref_AtEcdysis	IAA	0.718063	TRUE
3	FluoPerArea_norm_to_ref_AtEcdysis	IAA	0.776303	TRUE
3	FluoPerArea_norm_to_ref_AtEcdysis	IAA	0.920411	TRUE
3	FluoPerArea_norm_to_ref_AtEcdysis	IAA	0.773871	TRUE
3	FluoPerArea_norm_to_ref_AtEcdysis	IAA	0.809523	TRUE
3	FluoPerArea_norm_to_ref_AtEcdysis	IAA	0.72897	TRUE
3	FluoPerArea_norm_to_ref_AtEcdysis	IAA	0.838173	TRUE
3	FluoPerArea_norm_to_ref_AtEcdysis	IAA	0.90962	TRUE
3	FluoPerArea_norm_to_ref_AtEcdysis	IAA	0.742979	TRUE
3	FluoPerArea_norm_to_ref_AtEcdysis	IAA	0.95557	TRUE
3	FluoPerArea_norm_to_ref_AtEcdysis	IAA	0.910935	TRUE
3	FluoPerArea_norm_to_ref_AtEcdysis	IAA	0.782458	TRUE
3	FluoPerArea_norm_to_ref_AtEcdysis	IAA	0.830237	TRUE
3	FluoPerArea_norm_to_ref_AtEcdysis	IAA	0.877016	TRUE
3	FluoPerArea_norm_to_ref_AtEcdysis	IAA	0.876671	TRUE
3	FluoPerArea_norm_to_ref_AtEcdysis	IAA	0.926415	TRUE
3	FluoPerArea_norm_to_ref_AtEcdysis	IAA	0.991386	TRUE
3	FluoPerArea_norm_to_ref_AtEcdysis	IAA	0.968852	TRUE
3	FluoPerArea_norm_to_ref_AtEcdysis	IAA	1.00172	TRUE
3	FluoPerArea_norm_to_ref_AtEcdysis	IAA	0.955001	TRUE
3	FluoPerArea_norm_to_ref_AtEcdysis	IAA	0.926678	TRUE
3	FluoPerArea_norm_to_ref_AtEcdysis	IAA	1.02406	TRUE
3	FluoPerArea_norm_to_ref_AtEcdysis	IAA	0.958891	TRUE
3	FluoPerArea_norm_to_ref_AtEcdysis	IAA	0.939272	TRUE
3	FluoPerArea_norm_to_ref_AtEcdysis	IAA	0.93104	TRUE
3	FluoPerArea_norm_to_ref_AtEcdysis	IAA	0.996986	TRUE
3	FluoPerArea_norm_to_ref_AtEcdysis	IAA	0.880741	TRUE
3	FluoPerArea_norm_to_ref_AtEcdysis	IAA	0.899846	TRUE
3	FluoPerArea_norm_to_ref_AtEcdysis	IAA	0.823581	TRUE
3	FluoPerArea_norm_to_ref_AtEcdysis	IAA	1.02333	TRUE
3	FluoPerArea_norm_to_ref_AtEcdysis	IAA	0.826831	TRUE
3	FluoPerArea_norm_to_ref_AtEcdysis	IAA	0.879874	TRUE
3	FluoPerArea_norm_to_ref_AtEcdysis	IAA	0.878981	TRUE
3	FluoPerArea_norm_to_ref_AtEcdysis	IAA	0.844283	TRUE
3	FluoPerArea_norm_to_ref_AtEcdysis	IAA	0.854727	TRUE
3	FluoPerArea_norm_to_ref_AtEcdysis	IAA	1.0127	TRUE
3	FluoPerArea_norm_to_ref_AtEcdysis	IAA	0.834864	TRUE
3	FluoPerArea_norm_to_ref_AtEcdysis	IAA	0.971259	TRUE
3	FluoPerArea_norm_to_ref_AtEcdysis	IAA	0.961504	TRUE
3	FluoPerArea_norm_to_ref_AtEcdysis	IAA	0.880029	TRUE
3	FluoPerArea_norm_to_ref_AtEcdysis	IAA	1.04289	TRUE
3	FluoPerArea_norm_to_ref_AtEcdysis	IAA	0.898881	TRUE
3	FluoPerArea_norm_to_ref_AtEcdysis	IAA	0.957441	TRUE
3	FluoPerArea_norm_to_ref_AtEcdysis	IAA	0.913657	TRUE
3	FluoPerArea_norm_to_ref_AtEcdysis	IAA	0.820265	TRUE
3	FluoPerArea_norm_to_ref_AtEcdysis	IAA	0.789749	TRUE
3	FluoPerArea_norm_to_ref_AtEcdysis	IAA	0.994022	TRUE
3	FluoPerArea_norm_to_ref_AtEcdysis	IAA	0.909821	TRUE
3	FluoPerArea_norm_to_ref_AtEcdysis	IAA	0.87941	TRUE
3	FluoPerArea_norm_to_ref_AtEcdysis	IAA	0.839432	TRUE
3	FluoPerArea_norm_to_ref_AtEcdysis	IAA	0.835263	TRUE
3	FluoPerArea_norm_to_ref_AtEcdysis	IAA	0.877226	TRUE
3	FluoPerArea_norm_to_ref_AtEcdysis	IAA	1.02106	TRUE
3	FluoPerArea_norm_to_ref_AtEcdysis	IAA	0.856134	TRUE
3	FluoPerArea_norm_to_ref_AtEcdysis	IAA	0.899909	TRUE
3	FluoPerArea_norm_to_ref_AtEcdysis	IAA	0.825376	TRUE
3	FluoPerArea_norm_to_ref_AtEcdysis	IAA	0.817067	TRUE
3	FluoPerArea_norm_to_ref_AtEcdysis	IAA	0.897135	TRUE
3	FluoPerArea_norm_to_ref_AtEcdysis	IAA	0.861422	TRUE
3	FluoPerArea_norm_to_ref_AtEcdysis	IAA	0.904046	TRUE

## Sheet: Fig4A_larval_stage_duration_all
FieldIndex	Stage	Field	Condition	Value	IsInlier
2	1	ldH	control	14.6667	TRUE
2	1	ldH	control	14.5	TRUE
2	1	ldH	control	14	TRUE
2	1	ldH	control	16	TRUE
2	1	ldH	control	15.1667	TRUE
2	1	ldH	control	14.1667	TRUE
2	1	ldH	control	13.6667	TRUE
2	1	ldH	control	13	TRUE
2	1	ldH	control	13.8333	TRUE
2	1	ldH	control	14.6667	TRUE
2	1	ldH	control	14	TRUE
2	1	ldH	control	14.1667	TRUE
2	1	ldH	control	14	TRUE
2	1	ldH	control	14.6667	TRUE
2	1	ldH	control	12.1667	FALSE
2	1	ldH	control	13.5	TRUE
2	1	ldH	control	12.1667	FALSE
2	1	ldH	control	14.1667	TRUE
2	1	ldH	control	15	TRUE
2	1	ldH	control	14.6667	TRUE
2	1	ldH	control	14.3333	TRUE
2	1	ldH	control	14.6667	TRUE
2	1	ldH	control	15	TRUE
2	1	ldH	control	15.3333	TRUE
2	1	ldH	control	15.1667	TRUE
2	1	ldH	control	13.8333	TRUE
2	1	ldH	control	13.8333	TRUE
2	1	ldH	control	13.3333	TRUE
2	1	ldH	control	12.5	TRUE
2	1	ldH	control	16.5	TRUE
2	1	ldH	control	15.6667	TRUE
2	1	ldH	control	13.8333	TRUE
2	1	ldH	control	14.1667	TRUE
2	1	ldH	control	14.5	TRUE
2	1	ldH	control	15	TRUE
2	1	ldH	control	16.5	TRUE
2	1	ldH	control	16	TRUE
2	1	ldH	control	15.1667	TRUE
2	1	ldH	control	15	TRUE
2	1	ldH	control	14.8333	TRUE
2	1	ldH	control	15.1667	TRUE
2	1	ldH	control	11.8333	FALSE
2	1	ldH	control	11.8333	FALSE
2	1	ldH	control	14.5	TRUE
2	1	ldH	control	14.3333	TRUE
2	1	ldH	control	15.3333	TRUE
2	1	ldH	control	15.5	TRUE
2	1	ldH	control	15	TRUE
2	1	ldH	control	16	TRUE
2	1	ldH	control	14.5	TRUE
2	1	ldH	control	13.1667	TRUE
2	1	ldH	control	15.5	TRUE
2	1	ldH	control	15.1667	TRUE
2	1	ldH	control	15.6667	TRUE
2	1	ldH	control	14.5	TRUE
2	1	ldH	control	14.1667	TRUE
2	1	ldH	control	15.5	TRUE
2	1	ldH	control	14	TRUE
2	1	ldH	control	13.6667	TRUE
2	1	ldH	control	13.6667	TRUE
2	1	ldH	control	14.6667	TRUE
2	1	ldH	control	15.5	TRUE
2	1	ldH	control	14.5	TRUE
2	1	ldH	control	15.1667	TRUE
2	1	ldH	control	14	TRUE
2	1	ldH	control	14.8333	TRUE
2	1	ldH	control	15.3333	TRUE
2	1	ldH	control	14.3333	TRUE
2	1	ldH	control	15.1667	TRUE
2	1	ldH	control	15	TRUE
2	1	ldH	control	15.5	TRUE
2	1	ldH	control	14.3333	TRUE
2	1	ldH	control	16	TRUE
2	1	ldH	control	14.8333	TRUE
2	1	ldH	control	14.1667	TRUE
2	1	ldH	control	13.6667	TRUE
2	1	ldH	control	14.3333	TRUE
2	1	ldH	control	17.1667	FALSE
2	1	ldH	control	14.6667	TRUE
2	1	ldH	control	14.5	TRUE
2	1	ldH	control	14.6667	TRUE
2	1	ldH	control	14.5	TRUE
2	1	ldH	control	16.3333	TRUE
2	1	ldH	control	14.6667	TRUE
2	1	ldH	control	15.1667	TRUE
2	1	ldH	control	14.5	TRUE
2	1	ldH	control	14.5	TRUE
2	1	ldH	control	14.8333	TRUE
2	1	ldH	control	11.6667	FALSE
2	1	ldH	control	14.6667	TRUE
2	1	ldH	control	14.3333	TRUE
2	1	ldH	control	14.5	TRUE
2	1	ldH	control	14.1667	TRUE
2	1	ldH	control	16.1667	TRUE
2	1	ldH	control	15	TRUE
2	1	ldH	control	14.3333	TRUE
2	1	ldH	control	13.1667	TRUE
2	1	ldH	control	14.6667	TRUE
2	1	ldH	control	13.8333	TRUE
2	1	ldH	control	13.6667	TRUE
2	1	ldH	control	12.8333	TRUE
2	1	ldH	control	14.5	TRUE
2	1	ldH	control	13	TRUE
2	1	ldH	control	14.1667	TRUE
2	1	ldH	control	14.6667	TRUE
2	1	ldH	control	14.6667	TRUE
2	1	ldH	control	13.8333	TRUE
2	1	ldH	control	13.5	TRUE
2	1	ldH	control	14.6667	TRUE
2	1	ldH	control	14	TRUE
2	1	ldH	control	15	TRUE
2	1	ldH	control	15	TRUE
2	1	ldH	control	14.5	TRUE
2	1	ldH	control	11.8333	FALSE
2	1	ldH	control	12	FALSE
2	1	ldH	control	14.1667	TRUE
2	1	ldH	control	13.3333	TRUE
2	1	ldH	control	14.3333	TRUE
2	1	ldH	control	14	TRUE
2	1	ldH	control	16.1667	TRUE
2	1	ldH	control	15.1667	TRUE
2	1	ldH	control	14	TRUE
2	1	ldH	control	14.3333	TRUE
2	1	ldH	control	13.8333	TRUE
2	1	ldH	control	14.1667	TRUE
2	1	ldH	control	15	TRUE
2	1	ldH	control	14.3333	TRUE
2	1	ldH	control	14	TRUE
2	1	ldH	control	13.1667	TRUE
2	1	ldH	control	13.1667	TRUE
2	1	ldH	control	15.5	TRUE
2	1	ldH	control	16.1667	TRUE
2	1	ldH	control	13.8333	TRUE
2	1	ldH	control	14.3333	TRUE
2	1	ldH	control	13.8333	TRUE
2	1	ldH	control	14.6667	TRUE
2	1	ldH	control	13.6667	TRUE
2	1	ldH	control	14.3333	TRUE
2	1	ldH	control	13	TRUE
2	1	ldH	control	14.5	TRUE
2	1	ldH	control	14.3333	TRUE
2	1	ldH	control	15.3333	TRUE
2	1	ldH	control	15.1667	TRUE
2	1	ldH	control	15	TRUE
2	1	ldH	control	15.5	TRUE
2	1	ldH	control	14	TRUE
2	1	ldH	control	12.3333	FALSE
2	1	ldH	control	15.3333	TRUE
2	1	ldH	control	14.8333	TRUE
2	1	ldH	control	14.5	TRUE
2	1	ldH	control	14	TRUE
2	1	ldH	IAA	17.5	TRUE
2	1	ldH	IAA	16.5	TRUE
2	1	ldH	IAA	16.1667	TRUE
2	1	ldH	IAA	17.3333	TRUE
2	1	ldH	IAA	18	TRUE
2	1	ldH	IAA	16.6667	TRUE
2	1	ldH	IAA	17	TRUE
2	1	ldH	IAA	16.8333	TRUE
2	1	ldH	IAA	16.5	TRUE
2	1	ldH	IAA	17.3333	TRUE
2	1	ldH	IAA	16.5	TRUE
2	1	ldH	IAA	16.5	TRUE
2	1	ldH	IAA	16	TRUE
2	1	ldH	IAA	15.5	TRUE
2	1	ldH	IAA	16.5	TRUE
2	1	ldH	IAA	17.1667	TRUE
2	1	ldH	IAA	16.1667	TRUE
2	1	ldH	IAA	17.5	TRUE
2	1	ldH	IAA	17	TRUE
2	1	ldH	IAA	16.3333	TRUE
2	1	ldH	IAA	16.1667	TRUE
2	1	ldH	IAA	17.5	TRUE
2	1	ldH	IAA	17.1667	TRUE
2	1	ldH	IAA	17.8333	TRUE
2	1	ldH	IAA	17.5	TRUE
2	1	ldH	IAA	16.5	TRUE
2	1	ldH	IAA	17.5	TRUE
2	1	ldH	IAA	16.5	TRUE
2	1	ldH	IAA	17	TRUE
2	1	ldH	IAA	17.3333	TRUE
2	1	ldH	IAA	16	TRUE
2	1	ldH	IAA	16.3333	TRUE
2	1	ldH	IAA	17	TRUE
2	1	ldH	IAA	17.6667	TRUE
2	1	ldH	IAA	16.8333	TRUE
2	1	ldH	IAA	16.3333	TRUE
2	1	ldH	IAA	16.8333	TRUE
2	1	ldH	IAA	15.8333	TRUE
2	1	ldH	IAA	17	TRUE
2	1	ldH	IAA	17.3333	TRUE
2	1	ldH	IAA	16.8333	TRUE
2	1	ldH	IAA	17	TRUE
2	1	ldH	IAA	16.6667	TRUE
2	1	ldH	IAA	16.5	TRUE
2	1	ldH	IAA	16.5	TRUE
2	1	ldH	IAA	16.1667	TRUE
2	1	ldH	IAA	15.3333	TRUE
2	1	ldH	IAA	16.3333	TRUE
2	1	ldH	IAA	16.6667	TRUE
2	1	ldH	IAA	16	TRUE
2	1	ldH	IAA	17.5	TRUE
2	1	ldH	IAA	17.1667	TRUE
2	1	ldH	IAA	16.3333	TRUE
2	1	ldH	IAA	15.8333	TRUE
2	1	ldH	IAA	15.5	TRUE
2	1	ldH	IAA	15.6667	TRUE
2	1	ldH	IAA	15.5	TRUE
2	1	ldH	IAA	16.5	TRUE
2	1	ldH	IAA	17.8333	TRUE
2	1	ldH	IAA	16.1667	TRUE
2	1	ldH	IAA	16.5	TRUE
2	1	ldH	IAA	16.3333	TRUE
2	1	ldH	IAA	16.6667	TRUE
2	1	ldH	IAA	17	TRUE
2	1	ldH	IAA	16.1667	TRUE
2	1	ldH	IAA	15.5	TRUE
2	1	ldH	IAA	17.5	TRUE
2	1	ldH	IAA	16.1667	TRUE
2	1	ldH	IAA	13.1667	FALSE
2	1	ldH	IAA	17.3333	TRUE
2	1	ldH	IAA	12.3333	FALSE
2	1	ldH	IAA	16	TRUE
2	1	ldH	IAA	17.1667	TRUE
2	1	ldH	IAA	23.6667	FALSE
2	1	ldH	IAA	16.6667	TRUE
2	1	ldH	IAA	16.6667	TRUE
2	1	ldH	IAA	17	TRUE
2	1	ldH	IAA	16.3333	TRUE
2	1	ldH	IAA	16	TRUE
2	1	ldH	IAA	15.6667	TRUE
2	1	ldH	IAA	17	TRUE
2	1	ldH	IAA	17.3333	TRUE
2	1	ldH	IAA	17.1667	TRUE
2	1	ldH	IAA	18.3333	FALSE
2	1	ldH	IAA	16.1667	TRUE
2	1	ldH	IAA	16.6667	TRUE
2	1	ldH	IAA	16.1667	TRUE
2	1	ldH	IAA	16.8333	TRUE
2	1	ldH	IAA	16.3333	TRUE
2	1	ldH	IAA	13.3333	FALSE
2	1	ldH	IAA	16.5	TRUE
2	1	ldH	IAA	16.8333	TRUE
2	1	ldH	IAA	17.3333	TRUE
2	1	ldH	IAA	16.6667	TRUE
2	1	ldH	IAA	17	TRUE
2	1	ldH	IAA	16.3333	TRUE
2	1	ldH	IAA	16.8333	TRUE
2	1	ldH	IAA	17.1667	TRUE
2	1	ldH	IAA	16.5	TRUE
2	1	ldH	IAA	16.8333	TRUE
2	1	ldH	IAA	17	TRUE
2	1	ldH	IAA	18	TRUE
2	1	ldH	IAA	16.1667	TRUE
2	1	ldH	IAA	13.5	FALSE
2	1	ldH	IAA	13.6667	FALSE
2	1	ldH	IAA	13.3333	FALSE
2	1	ldH	IAA	16.8333	TRUE
2	1	ldH	IAA	17.1667	TRUE
2	1	ldH	IAA	16.5	TRUE
2	1	ldH	IAA	16.5	TRUE
2	1	ldH	IAA	15.6667	TRUE
2	1	ldH	IAA	16	TRUE
2	1	ldH	IAA	15.8333	TRUE
2	1	ldH	IAA	13.1667	FALSE
2	1	ldH	IAA	18.6667	FALSE
2	1	ldH	IAA	16	TRUE
2	1	ldH	IAA	16.3333	TRUE
2	1	ldH	IAA	17	TRUE
2	1	ldH	IAA	16.5	TRUE
2	1	ldH	IAA	16	TRUE
2	1	ldH	IAA	17.5	TRUE
2	1	ldH	IAA	16.6667	TRUE
2	1	ldH	IAA	16.8333	TRUE
2	1	ldH	IAA	15.6667	TRUE
2	1	ldH	IAA	17	TRUE
2	1	ldH	IAA	16	TRUE
2	1	ldH	IAA	16	TRUE
2	1	ldH	IAA	15.5	TRUE
2	1	ldH	IAA	17.6667	TRUE
2	1	ldH	IAA	16.5	TRUE
2	1	ldH	IAA	17.3333	TRUE
2	1	ldH	IAA	16.8333	TRUE
2	1	ldH	IAA	16.1667	TRUE
2	1	ldH	IAA	16.3333	TRUE
2	1	ldH	IAA	17.5	TRUE
2	1	ldH	IAA	18	TRUE
2	1	ldH	IAA	16.8333	TRUE
2	1	ldH	IAA	19.8333	FALSE
2	1	ldH	IAA	16.5	TRUE
2	1	ldH	IAA	16.6667	TRUE
2	1	ldH	IAA	17	TRUE
2	1	ldH	IAA	17.1667	TRUE
2	1	ldH	IAA	15.8333	TRUE
2	1	ldH	IAA	16.3333	TRUE
2	1	ldH	IAA	16.6667	TRUE
2	1	ldH	IAA	15	TRUE
2	1	ldH	IAA	19.1667	FALSE
2	1	ldH	IAA	16.3333	TRUE
2	1	ldH	IAA	17	TRUE
2	1	ldH	IAA	16	TRUE
2	1	ldH	IAA	16.6667	TRUE
2	1	ldH	IAA	17.5	TRUE
2	1	ldH	IAA	16.5	TRUE
2	1	ldH	IAA	15.5	TRUE
2	1	ldH	IAA	16.6667	TRUE
2	1	ldH	IAA	16.8333	TRUE
2	1	ldH	IAA	16.3333	TRUE
2	1	ldH	IAA	17.3333	TRUE
2	1	ldH	IAA	16.8333	TRUE
2	1	ldH	IAA	17.5	TRUE
2	1	ldH	IAA	16.5	TRUE
2	1	ldH	IAA	17	TRUE
2	1	ldH	IAA	16.6667	TRUE
2	1	ldH	IAA	16.6667	TRUE
2	1	ldH	IAA	17	TRUE
2	1	ldH	IAA	17	TRUE
2	1	ldH	IAA	16.3333	TRUE
2	1	ldH	IAA	18.3333	FALSE
2	1	ldH	IAA	17	TRUE
2	1	ldH	IAA	16.6667	TRUE
2	1	ldH	IAA	16.5	TRUE
2	1	ldH	IAA	17	TRUE
2	1	ldH	IAA	16.3333	TRUE
2	1	ldH	IAA	17.1667	TRUE
2	1	ldH	IAA	22	FALSE
2	1	ldH	IAA	16	TRUE
2	1	ldH	IAA	15.8333	TRUE
2	1	ldH	IAA	16.1667	TRUE
2	1	ldH	IAA	16.5	TRUE
2	1	ldH	IAA	16	TRUE
2	1	ldH	IAA	16	TRUE
2	1	ldH	IAA	17	TRUE
2	1	ldH	IAA	17.3333	TRUE
2	1	ldH	IAA	16.1667	TRUE
2	1	ldH	IAA	17	TRUE
2	1	ldH	IAA	17.5	TRUE
2	1	ldH	IAA	17.5	TRUE
2	1	ldH	IAA	16	TRUE
2	1	ldH	IAA	17.1667	TRUE
2	1	ldH	IAA	18.1667	TRUE
2	1	ldH	IAA	16.8333	TRUE
2	1	ldH	IAA	17	TRUE
2	1	ldH	IAA	17.1667	TRUE
2	1	ldH	IAA	15.8333	TRUE
2	1	ldH	IAA	16.3333	TRUE
2	1	ldH	IAA	16.1667	TRUE
2	1	ldH	IAA	19.3333	FALSE
2	1	ldH	IAA	17	TRUE
2	1	ldH	IAA	15.3333	TRUE
2	1	ldH	IAA	17	TRUE
2	1	ldH	IAA	16.6667	TRUE
2	1	ldH	IAA	20.5	FALSE
2	1	ldH	IAA	18.8333	FALSE
2	1	ldH	IAA	16.3333	TRUE
2	1	ldH	IAA	14.8333	FALSE
2	1	ldH	IAA	16.6667	TRUE
2	1	ldH	IAA	16	TRUE
2	1	ldH	IAA	16.8333	TRUE
2	1	ldH	IAA	16.8333	TRUE
2	1	ldH	IAA	16	TRUE
2	1	ldH	IAA	17.6667	TRUE
2	1	ldH	IAA	17	TRUE
2	1	ldH	IAA	16.5	TRUE
2	1	ldH	IAA	16.8333	TRUE
2	1	ldH	IAA	16.5	TRUE
2	1	ldH	IAA	17	TRUE
2	1	ldH	IAA	16.6667	TRUE
2	1	ldH	IAA	17.6667	TRUE

## Sheet: Fig4A_volume_at_hatch_all_point
FieldIndex	Stage	Field	Condition	Value	IsInlier
1	1	volAtEcdysis	control	18320.7	TRUE
1	1	volAtEcdysis	control	17200.5	TRUE
1	1	volAtEcdysis	control	17200.5	TRUE
1	1	volAtEcdysis	control	16893.1	TRUE
1	1	volAtEcdysis	control	17513.4	TRUE
1	1	volAtEcdysis	control	18320.7	TRUE
1	1	volAtEcdysis	control	18320.7	TRUE
1	1	volAtEcdysis	control	17671.9	TRUE
1	1	volAtEcdysis	control	17200.5	TRUE
1	1	volAtEcdysis	control	18486.6	TRUE
1	1	volAtEcdysis	control	18486.6	TRUE
1	1	volAtEcdysis	control	17671.9	TRUE
1	1	volAtEcdysis	control	16893.1	TRUE
1	1	volAtEcdysis	control	16893.1	TRUE
1	1	volAtEcdysis	control	17513.4	TRUE
1	1	volAtEcdysis	control	19338.9	TRUE
1	1	volAtEcdysis	control	20048.9	TRUE
1	1	volAtEcdysis	control	17513.4	TRUE
1	1	volAtEcdysis	control	16741.6	TRUE
1	1	volAtEcdysis	control	17993.4	TRUE
1	1	volAtEcdysis	control	17671.9	TRUE
1	1	volAtEcdysis	control	16893.1	TRUE
1	1	volAtEcdysis	control	17671.9	TRUE
1	1	volAtEcdysis	control	18486.6	TRUE
1	1	volAtEcdysis	control	16268.2	TRUE
1	1	volAtEcdysis	control	17671.9	TRUE
1	1	volAtEcdysis	control	18320.7	TRUE
1	1	volAtEcdysis	control	16294.9	TRUE
1	1	volAtEcdysis	control	16741.6	TRUE
1	1	volAtEcdysis	control	16741.6	TRUE
1	1	volAtEcdysis	control	17671.9	TRUE
1	1	volAtEcdysis	control	17671.9	TRUE
1	1	volAtEcdysis	control	17993.4	TRUE
1	1	volAtEcdysis	control	18486.6	TRUE
1	1	volAtEcdysis	control	17046.1	TRUE
1	1	volAtEcdysis	control	16893.1	TRUE
1	1	volAtEcdysis	control	17671.9	TRUE
1	1	volAtEcdysis	control	16148.7	TRUE
1	1	volAtEcdysis	control	16893.1	TRUE
1	1	volAtEcdysis	control	16893.1	TRUE
1	1	volAtEcdysis	control	17046.1	TRUE
1	1	volAtEcdysis	control	17671.9	TRUE
1	1	volAtEcdysis	control	18486.6	TRUE
1	1	volAtEcdysis	control	16893.1	TRUE
1	1	volAtEcdysis	control	17513.4	TRUE
1	1	volAtEcdysis	control	17671.9	TRUE
1	1	volAtEcdysis	control	17671.9	TRUE
1	1	volAtEcdysis	control	16003.8	TRUE
1	1	volAtEcdysis	control	18486.6	TRUE
1	1	volAtEcdysis	control	17832	TRUE
1	1	volAtEcdysis	control	17671.9	TRUE
1	1	volAtEcdysis	control	16893.1	TRUE
1	1	volAtEcdysis	control	17200.5	TRUE
1	1	volAtEcdysis	control	15437	TRUE
1	1	volAtEcdysis	control	18654	TRUE
1	1	volAtEcdysis	control	16893.1	TRUE
1	1	volAtEcdysis	control	17200.5	TRUE
1	1	volAtEcdysis	control	15025.2	TRUE
1	1	volAtEcdysis	control	17492.4	TRUE
1	1	volAtEcdysis	control	19165.4	TRUE
1	1	volAtEcdysis	control	16442.4	TRUE
1	1	volAtEcdysis	control	15717.8	TRUE
1	1	volAtEcdysis	control	16893.1	TRUE
1	1	volAtEcdysis	control	15576.8	TRUE
1	1	volAtEcdysis	control	18486.6	TRUE
1	1	volAtEcdysis	control	15717.8	TRUE
1	1	volAtEcdysis	control	17671.9	TRUE
1	1	volAtEcdysis	control	17832	TRUE
1	1	volAtEcdysis	control	17513.4	TRUE
1	1	volAtEcdysis	control	17046.1	TRUE
1	1	volAtEcdysis	control	16442.4	TRUE
1	1	volAtEcdysis	control	19514	TRUE
1	1	volAtEcdysis	control	18486.6	TRUE
1	1	volAtEcdysis	control	18486.6	TRUE
1	1	volAtEcdysis	control	17832	TRUE
1	1	volAtEcdysis	control	18486.6	TRUE
1	1	volAtEcdysis	control	18320.7	TRUE
1	1	volAtEcdysis	control	15576.8	TRUE
1	1	volAtEcdysis	control	17046.1	TRUE
1	1	volAtEcdysis	control	17513.4	TRUE
1	1	volAtEcdysis	control	16294.9	TRUE
1	1	volAtEcdysis	control	18486.6	TRUE
1	1	volAtEcdysis	control	14106.4	FALSE
1	1	volAtEcdysis	control	17513.4	TRUE
1	1	volAtEcdysis	control	17513.4	TRUE
1	1	volAtEcdysis	control	17671.9	TRUE
1	1	volAtEcdysis	control	17832	TRUE
1	1	volAtEcdysis	control	16294.9	TRUE
1	1	volAtEcdysis	control	18486.6	TRUE
1	1	volAtEcdysis	control	15576.8	TRUE
1	1	volAtEcdysis	control	18320.7	TRUE
1	1	volAtEcdysis	control	17200.5	TRUE
1	1	volAtEcdysis	control	18822.9	TRUE
1	1	volAtEcdysis	control	15025.2	TRUE
1	1	volAtEcdysis	control	16148.7	TRUE
1	1	volAtEcdysis	control	18822.9	TRUE
1	1	volAtEcdysis	control	17993.4	TRUE
1	1	volAtEcdysis	control	18822.9	TRUE
1	1	volAtEcdysis	control	17671.9	TRUE
1	1	volAtEcdysis	control	18654	TRUE
1	1	volAtEcdysis	control	17993.4	TRUE
1	1	volAtEcdysis	control	18320.7	TRUE
1	1	volAtEcdysis	control	17200.5	TRUE
1	1	volAtEcdysis	control	19338.9	TRUE
1	1	volAtEcdysis	control	16148.7	TRUE
1	1	volAtEcdysis	control	18822.9	TRUE
1	1	volAtEcdysis	control	18822.9	TRUE
1	1	volAtEcdysis	control	17993.4	TRUE
1	1	volAtEcdysis	control	17832	TRUE
1	1	volAtEcdysis	control	17671.9	TRUE
1	1	volAtEcdysis	control	17832	TRUE
1	1	volAtEcdysis	control	18486.6	TRUE
1	1	volAtEcdysis	control	17832	TRUE
1	1	volAtEcdysis	control	20598.5	TRUE
1	1	volAtEcdysis	control	19514	TRUE
1	1	volAtEcdysis	control	17671.9	TRUE
1	1	volAtEcdysis	control	16148.7	TRUE
1	1	volAtEcdysis	control	18486.6	TRUE
1	1	volAtEcdysis	control	17513.4	TRUE
1	1	volAtEcdysis	control	17832	TRUE
1	1	volAtEcdysis	control	17200.5	TRUE
1	1	volAtEcdysis	control	17993.4	TRUE
1	1	volAtEcdysis	control	17200.5	TRUE
1	1	volAtEcdysis	control	19338.9	TRUE
1	1	volAtEcdysis	control	19690.7	TRUE
1	1	volAtEcdysis	control	18822.9	TRUE
1	1	volAtEcdysis	control	17832	TRUE
1	1	volAtEcdysis	control	18486.6	TRUE
1	1	volAtEcdysis	control	17671.9	TRUE
1	1	volAtEcdysis	control	18486.6	TRUE
1	1	volAtEcdysis	control	18654	TRUE
1	1	volAtEcdysis	control	16741.6	TRUE
1	1	volAtEcdysis	control	18320.7	TRUE
1	1	volAtEcdysis	control	17513.4	TRUE
1	1	volAtEcdysis	control	18654	TRUE
1	1	volAtEcdysis	control	18486.6	TRUE
1	1	volAtEcdysis	control	19690.7	TRUE
1	1	volAtEcdysis	control	18486.6	TRUE
1	1	volAtEcdysis	control	18320.7	TRUE
1	1	volAtEcdysis	control	17993.4	TRUE
1	1	volAtEcdysis	control	18822.9	TRUE
1	1	volAtEcdysis	control	17513.4	TRUE
1	1	volAtEcdysis	control	16893.1	TRUE
1	1	volAtEcdysis	control	16741.6	TRUE
1	1	volAtEcdysis	control	16148.7	TRUE
1	1	volAtEcdysis	control	17513.4	TRUE
1	1	volAtEcdysis	control	20230.4	TRUE
1	1	volAtEcdysis	control	17993.4	TRUE
1	1	volAtEcdysis	control	16893.1	TRUE
1	1	volAtEcdysis	control	17200.5	TRUE
1	1	volAtEcdysis	control	17993.4	TRUE
1	1	volAtEcdysis	IAA	15298.5	TRUE
1	1	volAtEcdysis	IAA	18486.6	TRUE
1	1	volAtEcdysis	IAA	16893.1	TRUE
1	1	volAtEcdysis	IAA	16442.4	TRUE
1	1	volAtEcdysis	IAA	16893.1	TRUE
1	1	volAtEcdysis	IAA	16294.9	TRUE
1	1	volAtEcdysis	IAA	16294.9	TRUE
1	1	volAtEcdysis	IAA	15298.5	TRUE
1	1	volAtEcdysis	IAA	16294.9	TRUE
1	1	volAtEcdysis	IAA	16003.8	TRUE
1	1	volAtEcdysis	IAA	17513.4	TRUE
1	1	volAtEcdysis	IAA	16148.7	TRUE
1	1	volAtEcdysis	IAA	17513.4	TRUE
1	1	volAtEcdysis	IAA	17671.9	TRUE
1	1	volAtEcdysis	IAA	16741.6	TRUE
1	1	volAtEcdysis	IAA	17046.1	TRUE
1	1	volAtEcdysis	IAA	17513.4	TRUE
1	1	volAtEcdysis	IAA	16294.9	TRUE
1	1	volAtEcdysis	IAA	16893.1	TRUE
1	1	volAtEcdysis	IAA	16893.1	TRUE
1	1	volAtEcdysis	IAA	17671.9	TRUE
1	1	volAtEcdysis	IAA	16893.1	TRUE
1	1	volAtEcdysis	IAA	16003.8	TRUE
1	1	volAtEcdysis	IAA	16442.4	TRUE
1	1	volAtEcdysis	IAA	16003.8	TRUE
1	1	volAtEcdysis	IAA	16148.7	TRUE
1	1	volAtEcdysis	IAA	15025.2	TRUE
1	1	volAtEcdysis	IAA	17671.9	TRUE
1	1	volAtEcdysis	IAA	16148.7	TRUE
1	1	volAtEcdysis	IAA	15298.5	TRUE
1	1	volAtEcdysis	IAA	18822.9	TRUE
1	1	volAtEcdysis	IAA	16003.8	TRUE
1	1	volAtEcdysis	IAA	17046.1	TRUE
1	1	volAtEcdysis	IAA	15576.8	TRUE
1	1	volAtEcdysis	IAA	16893.1	TRUE
1	1	volAtEcdysis	IAA	18486.6	TRUE
1	1	volAtEcdysis	IAA	16148.7	TRUE
1	1	volAtEcdysis	IAA	17671.9	TRUE
1	1	volAtEcdysis	IAA	16003.8	TRUE
1	1	volAtEcdysis	IAA	15437	TRUE
1	1	volAtEcdysis	IAA	17513.4	TRUE
1	1	volAtEcdysis	IAA	19690.7	FALSE
1	1	volAtEcdysis	IAA	17671.9	TRUE
1	1	volAtEcdysis	IAA	17200.5	TRUE
1	1	volAtEcdysis	IAA	16294.9	TRUE
1	1	volAtEcdysis	IAA	15576.8	TRUE
1	1	volAtEcdysis	IAA	16893.1	TRUE
1	1	volAtEcdysis	IAA	18486.6	TRUE
1	1	volAtEcdysis	IAA	16442.4	TRUE
1	1	volAtEcdysis	IAA	16893.1	TRUE
1	1	volAtEcdysis	IAA	16893.1	TRUE
1	1	volAtEcdysis	IAA	16003.8	TRUE
1	1	volAtEcdysis	IAA	17200.5	TRUE
1	1	volAtEcdysis	IAA	16294.9	TRUE
1	1	volAtEcdysis	IAA	15717.8	TRUE
1	1	volAtEcdysis	IAA	18654	TRUE
1	1	volAtEcdysis	IAA	16741.6	TRUE
1	1	volAtEcdysis	IAA	17046.1	TRUE
1	1	volAtEcdysis	IAA	15025.2	TRUE
1	1	volAtEcdysis	IAA	16893.1	TRUE
1	1	volAtEcdysis	IAA	16294.9	TRUE
1	1	volAtEcdysis	IAA	16893.1	TRUE
1	1	volAtEcdysis	IAA	16893.1	TRUE
1	1	volAtEcdysis	IAA	15437	TRUE
1	1	volAtEcdysis	IAA	16003.8	TRUE
1	1	volAtEcdysis	IAA	19165.4	TRUE
1	1	volAtEcdysis	IAA	15717.8	TRUE
1	1	volAtEcdysis	IAA	16148.7	TRUE
1	1	volAtEcdysis	IAA	18320.7	TRUE
1	1	volAtEcdysis	IAA	16893.1	TRUE
1	1	volAtEcdysis	IAA	19165.4	TRUE
1	1	volAtEcdysis	IAA	18320.7	TRUE
1	1	volAtEcdysis	IAA	16294.9	TRUE
1	1	volAtEcdysis	IAA	13484.7	FALSE
1	1	volAtEcdysis	IAA	16741.6	TRUE
1	1	volAtEcdysis	IAA	16893.1	TRUE
1	1	volAtEcdysis	IAA	16893.1	TRUE
1	1	volAtEcdysis	IAA	17671.9	TRUE
1	1	volAtEcdysis	IAA	17671.9	TRUE
1	1	volAtEcdysis	IAA	16148.7	TRUE
1	1	volAtEcdysis	IAA	16893.1	TRUE
1	1	volAtEcdysis	IAA	16003.8	TRUE
1	1	volAtEcdysis	IAA	16741.6	TRUE
1	1	volAtEcdysis	IAA	16294.9	TRUE
1	1	volAtEcdysis	IAA	17046.1	TRUE
1	1	volAtEcdysis	IAA	16893.1	TRUE
1	1	volAtEcdysis	IAA	17513.4	TRUE
1	1	volAtEcdysis	IAA	16893.1	TRUE
1	1	volAtEcdysis	IAA	17671.9	TRUE
1	1	volAtEcdysis	IAA	18654	TRUE
1	1	volAtEcdysis	IAA	17046.1	TRUE
1	1	volAtEcdysis	IAA	16741.6	TRUE
1	1	volAtEcdysis	IAA	16893.1	TRUE
1	1	volAtEcdysis	IAA	15717.8	TRUE
1	1	volAtEcdysis	IAA	17832	TRUE
1	1	volAtEcdysis	IAA	17513.4	TRUE
1	1	volAtEcdysis	IAA	17993.4	TRUE
1	1	volAtEcdysis	IAA	16294.9	TRUE
1	1	volAtEcdysis	IAA	17513.4	TRUE
1	1	volAtEcdysis	IAA	15298.5	TRUE
1	1	volAtEcdysis	IAA	17046.1	TRUE
1	1	volAtEcdysis	IAA	17513.4	TRUE
1	1	volAtEcdysis	IAA	17513.4	TRUE
1	1	volAtEcdysis	IAA	17993.4	TRUE
1	1	volAtEcdysis	IAA	17513.4	TRUE
1	1	volAtEcdysis	IAA	19165.4	TRUE
1	1	volAtEcdysis	IAA	16893.1	TRUE
1	1	volAtEcdysis	IAA	16893.1	TRUE
1	1	volAtEcdysis	IAA	17513.4	TRUE
1	1	volAtEcdysis	IAA	16148.7	TRUE
1	1	volAtEcdysis	IAA	16741.6	TRUE
1	1	volAtEcdysis	IAA	16294.9	TRUE
1	1	volAtEcdysis	IAA	17200.5	TRUE
1	1	volAtEcdysis	IAA	19338.9	TRUE
1	1	volAtEcdysis	IAA	14363	TRUE
1	1	volAtEcdysis	IAA	16893.1	TRUE
1	1	volAtEcdysis	IAA	16148.7	TRUE
1	1	volAtEcdysis	IAA	17513.4	TRUE
1	1	volAtEcdysis	IAA	16893.1	TRUE
1	1	volAtEcdysis	IAA	17513.4	TRUE
1	1	volAtEcdysis	IAA	17046.1	TRUE
1	1	volAtEcdysis	IAA	16741.6	TRUE
1	1	volAtEcdysis	IAA	16148.7	TRUE
1	1	volAtEcdysis	IAA	17513.4	TRUE
1	1	volAtEcdysis	IAA	16294.9	TRUE
1	1	volAtEcdysis	IAA	16442.4	TRUE
1	1	volAtEcdysis	IAA	17993.4	TRUE
1	1	volAtEcdysis	IAA	17671.9	TRUE
1	1	volAtEcdysis	IAA	15717.8	TRUE
1	1	volAtEcdysis	IAA	16003.8	TRUE
1	1	volAtEcdysis	IAA	16148.7	TRUE
1	1	volAtEcdysis	IAA	16294.9	TRUE
1	1	volAtEcdysis	IAA	17993.4	TRUE
1	1	volAtEcdysis	IAA	16893.1	TRUE
1	1	volAtEcdysis	IAA	16148.7	TRUE
1	1	volAtEcdysis	IAA	17046.1	TRUE
1	1	volAtEcdysis	IAA	17671.9	TRUE
1	1	volAtEcdysis	IAA	16003.8	TRUE
1	1	volAtEcdysis	IAA	17046.1	TRUE
1	1	volAtEcdysis	IAA	16741.6	TRUE
1	1	volAtEcdysis	IAA	17671.9	TRUE
1	1	volAtEcdysis	IAA	15437	TRUE
1	1	volAtEcdysis	IAA	17200.5	TRUE
1	1	volAtEcdysis	IAA	16893.1	TRUE
1	1	volAtEcdysis	IAA	16893.1	TRUE
1	1	volAtEcdysis	IAA	18486.6	TRUE
1	1	volAtEcdysis	IAA	16148.7	TRUE
1	1	volAtEcdysis	IAA	16893.1	TRUE
1	1	volAtEcdysis	IAA	15576.8	TRUE
1	1	volAtEcdysis	IAA	17513.4	TRUE
1	1	volAtEcdysis	IAA	16893.1	TRUE
1	1	volAtEcdysis	IAA	16148.7	TRUE
1	1	volAtEcdysis	IAA	19165.4	TRUE
1	1	volAtEcdysis	IAA	18486.6	TRUE
1	1	volAtEcdysis	IAA	16294.9	TRUE
1	1	volAtEcdysis	IAA	17513.4	TRUE
1	1	volAtEcdysis	IAA	17671.9	TRUE
1	1	volAtEcdysis	IAA	15576.8	TRUE
1	1	volAtEcdysis	IAA	17513.4	TRUE
1	1	volAtEcdysis	IAA	17832	TRUE
1	1	volAtEcdysis	IAA	18486.6	TRUE
1	1	volAtEcdysis	IAA	17993.4	TRUE
1	1	volAtEcdysis	IAA	17671.9	TRUE
1	1	volAtEcdysis	IAA	16893.1	TRUE
1	1	volAtEcdysis	IAA	16003.8	TRUE
1	1	volAtEcdysis	IAA	16893.1	TRUE
1	1	volAtEcdysis	IAA	16893.1	TRUE
1	1	volAtEcdysis	IAA	16148.7	TRUE
1	1	volAtEcdysis	IAA	15576.8	TRUE
1	1	volAtEcdysis	IAA	17513.4	TRUE
1	1	volAtEcdysis	IAA	16294.9	TRUE
1	1	volAtEcdysis	IAA	16442.4	TRUE
1	1	volAtEcdysis	IAA	17832	TRUE
1	1	volAtEcdysis	IAA	17200.5	TRUE
1	1	volAtEcdysis	IAA	16148.7	TRUE
1	1	volAtEcdysis	IAA	17671.9	TRUE
1	1	volAtEcdysis	IAA	17671.9	TRUE
1	1	volAtEcdysis	IAA	16741.6	TRUE
1	1	volAtEcdysis	IAA	17671.9	TRUE
1	1	volAtEcdysis	IAA	17832	TRUE
1	1	volAtEcdysis	IAA	16893.1	TRUE
1	1	volAtEcdysis	IAA	15298.5	TRUE
1	1	volAtEcdysis	IAA	15298.5	TRUE
1	1	volAtEcdysis	IAA	16893.1	TRUE
1	1	volAtEcdysis	IAA	16003.8	TRUE
1	1	volAtEcdysis	IAA	15437	TRUE
1	1	volAtEcdysis	IAA	16003.8	TRUE
1	1	volAtEcdysis	IAA	18486.6	TRUE
1	1	volAtEcdysis	IAA	16893.1	TRUE
1	1	volAtEcdysis	IAA	19338.9	TRUE
1	1	volAtEcdysis	IAA	17046.1	TRUE
1	1	volAtEcdysis	IAA	16893.1	TRUE
1	1	volAtEcdysis	IAA	16741.6	TRUE
1	1	volAtEcdysis	IAA	16442.4	TRUE
1	1	volAtEcdysis	IAA	17993.4	TRUE
1	1	volAtEcdysis	IAA	16893.1	TRUE
1	1	volAtEcdysis	IAA	15298.5	TRUE
1	1	volAtEcdysis	IAA	16442.4	TRUE
1	1	volAtEcdysis	IAA	18654	TRUE
1	1	volAtEcdysis	IAA	16893.1	TRUE
1	1	volAtEcdysis	IAA	16741.6	TRUE
1	1	volAtEcdysis	IAA	18822.9	TRUE
1	1	volAtEcdysis	IAA	18486.6	TRUE
1	1	volAtEcdysis	IAA	16442.4	TRUE
1	1	volAtEcdysis	IAA	17513.4	TRUE
1	1	volAtEcdysis	IAA	17832	TRUE
1	1	volAtEcdysis	IAA	17513.4	TRUE
1	1	volAtEcdysis	IAA	16442.4	TRUE
1	1	volAtEcdysis	IAA	16003.8	TRUE
1	1	volAtEcdysis	IAA	20230.4	FALSE
1	1	volAtEcdysis	IAA	16148.7	TRUE
1	1	volAtEcdysis	IAA	16148.7	TRUE
1	1	volAtEcdysis	IAA	17046.1	TRUE
1	1	volAtEcdysis	IAA	17671.9	TRUE
1	1	volAtEcdysis	IAA	16294.9	TRUE
1	1	volAtEcdysis	IAA	16893.1	TRUE
1	1	volAtEcdysis	IAA	16148.7	TRUE
1	1	volAtEcdysis	IAA	15717.8	TRUE

## Sheet: Fig4B_source_data_fluoresecen_1
x_idx	raga_1_0uM_y	raga_1_0uM_se	raga_1_0uM_ylo	raga_1_0uM_yhi	raga_1_500uM_y	raga_1_500uM_se	raga_1_500uM_ylo	raga_1_500uM_yhi
1	1.02659	0.00704353	1.01278	1.04039	0.90232	0.00672087	0.889148	0.915493
2	1.01436	0.00744255	0.999771	1.02895	0.880512	0.00624399	0.868273	0.89275
3	1.00379	0.00721327	0.989648	1.01792	0.875296	0.0059808	0.863574	0.887019
4	0.998738	0.00736108	0.984311	1.01317	0.872852	0.00624261	0.860617	0.885088
5	0.979741	0.00735028	0.965335	0.994148	0.856706	0.00592067	0.845102	0.868311
6	0.972957	0.00702329	0.959191	0.986723	0.843557	0.00597336	0.831849	0.855264
7	0.950339	0.00721909	0.936189	0.964488	0.848203	0.00590977	0.836619	0.859786
8	0.933365	0.00732909	0.919	0.94773	0.832752	0.00547863	0.822014	0.84349
9	0.930762	0.00747852	0.916104	0.94542	0.828347	0.00534193	0.817877	0.838818
10	0.916332	0.00732492	0.901975	0.930689	0.828593	0.00537952	0.818049	0.839137
11	0.912051	0.00704792	0.898237	0.925865	0.798222	0.00555247	0.78734	0.809105
12	0.909301	0.00721733	0.895155	0.923447	0.804738	0.00524076	0.794466	0.815009
13	0.898344	0.00653004	0.885545	0.911142	0.799004	0.00497083	0.789261	0.808747
14	0.899694	0.0062969	0.887352	0.912036	0.796904	0.00484021	0.787417	0.80639
15	0.87557	0.00648838	0.862852	0.888287	0.792624	0.0049337	0.782954	0.802294
16	0.904987	0.00664128	0.89197	0.918004	0.798578	0.00498999	0.788798	0.808358
17	0.897243	0.00637083	0.884756	0.90973	0.794113	0.00500638	0.7843	0.803926
18	0.891527	0.00702319	0.877761	0.905292	0.782332	0.00486083	0.772805	0.791859
19	0.882925	0.00696619	0.869271	0.896579	0.78516	0.00470696	0.775934	0.794386
20	0.883868	0.00641964	0.871285	0.89645	0.793102	0.00455198	0.78418	0.802024
21	0.874524	0.0064094	0.861962	0.887087	0.802788	0.00444047	0.794084	0.811491
22	0.872396	0.00547185	0.861671	0.883121	0.805558	0.00442003	0.796895	0.814221
23	0.864056	0.00575439	0.852777	0.875334	0.799788	0.00462898	0.790715	0.808861
24	0.875752	0.00578378	0.864416	0.887088	0.795207	0.00464878	0.786095	0.804318
25	0.886303	0.00614371	0.874262	0.898345	0.802059	0.00435382	0.793525	0.810592
26	0.881244	0.00649829	0.868507	0.893981	0.806343	0.00417229	0.798165	0.81452
27	0.891606	0.00566214	0.880508	0.902704	0.813928	0.00437156	0.80536	0.822496
28	0.897285	0.00601482	0.885496	0.909074	0.818965	0.00428859	0.81056	0.827371
29	0.885842	0.0064945	0.873113	0.898571	0.838767	0.00437038	0.830201	0.847332
30	0.893122	0.00653249	0.880319	0.905926	0.824988	0.0046334	0.815906	0.834069
31	0.898689	0.00595567	0.887016	0.910362	0.830111	0.00441776	0.821452	0.838769
32	0.896337	0.00592334	0.884727	0.907947	0.835667	0.0048361	0.826188	0.845146
33	0.891162	0.00531485	0.880745	0.901579	0.820765	0.0047406	0.811474	0.830057
34	0.885553	0.00580986	0.874166	0.896941	0.841047	0.0048335	0.831574	0.850521
35	0.89297	0.00537324	0.882439	0.903502	0.843969	0.00454797	0.835054	0.852883
36	0.899494	0.00571062	0.888301	0.910687	0.850858	0.00461134	0.84182	0.859896
37	0.886423	0.0058299	0.874996	0.897849	0.852323	0.00462167	0.843265	0.861382
38	0.888773	0.00588169	0.877245	0.900301	0.859641	0.00478807	0.850257	0.869026
39	0.906155	0.00630867	0.89379	0.91852	0.862653	0.00484603	0.853155	0.872151
40	0.909727	0.00557105	0.898808	0.920647	0.869319	0.00447218	0.860553	0.878084
41	0.923871	0.00548641	0.913118	0.934624	0.871085	0.00425664	0.862742	0.879428
42	0.930447	0.00610007	0.918491	0.942404	0.882041	0.00483271	0.872569	0.891514
43	0.926169	0.00594043	0.914526	0.937812	0.88756	0.00479027	0.878171	0.896949
44	0.945076	0.00615248	0.933018	0.957135	0.883	0.00472717	0.873734	0.892265
45	0.944318	0.00543322	0.933669	0.954967	0.900169	0.0049099	0.890546	0.909793
46	0.950629	0.00571647	0.939425	0.961834	0.911105	0.00512922	0.901051	0.921158
47	0.962822	0.00605347	0.950957	0.974687	0.913822	0.00491231	0.904194	0.92345
48	0.948431	0.00623372	0.936213	0.960649	0.926629	0.00511314	0.916607	0.93665
49	0.960632	0.00630285	0.948278	0.972985	0.931492	0.0052413	0.921219	0.941765
50	0.974718	0.00638171	0.96221	0.987227	0.93655	0.0053828	0.926	0.947101
51	0.993366	0.00584461	0.98191	1.00482	0.934375	0.00556992	0.923458	0.945292
52	0.996519	0.0059976	0.984763	1.00827	0.947802	0.00533169	0.937352	0.958252
53	0.997428	0.00661085	0.984471	1.01039	0.95983	0.00528997	0.949461	0.970198
54	0.992469	0.00655273	0.979626	1.00531	0.959766	0.00565569	0.94868	0.970851
55	0.997472	0.00638243	0.984963	1.00998	0.959727	0.00529652	0.949346	0.970108
56	1.01133	0.00590273	0.999757	1.0229	0.96958	0.00528723	0.959217	0.979943
57	1.0105	0.00586013	0.999011	1.02198	0.98914	0.00541174	0.978533	0.999747
58	1.01247	0.00634012	1.00004	1.02489	0.986714	0.00523975	0.976444	0.996984
59	1.03343	0.00678021	1.02014	1.04672	0.985191	0.00555369	0.974306	0.996076
60	1.03632	0.0069873	1.02263	1.05002	1.00508	0.00519207	0.994906	1.01526
61	1.03982	0.00669492	1.0267	1.05294	1.00645	0.00495855	0.996731	1.01617
62	1.03646	0.00658824	1.02355	1.04937	1.01115	0.00534061	1.00068	1.02161
63	1.02295	0.00684456	1.00953	1.03636	1.02404	0.00575201	1.01276	1.03531
64	1.03293	0.00646611	1.02026	1.04561	1.01985	0.00518481	1.00969	1.03001
65	1.05274	0.00671468	1.03958	1.0659	1.03108	0.00536705	1.02056	1.0416
66	1.03992	0.0064111	1.02735	1.05248	1.03855	0.00548857	1.02779	1.04931
67	1.04819	0.00669153	1.03508	1.06131	1.03935	0.00564307	1.02829	1.05041
68	1.05131	0.00700879	1.03757	1.06505	1.05851	0.0055716	1.04759	1.06943
69	1.06321	0.00647783	1.05052	1.07591	1.0713	0.00582294	1.05988	1.08271
70	1.06567	0.00645754	1.05301	1.07833	1.06832	0.00556642	1.05741	1.07923
71	1.07073	0.00709115	1.05683	1.08463	1.07619	0.00544859	1.06551	1.08687
72	1.08345	0.00666779	1.07038	1.09652	1.08173	0.00529092	1.07135	1.0921
73	1.07888	0.00595437	1.06721	1.09055	1.08882	0.00498337	1.07905	1.09859
74	1.0661	0.00597485	1.05439	1.07781	1.08423	0.00497464	1.07448	1.09398
75	1.08605	0.00673563	1.07285	1.09925	1.10521	0.00488954	1.09563	1.1148
76	1.0995	0.00614652	1.08745	1.11155	1.11365	0.00504299	1.10376	1.12353
77	1.09927	0.00623847	1.08704	1.1115	1.12072	0.00485354	1.1112	1.13023
78	1.1048	0.00668914	1.09169	1.11791	1.13758	0.00463344	1.1285	1.14666
79	1.13105	0.00689226	1.11755	1.14456	1.14377	0.0051487	1.13368	1.15386
80	1.13779	0.00669217	1.12467	1.15091	1.14004	0.00520586	1.12984	1.15024
81	1.13467	0.00712579	1.1207	1.14863	1.13788	0.00517831	1.12773	1.14803
82	1.14393	0.00684171	1.13052	1.15734	1.15459	0.00519463	1.14441	1.16477
83	1.16694	0.00694797	1.15333	1.18056	1.16091	0.00540505	1.15031	1.1715
84	1.15664	0.0068278	1.14326	1.17003	1.15897	0.00509188	1.14899	1.16895
85	1.14435	0.00676867	1.13108	1.15761	1.1752	0.00489294	1.16561	1.18479
86	1.17558	0.0067058	1.16244	1.18872	1.17838	0.00523761	1.16812	1.18865
87	1.18732	0.00748929	1.17264	1.202	1.18484	0.00516167	1.17472	1.19496
88	1.21492	0.00722298	1.20076	1.22908	1.20476	0.00488589	1.19518	1.21434
89	1.22464	0.00734668	1.21024	1.23904	1.2	0.00517506	1.18986	1.21014
90	1.23067	0.00698918	1.21697	1.24437	1.20378	0.0053413	1.19331	1.21424
91	1.23844	0.00669613	1.22531	1.25156	1.22102	0.00509629	1.21103	1.23101
92	1.24476	0.00719874	1.23065	1.25887	1.23727	0.0055796	1.22633	1.2482
93	1.27796	0.00680927	1.26462	1.29131	1.24249	0.0055603	1.2316	1.25339
94	1.28002	0.00676517	1.26676	1.29328	1.25927	0.00570218	1.24809	1.27045
95	1.31411	0.0066587	1.30106	1.32716	1.28125	0.00591203	1.26967	1.29284
96	1.33686	0.00687504	1.32339	1.35034	1.29759	0.0058343	1.28616	1.30903
97	1.35419	0.00722402	1.34003	1.36835	1.31197	0.00593326	1.30034	1.3236
98	1.37582	0.00748915	1.36114	1.3905	1.32951	0.00609264	1.31757	1.34145
99	1.40458	0.00772309	1.38944	1.41972	1.35465	0.00644175	1.34202	1.36728
100	1.40516	0.00945298	1.38663	1.42369	1.36819	0.00776548	1.35297	1.38341
101	1.39717	0.0083855	1.38074	1.41361	1.37399	0.00758945	1.35911	1.38886
102	1.38696	0.0080732	1.37114	1.40279	1.34938	0.00667104	1.33631	1.36246
103	1.35874	0.00922397	1.34066	1.37682	1.31509	0.00716786	1.30104	1.32914
104	1.33139	0.00889708	1.31395	1.34883	1.27964	0.00684146	1.26623	1.29305
105	1.29192	0.00760329	1.27702	1.30682	1.26416	0.00614635	1.25211	1.27621
106	1.26059	0.00715536	1.24657	1.27461	1.25082	0.00563481	1.23977	1.26186
107	1.25443	0.00677816	1.24115	1.26772	1.24158	0.00515306	1.23148	1.25168
108	1.23758	0.0062937	1.22524	1.24991	1.23419	0.00563571	1.22314	1.24523
109	1.24059	0.00636971	1.22811	1.25308	1.23519	0.00534413	1.22471	1.24566
110	1.25177	0.00612849	1.23976	1.26378	1.20454	0.00536883	1.19402	1.21507
111	1.23862	0.00603374	1.22679	1.25044	1.21339	0.00541234	1.20278	1.224
112	1.23054	0.00604882	1.21868	1.2424	1.21768	0.0055439	1.20682	1.22855
113	1.23324	0.00591646	1.22164	1.24484	1.21147	0.00544612	1.20079	1.22214
114	1.23508	0.00545527	1.22439	1.24577	1.2088	0.00559502	1.19783	1.21976
115	1.22729	0.00535577	1.21679	1.23778	1.20778	0.00540129	1.19719	1.21837
116	1.23359	0.0054869	1.22284	1.24434	1.20897	0.00524178	1.1987	1.21924
117	1.23224	0.0057059	1.22105	1.24342	1.20531	0.00516947	1.19518	1.21544
118	1.21463	0.00561368	1.20363	1.22564	1.19883	0.00522345	1.18859	1.20907
119	1.22073	0.00557989	1.20979	1.23166	1.19013	0.00494104	1.18045	1.19982
120	1.21862	0.00568236	1.20749	1.22976	1.18965	0.00502001	1.17981	1.19949

## Sheet: Fig4B_source_data_growth_rate_w
x_idx	raga_1_0uM_y	raga_1_0uM_se	raga_1_0uM_ylo	raga_1_0uM_yhi	raga_1_500uM_y	raga_1_500uM_se	raga_1_500uM_ylo	raga_1_500uM_yhi
1	0.0569212	0.00222302	0.0525641	0.0612783	0.0536498	0.00181353	0.0500953	0.0572043
2	0.0571632	0.00213431	0.0529799	0.0613464	0.0531301	0.00168353	0.0498304	0.0564298
3	0.0579449	0.00204823	0.0539304	0.0619594	0.0532127	0.00159977	0.0500771	0.0563483
4	0.0578829	0.00198433	0.0539936	0.0617722	0.0529537	0.00154295	0.0499295	0.0559779
5	0.0589046	0.00189917	0.0551822	0.062627	0.0534903	0.00148042	0.0505887	0.0563919
6	0.0632953	0.0017615	0.0598427	0.0667478	0.0546858	0.00140631	0.0519295	0.0574422
7	0.0698498	0.0016612	0.0665938	0.0731057	0.0593073	0.00143488	0.0564949	0.0621197
8	0.0772143	0.00175708	0.0737704	0.0806581	0.0651649	0.00154606	0.0621346	0.0681952
9	0.0797556	0.0017428	0.0763397	0.0831714	0.0691419	0.00154158	0.0661204	0.0721634
10	0.0819432	0.00165734	0.0786948	0.0851916	0.0733237	0.00142579	0.0705291	0.0761183
11	0.0829926	0.00151439	0.0800244	0.0859608	0.0756571	0.00130066	0.0731078	0.0782064
12	0.0834429	0.00147211	0.0805575	0.0863282	0.0788863	0.00125999	0.0764167	0.0813559
13	0.0848486	0.00145219	0.0820023	0.0876949	0.0795769	0.00126124	0.0771048	0.0820489
14	0.085862	0.00140148	0.0831151	0.0886089	0.0809622	0.0012636	0.0784856	0.0834389
15	0.0878942	0.00136374	0.0852212	0.0905671	0.0820662	0.00125495	0.0796065	0.0845259
16	0.0888161	0.0013516	0.0861669	0.0914652	0.0832334	0.00123584	0.0808112	0.0856556
17	0.0906552	0.00136069	0.0879882	0.0933221	0.0839599	0.00119369	0.0816203	0.0862995
18	0.0932366	0.00136932	0.0905527	0.0959204	0.0850034	0.00115592	0.0827378	0.087269
19	0.0939162	0.00136785	0.0912352	0.0965972	0.0862972	0.00115131	0.0840407	0.0885538
20	0.0965166	0.00134184	0.0938866	0.0991466	0.0879886	0.00120051	0.0856356	0.0903416
21	0.099101	0.001335	0.0964844	0.101718	0.0874415	0.00124659	0.0849982	0.0898848
22	0.101828	0.00138388	0.0991157	0.104541	0.0879793	0.00127766	0.0854751	0.0904836
23	0.101496	0.00137899	0.0987937	0.104199	0.0892913	0.00129883	0.0867456	0.091837
24	0.102814	0.00136155	0.100145	0.105483	0.090632	0.00126741	0.0881479	0.0931161
25	0.105956	0.00132396	0.103361	0.108551	0.0911318	0.00117345	0.0888319	0.0934318
26	0.107112	0.00130054	0.104563	0.109661	0.0936774	0.0010914	0.0915382	0.0958165
27	0.109643	0.00130506	0.107085	0.112201	0.0924365	0.00105511	0.0903685	0.0945046
28	0.112337	0.00133307	0.109724	0.11495	0.0929343	0.00106538	0.0908462	0.0950225
29	0.11358	0.0013639	0.110907	0.116253	0.0931608	0.00110748	0.0909901	0.0953315
30	0.114758	0.00138249	0.112048	0.117468	0.0945385	0.001115	0.0923531	0.0967239
31	0.115249	0.00140285	0.112499	0.117998	0.0951059	0.0010606	0.0930271	0.0971847
32	0.114666	0.001407	0.111908	0.117424	0.0958143	0.00102279	0.0938096	0.0978189
33	0.115101	0.00139202	0.112372	0.117829	0.0956501	0.00102911	0.0936331	0.0976672
34	0.115565	0.00133004	0.112958	0.118172	0.0942146	0.00106804	0.0921212	0.0963079
35	0.115072	0.00128832	0.112547	0.117597	0.0943265	0.00110472	0.0921612	0.0964917
36	0.115594	0.0012868	0.113072	0.118116	0.0966045	0.00114366	0.0943629	0.0988461
37	0.116471	0.00128222	0.113958	0.118984	0.0965954	0.00115066	0.0943401	0.0988507
38	0.115419	0.00128487	0.112901	0.117938	0.0969586	0.00114581	0.0947128	0.0992044
39	0.114789	0.00130747	0.112226	0.117352	0.0965625	0.00112612	0.0943553	0.0987697
40	0.114258	0.00132769	0.111656	0.11686	0.0967592	0.00110249	0.0945983	0.0989201
41	0.114912	0.00136507	0.112236	0.117587	0.0967615	0.00110388	0.0945979	0.0989251
42	0.114416	0.00142601	0.111621	0.117211	0.0959707	0.00110986	0.0937953	0.098146
43	0.113345	0.00145739	0.110488	0.116201	0.0960793	0.00106967	0.0939827	0.0981758
44	0.112618	0.00146161	0.109753	0.115482	0.09658	0.0010201	0.0945806	0.0985794
45	0.112422	0.001451	0.109578	0.115266	0.0969257	0.00101515	0.094936	0.0989154
46	0.112669	0.00142606	0.109874	0.115464	0.0959644	0.00104135	0.0939233	0.0980054
47	0.110853	0.00138027	0.108148	0.113559	0.0975085	0.00107475	0.095402	0.099615
48	0.111125	0.00133076	0.108517	0.113733	0.098056	0.00114613	0.0958096	0.100302
49	0.110169	0.00131199	0.107597	0.11274	0.0982968	0.00120164	0.0959416	0.100652
50	0.110689	0.00132467	0.108093	0.113286	0.0983576	0.0012554	0.095897	0.100818
51	0.10843	0.00134743	0.105789	0.111071	0.0963827	0.00123149	0.093969	0.0987964
52	0.108057	0.00134081	0.105429	0.110685	0.0942215	0.00118875	0.0918915	0.0965514
53	0.106575	0.00130247	0.104022	0.109128	0.0931083	0.0011427	0.0908686	0.095348
54	0.105632	0.00126017	0.103162	0.108101	0.093714	0.00112457	0.0915098	0.0959182
55	0.104765	0.00123576	0.102343	0.107187	0.0932924	0.00111954	0.0910981	0.0954867
56	0.104742	0.00124405	0.102303	0.10718	0.0915708	0.00106688	0.0894797	0.0936619
57	0.104906	0.00125848	0.102439	0.107372	0.0903451	0.000984418	0.0884156	0.0922745
58	0.104624	0.00124852	0.102177	0.107071	0.090078	0.000927728	0.0882596	0.0918963
59	0.103709	0.00122068	0.101316	0.106101	0.089679	0.000931154	0.087854	0.0915041
60	0.104154	0.00117502	0.101851	0.106457	0.0906588	0.000956413	0.0887842	0.0925334
61	0.105495	0.00112841	0.103283	0.107706	0.0921181	0.000948267	0.0902595	0.0939767
62	0.105184	0.00109312	0.103041	0.107326	0.0938977	0.000928631	0.0920776	0.0957178
63	0.104877	0.00108796	0.102745	0.10701	0.0950352	0.000909519	0.0932525	0.0968178
64	0.107371	0.00110294	0.105209	0.109533	0.0970471	0.000900695	0.0952817	0.0988124
65	0.107401	0.00111738	0.105211	0.109591	0.0998489	0.000895774	0.0980932	0.101605
66	0.106459	0.00113513	0.104234	0.108684	0.101456	0.00090881	0.0996746	0.103237
67	0.10748	0.00115857	0.105209	0.109751	0.102506	0.000924481	0.100694	0.104318
68	0.106973	0.00117032	0.104679	0.109267	0.102671	0.000916809	0.100874	0.104468
69	0.106932	0.00119509	0.10459	0.109275	0.103074	0.000918838	0.101274	0.104875
70	0.105941	0.00121363	0.103563	0.10832	0.102609	0.000933062	0.10078	0.104437
71	0.103035	0.00122076	0.100642	0.105427	0.101272	0.000954225	0.0994014	0.103142
72	0.0999314	0.00123736	0.0975062	0.102357	0.0988147	0.000979034	0.0968958	0.100734
73	0.0965032	0.00126778	0.0940183	0.0989881	0.0965238	0.00100831	0.0945475	0.0985001
74	0.0928106	0.00130563	0.0902516	0.0953696	0.0929202	0.00103422	0.0908931	0.0949473
75	0.0890195	0.00132955	0.0864136	0.0916255	0.0887291	0.00105475	0.0866618	0.0907964
76	0.0833381	0.00134592	0.0807001	0.0859761	0.0844711	0.00105949	0.0823945	0.0865477
77	0.0802518	0.00136545	0.0775755	0.0829281	0.0805706	0.00105473	0.0785034	0.0826379
78	0.0774738	0.0014026	0.0747247	0.0802229	0.0766902	0.00104673	0.0746386	0.0787418
79	0.0739685	0.00145145	0.0711237	0.0768133	0.0730412	0.0010659	0.070952	0.0751303
80	0.0714581	0.00148639	0.0685447	0.0743714	0.0719024	0.00111116	0.0697245	0.0740803
81	0.0674595	0.00149918	0.0645211	0.0703979	0.0709905	0.00116183	0.0687134	0.0732677
82	0.0604671	0.00150318	0.0575209	0.0634133	0.0696042	0.00123349	0.0671866	0.0720219
83	0.054694	0.00150205	0.0517499	0.057638	0.0694612	0.00129286	0.0669272	0.0719952
84	0.0460063	0.00150806	0.0430505	0.0489621	0.0660015	0.00132308	0.0634083	0.0685948
85	0.0387518	0.00153183	0.0357494	0.0417541	0.0598461	0.00133791	0.0572238	0.0624684
86	0.0292453	0.0015653	0.0261773	0.0323133	0.0501078	0.00135179	0.0474583	0.0527573
87	0.019979	0.00161764	0.0168085	0.0231496	0.0384604	0.00138384	0.0357481	0.0411727
88	0.00708503	0.00168474	0.00378293	0.0103871	0.0255645	0.0014076	0.0228056	0.0283234
89	-0.0046368	0.00173874	-0.00804473	-0.00122887	0.0103422	0.00139499	0.00760802	0.0130764
90	-0.0172645	0.00172525	-0.0206459	-0.013883	-0.00316003	0.00135347	-0.00581284	-0.000507222
91	-0.0278326	0.00165358	-0.0310736	-0.0245915	-0.0174501	0.00127914	-0.0199572	-0.014943
92	-0.0350501	0.00157704	-0.0381411	-0.0319591	-0.0313106	0.00121217	-0.0336865	-0.0289348
93	-0.0384641	0.0016726	-0.0417424	-0.0351858	-0.0392728	0.00123359	-0.0416906	-0.0368549
94	-0.031445	0.00215375	-0.0356663	-0.0272236	-0.0413533	0.00146666	-0.044228	-0.0384787
95	-0.0135753	0.00282727	-0.0191167	-0.00803382	-0.031822	0.00194949	-0.035643	-0.028001
96	0.0156531	0.00313518	0.00950811	0.021798	-0.00581443	0.00255112	-0.0108146	-0.000814232
97	0.0493501	0.00303542	0.0434007	0.0552995	0.030355	0.00275843	0.0249484	0.0357615
98	0.0816377	0.0027511	0.0762456	0.0870299	0.0656407	0.00257067	0.0606021	0.0706792
99	0.108768	0.00245978	0.103947	0.11359	0.0952654	0.00231347	0.090731	0.0997998
100	0.129975	0.00225353	0.125558	0.134392	0.118762	0.00206733	0.11471	0.122814
101	0.130002	0.00199938	0.126083	0.133921	0.118948	0.00205896	0.114913	0.122984
102	0.141278	0.00187153	0.13761	0.144946	0.132631	0.00191249	0.128882	0.136379
103	0.152865	0.00175005	0.149435	0.156295	0.144713	0.0017809	0.141222	0.148203
104	0.163822	0.00159397	0.160697	0.166946	0.153279	0.00162377	0.150097	0.156462
105	0.170364	0.00140531	0.16761	0.173119	0.158023	0.00145377	0.155173	0.160872
106	0.174839	0.00125619	0.172377	0.177301	0.161502	0.0013194	0.158916	0.164088
107	0.173489	0.00124781	0.171043	0.175934	0.16027	0.00126358	0.157793	0.162746
108	0.168643	0.00133938	0.166018	0.171268	0.156956	0.00127157	0.154463	0.159448
109	0.161388	0.00143469	0.158576	0.1642	0.149077	0.00127504	0.146578	0.151576
110	0.152323	0.00146851	0.149445	0.155201	0.141105	0.0012453	0.138665	0.143546
111	0.144469	0.00141875	0.141688	0.147249	0.13398	0.00117288	0.131681	0.136279
112	0.137855	0.00130942	0.135289	0.140422	0.128447	0.00108758	0.126315	0.130578
113	0.134967	0.00117553	0.132663	0.137271	0.124495	0.000996418	0.122542	0.126448
114	0.132765	0.00106547	0.130676	0.134853	0.122657	0.000907903	0.120878	0.124437
115	0.131799	0.000994691	0.129849	0.133748	0.121564	0.000837135	0.119924	0.123205
116	0.13169	0.000955124	0.129818	0.133562	0.120896	0.000789587	0.119348	0.122444
117	0.131312	0.000944597	0.12946	0.133163	0.121819	0.000768262	0.120314	0.123325
118	0.130999	0.000931473	0.129174	0.132825	0.122058	0.000768285	0.120552	0.123563
119	0.129627	0.000936664	0.127791	0.131463	0.122568	0.000778184	0.121043	0.124094
120	0.130181	0.000962272	0.128295	0.132067	0.123138	0.000780427	0.121608	0.124668

## Sheet: Fig4C1_all_points
FieldIndex	Stage	Field	Condition	Value	IsInlier
3	1	FluoPerArea_norm_to_ref_AtEcdysis	control	1.0575	TRUE
3	1	FluoPerArea_norm_to_ref_AtEcdysis	control	0.997796	TRUE
3	1	FluoPerArea_norm_to_ref_AtEcdysis	control	1.07604	TRUE
3	1	FluoPerArea_norm_to_ref_AtEcdysis	control	0.989871	TRUE
3	1	FluoPerArea_norm_to_ref_AtEcdysis	control	0.960528	TRUE
3	1	FluoPerArea_norm_to_ref_AtEcdysis	control	0.908021	TRUE
3	1	FluoPerArea_norm_to_ref_AtEcdysis	control	1.08325	TRUE
3	1	FluoPerArea_norm_to_ref_AtEcdysis	control	1.02376	TRUE
3	1	FluoPerArea_norm_to_ref_AtEcdysis	control	0.965029	TRUE
3	1	FluoPerArea_norm_to_ref_AtEcdysis	control	0.922943	TRUE
3	1	FluoPerArea_norm_to_ref_AtEcdysis	control	1.0079	TRUE
3	1	FluoPerArea_norm_to_ref_AtEcdysis	control	0.933218	TRUE
3	1	FluoPerArea_norm_to_ref_AtEcdysis	control	0.953054	TRUE
3	1	FluoPerArea_norm_to_ref_AtEcdysis	control	1.04426	TRUE
3	1	FluoPerArea_norm_to_ref_AtEcdysis	control	1.18688	TRUE
3	1	FluoPerArea_norm_to_ref_AtEcdysis	control	1.03949	TRUE
3	1	FluoPerArea_norm_to_ref_AtEcdysis	control	0.939695	TRUE
3	1	FluoPerArea_norm_to_ref_AtEcdysis	control	0.970284	TRUE
3	1	FluoPerArea_norm_to_ref_AtEcdysis	control	0.901558	TRUE
3	1	FluoPerArea_norm_to_ref_AtEcdysis	control	0.972842	TRUE
3	1	FluoPerArea_norm_to_ref_AtEcdysis	control	0.886589	TRUE
3	1	FluoPerArea_norm_to_ref_AtEcdysis	control	0.982926	TRUE
3	1	FluoPerArea_norm_to_ref_AtEcdysis	control	0.954017	TRUE
3	1	FluoPerArea_norm_to_ref_AtEcdysis	control	0.880751	TRUE
3	1	FluoPerArea_norm_to_ref_AtEcdysis	control	0.874882	TRUE
3	1	FluoPerArea_norm_to_ref_AtEcdysis	control	1.16077	TRUE
3	1	FluoPerArea_norm_to_ref_AtEcdysis	control	0.920773	TRUE
3	1	FluoPerArea_norm_to_ref_AtEcdysis	control	0.885527	TRUE
3	1	FluoPerArea_norm_to_ref_AtEcdysis	control	0.897728	TRUE
3	1	FluoPerArea_norm_to_ref_AtEcdysis	control	0.982995	TRUE
3	1	FluoPerArea_norm_to_ref_AtEcdysis	control	0.913251	TRUE
3	1	FluoPerArea_norm_to_ref_AtEcdysis	control	1.13427	TRUE
3	1	FluoPerArea_norm_to_ref_AtEcdysis	control	1.09567	TRUE
3	1	FluoPerArea_norm_to_ref_AtEcdysis	control	1.05208	TRUE
3	1	FluoPerArea_norm_to_ref_AtEcdysis	control	1.13712	TRUE
3	1	FluoPerArea_norm_to_ref_AtEcdysis	control	1.01492	TRUE
3	1	FluoPerArea_norm_to_ref_AtEcdysis	control	1.12038	TRUE
3	1	FluoPerArea_norm_to_ref_AtEcdysis	control	1.02854	TRUE
3	1	FluoPerArea_norm_to_ref_AtEcdysis	control	1.16382	TRUE
3	1	FluoPerArea_norm_to_ref_AtEcdysis	control	1.09063	TRUE
3	1	FluoPerArea_norm_to_ref_AtEcdysis	control	0.935023	TRUE
3	1	FluoPerArea_norm_to_ref_AtEcdysis	control	0.945986	TRUE
3	1	FluoPerArea_norm_to_ref_AtEcdysis	control	0.961007	TRUE
3	1	FluoPerArea_norm_to_ref_AtEcdysis	control	0.954212	TRUE
3	1	FluoPerArea_norm_to_ref_AtEcdysis	control	1.09678	TRUE
3	1	FluoPerArea_norm_to_ref_AtEcdysis	control	1.04028	TRUE
3	1	FluoPerArea_norm_to_ref_AtEcdysis	control	1.06323	TRUE
3	1	FluoPerArea_norm_to_ref_AtEcdysis	control	1.1461	TRUE
3	1	FluoPerArea_norm_to_ref_AtEcdysis	control	1.04362	TRUE
3	1	FluoPerArea_norm_to_ref_AtEcdysis	control	0.997824	TRUE
3	1	FluoPerArea_norm_to_ref_AtEcdysis	control	0.899987	TRUE
3	1	FluoPerArea_norm_to_ref_AtEcdysis	control	0.915332	TRUE
3	1	FluoPerArea_norm_to_ref_AtEcdysis	control	0.96283	TRUE
3	1	FluoPerArea_norm_to_ref_AtEcdysis	control	1.01068	TRUE
3	1	FluoPerArea_norm_to_ref_AtEcdysis	control	0.928803	TRUE
3	1	FluoPerArea_norm_to_ref_AtEcdysis	control	0.972785	TRUE
3	1	FluoPerArea_norm_to_ref_AtEcdysis	control	1.00068	TRUE
3	1	FluoPerArea_norm_to_ref_AtEcdysis	control	1.01406	TRUE
3	1	FluoPerArea_norm_to_ref_AtEcdysis	control	1.00034	TRUE
3	1	FluoPerArea_norm_to_ref_AtEcdysis	control	0.964366	TRUE
3	1	FluoPerArea_norm_to_ref_AtEcdysis	control	1.02021	TRUE
3	1	FluoPerArea_norm_to_ref_AtEcdysis	control	0.939493	TRUE
3	1	FluoPerArea_norm_to_ref_AtEcdysis	control	1.09988	TRUE
3	1	FluoPerArea_norm_to_ref_AtEcdysis	control	0.906706	TRUE
3	1	FluoPerArea_norm_to_ref_AtEcdysis	control	0.999735	TRUE
3	1	FluoPerArea_norm_to_ref_AtEcdysis	control	1.04642	TRUE
3	1	FluoPerArea_norm_to_ref_AtEcdysis	control	0.928132	TRUE
3	1	FluoPerArea_norm_to_ref_AtEcdysis	control	0.922102	TRUE
3	1	FluoPerArea_norm_to_ref_AtEcdysis	control	0.913021	TRUE
3	1	FluoPerArea_norm_to_ref_AtEcdysis	control	1.01786	TRUE
3	1	FluoPerArea_norm_to_ref_AtEcdysis	control	1.06857	TRUE
3	1	FluoPerArea_norm_to_ref_AtEcdysis	control	1.02234	TRUE
3	1	FluoPerArea_norm_to_ref_AtEcdysis	control	1.03199	TRUE
3	1	FluoPerArea_norm_to_ref_AtEcdysis	control	0.907423	TRUE
3	1	FluoPerArea_norm_to_ref_AtEcdysis	control	1.11439	TRUE
3	1	FluoPerArea_norm_to_ref_AtEcdysis	control	0.979555	TRUE
3	1	FluoPerArea_norm_to_ref_AtEcdysis	control	1.02114	TRUE
3	1	FluoPerArea_norm_to_ref_AtEcdysis	control	1.04789	TRUE
3	1	FluoPerArea_norm_to_ref_AtEcdysis	control	0.820447	TRUE
3	1	FluoPerArea_norm_to_ref_AtEcdysis	control	0.994274	TRUE
3	1	FluoPerArea_norm_to_ref_AtEcdysis	control	1.00865	TRUE
3	1	FluoPerArea_norm_to_ref_AtEcdysis	control	1.06352	TRUE
3	1	FluoPerArea_norm_to_ref_AtEcdysis	control	0.893599	TRUE
3	1	FluoPerArea_norm_to_ref_AtEcdysis	control	0.974305	TRUE
3	1	FluoPerArea_norm_to_ref_AtEcdysis	control	1.02499	TRUE
3	1	FluoPerArea_norm_to_ref_AtEcdysis	control	1.05681	TRUE
3	1	FluoPerArea_norm_to_ref_AtEcdysis	control	1.06809	TRUE
3	1	FluoPerArea_norm_to_ref_AtEcdysis	control	1.03291	TRUE
3	1	FluoPerArea_norm_to_ref_AtEcdysis	control	1.06328	TRUE
3	1	FluoPerArea_norm_to_ref_AtEcdysis	control	1.0083	TRUE
3	1	FluoPerArea_norm_to_ref_AtEcdysis	control	1.06586	TRUE
3	1	FluoPerArea_norm_to_ref_AtEcdysis	control	1.07438	TRUE
3	1	FluoPerArea_norm_to_ref_AtEcdysis	control	1.05746	TRUE
3	1	FluoPerArea_norm_to_ref_AtEcdysis	control	1.02191	TRUE
3	1	FluoPerArea_norm_to_ref_AtEcdysis	control	1.03955	TRUE
3	1	FluoPerArea_norm_to_ref_AtEcdysis	control	0.915441	TRUE
3	1	FluoPerArea_norm_to_ref_AtEcdysis	control	0.998961	TRUE
3	1	FluoPerArea_norm_to_ref_AtEcdysis	control	1.05096	TRUE
3	1	FluoPerArea_norm_to_ref_AtEcdysis	control	1.00551	TRUE
3	1	FluoPerArea_norm_to_ref_AtEcdysis	control	0.934793	TRUE
3	1	FluoPerArea_norm_to_ref_AtEcdysis	control	0.939136	TRUE
3	1	FluoPerArea_norm_to_ref_AtEcdysis	control	1.03516	TRUE
3	1	FluoPerArea_norm_to_ref_AtEcdysis	control	0.965389	TRUE
3	1	FluoPerArea_norm_to_ref_AtEcdysis	control	0.925263	TRUE
3	1	FluoPerArea_norm_to_ref_AtEcdysis	control	1.0627	TRUE
3	1	FluoPerArea_norm_to_ref_AtEcdysis	control	1.00026	TRUE
3	1	FluoPerArea_norm_to_ref_AtEcdysis	control	1.00672	TRUE
3	1	FluoPerArea_norm_to_ref_AtEcdysis	control	0.900933	TRUE
3	1	FluoPerArea_norm_to_ref_AtEcdysis	control	1.1129	TRUE
3	1	FluoPerArea_norm_to_ref_AtEcdysis	control	0.892703	TRUE
3	1	FluoPerArea_norm_to_ref_AtEcdysis	control	0.979968	TRUE
3	1	FluoPerArea_norm_to_ref_AtEcdysis	control	0.937518	TRUE
3	1	FluoPerArea_norm_to_ref_AtEcdysis	control	1.09453	TRUE
3	1	FluoPerArea_norm_to_ref_AtEcdysis	control	1.02947	TRUE
3	1	FluoPerArea_norm_to_ref_AtEcdysis	control	0.898885	TRUE
3	1	FluoPerArea_norm_to_ref_AtEcdysis	control	0.887943	TRUE
3	1	FluoPerArea_norm_to_ref_AtEcdysis	control	0.896339	TRUE
3	1	FluoPerArea_norm_to_ref_AtEcdysis	control	1.00372	TRUE
3	1	FluoPerArea_norm_to_ref_AtEcdysis	control	1.06413	TRUE
3	1	FluoPerArea_norm_to_ref_AtEcdysis	control	0.973247	TRUE
3	1	FluoPerArea_norm_to_ref_AtEcdysis	control	0.98853	TRUE
3	1	FluoPerArea_norm_to_ref_AtEcdysis	control	1.09214	TRUE
3	1	FluoPerArea_norm_to_ref_AtEcdysis	control	1.09027	TRUE
3	1	FluoPerArea_norm_to_ref_AtEcdysis	control	0.883275	TRUE
3	1	FluoPerArea_norm_to_ref_AtEcdysis	control	1.06528	TRUE
3	1	FluoPerArea_norm_to_ref_AtEcdysis	control	0.956582	TRUE
3	1	FluoPerArea_norm_to_ref_AtEcdysis	control	1.04869	TRUE
3	1	FluoPerArea_norm_to_ref_AtEcdysis	control	0.995384	TRUE
3	1	FluoPerArea_norm_to_ref_AtEcdysis	control	1.08123	TRUE
3	1	FluoPerArea_norm_to_ref_AtEcdysis	control	0.905483	TRUE
3	1	FluoPerArea_norm_to_ref_AtEcdysis	control	0.950306	TRUE
3	1	FluoPerArea_norm_to_ref_AtEcdysis	control	1.01715	TRUE
3	1	FluoPerArea_norm_to_ref_AtEcdysis	control	0.946334	TRUE
3	1	FluoPerArea_norm_to_ref_AtEcdysis	control	1.04213	TRUE
3	1	FluoPerArea_norm_to_ref_AtEcdysis	control	1.0358	TRUE
3	1	FluoPerArea_norm_to_ref_AtEcdysis	control	0.902979	TRUE
3	1	FluoPerArea_norm_to_ref_AtEcdysis	control	0.876985	TRUE
3	1	FluoPerArea_norm_to_ref_AtEcdysis	control	1.00374	TRUE
3	1	FluoPerArea_norm_to_ref_AtEcdysis	control	1.0655	TRUE
3	1	FluoPerArea_norm_to_ref_AtEcdysis	control	0.881986	TRUE
3	1	FluoPerArea_norm_to_ref_AtEcdysis	control	0.988826	TRUE
3	1	FluoPerArea_norm_to_ref_AtEcdysis	control	1.04389	TRUE
3	1	FluoPerArea_norm_to_ref_AtEcdysis	control	1.06984	TRUE
3	1	FluoPerArea_norm_to_ref_AtEcdysis	control	0.947586	TRUE
3	1	FluoPerArea_norm_to_ref_AtEcdysis	control	1.06641	TRUE
3	1	FluoPerArea_norm_to_ref_AtEcdysis	control	1.10502	TRUE
3	1	FluoPerArea_norm_to_ref_AtEcdysis	control	0.993034	TRUE
3	1	FluoPerArea_norm_to_ref_AtEcdysis	control	1.10651	TRUE
3	1	FluoPerArea_norm_to_ref_AtEcdysis	control	0.923151	TRUE
3	1	FluoPerArea_norm_to_ref_AtEcdysis	control	0.817552	TRUE
3	1	FluoPerArea_norm_to_ref_AtEcdysis	control	0.971878	TRUE
3	1	FluoPerArea_norm_to_ref_AtEcdysis	control	0.966923	TRUE
3	1	FluoPerArea_norm_to_ref_AtEcdysis	control	1.05051	TRUE
3	1	FluoPerArea_norm_to_ref_AtEcdysis	control	0.900223	TRUE
3	1	FluoPerArea_norm_to_ref_AtEcdysis	control	0.979155	TRUE
3	1	FluoPerArea_norm_to_ref_AtEcdysis	control	1.12436	TRUE
3	1	FluoPerArea_norm_to_ref_AtEcdysis	control	0.968426	TRUE
3	1	FluoPerArea_norm_to_ref_AtEcdysis	control	1.00915	TRUE
3	1	FluoPerArea_norm_to_ref_AtEcdysis	control	1.04982	TRUE
3	1	FluoPerArea_norm_to_ref_AtEcdysis	control	0.879248	TRUE
3	1	FluoPerArea_norm_to_ref_AtEcdysis	control	0.957177	TRUE
3	1	FluoPerArea_norm_to_ref_AtEcdysis	control	1.00095	TRUE
3	1	FluoPerArea_norm_to_ref_AtEcdysis	control	0.946538	TRUE
3	1	FluoPerArea_norm_to_ref_AtEcdysis	control	1.05414	TRUE
3	1	FluoPerArea_norm_to_ref_AtEcdysis	control	1.03211	TRUE
3	1	FluoPerArea_norm_to_ref_AtEcdysis	control	1.14194	TRUE
3	1	FluoPerArea_norm_to_ref_AtEcdysis	control	1.0505	TRUE
3	1	FluoPerArea_norm_to_ref_AtEcdysis	control	0.880896	TRUE
3	1	FluoPerArea_norm_to_ref_AtEcdysis	control	0.990815	TRUE
3	1	FluoPerArea_norm_to_ref_AtEcdysis	control	0.953223	TRUE
3	1	FluoPerArea_norm_to_ref_AtEcdysis	control	1.11612	TRUE
3	1	FluoPerArea_norm_to_ref_AtEcdysis	control	1.07989	TRUE
3	1	FluoPerArea_norm_to_ref_AtEcdysis	control	0.954722	TRUE
3	1	FluoPerArea_norm_to_ref_AtEcdysis	control	1.09161	TRUE
3	1	FluoPerArea_norm_to_ref_AtEcdysis	control	0.916989	TRUE
3	1	FluoPerArea_norm_to_ref_AtEcdysis	control	0.963289	TRUE
3	1	FluoPerArea_norm_to_ref_AtEcdysis	control	0.88716	TRUE
3	1	FluoPerArea_norm_to_ref_AtEcdysis	control	1.03929	TRUE
3	1	FluoPerArea_norm_to_ref_AtEcdysis	control	0.925611	TRUE
3	1	FluoPerArea_norm_to_ref_AtEcdysis	control	1.03269	TRUE
3	1	FluoPerArea_norm_to_ref_AtEcdysis	control	0.98482	TRUE
3	1	FluoPerArea_norm_to_ref_AtEcdysis	control	0.956397	TRUE
3	1	FluoPerArea_norm_to_ref_AtEcdysis	control	1.08457	TRUE
3	1	FluoPerArea_norm_to_ref_AtEcdysis	control	0.903738	TRUE
3	1	FluoPerArea_norm_to_ref_AtEcdysis	control	0.907424	TRUE
3	1	FluoPerArea_norm_to_ref_AtEcdysis	control	1.04388	TRUE
3	1	FluoPerArea_norm_to_ref_AtEcdysis	control	0.921608	TRUE
3	1	FluoPerArea_norm_to_ref_AtEcdysis	control	1.05873	TRUE
3	1	FluoPerArea_norm_to_ref_AtEcdysis	control	0.988839	TRUE
3	1	FluoPerArea_norm_to_ref_AtEcdysis	control	0.952781	TRUE
3	1	FluoPerArea_norm_to_ref_AtEcdysis	control	1.0271	TRUE
3	1	FluoPerArea_norm_to_ref_AtEcdysis	control	0.885904	TRUE
3	1	FluoPerArea_norm_to_ref_AtEcdysis	control	1.0911	TRUE
3	1	FluoPerArea_norm_to_ref_AtEcdysis	control	1.02764	TRUE
3	1	FluoPerArea_norm_to_ref_AtEcdysis	control	1.09202	TRUE
3	1	FluoPerArea_norm_to_ref_AtEcdysis	control	0.996585	TRUE
3	1	FluoPerArea_norm_to_ref_AtEcdysis	control	1.04777	TRUE
3	1	FluoPerArea_norm_to_ref_AtEcdysis	control	1.09687	TRUE
3	1	FluoPerArea_norm_to_ref_AtEcdysis	control	1.03659	TRUE
3	1	FluoPerArea_norm_to_ref_AtEcdysis	control	1.00648	TRUE
3	1	FluoPerArea_norm_to_ref_AtEcdysis	control	0.901247	TRUE
3	1	FluoPerArea_norm_to_ref_AtEcdysis	control	0.872637	TRUE
3	1	FluoPerArea_norm_to_ref_AtEcdysis	IAA	1.09084	TRUE
3	1	FluoPerArea_norm_to_ref_AtEcdysis	IAA	0.962305	TRUE
3	1	FluoPerArea_norm_to_ref_AtEcdysis	IAA	0.996754	TRUE
3	1	FluoPerArea_norm_to_ref_AtEcdysis	IAA	0.946426	TRUE
3	1	FluoPerArea_norm_to_ref_AtEcdysis	IAA	1.03533	TRUE
3	1	FluoPerArea_norm_to_ref_AtEcdysis	IAA	1.01352	TRUE
3	1	FluoPerArea_norm_to_ref_AtEcdysis	IAA	1.06528	TRUE
3	1	FluoPerArea_norm_to_ref_AtEcdysis	IAA	1.0198	TRUE
3	1	FluoPerArea_norm_to_ref_AtEcdysis	IAA	0.992792	TRUE
3	1	FluoPerArea_norm_to_ref_AtEcdysis	IAA	1.06549	TRUE
3	1	FluoPerArea_norm_to_ref_AtEcdysis	IAA	0.990885	TRUE
3	1	FluoPerArea_norm_to_ref_AtEcdysis	IAA	1.02009	TRUE
3	1	FluoPerArea_norm_to_ref_AtEcdysis	IAA	1.056	TRUE
3	1	FluoPerArea_norm_to_ref_AtEcdysis	IAA	1.00052	TRUE
3	1	FluoPerArea_norm_to_ref_AtEcdysis	IAA	1.07685	TRUE
3	1	FluoPerArea_norm_to_ref_AtEcdysis	IAA	1.09532	TRUE
3	1	FluoPerArea_norm_to_ref_AtEcdysis	IAA	0.933683	TRUE
3	1	FluoPerArea_norm_to_ref_AtEcdysis	IAA	1.02494	TRUE
3	1	FluoPerArea_norm_to_ref_AtEcdysis	IAA	1.03748	TRUE
3	1	FluoPerArea_norm_to_ref_AtEcdysis	IAA	0.972069	TRUE
3	1	FluoPerArea_norm_to_ref_AtEcdysis	IAA	1.03376	TRUE
3	1	FluoPerArea_norm_to_ref_AtEcdysis	IAA	1.00911	TRUE
3	1	FluoPerArea_norm_to_ref_AtEcdysis	IAA	0.994359	TRUE
3	1	FluoPerArea_norm_to_ref_AtEcdysis	IAA	0.967211	TRUE
3	1	FluoPerArea_norm_to_ref_AtEcdysis	IAA	0.909537	TRUE
3	1	FluoPerArea_norm_to_ref_AtEcdysis	IAA	1.00469	TRUE
3	1	FluoPerArea_norm_to_ref_AtEcdysis	IAA	0.99231	TRUE
3	1	FluoPerArea_norm_to_ref_AtEcdysis	IAA	1.03566	TRUE
3	1	FluoPerArea_norm_to_ref_AtEcdysis	IAA	1.00414	TRUE
3	1	FluoPerArea_norm_to_ref_AtEcdysis	IAA	0.847555	TRUE
3	1	FluoPerArea_norm_to_ref_AtEcdysis	IAA	1.05777	TRUE
3	1	FluoPerArea_norm_to_ref_AtEcdysis	IAA	0.974246	TRUE
3	1	FluoPerArea_norm_to_ref_AtEcdysis	IAA	1.02781	TRUE
3	1	FluoPerArea_norm_to_ref_AtEcdysis	IAA	1.08981	TRUE
3	1	FluoPerArea_norm_to_ref_AtEcdysis	IAA	1.0074	TRUE
3	1	FluoPerArea_norm_to_ref_AtEcdysis	IAA	1.10088	TRUE
3	1	FluoPerArea_norm_to_ref_AtEcdysis	IAA	1.01445	TRUE
3	1	FluoPerArea_norm_to_ref_AtEcdysis	IAA	0.933299	TRUE
3	1	FluoPerArea_norm_to_ref_AtEcdysis	IAA	0.904466	TRUE
3	1	FluoPerArea_norm_to_ref_AtEcdysis	IAA	0.881697	TRUE
3	1	FluoPerArea_norm_to_ref_AtEcdysis	IAA	0.953883	TRUE
3	1	FluoPerArea_norm_to_ref_AtEcdysis	IAA	0.96356	TRUE
3	1	FluoPerArea_norm_to_ref_AtEcdysis	IAA	0.958956	TRUE
3	1	FluoPerArea_norm_to_ref_AtEcdysis	IAA	1.07884	TRUE
3	1	FluoPerArea_norm_to_ref_AtEcdysis	IAA	1.00835	TRUE
3	1	FluoPerArea_norm_to_ref_AtEcdysis	IAA	0.985349	TRUE
3	1	FluoPerArea_norm_to_ref_AtEcdysis	IAA	1.03408	TRUE
3	1	FluoPerArea_norm_to_ref_AtEcdysis	IAA	0.89677	TRUE
3	1	FluoPerArea_norm_to_ref_AtEcdysis	IAA	1.02575	TRUE
3	1	FluoPerArea_norm_to_ref_AtEcdysis	IAA	0.905593	TRUE
3	1	FluoPerArea_norm_to_ref_AtEcdysis	IAA	0.959143	TRUE
3	1	FluoPerArea_norm_to_ref_AtEcdysis	IAA	0.890218	TRUE
3	1	FluoPerArea_norm_to_ref_AtEcdysis	IAA	0.998515	TRUE
3	1	FluoPerArea_norm_to_ref_AtEcdysis	IAA	0.962494	TRUE
3	1	FluoPerArea_norm_to_ref_AtEcdysis	IAA	0.883427	TRUE
3	1	FluoPerArea_norm_to_ref_AtEcdysis	IAA	1.17994	TRUE
3	1	FluoPerArea_norm_to_ref_AtEcdysis	IAA	0.925721	TRUE
3	1	FluoPerArea_norm_to_ref_AtEcdysis	IAA	0.967652	TRUE
3	1	FluoPerArea_norm_to_ref_AtEcdysis	IAA	0.9496	TRUE
3	1	FluoPerArea_norm_to_ref_AtEcdysis	IAA	0.845014	TRUE
3	1	FluoPerArea_norm_to_ref_AtEcdysis	IAA	1.07423	TRUE
3	1	FluoPerArea_norm_to_ref_AtEcdysis	IAA	0.816325	TRUE
3	1	FluoPerArea_norm_to_ref_AtEcdysis	IAA	1.02896	TRUE
3	1	FluoPerArea_norm_to_ref_AtEcdysis	IAA	1.09584	TRUE
3	1	FluoPerArea_norm_to_ref_AtEcdysis	IAA	1.03362	TRUE
3	1	FluoPerArea_norm_to_ref_AtEcdysis	IAA	1.1006	TRUE
3	1	FluoPerArea_norm_to_ref_AtEcdysis	IAA	0.94356	TRUE
3	1	FluoPerArea_norm_to_ref_AtEcdysis	IAA	1.02584	TRUE
3	1	FluoPerArea_norm_to_ref_AtEcdysis	IAA	0.927735	TRUE
3	1	FluoPerArea_norm_to_ref_AtEcdysis	IAA	0.880752	TRUE
3	1	FluoPerArea_norm_to_ref_AtEcdysis	IAA	1.07022	TRUE
3	1	FluoPerArea_norm_to_ref_AtEcdysis	IAA	1.00523	TRUE
3	1	FluoPerArea_norm_to_ref_AtEcdysis	IAA	0.788966	TRUE
3	1	FluoPerArea_norm_to_ref_AtEcdysis	IAA	1.01242	TRUE
3	1	FluoPerArea_norm_to_ref_AtEcdysis	IAA	0.837061	TRUE
3	1	FluoPerArea_norm_to_ref_AtEcdysis	IAA	0.985503	TRUE
3	1	FluoPerArea_norm_to_ref_AtEcdysis	IAA	0.968739	TRUE
3	1	FluoPerArea_norm_to_ref_AtEcdysis	IAA	0.980998	TRUE
3	1	FluoPerArea_norm_to_ref_AtEcdysis	IAA	0.811932	TRUE
3	1	FluoPerArea_norm_to_ref_AtEcdysis	IAA	1.0034	TRUE
3	1	FluoPerArea_norm_to_ref_AtEcdysis	IAA	0.921085	TRUE
3	1	FluoPerArea_norm_to_ref_AtEcdysis	IAA	1.01684	TRUE
3	1	FluoPerArea_norm_to_ref_AtEcdysis	IAA	0.949194	TRUE
3	1	FluoPerArea_norm_to_ref_AtEcdysis	IAA	0.928417	TRUE
3	1	FluoPerArea_norm_to_ref_AtEcdysis	IAA	0.931443	TRUE
3	1	FluoPerArea_norm_to_ref_AtEcdysis	IAA	0.988332	TRUE
3	1	FluoPerArea_norm_to_ref_AtEcdysis	IAA	0.909323	TRUE
3	1	FluoPerArea_norm_to_ref_AtEcdysis	IAA	0.884795	TRUE
3	1	FluoPerArea_norm_to_ref_AtEcdysis	IAA	0.917796	TRUE
3	1	FluoPerArea_norm_to_ref_AtEcdysis	IAA	0.907763	TRUE
3	1	FluoPerArea_norm_to_ref_AtEcdysis	IAA	0.899548	TRUE
3	1	FluoPerArea_norm_to_ref_AtEcdysis	IAA	0.753618	TRUE
3	1	FluoPerArea_norm_to_ref_AtEcdysis	IAA	0.844309	TRUE
3	1	FluoPerArea_norm_to_ref_AtEcdysis	IAA	0.844195	TRUE
3	1	FluoPerArea_norm_to_ref_AtEcdysis	IAA	0.862653	TRUE
3	1	FluoPerArea_norm_to_ref_AtEcdysis	IAA	0.817572	TRUE
3	1	FluoPerArea_norm_to_ref_AtEcdysis	IAA	0.850064	TRUE
3	1	FluoPerArea_norm_to_ref_AtEcdysis	IAA	0.837055	TRUE
3	1	FluoPerArea_norm_to_ref_AtEcdysis	IAA	0.932607	TRUE
3	1	FluoPerArea_norm_to_ref_AtEcdysis	IAA	0.817897	TRUE
3	1	FluoPerArea_norm_to_ref_AtEcdysis	IAA	0.879109	TRUE
3	1	FluoPerArea_norm_to_ref_AtEcdysis	IAA	0.930613	TRUE
3	1	FluoPerArea_norm_to_ref_AtEcdysis	IAA	0.84134	TRUE
3	1	FluoPerArea_norm_to_ref_AtEcdysis	IAA	0.815976	TRUE
3	1	FluoPerArea_norm_to_ref_AtEcdysis	IAA	0.907616	TRUE
3	1	FluoPerArea_norm_to_ref_AtEcdysis	IAA	0.780355	TRUE
3	1	FluoPerArea_norm_to_ref_AtEcdysis	IAA	0.776068	TRUE
3	1	FluoPerArea_norm_to_ref_AtEcdysis	IAA	0.887819	TRUE
3	1	FluoPerArea_norm_to_ref_AtEcdysis	IAA	0.788301	TRUE
3	1	FluoPerArea_norm_to_ref_AtEcdysis	IAA	0.838775	TRUE
3	1	FluoPerArea_norm_to_ref_AtEcdysis	IAA	0.885623	TRUE
3	1	FluoPerArea_norm_to_ref_AtEcdysis	IAA	0.885	TRUE
3	1	FluoPerArea_norm_to_ref_AtEcdysis	IAA	0.924355	TRUE
3	1	FluoPerArea_norm_to_ref_AtEcdysis	IAA	0.873959	TRUE
3	1	FluoPerArea_norm_to_ref_AtEcdysis	IAA	0.846841	TRUE
3	1	FluoPerArea_norm_to_ref_AtEcdysis	IAA	0.831308	TRUE
3	1	FluoPerArea_norm_to_ref_AtEcdysis	IAA	0.790362	TRUE
3	1	FluoPerArea_norm_to_ref_AtEcdysis	IAA	0.879511	TRUE
3	1	FluoPerArea_norm_to_ref_AtEcdysis	IAA	0.779671	TRUE
3	1	FluoPerArea_norm_to_ref_AtEcdysis	IAA	0.785878	TRUE
3	1	FluoPerArea_norm_to_ref_AtEcdysis	IAA	0.958688	TRUE
3	1	FluoPerArea_norm_to_ref_AtEcdysis	IAA	0.875521	TRUE
3	1	FluoPerArea_norm_to_ref_AtEcdysis	IAA	0.782693	TRUE
3	1	FluoPerArea_norm_to_ref_AtEcdysis	IAA	0.885774	TRUE
3	1	FluoPerArea_norm_to_ref_AtEcdysis	IAA	0.809014	TRUE
3	1	FluoPerArea_norm_to_ref_AtEcdysis	IAA	0.892064	TRUE
3	1	FluoPerArea_norm_to_ref_AtEcdysis	IAA	0.873451	TRUE
3	1	FluoPerArea_norm_to_ref_AtEcdysis	IAA	0.93885	TRUE
3	1	FluoPerArea_norm_to_ref_AtEcdysis	IAA	0.841901	TRUE
3	1	FluoPerArea_norm_to_ref_AtEcdysis	IAA	0.984054	TRUE
3	1	FluoPerArea_norm_to_ref_AtEcdysis	IAA	0.932348	TRUE
3	1	FluoPerArea_norm_to_ref_AtEcdysis	IAA	0.896774	TRUE
3	1	FluoPerArea_norm_to_ref_AtEcdysis	IAA	0.797844	TRUE
3	1	FluoPerArea_norm_to_ref_AtEcdysis	IAA	0.811664	TRUE
3	1	FluoPerArea_norm_to_ref_AtEcdysis	IAA	0.946107	TRUE
3	1	FluoPerArea_norm_to_ref_AtEcdysis	IAA	0.729118	TRUE
3	1	FluoPerArea_norm_to_ref_AtEcdysis	IAA	0.807648	TRUE
3	1	FluoPerArea_norm_to_ref_AtEcdysis	IAA	0.651814	TRUE
3	1	FluoPerArea_norm_to_ref_AtEcdysis	IAA	0.931741	TRUE
3	1	FluoPerArea_norm_to_ref_AtEcdysis	IAA	0.782385	TRUE
3	1	FluoPerArea_norm_to_ref_AtEcdysis	IAA	0.925623	TRUE
3	1	FluoPerArea_norm_to_ref_AtEcdysis	IAA	0.772725	TRUE
3	1	FluoPerArea_norm_to_ref_AtEcdysis	IAA	0.847082	TRUE
3	1	FluoPerArea_norm_to_ref_AtEcdysis	IAA	1.05957	TRUE
3	1	FluoPerArea_norm_to_ref_AtEcdysis	IAA	0.775598	TRUE
3	1	FluoPerArea_norm_to_ref_AtEcdysis	IAA	0.710402	TRUE
3	1	FluoPerArea_norm_to_ref_AtEcdysis	IAA	0.70299	TRUE
3	1	FluoPerArea_norm_to_ref_AtEcdysis	IAA	0.902434	TRUE
3	1	FluoPerArea_norm_to_ref_AtEcdysis	IAA	0.794664	TRUE
3	1	FluoPerArea_norm_to_ref_AtEcdysis	IAA	0.868749	TRUE
3	1	FluoPerArea_norm_to_ref_AtEcdysis	IAA	0.793174	TRUE
3	1	FluoPerArea_norm_to_ref_AtEcdysis	IAA	0.645576	TRUE
3	1	FluoPerArea_norm_to_ref_AtEcdysis	IAA	0.775176	TRUE
3	1	FluoPerArea_norm_to_ref_AtEcdysis	IAA	0.882521	TRUE
3	1	FluoPerArea_norm_to_ref_AtEcdysis	IAA	0.787511	TRUE
3	1	FluoPerArea_norm_to_ref_AtEcdysis	IAA	0.915403	TRUE
3	1	FluoPerArea_norm_to_ref_AtEcdysis	IAA	0.974022	TRUE
3	1	FluoPerArea_norm_to_ref_AtEcdysis	IAA	1.08253	TRUE
3	1	FluoPerArea_norm_to_ref_AtEcdysis	IAA	0.895168	TRUE
3	1	FluoPerArea_norm_to_ref_AtEcdysis	IAA	0.926964	TRUE
3	1	FluoPerArea_norm_to_ref_AtEcdysis	IAA	0.753804	TRUE
3	1	FluoPerArea_norm_to_ref_AtEcdysis	IAA	0.90542	TRUE
3	1	FluoPerArea_norm_to_ref_AtEcdysis	IAA	0.947467	TRUE
3	1	FluoPerArea_norm_to_ref_AtEcdysis	IAA	0.949228	TRUE
3	1	FluoPerArea_norm_to_ref_AtEcdysis	IAA	0.866276	TRUE
3	1	FluoPerArea_norm_to_ref_AtEcdysis	IAA	0.864866	TRUE
3	1	FluoPerArea_norm_to_ref_AtEcdysis	IAA	0.908984	TRUE
3	1	FluoPerArea_norm_to_ref_AtEcdysis	IAA	0.918989	TRUE
3	1	FluoPerArea_norm_to_ref_AtEcdysis	IAA	0.973984	TRUE
3	1	FluoPerArea_norm_to_ref_AtEcdysis	IAA	0.729302	TRUE
3	1	FluoPerArea_norm_to_ref_AtEcdysis	IAA	0.891091	TRUE
3	1	FluoPerArea_norm_to_ref_AtEcdysis	IAA	0.908223	TRUE
3	1	FluoPerArea_norm_to_ref_AtEcdysis	IAA	0.906829	TRUE
3	1	FluoPerArea_norm_to_ref_AtEcdysis	IAA	0.860877	TRUE
3	1	FluoPerArea_norm_to_ref_AtEcdysis	IAA	0.837862	TRUE
3	1	FluoPerArea_norm_to_ref_AtEcdysis	IAA	0.85063	TRUE
3	1	FluoPerArea_norm_to_ref_AtEcdysis	IAA	0.971075	TRUE
3	1	FluoPerArea_norm_to_ref_AtEcdysis	IAA	0.897611	TRUE
3	1	FluoPerArea_norm_to_ref_AtEcdysis	IAA	0.827873	TRUE
3	1	FluoPerArea_norm_to_ref_AtEcdysis	IAA	0.815494	TRUE
3	1	FluoPerArea_norm_to_ref_AtEcdysis	IAA	0.815202	TRUE
3	1	FluoPerArea_norm_to_ref_AtEcdysis	IAA	0.998242	TRUE
3	1	FluoPerArea_norm_to_ref_AtEcdysis	IAA	0.874045	TRUE
3	1	FluoPerArea_norm_to_ref_AtEcdysis	IAA	0.908713	TRUE
3	1	FluoPerArea_norm_to_ref_AtEcdysis	IAA	0.971978	TRUE
3	1	FluoPerArea_norm_to_ref_AtEcdysis	IAA	0.953215	TRUE
3	1	FluoPerArea_norm_to_ref_AtEcdysis	IAA	1.00663	TRUE
3	1	FluoPerArea_norm_to_ref_AtEcdysis	IAA	0.943685	TRUE
3	1	FluoPerArea_norm_to_ref_AtEcdysis	IAA	0.854018	TRUE
3	1	FluoPerArea_norm_to_ref_AtEcdysis	IAA	0.862925	TRUE
3	1	FluoPerArea_norm_to_ref_AtEcdysis	IAA	0.955057	TRUE
3	1	FluoPerArea_norm_to_ref_AtEcdysis	IAA	0.778718	TRUE
3	1	FluoPerArea_norm_to_ref_AtEcdysis	IAA	0.838117	TRUE
3	1	FluoPerArea_norm_to_ref_AtEcdysis	IAA	0.820025	TRUE
3	1	FluoPerArea_norm_to_ref_AtEcdysis	IAA	0.94803	TRUE
3	1	FluoPerArea_norm_to_ref_AtEcdysis	IAA	0.977567	TRUE
3	1	FluoPerArea_norm_to_ref_AtEcdysis	IAA	0.891685	TRUE
3	1	FluoPerArea_norm_to_ref_AtEcdysis	IAA	0.858118	TRUE
3	1	FluoPerArea_norm_to_ref_AtEcdysis	IAA	0.842117	TRUE
3	1	FluoPerArea_norm_to_ref_AtEcdysis	IAA	0.972378	TRUE
3	1	FluoPerArea_norm_to_ref_AtEcdysis	IAA	0.905903	TRUE

## Sheet: Fig4C2_all_points
FieldIndex	Stage	Field	Condition	Value	IsInlier
2	1	ldH	control	13.1667	TRUE
2	1	ldH	control	13.1667	TRUE
2	1	ldH	control	11.8333	TRUE
2	1	ldH	control	13.6667	TRUE
2	1	ldH	control	12.5	TRUE
2	1	ldH	control	13	TRUE
2	1	ldH	control	13	TRUE
2	1	ldH	control	12.8333	TRUE
2	1	ldH	control	12.6667	TRUE
2	1	ldH	control	33.5	FALSE
2	1	ldH	control	13	TRUE
2	1	ldH	control	12.6667	TRUE
2	1	ldH	control	12.8333	TRUE
2	1	ldH	control	13.3333	TRUE
2	1	ldH	control	12.1667	TRUE
2	1	ldH	control	13.6667	TRUE
2	1	ldH	control	13.1667	TRUE
2	1	ldH	control	14	TRUE
2	1	ldH	control	12.5	TRUE
2	1	ldH	control	12.3333	TRUE
2	1	ldH	control	12.5	TRUE
2	1	ldH	control	13.6667	TRUE
2	1	ldH	control	12	TRUE
2	1	ldH	control	13.5	TRUE
2	1	ldH	control	12.5	TRUE
2	1	ldH	control	13.5	TRUE
2	1	ldH	control	16.1667	FALSE
2	1	ldH	control	12.6667	TRUE
2	1	ldH	control	12.5	TRUE
2	1	ldH	control	12.8333	TRUE
2	1	ldH	control	12.3333	TRUE
2	1	ldH	control	14.1667	TRUE
2	1	ldH	control	13.8333	TRUE
2	1	ldH	control	12.6667	TRUE
2	1	ldH	control	12.5	TRUE
2	1	ldH	control	14.1667	TRUE
2	1	ldH	control	13	TRUE
2	1	ldH	control	13.6667	TRUE
2	1	ldH	control	12.3333	TRUE
2	1	ldH	control	12.3333	TRUE
2	1	ldH	control	13.1667	TRUE
2	1	ldH	control	12.5	TRUE
2	1	ldH	control	13.3333	TRUE
2	1	ldH	control	13.1667	TRUE
2	1	ldH	control	14.3333	TRUE
2	1	ldH	control	13.1667	TRUE
2	1	ldH	control	12	TRUE
2	1	ldH	control	14.1667	TRUE
2	1	ldH	control	12.5	TRUE
2	1	ldH	control	13.1667	TRUE
2	1	ldH	control	12.1667	TRUE
2	1	ldH	control	13.8333	TRUE
2	1	ldH	control	12	TRUE
2	1	ldH	control	14	TRUE
2	1	ldH	control	14.1667	TRUE
2	1	ldH	control	14.1667	TRUE
2	1	ldH	control	12	TRUE
2	1	ldH	control	13.6667	TRUE
2	1	ldH	control	14	TRUE
2	1	ldH	control	12.5	TRUE
2	1	ldH	control	12.5	TRUE
2	1	ldH	control	14.6667	TRUE
2	1	ldH	control	12.6667	TRUE
2	1	ldH	control	15.3333	FALSE
2	1	ldH	control	11.8333	TRUE
2	1	ldH	control	12.3333	TRUE
2	1	ldH	control	20	FALSE
2	1	ldH	control	13.5	TRUE
2	1	ldH	control	13.6667	TRUE
2	1	ldH	control	12.8333	TRUE
2	1	ldH	control	13.5	TRUE
2	1	ldH	control	12.5	TRUE
2	1	ldH	control	14.3333	TRUE
2	1	ldH	control	15.1667	FALSE
2	1	ldH	control	11.6667	TRUE
2	1	ldH	control	11.8333	TRUE
2	1	ldH	control	12.1667	TRUE
2	1	ldH	control	12.3333	TRUE
2	1	ldH	control	12.8333	TRUE
2	1	ldH	control	12.5	TRUE
2	1	ldH	control	13	TRUE
2	1	ldH	control	12.1667	TRUE
2	1	ldH	control	15	FALSE
2	1	ldH	control	12.1667	TRUE
2	1	ldH	control	12.6667	TRUE
2	1	ldH	control	12.8333	TRUE
2	1	ldH	control	11.3333	TRUE
2	1	ldH	control	11.3333	TRUE
2	1	ldH	control	12.6667	TRUE
2	1	ldH	control	13	TRUE
2	1	ldH	control	11.5	TRUE
2	1	ldH	control	12.5	TRUE
2	1	ldH	control	13	TRUE
2	1	ldH	control	12.5	TRUE
2	1	ldH	control	12.5	TRUE
2	1	ldH	control	13.6667	TRUE
2	1	ldH	control	12.6667	TRUE
2	1	ldH	control	12.6667	TRUE
2	1	ldH	control	13.5	TRUE
2	1	ldH	control	12.1667	TRUE
2	1	ldH	control	11.8333	TRUE
2	1	ldH	control	12.8333	TRUE
2	1	ldH	control	12.5	TRUE
2	1	ldH	control	13	TRUE
2	1	ldH	control	11.6667	TRUE
2	1	ldH	control	11.8333	TRUE
2	1	ldH	control	14.6667	TRUE
2	1	ldH	control	12.5	TRUE
2	1	ldH	control	11.6667	TRUE
2	1	ldH	control	12.3333	TRUE
2	1	ldH	control	12	TRUE
2	1	ldH	control	12.8333	TRUE
2	1	ldH	control	12.8333	TRUE
2	1	ldH	control	11.6667	TRUE
2	1	ldH	control	12.6667	TRUE
2	1	ldH	control	12.6667	TRUE
2	1	ldH	control	12.1667	TRUE
2	1	ldH	control	12.5	TRUE
2	1	ldH	control	11.8333	TRUE
2	1	ldH	control	11.5	TRUE
2	1	ldH	control	11.3333	TRUE
2	1	ldH	control	11.6667	TRUE
2	1	ldH	control	12.1667	TRUE
2	1	ldH	control	13.3333	TRUE
2	1	ldH	control	12	TRUE
2	1	ldH	control	13.1667	TRUE
2	1	ldH	control	12.5	TRUE
2	1	ldH	control	11.8333	TRUE
2	1	ldH	control	13.5	TRUE
2	1	ldH	control	11.6667	TRUE
2	1	ldH	control	11.5	TRUE
2	1	ldH	control	12.6667	TRUE
2	1	ldH	control	12.8333	TRUE
2	1	ldH	control	12	TRUE
2	1	ldH	control	11.6667	TRUE
2	1	ldH	control	13	TRUE
2	1	ldH	control	13.8333	TRUE
2	1	ldH	control	13.3333	TRUE
2	1	ldH	control	12.8333	TRUE
2	1	ldH	control	12.8333	TRUE
2	1	ldH	control	12.3333	TRUE
2	1	ldH	control	12.1667	TRUE
2	1	ldH	control	13	TRUE
2	1	ldH	control	13.1667	TRUE
2	1	ldH	control	13.1667	TRUE
2	1	ldH	control	13.6667	TRUE
2	1	ldH	control	12.8333	TRUE
2	1	ldH	control	14	TRUE
2	1	ldH	control	12.5	TRUE
2	1	ldH	control	14.3333	TRUE
2	1	ldH	control	13.3333	TRUE
2	1	ldH	control	13.6667	TRUE
2	1	ldH	control	14	TRUE
2	1	ldH	control	14.5	TRUE
2	1	ldH	control	13.5	TRUE
2	1	ldH	control	13	TRUE
2	1	ldH	control	13	TRUE
2	1	ldH	control	12.3333	TRUE
2	1	ldH	control	13	TRUE
2	1	ldH	control	13.1667	TRUE
2	1	ldH	control	14.5	TRUE
2	1	ldH	control	13	TRUE
2	1	ldH	control	12.8333	TRUE
2	1	ldH	control	13.1667	TRUE
2	1	ldH	control	13.1667	TRUE
2	1	ldH	control	11.6667	TRUE
2	1	ldH	control	13.5	TRUE
2	1	ldH	control	12.3333	TRUE
2	1	ldH	control	12	TRUE
2	1	ldH	control	14.3333	TRUE
2	1	ldH	control	15.8333	FALSE
2	1	ldH	control	13.6667	TRUE
2	1	ldH	control	12.8333	TRUE
2	1	ldH	control	13.3333	TRUE
2	1	ldH	control	12.1667	TRUE
2	1	ldH	control	12.8333	TRUE
2	1	ldH	control	13	TRUE
2	1	ldH	control	12.8333	TRUE
2	1	ldH	control	12.5	TRUE
2	1	ldH	control	12.8333	TRUE
2	1	ldH	control	14.3333	TRUE
2	1	ldH	control	12.3333	TRUE
2	1	ldH	control	13.1667	TRUE
2	1	ldH	control	12.3333	TRUE
2	1	ldH	control	13	TRUE
2	1	ldH	control	12.5	TRUE
2	1	ldH	control	12.1667	TRUE
2	1	ldH	control	13.6667	TRUE
2	1	ldH	control	13.3333	TRUE
2	1	ldH	control	13.3333	TRUE
2	1	ldH	control	11.3333	TRUE
2	1	ldH	control	12.8333	TRUE
2	1	ldH	control	13	TRUE
2	1	ldH	control	12.5	TRUE
2	1	ldH	control	13.3333	TRUE
2	1	ldH	control	14.3333	TRUE
2	1	ldH	control	13.1667	TRUE
2	1	ldH	control	12.5	TRUE
2	1	ldH	control	11.5	TRUE
2	1	ldH	control	12.6667	TRUE
2	1	ldH	control	13.1667	TRUE
2	1	ldH	control	13.8333	TRUE
2	1	ldH	IAA	16.3333	TRUE
2	1	ldH	IAA	17.3333	TRUE
2	1	ldH	IAA	17.6667	TRUE
2	1	ldH	IAA	15.3333	TRUE
2	1	ldH	IAA	14.3333	TRUE
2	1	ldH	IAA	16.5	TRUE
2	1	ldH	IAA	16.8333	TRUE
2	1	ldH	IAA	17.5	TRUE
2	1	ldH	IAA	17.1667	TRUE
2	1	ldH	IAA	14.3333	TRUE
2	1	ldH	IAA	15.3333	TRUE
2	1	ldH	IAA	16.6667	TRUE
2	1	ldH	IAA	16.3333	TRUE
2	1	ldH	IAA	16.1667	TRUE
2	1	ldH	IAA	16	TRUE
2	1	ldH	IAA	15.1667	TRUE
2	1	ldH	IAA	19.6667	FALSE
2	1	ldH	IAA	15.5	TRUE
2	1	ldH	IAA	15.1667	TRUE
2	1	ldH	IAA	28.5	FALSE
2	1	ldH	IAA	16.1667	TRUE
2	1	ldH	IAA	32.1667	FALSE
2	1	ldH	IAA	17.8333	TRUE
2	1	ldH	IAA	17.6667	TRUE
2	1	ldH	IAA	16	TRUE
2	1	ldH	IAA	15.6667	TRUE
2	1	ldH	IAA	18.3333	TRUE
2	1	ldH	IAA	15.6667	TRUE
2	1	ldH	IAA	14.8333	TRUE
2	1	ldH	IAA	18.8333	TRUE
2	1	ldH	IAA	16.6667	TRUE
2	1	ldH	IAA	16.1667	TRUE
2	1	ldH	IAA	16.5	TRUE
2	1	ldH	IAA	14.8333	TRUE
2	1	ldH	IAA	15.6667	TRUE
2	1	ldH	IAA	13.3333	TRUE
2	1	ldH	IAA	20.8333	FALSE
2	1	ldH	IAA	15.3333	TRUE
2	1	ldH	IAA	17.1667	TRUE
2	1	ldH	IAA	16.5	TRUE
2	1	ldH	IAA	17	TRUE
2	1	ldH	IAA	15.8333	TRUE
2	1	ldH	IAA	14.3333	TRUE
2	1	ldH	IAA	15.3333	TRUE
2	1	ldH	IAA	15.1667	TRUE
2	1	ldH	IAA	17	TRUE
2	1	ldH	IAA	15.3333	TRUE
2	1	ldH	IAA	16	TRUE
2	1	ldH	IAA	15.1667	TRUE
2	1	ldH	IAA	20.6667	FALSE
2	1	ldH	IAA	19	TRUE
2	1	ldH	IAA	16.6667	TRUE
2	1	ldH	IAA	15.8333	TRUE
2	1	ldH	IAA	16.6667	TRUE
2	1	ldH	IAA	19	TRUE
2	1	ldH	IAA	13.3333	TRUE
2	1	ldH	IAA	16.6667	TRUE
2	1	ldH	IAA	19.6667	FALSE
2	1	ldH	IAA	23.5	FALSE
2	1	ldH	IAA	19.3333	FALSE
2	1	ldH	IAA	17.1667	TRUE
2	1	ldH	IAA	15.5	TRUE
2	1	ldH	IAA	14.5	TRUE
2	1	ldH	IAA	13.3333	TRUE
2	1	ldH	IAA	14	TRUE
2	1	ldH	IAA	13.8333	TRUE
2	1	ldH	IAA	14.3333	TRUE
2	1	ldH	IAA	15	TRUE
2	1	ldH	IAA	15.3333	TRUE
2	1	ldH	IAA	17.3333	TRUE
2	1	ldH	IAA	15.6667	TRUE
2	1	ldH	IAA	16	TRUE
2	1	ldH	IAA	16.8333	TRUE
2	1	ldH	IAA	15.6667	TRUE
2	1	ldH	IAA	16.8333	TRUE
2	1	ldH	IAA	15.1667	TRUE
2	1	ldH	IAA	14.5	TRUE
2	1	ldH	IAA	14.3333	TRUE
2	1	ldH	IAA	15.6667	TRUE
2	1	ldH	IAA	14	TRUE
2	1	ldH	IAA	15.8333	TRUE
2	1	ldH	IAA	15.1667	TRUE
2	1	ldH	IAA	14.3333	TRUE
2	1	ldH	IAA	14.6667	TRUE
2	1	ldH	IAA	16.5	TRUE
2	1	ldH	IAA	15.1667	TRUE
2	1	ldH	IAA	15	TRUE
2	1	ldH	IAA	16.8333	TRUE
2	1	ldH	IAA	15.1667	TRUE
2	1	ldH	IAA	14.8333	TRUE
2	1	ldH	IAA	15.8333	TRUE
2	1	ldH	IAA	16.5	TRUE
2	1	ldH	IAA	14.3333	TRUE
2	1	ldH	IAA	15.8333	TRUE
2	1	ldH	IAA	16	TRUE
2	1	ldH	IAA	14.6667	TRUE
2	1	ldH	IAA	14.5	TRUE
2	1	ldH	IAA	14.8333	TRUE
2	1	ldH	IAA	15	TRUE
2	1	ldH	IAA	15.6667	TRUE
2	1	ldH	IAA	14.8333	TRUE
2	1	ldH	IAA	14.1667	TRUE
2	1	ldH	IAA	17.1667	TRUE
2	1	ldH	IAA	15.8333	TRUE
2	1	ldH	IAA	15	TRUE
2	1	ldH	IAA	15	TRUE
2	1	ldH	IAA	16.1667	TRUE
2	1	ldH	IAA	15.5	TRUE
2	1	ldH	IAA	18.3333	TRUE
2	1	ldH	IAA	14.6667	TRUE
2	1	ldH	IAA	14.5	TRUE
2	1	ldH	IAA	19.6667	FALSE
2	1	ldH	IAA	15.5	TRUE
2	1	ldH	IAA	19.1667	TRUE
2	1	ldH	IAA	14.8333	TRUE
2	1	ldH	IAA	15	TRUE
2	1	ldH	IAA	15.6667	TRUE
2	1	ldH	IAA	20	FALSE
2	1	ldH	IAA	16.5	TRUE
2	1	ldH	IAA	15.8333	TRUE
2	1	ldH	IAA	13.8333	TRUE
2	1	ldH	IAA	14.6667	TRUE
2	1	ldH	IAA	14.6667	TRUE
2	1	ldH	IAA	16.5	TRUE
2	1	ldH	IAA	15	TRUE
2	1	ldH	IAA	14.3333	TRUE
2	1	ldH	IAA	14.8333	TRUE
2	1	ldH	IAA	14.3333	TRUE
2	1	ldH	IAA	14	TRUE
2	1	ldH	IAA	14.3333	TRUE
2	1	ldH	IAA	13.3333	TRUE
2	1	ldH	IAA	14.8333	TRUE
2	1	ldH	IAA	15	TRUE
2	1	ldH	IAA	14	TRUE
2	1	ldH	IAA	13.6667	TRUE
2	1	ldH	IAA	17.3333	TRUE
2	1	ldH	IAA	13.8333	TRUE
2	1	ldH	IAA	16	TRUE
2	1	ldH	IAA	14.5	TRUE
2	1	ldH	IAA	14.5	TRUE
2	1	ldH	IAA	14.6667	TRUE
2	1	ldH	IAA	15.3333	TRUE
2	1	ldH	IAA	14.1667	TRUE
2	1	ldH	IAA	15.1667	TRUE
2	1	ldH	IAA	14.8333	TRUE
2	1	ldH	IAA	15.5	TRUE
2	1	ldH	IAA	14.8333	TRUE
2	1	ldH	IAA	14.5	TRUE
2	1	ldH	IAA	18	TRUE
2	1	ldH	IAA	17	TRUE
2	1	ldH	IAA	17	TRUE
2	1	ldH	IAA	13.6667	TRUE
2	1	ldH	IAA	14.1667	TRUE
2	1	ldH	IAA	16.1667	TRUE
2	1	ldH	IAA	14.6667	TRUE
2	1	ldH	IAA	13.8333	TRUE
2	1	ldH	IAA	15	TRUE
2	1	ldH	IAA	13.8333	TRUE
2	1	ldH	IAA	15.5	TRUE
2	1	ldH	IAA	15	TRUE
2	1	ldH	IAA	14.1667	TRUE
2	1	ldH	IAA	15.8333	TRUE
2	1	ldH	IAA	15.5	TRUE
2	1	ldH	IAA	16	TRUE
2	1	ldH	IAA	18.3333	TRUE
2	1	ldH	IAA	13.6667	TRUE
2	1	ldH	IAA	14	TRUE
2	1	ldH	IAA	14.6667	TRUE
2	1	ldH	IAA	15.1667	TRUE
2	1	ldH	IAA	15.5	TRUE
2	1	ldH	IAA	15.5	TRUE
2	1	ldH	IAA	14.8333	TRUE
2	1	ldH	IAA	14.6667	TRUE
2	1	ldH	IAA	15.5	TRUE
2	1	ldH	IAA	16.6667	TRUE
2	1	ldH	IAA	14.5	TRUE
2	1	ldH	IAA	14	TRUE
2	1	ldH	IAA	14.5	TRUE
2	1	ldH	IAA	14.1667	TRUE
2	1	ldH	IAA	19.3333	FALSE
2	1	ldH	IAA	15.1667	TRUE
2	1	ldH	IAA	14.1667	TRUE
2	1	ldH	IAA	15.1667	TRUE
2	1	ldH	IAA	15	TRUE
2	1	ldH	IAA	13.6667	TRUE
2	1	ldH	IAA	15	TRUE
2	1	ldH	IAA	17	TRUE
2	1	ldH	IAA	15.8333	TRUE
2	1	ldH	IAA	15.1667	TRUE
2	1	ldH	IAA	15.5	TRUE
2	1	ldH	IAA	14.8333	TRUE
2	1	ldH	IAA	14.1667	TRUE
2	1	ldH	IAA	13.8333	TRUE
2	1	ldH	IAA	17	TRUE
2	1	ldH	IAA	15.1667	TRUE
2	1	ldH	IAA	14.5	TRUE
2	1	ldH	IAA	15.5	TRUE
2	1	ldH	IAA	14.5	TRUE
2	1	ldH	IAA	16.8333	TRUE
2	1	ldH	IAA	14.5	TRUE
2	1	ldH	IAA	14.6667	TRUE

## Sheet: Fig4C3_all_points
FieldIndex	Stage	Field	Condition	Value	IsInlier
1	1	volAtEcdysis	control	16324	TRUE
1	1	volAtEcdysis	control	17463.7	TRUE
1	1	volAtEcdysis	control	19542.7	TRUE
1	1	volAtEcdysis	control	15605.8	TRUE
1	1	volAtEcdysis	control	17268.3	TRUE
1	1	volAtEcdysis	control	17075.2	TRUE
1	1	volAtEcdysis	control	18894.3	TRUE
1	1	volAtEcdysis	control	17075.2	TRUE
1	1	volAtEcdysis	control	16884.2	TRUE
1	1	volAtEcdysis	control	15960.9	TRUE
1	1	volAtEcdysis	control	15088	TRUE
1	1	volAtEcdysis	control	16508.6	TRUE
1	1	volAtEcdysis	control	18474	TRUE
1	1	volAtEcdysis	control	16508.6	TRUE
1	1	volAtEcdysis	control	17316.5	TRUE
1	1	volAtEcdysis	control	16508.6	TRUE
1	1	volAtEcdysis	control	15960.9	TRUE
1	1	volAtEcdysis	control	17661.2	TRUE
1	1	volAtEcdysis	control	17075.2	TRUE
1	1	volAtEcdysis	control	17861	TRUE
1	1	volAtEcdysis	control	17661.2	TRUE
1	1	volAtEcdysis	control	19542.7	TRUE
1	1	volAtEcdysis	control	17268.3	TRUE
1	1	volAtEcdysis	control	16884.2	TRUE
1	1	volAtEcdysis	control	16324	TRUE
1	1	volAtEcdysis	control	15605.8	TRUE
1	1	volAtEcdysis	control	14262.9	FALSE
1	1	volAtEcdysis	control	17463.7	TRUE
1	1	volAtEcdysis	control	17463.7	TRUE
1	1	volAtEcdysis	control	18474	TRUE
1	1	volAtEcdysis	control	15997.9	TRUE
1	1	volAtEcdysis	control	16105.2	TRUE
1	1	volAtEcdysis	control	16324	TRUE
1	1	volAtEcdysis	control	16884.2	TRUE
1	1	volAtEcdysis	control	16695.4	TRUE
1	1	volAtEcdysis	control	15960.9	TRUE
1	1	volAtEcdysis	control	15342.6	TRUE
1	1	volAtEcdysis	control	16324	TRUE
1	1	volAtEcdysis	control	18197.3	TRUE
1	1	volAtEcdysis	control	17356.2	TRUE
1	1	volAtEcdysis	control	16817.2	TRUE
1	1	volAtEcdysis	control	17356.2	TRUE
1	1	volAtEcdysis	control	17356.2	TRUE
1	1	volAtEcdysis	control	17356.2	TRUE
1	1	volAtEcdysis	control	16039.9	TRUE
1	1	volAtEcdysis	control	16817.2	TRUE
1	1	volAtEcdysis	control	17912.5	TRUE
1	1	volAtEcdysis	control	16039.9	TRUE
1	1	volAtEcdysis	control	16817.2	TRUE
1	1	volAtEcdysis	control	16294.9	TRUE
1	1	volAtEcdysis	control	16817.2	TRUE
1	1	volAtEcdysis	control	16294.9	TRUE
1	1	volAtEcdysis	control	16737.3	TRUE
1	1	volAtEcdysis	control	16039.9	TRUE
1	1	volAtEcdysis	control	16039.9	TRUE
1	1	volAtEcdysis	control	17356.2	TRUE
1	1	volAtEcdysis	control	16817.2	TRUE
1	1	volAtEcdysis	control	17912.5	TRUE
1	1	volAtEcdysis	control	16039.9	TRUE
1	1	volAtEcdysis	control	18486.6	TRUE
1	1	volAtEcdysis	control	16554	TRUE
1	1	volAtEcdysis	control	16817.2	TRUE
1	1	volAtEcdysis	control	15298.5	TRUE
1	1	volAtEcdysis	control	17084.6	TRUE
1	1	volAtEcdysis	control	15059.1	TRUE
1	1	volAtEcdysis	control	17084.6	TRUE
1	1	volAtEcdysis	control	18682.9	TRUE
1	1	volAtEcdysis	control	16294.9	TRUE
1	1	volAtEcdysis	control	16817.2	TRUE
1	1	volAtEcdysis	control	16294.9	TRUE
1	1	volAtEcdysis	control	17912.5	TRUE
1	1	volAtEcdysis	control	17912.5	TRUE
1	1	volAtEcdysis	control	17084.6	TRUE
1	1	volAtEcdysis	control	16039.9	TRUE
1	1	volAtEcdysis	control	16039.9	TRUE
1	1	volAtEcdysis	control	18711.1	TRUE
1	1	volAtEcdysis	control	16828.8	TRUE
1	1	volAtEcdysis	control	17189.4	TRUE
1	1	volAtEcdysis	control	15029.2	TRUE
1	1	volAtEcdysis	control	16016.4	TRUE
1	1	volAtEcdysis	control	18977.5	TRUE
1	1	volAtEcdysis	control	16828.8	TRUE
1	1	volAtEcdysis	control	19384.2	TRUE
1	1	volAtEcdysis	control	13904.9	FALSE
1	1	volAtEcdysis	control	17189.4	TRUE
1	1	volAtEcdysis	control	17434.2	TRUE
1	1	volAtEcdysis	control	18711.1	TRUE
1	1	volAtEcdysis	control	18977.5	TRUE
1	1	volAtEcdysis	control	20803.9	FALSE
1	1	volAtEcdysis	control	17557.8	TRUE
1	1	volAtEcdysis	control	19521.7	TRUE
1	1	volAtEcdysis	control	17557.8	TRUE
1	1	volAtEcdysis	control	16828.8	TRUE
1	1	volAtEcdysis	control	16710.3	TRUE
1	1	volAtEcdysis	control	17934.1	TRUE
1	1	volAtEcdysis	control	17189.4	TRUE
1	1	volAtEcdysis	control	16016.4	TRUE
1	1	volAtEcdysis	control	16828.8	TRUE
1	1	volAtEcdysis	control	17557.8	TRUE
1	1	volAtEcdysis	control	16710.3	TRUE
1	1	volAtEcdysis	control	17934.1	TRUE
1	1	volAtEcdysis	control	17557.8	TRUE
1	1	volAtEcdysis	control	17189.4	TRUE
1	1	volAtEcdysis	control	17068.4	TRUE
1	1	volAtEcdysis	control	17434.2	TRUE
1	1	volAtEcdysis	control	18318.5	TRUE
1	1	volAtEcdysis	control	17557.8	TRUE
1	1	volAtEcdysis	control	15791.6	TRUE
1	1	volAtEcdysis	control	17807.8	TRUE
1	1	volAtEcdysis	control	18318.5	TRUE
1	1	volAtEcdysis	control	18189.5	TRUE
1	1	volAtEcdysis	control	17934.1	TRUE
1	1	volAtEcdysis	control	17557.8	TRUE
1	1	volAtEcdysis	control	17189.4	TRUE
1	1	volAtEcdysis	control	19521.7	TRUE
1	1	volAtEcdysis	control	16130	TRUE
1	1	volAtEcdysis	control	17434.2	TRUE
1	1	volAtEcdysis	control	16130	TRUE
1	1	volAtEcdysis	control	17068.4	TRUE
1	1	volAtEcdysis	control	16130	TRUE
1	1	volAtEcdysis	control	19112.1	TRUE
1	1	volAtEcdysis	control	19384.2	TRUE
1	1	volAtEcdysis	control	19384.2	TRUE
1	1	volAtEcdysis	control	15135.8	TRUE
1	1	volAtEcdysis	control	16130	TRUE
1	1	volAtEcdysis	control	18711.1	TRUE
1	1	volAtEcdysis	control	15791.6	TRUE
1	1	volAtEcdysis	control	16475.7	TRUE
1	1	volAtEcdysis	control	16130	TRUE
1	1	volAtEcdysis	control	16475.7	TRUE
1	1	volAtEcdysis	control	17189.4	TRUE
1	1	volAtEcdysis	control	18711.1	TRUE
1	1	volAtEcdysis	control	17934.1	TRUE
1	1	volAtEcdysis	control	16130	TRUE
1	1	volAtEcdysis	control	19112.1	TRUE
1	1	volAtEcdysis	control	18189.5	TRUE
1	1	volAtEcdysis	control	16475.7	TRUE
1	1	volAtEcdysis	control	16130	TRUE
1	1	volAtEcdysis	control	18318.5	TRUE
1	1	volAtEcdysis	control	18711.1	TRUE
1	1	volAtEcdysis	control	17557.8	TRUE
1	1	volAtEcdysis	control	16828.8	TRUE
1	1	volAtEcdysis	control	18977.5	TRUE
1	1	volAtEcdysis	control	15960.9	TRUE
1	1	volAtEcdysis	control	16141.4	TRUE
1	1	volAtEcdysis	control	17075.2	TRUE
1	1	volAtEcdysis	control	16141.4	TRUE
1	1	volAtEcdysis	control	16695.4	TRUE
1	1	volAtEcdysis	control	16324	TRUE
1	1	volAtEcdysis	control	17463.7	TRUE
1	1	volAtEcdysis	control	17075.2	TRUE
1	1	volAtEcdysis	control	17268.3	TRUE
1	1	volAtEcdysis	control	15605.8	TRUE
1	1	volAtEcdysis	control	15960.9	TRUE
1	1	volAtEcdysis	control	15782.3	TRUE
1	1	volAtEcdysis	control	15605.8	TRUE
1	1	volAtEcdysis	control	17268.3	TRUE
1	1	volAtEcdysis	control	16324	TRUE
1	1	volAtEcdysis	control	15782.3	TRUE
1	1	volAtEcdysis	control	16141.4	TRUE
1	1	volAtEcdysis	control	16324	TRUE
1	1	volAtEcdysis	control	16324	TRUE
1	1	volAtEcdysis	control	16508.6	TRUE
1	1	volAtEcdysis	control	16324	TRUE
1	1	volAtEcdysis	control	17268.3	TRUE
1	1	volAtEcdysis	control	15782.3	TRUE
1	1	volAtEcdysis	control	17861	TRUE
1	1	volAtEcdysis	control	15782.3	TRUE
1	1	volAtEcdysis	control	17075.2	TRUE
1	1	volAtEcdysis	control	17861	TRUE
1	1	volAtEcdysis	control	17661.2	TRUE
1	1	volAtEcdysis	control	16884.2	TRUE
1	1	volAtEcdysis	control	16508.6	TRUE
1	1	volAtEcdysis	control	16324	TRUE
1	1	volAtEcdysis	control	17075.2	TRUE
1	1	volAtEcdysis	control	19108	TRUE
1	1	volAtEcdysis	control	17661.2	TRUE
1	1	volAtEcdysis	control	16508.6	TRUE
1	1	volAtEcdysis	control	17463.7	TRUE
1	1	volAtEcdysis	control	16884.2	TRUE
1	1	volAtEcdysis	control	16884.2	TRUE
1	1	volAtEcdysis	control	16508.6	TRUE
1	1	volAtEcdysis	control	16695.4	TRUE
1	1	volAtEcdysis	control	15960.9	TRUE
1	1	volAtEcdysis	control	16508.6	TRUE
1	1	volAtEcdysis	control	16884.2	TRUE
1	1	volAtEcdysis	control	17661.2	TRUE
1	1	volAtEcdysis	control	17861	TRUE
1	1	volAtEcdysis	control	16695.4	TRUE
1	1	volAtEcdysis	control	17861	TRUE
1	1	volAtEcdysis	control	17268.3	TRUE
1	1	volAtEcdysis	control	18474	TRUE
1	1	volAtEcdysis	control	16695.4	TRUE
1	1	volAtEcdysis	control	17075.2	TRUE
1	1	volAtEcdysis	control	18474	TRUE
1	1	volAtEcdysis	control	16884.2	TRUE
1	1	volAtEcdysis	control	15431.3	TRUE
1	1	volAtEcdysis	control	17075.2	TRUE
1	1	volAtEcdysis	control	18474	TRUE
1	1	volAtEcdysis	control	17075.2	TRUE
1	1	volAtEcdysis	control	16884.2	TRUE
1	1	volAtEcdysis	control	17463.7	TRUE
1	1	volAtEcdysis	control	16508.6	TRUE
1	1	volAtEcdysis	IAA	15788.8	TRUE
1	1	volAtEcdysis	IAA	14591.4	TRUE
1	1	volAtEcdysis	IAA	13916.9	TRUE
1	1	volAtEcdysis	IAA	15298.5	TRUE
1	1	volAtEcdysis	IAA	16554	TRUE
1	1	volAtEcdysis	IAA	14179.3	TRUE
1	1	volAtEcdysis	IAA	14823.4	TRUE
1	1	volAtEcdysis	IAA	14823.4	TRUE
1	1	volAtEcdysis	IAA	15788.8	TRUE
1	1	volAtEcdysis	IAA	15541.7	TRUE
1	1	volAtEcdysis	IAA	13916.9	TRUE
1	1	volAtEcdysis	IAA	13916.9	TRUE
1	1	volAtEcdysis	IAA	13714.2	TRUE
1	1	volAtEcdysis	IAA	16294.9	TRUE
1	1	volAtEcdysis	IAA	15541.7	TRUE
1	1	volAtEcdysis	IAA	16039.9	TRUE
1	1	volAtEcdysis	IAA	12073.6	FALSE
1	1	volAtEcdysis	IAA	15541.7	TRUE
1	1	volAtEcdysis	IAA	14417.8	TRUE
1	1	volAtEcdysis	IAA	12861.4	TRUE
1	1	volAtEcdysis	IAA	14823.4	TRUE
1	1	volAtEcdysis	IAA	14363	TRUE
1	1	volAtEcdysis	IAA	16039.9	TRUE
1	1	volAtEcdysis	IAA	13484.7	TRUE
1	1	volAtEcdysis	IAA	15788.8	TRUE
1	1	volAtEcdysis	IAA	15059.1	TRUE
1	1	volAtEcdysis	IAA	13065.9	TRUE
1	1	volAtEcdysis	IAA	14823.4	TRUE
1	1	volAtEcdysis	IAA	15059.1	TRUE
1	1	volAtEcdysis	IAA	13343.6	TRUE
1	1	volAtEcdysis	IAA	15015.5	TRUE
1	1	volAtEcdysis	IAA	15059.1	TRUE
1	1	volAtEcdysis	IAA	13773.1	TRUE
1	1	volAtEcdysis	IAA	16294.9	TRUE
1	1	volAtEcdysis	IAA	15298.5	TRUE
1	1	volAtEcdysis	IAA	18780.6	TRUE
1	1	volAtEcdysis	IAA	14138.2	TRUE
1	1	volAtEcdysis	IAA	15541.7	TRUE
1	1	volAtEcdysis	IAA	14591.4	TRUE
1	1	volAtEcdysis	IAA	16554	TRUE
1	1	volAtEcdysis	IAA	15298.5	TRUE
1	1	volAtEcdysis	IAA	16554	TRUE
1	1	volAtEcdysis	IAA	16294.9	TRUE
1	1	volAtEcdysis	IAA	17912.5	TRUE
1	1	volAtEcdysis	IAA	18780.6	TRUE
1	1	volAtEcdysis	IAA	14138.2	TRUE
1	1	volAtEcdysis	IAA	15298.5	TRUE
1	1	volAtEcdysis	IAA	16039.9	TRUE
1	1	volAtEcdysis	IAA	18486.6	TRUE
1	1	volAtEcdysis	IAA	13065.9	TRUE
1	1	volAtEcdysis	IAA	13065.9	TRUE
1	1	volAtEcdysis	IAA	14363	TRUE
1	1	volAtEcdysis	IAA	14591.4	TRUE
1	1	volAtEcdysis	IAA	14591.4	TRUE
1	1	volAtEcdysis	IAA	11886	FALSE
1	1	volAtEcdysis	IAA	20644.9	FALSE
1	1	volAtEcdysis	IAA	15298.5	TRUE
1	1	volAtEcdysis	IAA	16817.2	TRUE
1	1	volAtEcdysis	IAA	16554	TRUE
1	1	volAtEcdysis	IAA	13484.7	TRUE
1	1	volAtEcdysis	IAA	17084.6	TRUE
1	1	volAtEcdysis	IAA	16294.9	TRUE
1	1	volAtEcdysis	IAA	16294.9	TRUE
1	1	volAtEcdysis	IAA	21306.6	FALSE
1	1	volAtEcdysis	IAA	16039.9	TRUE
1	1	volAtEcdysis	IAA	21306.6	FALSE
1	1	volAtEcdysis	IAA	17356.2	TRUE
1	1	volAtEcdysis	IAA	15541.7	TRUE
1	1	volAtEcdysis	IAA	15541.7	TRUE
1	1	volAtEcdysis	IAA	14591.4	TRUE
1	1	volAtEcdysis	IAA	15681	TRUE
1	1	volAtEcdysis	IAA	14823.4	TRUE
1	1	volAtEcdysis	IAA	15298.5	TRUE
1	1	volAtEcdysis	IAA	15298.5	TRUE
1	1	volAtEcdysis	IAA	14823.4	TRUE
1	1	volAtEcdysis	IAA	15788.8	TRUE
1	1	volAtEcdysis	IAA	17189.4	TRUE
1	1	volAtEcdysis	IAA	15460.2	TRUE
1	1	volAtEcdysis	IAA	16130	TRUE
1	1	volAtEcdysis	IAA	16016.4	TRUE
1	1	volAtEcdysis	IAA	13613.2	TRUE
1	1	volAtEcdysis	IAA	14818.3	TRUE
1	1	volAtEcdysis	IAA	17557.8	TRUE
1	1	volAtEcdysis	IAA	16828.8	TRUE
1	1	volAtEcdysis	IAA	13613.2	TRUE
1	1	volAtEcdysis	IAA	15791.6	TRUE
1	1	volAtEcdysis	IAA	14818.3	TRUE
1	1	volAtEcdysis	IAA	13904.9	TRUE
1	1	volAtEcdysis	IAA	16130	TRUE
1	1	volAtEcdysis	IAA	16475.7	TRUE
1	1	volAtEcdysis	IAA	13807	TRUE
1	1	volAtEcdysis	IAA	15029.2	TRUE
1	1	volAtEcdysis	IAA	16475.7	TRUE
1	1	volAtEcdysis	IAA	14405.2	TRUE
1	1	volAtEcdysis	IAA	14203	TRUE
1	1	volAtEcdysis	IAA	15460.2	TRUE
1	1	volAtEcdysis	IAA	16710.3	TRUE
1	1	volAtEcdysis	IAA	15791.6	TRUE
1	1	volAtEcdysis	IAA	15135.8	TRUE
1	1	volAtEcdysis	IAA	15029.2	TRUE
1	1	volAtEcdysis	IAA	16475.7	TRUE
1	1	volAtEcdysis	IAA	15351.3	TRUE
1	1	volAtEcdysis	IAA	14405.2	TRUE
1	1	volAtEcdysis	IAA	16016.4	TRUE
1	1	volAtEcdysis	IAA	16475.7	TRUE
1	1	volAtEcdysis	IAA	15791.6	TRUE
1	1	volAtEcdysis	IAA	14203	TRUE
1	1	volAtEcdysis	IAA	15460.2	TRUE
1	1	volAtEcdysis	IAA	13233.7	TRUE
1	1	volAtEcdysis	IAA	15680.3	TRUE
1	1	volAtEcdysis	IAA	16130	TRUE
1	1	volAtEcdysis	IAA	16130	TRUE
1	1	volAtEcdysis	IAA	15029.2	TRUE
1	1	volAtEcdysis	IAA	13613.2	TRUE
1	1	volAtEcdysis	IAA	16130	TRUE
1	1	volAtEcdysis	IAA	16475.7	TRUE
1	1	volAtEcdysis	IAA	16016.4	TRUE
1	1	volAtEcdysis	IAA	14818.3	TRUE
1	1	volAtEcdysis	IAA	13904.9	TRUE
1	1	volAtEcdysis	IAA	15460.2	TRUE
1	1	volAtEcdysis	IAA	17068.4	TRUE
1	1	volAtEcdysis	IAA	16475.7	TRUE
1	1	volAtEcdysis	IAA	15791.6	TRUE
1	1	volAtEcdysis	IAA	14203	TRUE
1	1	volAtEcdysis	IAA	15135.8	TRUE
1	1	volAtEcdysis	IAA	16359.6	TRUE
1	1	volAtEcdysis	IAA	16884.2	TRUE
1	1	volAtEcdysis	IAA	15088	TRUE
1	1	volAtEcdysis	IAA	15782.3	TRUE
1	1	volAtEcdysis	IAA	15782.3	TRUE
1	1	volAtEcdysis	IAA	18267.3	TRUE
1	1	volAtEcdysis	IAA	17463.7	TRUE
1	1	volAtEcdysis	IAA	14752.4	TRUE
1	1	volAtEcdysis	IAA	16508.6	TRUE
1	1	volAtEcdysis	IAA	19108	FALSE
1	1	volAtEcdysis	IAA	13945.6	TRUE
1	1	volAtEcdysis	IAA	18267.3	TRUE
1	1	volAtEcdysis	IAA	16508.6	TRUE
1	1	volAtEcdysis	IAA	16324	TRUE
1	1	volAtEcdysis	IAA	14919.2	TRUE
1	1	volAtEcdysis	IAA	15431.3	TRUE
1	1	volAtEcdysis	IAA	16324	TRUE
1	1	volAtEcdysis	IAA	16324	TRUE
1	1	volAtEcdysis	IAA	16141.4	TRUE
1	1	volAtEcdysis	IAA	15431.3	TRUE
1	1	volAtEcdysis	IAA	15431.3	TRUE
1	1	volAtEcdysis	IAA	14752.4	TRUE
1	1	volAtEcdysis	IAA	17861	TRUE
1	1	volAtEcdysis	IAA	15960.9	TRUE
1	1	volAtEcdysis	IAA	17861	TRUE
1	1	volAtEcdysis	IAA	15782.3	TRUE
1	1	volAtEcdysis	IAA	15960.9	TRUE
1	1	volAtEcdysis	IAA	17661.2	TRUE
1	1	volAtEcdysis	IAA	17075.2	TRUE
1	1	volAtEcdysis	IAA	17075.2	TRUE
1	1	volAtEcdysis	IAA	16324	TRUE
1	1	volAtEcdysis	IAA	15782.3	TRUE
1	1	volAtEcdysis	IAA	16884.2	TRUE
1	1	volAtEcdysis	IAA	16695.4	TRUE
1	1	volAtEcdysis	IAA	16324	TRUE
1	1	volAtEcdysis	IAA	16508.6	TRUE
1	1	volAtEcdysis	IAA	15782.3	TRUE
1	1	volAtEcdysis	IAA	15088	TRUE
1	1	volAtEcdysis	IAA	17463.7	TRUE
1	1	volAtEcdysis	IAA	15605.8	TRUE
1	1	volAtEcdysis	IAA	16141.4	TRUE
1	1	volAtEcdysis	IAA	17268.3	TRUE
1	1	volAtEcdysis	IAA	17463.7	TRUE
1	1	volAtEcdysis	IAA	15431.3	TRUE
1	1	volAtEcdysis	IAA	14262.9	TRUE
1	1	volAtEcdysis	IAA	14587.4	TRUE
1	1	volAtEcdysis	IAA	17268.3	TRUE
1	1	volAtEcdysis	IAA	16508.6	TRUE
1	1	volAtEcdysis	IAA	16508.6	TRUE
1	1	volAtEcdysis	IAA	14919.2	TRUE
1	1	volAtEcdysis	IAA	15960.9	TRUE
1	1	volAtEcdysis	IAA	15960.9	TRUE
1	1	volAtEcdysis	IAA	16141.4	TRUE
1	1	volAtEcdysis	IAA	16324	TRUE
1	1	volAtEcdysis	IAA	17861	TRUE
1	1	volAtEcdysis	IAA	16324	TRUE
1	1	volAtEcdysis	IAA	16884.2	TRUE
1	1	volAtEcdysis	IAA	17075.2	TRUE
1	1	volAtEcdysis	IAA	17268.3	TRUE
1	1	volAtEcdysis	IAA	17075.2	TRUE
1	1	volAtEcdysis	IAA	15782.3	TRUE
1	1	volAtEcdysis	IAA	16508.6	TRUE
1	1	volAtEcdysis	IAA	15431.3	TRUE
1	1	volAtEcdysis	IAA	17075.2	TRUE
1	1	volAtEcdysis	IAA	18474	TRUE
1	1	volAtEcdysis	IAA	16695.4	TRUE
1	1	volAtEcdysis	IAA	16695.4	TRUE
1	1	volAtEcdysis	IAA	16695.4	TRUE
1	1	volAtEcdysis	IAA	16324	TRUE
1	1	volAtEcdysis	IAA	16141.4	TRUE
1	1	volAtEcdysis	IAA	17661.2	TRUE
1	1	volAtEcdysis	IAA	16324	TRUE
1	1	volAtEcdysis	IAA	17661.2	TRUE
1	1	volAtEcdysis	IAA	16141.4	TRUE
1	1	volAtEcdysis	IAA	16141.4	TRUE
1	1	volAtEcdysis	IAA	16141.4	TRUE

## Sheet: Fig4D1_wide
x_idx	no_TIR_y	no_TIR_se	no_TIR_ylo	no_TIR_yhi	myo_2_TIR_y	myo_2_TIR_se	myo_2_TIR_ylo	myo_2_TIR_yhi
1	0.0611297	0.00359357	0.0540864	0.0681731	0.0436856	0.00311921	0.0375719	0.0497992
2	0.0611251	0.00339798	0.0544651	0.0677852	0.0455096	0.00286985	0.0398847	0.0511345
3	0.0589743	0.00288709	0.0533156	0.064633	0.0447776	0.00248951	0.0398981	0.049657
4	0.0602474	0.00265798	0.0550377	0.065457	0.0452602	0.00218244	0.0409826	0.0495378
5	0.0603202	0.00227532	0.0558605	0.0647798	0.0468978	0.00181685	0.0433368	0.0504588
6	0.0618268	0.00195147	0.0580019	0.0656517	0.0499312	0.00157644	0.0468414	0.053021
7	0.0681634	0.00178355	0.0646676	0.0716591	0.0558811	0.00148523	0.0529701	0.0587922
8	0.0744527	0.00162814	0.0712615	0.0776438	0.0605979	0.00160732	0.0574476	0.0637483
9	0.0830659	0.00156163	0.0800051	0.0861267	0.0645325	0.00163222	0.0613334	0.0677317
10	0.0890607	0.00155789	0.0860072	0.0921142	0.066231	0.00164406	0.0630086	0.0694534
11	0.0902588	0.00160889	0.0871054	0.0934122	0.0679133	0.00162334	0.0647315	0.071095
12	0.0913658	0.00165778	0.0881165	0.094615	0.0677614	0.00155859	0.0647066	0.0708163
13	0.0920717	0.00168275	0.0887736	0.0953699	0.0682995	0.00151772	0.0653247	0.0712742
14	0.0953375	0.00167136	0.0920616	0.0986133	0.0697525	0.00149857	0.0668153	0.0726897
15	0.096014	0.00164902	0.0927819	0.0992461	0.0733403	0.0015702	0.0702628	0.0764179
16	0.0957279	0.0016693	0.0924561	0.0989997	0.0754154	0.00168418	0.0721144	0.0787164
17	0.0977205	0.0016793	0.094429	0.101012	0.0788257	0.00178325	0.0753305	0.0823209
18	0.0985169	0.00161902	0.0953436	0.10169	0.0800603	0.00185662	0.0764213	0.0836993
19	0.100077	0.00151712	0.0971035	0.103051	0.0803336	0.00181967	0.076767	0.0839001
20	0.100028	0.00143629	0.097213	0.102843	0.08029	0.00167983	0.0769975	0.0835824
21	0.101085	0.00135693	0.0984253	0.103744	0.0799418	0.00155515	0.0768938	0.0829899
22	0.102068	0.00129365	0.0995324	0.104604	0.0812197	0.00148053	0.0783178	0.0841215
23	0.103193	0.00126909	0.100706	0.10568	0.0823797	0.00149774	0.0794441	0.0853152
24	0.105262	0.00129141	0.102731	0.107793	0.0832907	0.00157754	0.0801987	0.0863826
25	0.105077	0.00134398	0.102443	0.107712	0.0852087	0.0016547	0.0819655	0.0884519
26	0.107154	0.00140082	0.104409	0.1099	0.0881786	0.00175019	0.0847482	0.0916089
27	0.107792	0.00144893	0.104952	0.110632	0.0902474	0.00184896	0.0866234	0.0938714
28	0.109459	0.00148341	0.106551	0.112366	0.0933394	0.0018921	0.0896309	0.097048
29	0.110867	0.00152918	0.10787	0.113864	0.0939319	0.00178761	0.0904282	0.0974356
30	0.111273	0.00155135	0.108232	0.114314	0.0947966	0.0015737	0.0917121	0.097881
31	0.110434	0.00152859	0.107438	0.11343	0.0949546	0.00137572	0.0922582	0.097651
32	0.112058	0.00147725	0.109162	0.114953	0.0954649	0.00128746	0.0929415	0.0979883
33	0.113937	0.00142246	0.111149	0.116725	0.0951785	0.00130269	0.0926253	0.0977318
34	0.114474	0.00136671	0.111795	0.117153	0.0957383	0.00129054	0.0932088	0.0982677
35	0.114935	0.00133025	0.112328	0.117542	0.0965149	0.00124658	0.0940716	0.0989582
36	0.115952	0.00132529	0.113355	0.11855	0.0974779	0.00122791	0.0950712	0.0998847
37	0.116892	0.00131524	0.114314	0.11947	0.0982053	0.00127693	0.0957026	0.100708
38	0.118403	0.00131777	0.11582	0.120986	0.0995262	0.00134454	0.0968909	0.102162
39	0.118308	0.00136201	0.115639	0.120978	0.100204	0.00137426	0.0975107	0.102898
40	0.121506	0.00136537	0.11883	0.124183	0.101833	0.001395	0.0990987	0.104567
41	0.121818	0.00136449	0.119144	0.124492	0.102924	0.00142013	0.100141	0.105708
42	0.123525	0.00137944	0.120821	0.126229	0.103755	0.00137641	0.101057	0.106453
43	0.124329	0.00137995	0.121624	0.127033	0.106457	0.00133597	0.103838	0.109075
44	0.125956	0.00136867	0.123274	0.128639	0.107673	0.00131848	0.105089	0.110257
45	0.125577	0.00137383	0.122884	0.128269	0.109344	0.00128661	0.106822	0.111865
46	0.125088	0.00137091	0.122401	0.127775	0.110447	0.00125138	0.107995	0.1129
47	0.124269	0.00133593	0.121651	0.126888	0.110531	0.00123356	0.108114	0.112949
48	0.122844	0.00131157	0.120273	0.125414	0.111492	0.00125398	0.109034	0.113949
49	0.122572	0.00129817	0.120028	0.125117	0.111981	0.00130167	0.109429	0.114532
50	0.122987	0.00131465	0.12041	0.125564	0.109957	0.00133688	0.107337	0.112577
51	0.122162	0.00133638	0.119542	0.124781	0.109812	0.00133956	0.107187	0.112438
52	0.121954	0.00135316	0.119302	0.124606	0.108294	0.00130932	0.105728	0.110861
53	0.120785	0.00134932	0.11814	0.12343	0.10586	0.00127694	0.103357	0.108362
54	0.120161	0.00134468	0.117526	0.122797	0.102864	0.0012409	0.100432	0.105296
55	0.118351	0.00138352	0.11564	0.121063	0.100718	0.00122241	0.098322	0.103114
56	0.119461	0.00139458	0.116728	0.122194	0.0996693	0.00120081	0.0973157	0.102023
57	0.119027	0.00139761	0.116287	0.121766	0.0981678	0.0011884	0.0958385	0.100497
58	0.118484	0.00138949	0.11576	0.121207	0.0974719	0.00118439	0.0951505	0.0997933
59	0.117614	0.00138513	0.114899	0.120328	0.0985085	0.00118802	0.09618	0.100837
60	0.119506	0.00139246	0.116777	0.122236	0.0983843	0.00117439	0.0960825	0.100686
61	0.120465	0.00136462	0.117791	0.12314	0.0992566	0.00113321	0.0970355	0.101478
62	0.120915	0.00131699	0.118334	0.123497	0.102026	0.00115014	0.0997717	0.10428
63	0.121214	0.00130013	0.118666	0.123762	0.103201	0.00120666	0.100836	0.105566
64	0.121409	0.00129722	0.118866	0.123951	0.104327	0.00123725	0.101902	0.106752
65	0.120766	0.00130497	0.118208	0.123324	0.10586	0.00126134	0.103388	0.108332
66	0.119767	0.00134292	0.117135	0.122399	0.106744	0.00123694	0.104319	0.109168
67	0.11876	0.00137676	0.116061	0.121458	0.108333	0.00119497	0.105991	0.110675
68	0.117302	0.00138976	0.114578	0.120026	0.108497	0.00120286	0.10614	0.110855
69	0.114888	0.00136447	0.112214	0.117563	0.108515	0.00125444	0.106056	0.110973
70	0.111983	0.00137091	0.109296	0.11467	0.107607	0.00129482	0.105069	0.110145
71	0.109011	0.00140301	0.106261	0.111761	0.106888	0.0013222	0.104297	0.10948
72	0.104625	0.00144962	0.101784	0.107466	0.103152	0.00134137	0.100523	0.105781
73	0.102674	0.00149337	0.0997471	0.105601	0.100277	0.00133941	0.0976518	0.102902
74	0.0984843	0.00146642	0.0956101	0.101358	0.0971289	0.00131438	0.0945527	0.0997051
75	0.0939176	0.00139802	0.0911775	0.0966578	0.0933508	0.00127716	0.0908475	0.095854
76	0.0904493	0.00133435	0.087834	0.0930647	0.0894497	0.00125328	0.0869932	0.0919061
77	0.0863259	0.00129326	0.0837911	0.0888607	0.0855416	0.00122613	0.0831384	0.0879448
78	0.0833629	0.00129052	0.0808335	0.0858923	0.0814421	0.00121167	0.0790673	0.083817
79	0.0793717	0.00129584	0.0768318	0.0819115	0.0764393	0.00122005	0.074048	0.0788306
80	0.0751021	0.00126131	0.0726299	0.0775742	0.074379	0.00123837	0.0719518	0.0768062
81	0.0701093	0.00122558	0.0677071	0.0725114	0.0711599	0.00125133	0.0687073	0.0736125
82	0.0654287	0.00117846	0.0631189	0.0677385	0.0683784	0.00124748	0.0659333	0.0708234
83	0.0587035	0.00113855	0.056472	0.0609351	0.0650561	0.00127275	0.0625615	0.0675507
84	0.0524863	0.00111429	0.0503023	0.0546703	0.0592352	0.00136123	0.0565672	0.0619032
85	0.0452004	0.00110376	0.0430371	0.0473638	0.0542199	0.00142165	0.0514335	0.0570063
86	0.0361463	0.00109814	0.033994	0.0382987	0.047097	0.00143888	0.0442768	0.0499172
87	0.0283	0.00110418	0.0261358	0.0304642	0.0368281	0.00143786	0.0340099	0.0396463
88	0.0193707	0.00111168	0.0171918	0.0215496	0.0253158	0.00142119	0.0225302	0.0281013
89	0.00940072	0.00110764	0.00722974	0.0115717	0.0138717	0.00137357	0.0111795	0.0165639
90	0.000548665	0.00109465	-0.00159686	0.00269419	0.00334537	0.00128114	0.000834347	0.0058564
91	-0.00794521	0.00107907	-0.0100602	-0.00583022	-0.00737654	0.00116459	-0.00965914	-0.00509394
92	-0.0159678	0.00103876	-0.0180038	-0.0139318	-0.0182855	0.00105982	-0.0203627	-0.0162082
93	-0.0202459	0.00101201	-0.0222294	-0.0182624	-0.0261386	0.00100456	-0.0281076	-0.0241697
94	-0.0177354	0.00106009	-0.0198132	-0.0156576	-0.0310899	0.00102059	-0.0330903	-0.0290896
95	-0.00764976	0.00120171	-0.0100051	-0.00529441	-0.0301246	0.00113188	-0.0323431	-0.0279061
96	0.00972852	0.00133359	0.00711469	0.0123423	-0.0195761	0.00142321	-0.0223656	-0.0167866
97	0.0335186	0.00139141	0.0307914	0.0362458	0.00520833	0.00161143	0.00204993	0.00836673
98	0.0579784	0.00141819	0.0551987	0.060758	0.0343153	0.00155306	0.0312713	0.0373593
99	0.0820158	0.00138036	0.0793103	0.0847213	0.0650425	0.0015037	0.0620953	0.0679898
100	0.101202	0.00137452	0.0985077	0.103896	0.0891504	0.00143691	0.086334	0.0919667
101	0.101961	0.00128778	0.099437	0.104485	0.0892651	0.00142517	0.0864718	0.0920585
102	0.112987	0.00129749	0.110444	0.11553	0.100356	0.00138533	0.0976405	0.103071
103	0.124959	0.00132889	0.122354	0.127564	0.112429	0.00140627	0.109672	0.115185
104	0.132929	0.00134587	0.130291	0.135567	0.121602	0.00140103	0.118856	0.124348
105	0.144158	0.00134829	0.141515	0.146801	0.129953	0.00140172	0.127206	0.132701
106	0.153335	0.00133503	0.150718	0.155952	0.137052	0.00143312	0.134243	0.139861
107	0.160918	0.00128961	0.158391	0.163446	0.143217	0.0014501	0.140375	0.146059
108	0.16501	0.00123203	0.162595	0.167425	0.147439	0.00146935	0.144559	0.150319
109	0.168841	0.00118188	0.166524	0.171157	0.148469	0.00152564	0.145479	0.15146
110	0.166673	0.00114937	0.16442	0.168926	0.147261	0.00156837	0.144187	0.150335
111	0.16366	0.00113673	0.161432	0.165888	0.142997	0.00162743	0.139807	0.146187
112	0.159073	0.00112092	0.156876	0.16127	0.137425	0.0016626	0.134166	0.140683
113	0.153397	0.00109746	0.151246	0.155548	0.131439	0.00166406	0.128177	0.1347
114	0.148155	0.00106425	0.146069	0.15024	0.126857	0.00162534	0.123671	0.130043
115	0.14435	0.00102631	0.142339	0.146362	0.123487	0.00157144	0.120407	0.126567
116	0.140731	0.000994701	0.138782	0.142681	0.121668	0.00151447	0.118699	0.124636
117	0.139333	0.000981697	0.137409	0.141257	0.12197	0.00147996	0.119069	0.124871
118	0.138291	0.000986896	0.136357	0.140226	0.122329	0.00145218	0.119483	0.125175
119	0.137459	0.00100232	0.135494	0.139423	0.123616	0.00142621	0.12082	0.126411
120	0.137395	0.00101991	0.135396	0.139394	0.124947	0.00140737	0.122189	0.127706

## Sheet: Fig4D2_wide
x_idx	no_TIR_y	no_TIR_se	no_TIR_ylo	no_TIR_yhi	myo_2_TIR_y	myo_2_TIR_se	myo_2_TIR_ylo	myo_2_TIR_yhi
1	1.01807	0.00664694	1.00504	1.0311	0.95224	0.00829394	0.935984	0.968496
2	1.0155	0.00658508	1.00259	1.0284	0.927934	0.0080508	0.912154	0.943714
3	0.991657	0.0061843	0.979536	1.00378	0.918655	0.0074676	0.904019	0.933292
4	1.00396	0.00622892	0.991751	1.01617	0.921418	0.0075261	0.906667	0.936169
5	0.992477	0.0062514	0.980224	1.00473	0.901174	0.00733315	0.886801	0.915547
6	0.996381	0.00625343	0.984124	1.00864	0.910881	0.00739375	0.896389	0.925373
7	0.991135	0.00614185	0.979097	1.00317	0.908607	0.00751644	0.893875	0.923339
8	0.978894	0.0058557	0.967417	0.990371	0.888906	0.00774554	0.873725	0.904088
9	0.970324	0.00566777	0.959215	0.981432	0.900471	0.00732086	0.886122	0.91482
10	0.973335	0.00562001	0.96232	0.98435	0.885835	0.00700365	0.872107	0.899562
11	0.966506	0.00575609	0.955224	0.977788	0.874439	0.00733576	0.860061	0.888817
12	0.958387	0.00609102	0.946449	0.970326	0.886569	0.00741108	0.872043	0.901095
13	0.950351	0.00634698	0.937911	0.962791	0.881253	0.00722921	0.867084	0.895422
14	0.95016	0.00612993	0.938145	0.962174	0.887956	0.00725007	0.873746	0.902166
15	0.938974	0.00597048	0.927272	0.950676	0.87989	0.00727436	0.865632	0.894148
16	0.940239	0.00606841	0.928345	0.952134	0.862863	0.00679813	0.849539	0.876188
17	0.944596	0.00591399	0.933005	0.956188	0.866626	0.00729358	0.852331	0.880921
18	0.937314	0.00618254	0.925196	0.949431	0.86602	0.00738002	0.851555	0.880485
19	0.942116	0.00650981	0.929357	0.954876	0.854838	0.00748166	0.840174	0.869502
20	0.945057	0.00600545	0.933286	0.956828	0.869165	0.00742526	0.854611	0.883719
21	0.937832	0.00636678	0.925353	0.950311	0.878197	0.00722292	0.86404	0.892354
22	0.927542	0.00658634	0.914633	0.940451	0.859828	0.00730542	0.84551	0.874147
23	0.930772	0.00636032	0.918306	0.943238	0.848133	0.00742628	0.833577	0.862688
24	0.933635	0.00606718	0.921743	0.945527	0.858751	0.0070698	0.844894	0.872607
25	0.93225	0.00572786	0.921024	0.943477	0.867456	0.00663695	0.854447	0.880464
26	0.921517	0.00603336	0.909691	0.933342	0.875842	0.00732551	0.861484	0.8902
27	0.925311	0.00580545	0.913933	0.93669	0.866339	0.00751938	0.851601	0.881077
28	0.929958	0.00602483	0.918149	0.941766	0.876524	0.00781864	0.8612	0.891849
29	0.927003	0.00585856	0.91552	0.938486	0.873491	0.00709615	0.859583	0.8874
30	0.929053	0.00596866	0.917355	0.940752	0.869557	0.006922	0.85599	0.883124
31	0.941567	0.00602669	0.929755	0.953379	0.871481	0.00729465	0.857183	0.885779
32	0.934206	0.0063357	0.921788	0.946624	0.872475	0.00756935	0.857639	0.887311
33	0.935498	0.00603554	0.923668	0.947327	0.880063	0.00760701	0.865153	0.894973
34	0.930432	0.00653908	0.917616	0.943249	0.875146	0.00728653	0.860865	0.889428
35	0.935148	0.00635014	0.922702	0.947594	0.882617	0.00743172	0.868051	0.897183
36	0.936863	0.00669771	0.923735	0.94999	0.903498	0.007429	0.888937	0.918058
37	0.943919	0.006871	0.930452	0.957386	0.906354	0.00770691	0.891248	0.921459
38	0.944378	0.00622829	0.932171	0.956586	0.905509	0.00751377	0.890782	0.920236
39	0.951319	0.00614573	0.939274	0.963365	0.898076	0.00754229	0.883294	0.912859
40	0.94648	0.00606804	0.934587	0.958374	0.903007	0.0072799	0.888738	0.917276
41	0.953001	0.00656819	0.940128	0.965875	0.902114	0.00718869	0.888025	0.916204
42	0.955407	0.00701594	0.941656	0.969159	0.917425	0.00734957	0.90302	0.93183
43	0.958694	0.00698946	0.944995	0.972394	0.931122	0.00718694	0.917035	0.945208
44	0.964892	0.00672828	0.951705	0.97808	0.927817	0.00707798	0.913944	0.94169
45	0.979401	0.00652999	0.966602	0.992199	0.937037	0.00715263	0.923018	0.951056
46	0.974575	0.00651885	0.961798	0.987352	0.951991	0.00720208	0.937875	0.966107
47	0.988171	0.00684056	0.974763	1.00158	0.952803	0.00779222	0.93753	0.968075
48	0.987698	0.00709197	0.973798	1.0016	0.957204	0.00771599	0.942081	0.972327
49	0.99203	0.00713194	0.978051	1.00601	0.957114	0.00769452	0.942033	0.972195
50	0.990631	0.00692664	0.977055	1.00421	0.960023	0.00739624	0.945526	0.97452
51	0.998904	0.00695108	0.98528	1.01253	0.962109	0.00758066	0.947251	0.976967
52	0.995631	0.00658022	0.982734	1.00853	0.966862	0.00729855	0.952557	0.981168
53	1.0099	0.00702123	0.996138	1.02366	0.992273	0.00782043	0.976945	1.0076
54	1.02012	0.00717979	1.00605	1.03419	1.00124	0.00744404	0.986651	1.01583
55	1.0249	0.00654313	1.01208	1.03773	1.01264	0.00750055	0.99794	1.02734
56	1.0385	0.00688055	1.02501	1.05198	1.01757	0.00757181	1.00273	1.03241
57	1.0514	0.0061448	1.03936	1.06345	1.0159	0.00735918	1.00148	1.03033
58	1.06122	0.00615543	1.04916	1.07329	1.0344	0.00765467	1.0194	1.04941
59	1.06381	0.00615441	1.05175	1.07587	1.03584	0.0076891	1.02077	1.05091
60	1.07153	0.0062593	1.05926	1.0838	1.03618	0.0075462	1.02139	1.05097
61	1.08066	0.00627307	1.06836	1.09295	1.06234	0.00775387	1.04714	1.07754
62	1.07227	0.00647178	1.05959	1.08496	1.06442	0.00789207	1.04895	1.07989
63	1.08389	0.00661573	1.07092	1.09686	1.07751	0.00786335	1.0621	1.09292
64	1.0892	0.00690134	1.07567	1.10272	1.07717	0.00758571	1.06231	1.09204
65	1.11502	0.00682564	1.10164	1.1284	1.08385	0.00728286	1.06958	1.09813
66	1.12049	0.00652321	1.10771	1.13328	1.09612	0.00750667	1.0814	1.11083
67	1.11917	0.00661053	1.10622	1.13213	1.09919	0.00821729	1.08309	1.1153
68	1.13727	0.00701022	1.12353	1.15101	1.0964	0.00836023	1.08001	1.11278
69	1.13778	0.0069872	1.12409	1.15148	1.10108	0.00797915	1.08544	1.11672
70	1.14028	0.00679872	1.12696	1.15361	1.11434	0.00767777	1.09929	1.12939
71	1.14265	0.00692764	1.12908	1.15623	1.13059	0.00753756	1.11581	1.14536
72	1.1552	0.00682578	1.14182	1.16858	1.1352	0.00732968	1.12084	1.14957
73	1.16503	0.00748642	1.15036	1.17971	1.15239	0.00712917	1.13842	1.16636
74	1.18099	0.00724638	1.16679	1.1952	1.15652	0.00760342	1.14161	1.17142
75	1.17247	0.0069694	1.15881	1.18613	1.16154	0.00739681	1.14704	1.17603
76	1.18325	0.00719583	1.16915	1.19736	1.16625	0.0075326	1.15148	1.18101
77	1.19902	0.00749059	1.18434	1.21371	1.18104	0.00759808	1.16615	1.19593
78	1.20762	0.00732556	1.19326	1.22198	1.1897	0.00742978	1.17513	1.20426
79	1.20142	0.0072268	1.18725	1.21558	1.20852	0.00771683	1.1934	1.22365
80	1.22322	0.0073316	1.20885	1.23759	1.19811	0.00793983	1.18255	1.21368
81	1.23245	0.00723093	1.21827	1.24662	1.22257	0.00814358	1.20661	1.23853
82	1.24645	0.00698554	1.23276	1.26014	1.22659	0.00788852	1.21113	1.24205
83	1.24221	0.00722079	1.22806	1.25636	1.22097	0.00818122	1.20493	1.237
84	1.25404	0.00741141	1.23952	1.26857	1.2244	0.00819965	1.20832	1.24047
85	1.2792	0.0071982	1.26509	1.2933	1.22804	0.0084127	1.21155	1.24453
86	1.3042	0.00697424	1.29053	1.31787	1.25342	0.00803635	1.23767	1.26917
87	1.31236	0.00769004	1.29728	1.32743	1.25172	0.00810831	1.23583	1.26761
88	1.31981	0.0077428	1.30464	1.33499	1.26816	0.00806818	1.25234	1.28397
89	1.32475	0.00734534	1.31036	1.33915	1.27799	0.00813456	1.26205	1.29393
90	1.34706	0.00706492	1.33322	1.36091	1.29596	0.00765414	1.28096	1.31096
91	1.35149	0.0066922	1.33837	1.3646	1.313	0.00793427	1.29745	1.32855
92	1.35452	0.00726904	1.34027	1.36877	1.31756	0.00793401	1.30201	1.33312
93	1.35163	0.00729149	1.33734	1.36592	1.33364	0.00836428	1.31725	1.35003
94	1.38177	0.0073315	1.3674	1.39614	1.35839	0.0080962	1.34252	1.37426
95	1.40289	0.00812802	1.38695	1.41882	1.37202	0.00848289	1.3554	1.38865
96	1.41983	0.00816499	1.40383	1.43583	1.38528	0.00829675	1.36902	1.40154
97	1.44675	0.00746688	1.43211	1.46138	1.41099	0.00854365	1.39424	1.42774
98	1.46919	0.00780879	1.45388	1.48449	1.42246	0.00909264	1.40464	1.44028
99	1.49778	0.00806672	1.48197	1.51359	1.44943	0.0093021	1.4312	1.46766
100	1.52592	0.0090392	1.50821	1.54364	1.45794	0.00998035	1.43838	1.47751
101	1.51478	0.00860482	1.49792	1.53165	1.45256	0.00971874	1.43351	1.47161
102	1.53669	0.00786836	1.52126	1.55211	1.45914	0.00888605	1.44173	1.47656
103	1.54957	0.00880539	1.53231	1.56683	1.46791	0.00976006	1.44878	1.48704
104	1.52167	0.0082191	1.50556	1.53778	1.44821	0.00932159	1.42994	1.46648
105	1.47871	0.00877218	1.46152	1.4959	1.42565	0.00923249	1.40755	1.44375
106	1.43365	0.00762942	1.41869	1.4486	1.38949	0.00869844	1.37244	1.40654
107	1.40421	0.00736449	1.38977	1.41864	1.36631	0.00892709	1.34881	1.38381
108	1.39489	0.00718594	1.3808	1.40897	1.35642	0.0094649	1.33786	1.37497
109	1.37332	0.00768662	1.35825	1.38839	1.34063	0.00964859	1.32172	1.35954
110	1.3703	0.007256	1.35608	1.38452	1.32806	0.00928409	1.30986	1.34626
111	1.35912	0.00724552	1.34492	1.37332	1.31896	0.00932266	1.30069	1.33723
112	1.35117	0.00733182	1.3368	1.36554	1.32902	0.00955293	1.3103	1.34775
113	1.34431	0.00724526	1.33011	1.35852	1.32024	0.00924678	1.30211	1.33836
114	1.35675	0.00723902	1.34256	1.37094	1.3176	0.00901458	1.29993	1.33527
115	1.36152	0.0073233	1.34717	1.37588	1.31401	0.00888327	1.2966	1.33143
116	1.35659	0.00704163	1.34279	1.3704	1.30145	0.00889578	1.28401	1.31888
117	1.35152	0.00703234	1.33773	1.3653	1.303	0.0087356	1.28588	1.32013
118	1.34256	0.00732422	1.32821	1.35692	1.3131	0.00870861	1.29603	1.33017
119	1.35603	0.00690383	1.3425	1.36956	1.30217	0.00866174	1.2852	1.31915
120	1.34445	0.00710345	1.33052	1.35837	1.29436	0.00902129	1.27668	1.31204

[truncated: 4 more sheets: Fig4E_source_data, Fig4F_source_data, Fig4G_source_data, Fig4H_source_data]
