# Supplementary material for: Dietary restriction shapes intergenerational ribosome abundance and early growth of Caenorhabditis elegans offspring
Source: PLoS Biol. 2026 Apr 9;24(4):e3003692. doi: 10.1371/journal.pbio.3003692 (PMC13065021; doi:10.1371/journal.pbio.3003692)
Supplement: S5 Data — (XLSX) [file pbio.3003692.s018.xlsx]

## Sheet: Fig2A_fluorescence
FieldIndex	Stage	Field	Condition	Value	IsInlier
3	1	FluoPerArea_norm_to_ref_AtEcdysis	control	1.00328	TRUE
3	1	FluoPerArea_norm_to_ref_AtEcdysis	control	1.00024	TRUE
3	1	FluoPerArea_norm_to_ref_AtEcdysis	control	1.02222	TRUE
3	1	FluoPerArea_norm_to_ref_AtEcdysis	control	0.96436	TRUE
3	1	FluoPerArea_norm_to_ref_AtEcdysis	control	1.13978	TRUE
3	1	FluoPerArea_norm_to_ref_AtEcdysis	control	1.05182	TRUE
3	1	FluoPerArea_norm_to_ref_AtEcdysis	control	1.07631	TRUE
3	1	FluoPerArea_norm_to_ref_AtEcdysis	control	1.07648	TRUE
3	1	FluoPerArea_norm_to_ref_AtEcdysis	control	1.02344	TRUE
3	1	FluoPerArea_norm_to_ref_AtEcdysis	control	1.00631	TRUE
3	1	FluoPerArea_norm_to_ref_AtEcdysis	control	1.02671	TRUE
3	1	FluoPerArea_norm_to_ref_AtEcdysis	control	0.950219	TRUE
3	1	FluoPerArea_norm_to_ref_AtEcdysis	control	1.02055	TRUE
3	1	FluoPerArea_norm_to_ref_AtEcdysis	control	1.12284	TRUE
3	1	FluoPerArea_norm_to_ref_AtEcdysis	control	0.951271	TRUE
3	1	FluoPerArea_norm_to_ref_AtEcdysis	control	1.1338	TRUE
3	1	FluoPerArea_norm_to_ref_AtEcdysis	control	0.93341	TRUE
3	1	FluoPerArea_norm_to_ref_AtEcdysis	control	1.03618	TRUE
3	1	FluoPerArea_norm_to_ref_AtEcdysis	control	1.06655	TRUE
3	1	FluoPerArea_norm_to_ref_AtEcdysis	control	0.925548	TRUE
3	1	FluoPerArea_norm_to_ref_AtEcdysis	control	1.09105	TRUE
3	1	FluoPerArea_norm_to_ref_AtEcdysis	control	0.8913	TRUE
3	1	FluoPerArea_norm_to_ref_AtEcdysis	control	1.07965	TRUE
3	1	FluoPerArea_norm_to_ref_AtEcdysis	control	0.981425	TRUE
3	1	FluoPerArea_norm_to_ref_AtEcdysis	control	1.07758	TRUE
3	1	FluoPerArea_norm_to_ref_AtEcdysis	control	1.00912	TRUE
3	1	FluoPerArea_norm_to_ref_AtEcdysis	control	1.01361	TRUE
3	1	FluoPerArea_norm_to_ref_AtEcdysis	control	1.03217	TRUE
3	1	FluoPerArea_norm_to_ref_AtEcdysis	control	0.959848	TRUE
3	1	FluoPerArea_norm_to_ref_AtEcdysis	control	0.933683	TRUE
3	1	FluoPerArea_norm_to_ref_AtEcdysis	control	0.996417	TRUE
3	1	FluoPerArea_norm_to_ref_AtEcdysis	control	1.04653	TRUE
3	1	FluoPerArea_norm_to_ref_AtEcdysis	control	1.06907	TRUE
3	1	FluoPerArea_norm_to_ref_AtEcdysis	control	0.99926	TRUE
3	1	FluoPerArea_norm_to_ref_AtEcdysis	control	1.01358	TRUE
3	1	FluoPerArea_norm_to_ref_AtEcdysis	control	1.06147	TRUE
3	1	FluoPerArea_norm_to_ref_AtEcdysis	control	1.00501	TRUE
3	1	FluoPerArea_norm_to_ref_AtEcdysis	control	1.1171	TRUE
3	1	FluoPerArea_norm_to_ref_AtEcdysis	control	1.07823	TRUE
3	1	FluoPerArea_norm_to_ref_AtEcdysis	control	0.960593	TRUE
3	1	FluoPerArea_norm_to_ref_AtEcdysis	control	1.00203	TRUE
3	1	FluoPerArea_norm_to_ref_AtEcdysis	control	0.91915	TRUE
3	1	FluoPerArea_norm_to_ref_AtEcdysis	control	0.909859	TRUE
3	1	FluoPerArea_norm_to_ref_AtEcdysis	control	0.90125	TRUE
3	1	FluoPerArea_norm_to_ref_AtEcdysis	control	0.964006	TRUE
3	1	FluoPerArea_norm_to_ref_AtEcdysis	control	1.00753	TRUE
3	1	FluoPerArea_norm_to_ref_AtEcdysis	control	0.947972	TRUE
3	1	FluoPerArea_norm_to_ref_AtEcdysis	control	1.03088	TRUE
3	1	FluoPerArea_norm_to_ref_AtEcdysis	control	0.974959	TRUE
3	1	FluoPerArea_norm_to_ref_AtEcdysis	control	0.982999	TRUE
3	1	FluoPerArea_norm_to_ref_AtEcdysis	control	1.07152	TRUE
3	1	FluoPerArea_norm_to_ref_AtEcdysis	control	0.848112	TRUE
3	1	FluoPerArea_norm_to_ref_AtEcdysis	control	1.03252	TRUE
3	1	FluoPerArea_norm_to_ref_AtEcdysis	control	0.989353	TRUE
3	1	FluoPerArea_norm_to_ref_AtEcdysis	control	0.992149	TRUE
3	1	FluoPerArea_norm_to_ref_AtEcdysis	control	0.922961	TRUE
3	1	FluoPerArea_norm_to_ref_AtEcdysis	control	0.895116	TRUE
3	1	FluoPerArea_norm_to_ref_AtEcdysis	control	0.972838	TRUE
3	1	FluoPerArea_norm_to_ref_AtEcdysis	control	0.921691	TRUE
3	1	FluoPerArea_norm_to_ref_AtEcdysis	control	0.978429	TRUE
3	1	FluoPerArea_norm_to_ref_AtEcdysis	control	0.960001	TRUE
3	1	FluoPerArea_norm_to_ref_AtEcdysis	control	0.987459	TRUE
3	1	FluoPerArea_norm_to_ref_AtEcdysis	control	0.935657	TRUE
3	1	FluoPerArea_norm_to_ref_AtEcdysis	control	0.964818	TRUE
3	1	FluoPerArea_norm_to_ref_AtEcdysis	control	1.03307	TRUE
3	1	FluoPerArea_norm_to_ref_AtEcdysis	control	0.858439	TRUE
3	1	FluoPerArea_norm_to_ref_AtEcdysis	control	0.924381	TRUE
3	1	FluoPerArea_norm_to_ref_AtEcdysis	control	0.917845	TRUE
3	1	FluoPerArea_norm_to_ref_AtEcdysis	control	0.984829	TRUE
3	1	FluoPerArea_norm_to_ref_AtEcdysis	control	0.914392	TRUE
3	1	FluoPerArea_norm_to_ref_AtEcdysis	control	0.994065	TRUE
3	1	FluoPerArea_norm_to_ref_AtEcdysis	control	0.822916	TRUE
3	1	FluoPerArea_norm_to_ref_AtEcdysis	control	1.01768	TRUE
3	1	FluoPerArea_norm_to_ref_AtEcdysis	control	1.05848	TRUE
3	1	FluoPerArea_norm_to_ref_AtEcdysis	control	1.00686	TRUE
3	1	FluoPerArea_norm_to_ref_AtEcdysis	control	0.876365	TRUE
3	1	FluoPerArea_norm_to_ref_AtEcdysis	control	0.932814	TRUE
3	1	FluoPerArea_norm_to_ref_AtEcdysis	control	1.00469	TRUE
3	1	FluoPerArea_norm_to_ref_AtEcdysis	control	1.08868	TRUE
3	1	FluoPerArea_norm_to_ref_AtEcdysis	control	1.14204	TRUE
3	1	FluoPerArea_norm_to_ref_AtEcdysis	control	1.02033	TRUE
3	1	FluoPerArea_norm_to_ref_AtEcdysis	control	0.866399	TRUE
3	1	FluoPerArea_norm_to_ref_AtEcdysis	control	0.910383	TRUE
3	1	FluoPerArea_norm_to_ref_AtEcdysis	control	0.861895	TRUE
3	1	FluoPerArea_norm_to_ref_AtEcdysis	control	1.0037	TRUE
3	1	FluoPerArea_norm_to_ref_AtEcdysis	control	1.08498	TRUE
3	1	FluoPerArea_norm_to_ref_AtEcdysis	control	1.07661	TRUE
3	1	FluoPerArea_norm_to_ref_AtEcdysis	control	1.04558	TRUE
3	1	FluoPerArea_norm_to_ref_AtEcdysis	control	1.07676	TRUE
3	1	FluoPerArea_norm_to_ref_AtEcdysis	control	1.00516	TRUE
3	1	FluoPerArea_norm_to_ref_AtEcdysis	control	0.925773	TRUE
3	1	FluoPerArea_norm_to_ref_AtEcdysis	control	1.07926	TRUE
3	1	FluoPerArea_norm_to_ref_AtEcdysis	control	0.893437	TRUE
3	1	FluoPerArea_norm_to_ref_AtEcdysis	control	1.12908	TRUE
3	1	FluoPerArea_norm_to_ref_AtEcdysis	control	1.03937	TRUE
3	1	FluoPerArea_norm_to_ref_AtEcdysis	control	0.905023	TRUE
3	1	FluoPerArea_norm_to_ref_AtEcdysis	control	1.03564	TRUE
3	1	FluoPerArea_norm_to_ref_AtEcdysis	control	1.11307	TRUE
3	1	FluoPerArea_norm_to_ref_AtEcdysis	control	1.03432	TRUE
3	1	FluoPerArea_norm_to_ref_AtEcdysis	control	0.933239	TRUE
3	1	FluoPerArea_norm_to_ref_AtEcdysis	control	0.907461	TRUE
3	1	FluoPerArea_norm_to_ref_AtEcdysis	control	0.919392	TRUE
3	1	FluoPerArea_norm_to_ref_AtEcdysis	control	1.01228	TRUE
3	1	FluoPerArea_norm_to_ref_AtEcdysis	control	0.92099	TRUE
3	1	FluoPerArea_norm_to_ref_AtEcdysis	control	0.94708	TRUE
3	1	FluoPerArea_norm_to_ref_AtEcdysis	control	0.993734	TRUE
3	1	FluoPerArea_norm_to_ref_AtEcdysis	control	0.88485	TRUE
3	1	FluoPerArea_norm_to_ref_AtEcdysis	control	0.928096	TRUE
3	1	FluoPerArea_norm_to_ref_AtEcdysis	control	0.999756	TRUE
3	1	FluoPerArea_norm_to_ref_AtEcdysis	control	0.94419	TRUE
3	1	FluoPerArea_norm_to_ref_AtEcdysis	control	0.853184	TRUE
3	1	FluoPerArea_norm_to_ref_AtEcdysis	control	0.988892	TRUE
3	1	FluoPerArea_norm_to_ref_AtEcdysis	control	1.09156	TRUE
3	1	FluoPerArea_norm_to_ref_AtEcdysis	control	0.963526	TRUE
3	1	FluoPerArea_norm_to_ref_AtEcdysis	control	0.838365	TRUE
3	1	FluoPerArea_norm_to_ref_AtEcdysis	control	0.879948	TRUE
3	1	FluoPerArea_norm_to_ref_AtEcdysis	control	1.01508	TRUE
3	1	FluoPerArea_norm_to_ref_AtEcdysis	control	1.03671	TRUE
3	1	FluoPerArea_norm_to_ref_AtEcdysis	control	1.12863	TRUE
3	1	FluoPerArea_norm_to_ref_AtEcdysis	control	0.974024	TRUE
3	1	FluoPerArea_norm_to_ref_AtEcdysis	control	1.09482	TRUE
3	1	FluoPerArea_norm_to_ref_AtEcdysis	control	0.986973	TRUE
3	1	FluoPerArea_norm_to_ref_AtEcdysis	control	1.00505	TRUE
3	1	FluoPerArea_norm_to_ref_AtEcdysis	control	1.01204	TRUE
3	1	FluoPerArea_norm_to_ref_AtEcdysis	control	1.02011	TRUE
3	1	FluoPerArea_norm_to_ref_AtEcdysis	control	0.95788	TRUE
3	1	FluoPerArea_norm_to_ref_AtEcdysis	control	0.957942	TRUE
3	1	FluoPerArea_norm_to_ref_AtEcdysis	control	0.933954	TRUE
3	1	FluoPerArea_norm_to_ref_AtEcdysis	control	0.846982	TRUE
3	1	FluoPerArea_norm_to_ref_AtEcdysis	control	0.902325	TRUE
3	1	FluoPerArea_norm_to_ref_AtEcdysis	control	1.07765	TRUE
3	1	FluoPerArea_norm_to_ref_AtEcdysis	control	1.00739	TRUE
3	1	FluoPerArea_norm_to_ref_AtEcdysis	control	1.09152	TRUE
3	1	FluoPerArea_norm_to_ref_AtEcdysis	control	0.946416	TRUE
3	1	FluoPerArea_norm_to_ref_AtEcdysis	control	0.959736	TRUE
3	1	FluoPerArea_norm_to_ref_AtEcdysis	control	1.01665	TRUE
3	1	FluoPerArea_norm_to_ref_AtEcdysis	control	1.03548	TRUE
3	1	FluoPerArea_norm_to_ref_AtEcdysis	control	1.04598	TRUE
3	1	FluoPerArea_norm_to_ref_AtEcdysis	control	1.0563	TRUE
3	1	FluoPerArea_norm_to_ref_AtEcdysis	control	1.01726	TRUE
3	1	FluoPerArea_norm_to_ref_AtEcdysis	control	0.965207	TRUE
3	1	FluoPerArea_norm_to_ref_AtEcdysis	control	0.880222	TRUE
3	1	FluoPerArea_norm_to_ref_AtEcdysis	control	0.995748	TRUE
3	1	FluoPerArea_norm_to_ref_AtEcdysis	control	0.987618	TRUE
3	1	FluoPerArea_norm_to_ref_AtEcdysis	control	1.01389	TRUE
3	1	FluoPerArea_norm_to_ref_AtEcdysis	control	0.915477	TRUE
3	1	FluoPerArea_norm_to_ref_AtEcdysis	control	1.0344	TRUE
3	1	FluoPerArea_norm_to_ref_AtEcdysis	control	1.04697	TRUE
3	1	FluoPerArea_norm_to_ref_AtEcdysis	control	1.01478	TRUE
3	1	FluoPerArea_norm_to_ref_AtEcdysis	control	1.10446	TRUE
3	1	FluoPerArea_norm_to_ref_AtEcdysis	IAA	0.673636	TRUE
3	1	FluoPerArea_norm_to_ref_AtEcdysis	IAA	0.808565	TRUE
3	1	FluoPerArea_norm_to_ref_AtEcdysis	IAA	0.89535	TRUE
3	1	FluoPerArea_norm_to_ref_AtEcdysis	IAA	0.781742	TRUE
3	1	FluoPerArea_norm_to_ref_AtEcdysis	IAA	1.03734	TRUE
3	1	FluoPerArea_norm_to_ref_AtEcdysis	IAA	0.791467	TRUE
3	1	FluoPerArea_norm_to_ref_AtEcdysis	IAA	0.808026	TRUE
3	1	FluoPerArea_norm_to_ref_AtEcdysis	IAA	0.826197	TRUE
3	1	FluoPerArea_norm_to_ref_AtEcdysis	IAA	0.725406	TRUE
3	1	FluoPerArea_norm_to_ref_AtEcdysis	IAA	0.734785	TRUE
3	1	FluoPerArea_norm_to_ref_AtEcdysis	IAA	0.800752	TRUE
3	1	FluoPerArea_norm_to_ref_AtEcdysis	IAA	0.892908	TRUE
3	1	FluoPerArea_norm_to_ref_AtEcdysis	IAA	0.887541	TRUE
3	1	FluoPerArea_norm_to_ref_AtEcdysis	IAA	0.79232	TRUE
3	1	FluoPerArea_norm_to_ref_AtEcdysis	IAA	0.876872	TRUE
3	1	FluoPerArea_norm_to_ref_AtEcdysis	IAA	0.790402	TRUE
3	1	FluoPerArea_norm_to_ref_AtEcdysis	IAA	0.766193	TRUE
3	1	FluoPerArea_norm_to_ref_AtEcdysis	IAA	0.760037	TRUE
3	1	FluoPerArea_norm_to_ref_AtEcdysis	IAA	0.790553	TRUE
3	1	FluoPerArea_norm_to_ref_AtEcdysis	IAA	0.919787	TRUE
3	1	FluoPerArea_norm_to_ref_AtEcdysis	IAA	0.998195	TRUE
3	1	FluoPerArea_norm_to_ref_AtEcdysis	IAA	0.76679	TRUE
3	1	FluoPerArea_norm_to_ref_AtEcdysis	IAA	0.818716	TRUE
3	1	FluoPerArea_norm_to_ref_AtEcdysis	IAA	0.819115	TRUE
3	1	FluoPerArea_norm_to_ref_AtEcdysis	IAA	0.798644	TRUE
3	1	FluoPerArea_norm_to_ref_AtEcdysis	IAA	0.796545	TRUE
3	1	FluoPerArea_norm_to_ref_AtEcdysis	IAA	0.783862	TRUE
3	1	FluoPerArea_norm_to_ref_AtEcdysis	IAA	0.86443	TRUE
3	1	FluoPerArea_norm_to_ref_AtEcdysis	IAA	0.757441	TRUE
3	1	FluoPerArea_norm_to_ref_AtEcdysis	IAA	0.855717	TRUE
3	1	FluoPerArea_norm_to_ref_AtEcdysis	IAA	0.75924	TRUE
3	1	FluoPerArea_norm_to_ref_AtEcdysis	IAA	0.779683	TRUE
3	1	FluoPerArea_norm_to_ref_AtEcdysis	IAA	0.772261	TRUE
3	1	FluoPerArea_norm_to_ref_AtEcdysis	IAA	0.793027	TRUE
3	1	FluoPerArea_norm_to_ref_AtEcdysis	IAA	0.893275	TRUE
3	1	FluoPerArea_norm_to_ref_AtEcdysis	IAA	0.871272	TRUE
3	1	FluoPerArea_norm_to_ref_AtEcdysis	IAA	0.78891	TRUE
3	1	FluoPerArea_norm_to_ref_AtEcdysis	IAA	0.85627	TRUE
3	1	FluoPerArea_norm_to_ref_AtEcdysis	IAA	0.6964	TRUE
3	1	FluoPerArea_norm_to_ref_AtEcdysis	IAA	0.851786	TRUE
3	1	FluoPerArea_norm_to_ref_AtEcdysis	IAA	0.864506	TRUE
3	1	FluoPerArea_norm_to_ref_AtEcdysis	IAA	0.732057	TRUE
3	1	FluoPerArea_norm_to_ref_AtEcdysis	IAA	0.870736	TRUE
3	1	FluoPerArea_norm_to_ref_AtEcdysis	IAA	0.733871	TRUE
3	1	FluoPerArea_norm_to_ref_AtEcdysis	IAA	0.753355	TRUE
3	1	FluoPerArea_norm_to_ref_AtEcdysis	IAA	0.835405	TRUE
3	1	FluoPerArea_norm_to_ref_AtEcdysis	IAA	0.799379	TRUE
3	1	FluoPerArea_norm_to_ref_AtEcdysis	IAA	0.831996	TRUE
3	1	FluoPerArea_norm_to_ref_AtEcdysis	IAA	0.768825	TRUE
3	1	FluoPerArea_norm_to_ref_AtEcdysis	IAA	0.853393	TRUE
3	1	FluoPerArea_norm_to_ref_AtEcdysis	IAA	0.814189	TRUE
3	1	FluoPerArea_norm_to_ref_AtEcdysis	IAA	0.83651	TRUE
3	1	FluoPerArea_norm_to_ref_AtEcdysis	IAA	0.879129	TRUE
3	1	FluoPerArea_norm_to_ref_AtEcdysis	IAA	0.847521	TRUE
3	1	FluoPerArea_norm_to_ref_AtEcdysis	IAA	0.803188	TRUE
3	1	FluoPerArea_norm_to_ref_AtEcdysis	IAA	0.835616	TRUE
3	1	FluoPerArea_norm_to_ref_AtEcdysis	IAA	0.836618	TRUE
3	1	FluoPerArea_norm_to_ref_AtEcdysis	IAA	0.741774	TRUE
3	1	FluoPerArea_norm_to_ref_AtEcdysis	IAA	0.847253	TRUE
3	1	FluoPerArea_norm_to_ref_AtEcdysis	IAA	0.800492	TRUE
3	1	FluoPerArea_norm_to_ref_AtEcdysis	IAA	0.864635	TRUE
3	1	FluoPerArea_norm_to_ref_AtEcdysis	IAA	1.01516	TRUE
3	1	FluoPerArea_norm_to_ref_AtEcdysis	IAA	0.843339	TRUE
3	1	FluoPerArea_norm_to_ref_AtEcdysis	IAA	0.969571	TRUE
3	1	FluoPerArea_norm_to_ref_AtEcdysis	IAA	0.912767	TRUE
3	1	FluoPerArea_norm_to_ref_AtEcdysis	IAA	0.938958	TRUE
3	1	FluoPerArea_norm_to_ref_AtEcdysis	IAA	0.948037	TRUE
3	1	FluoPerArea_norm_to_ref_AtEcdysis	IAA	0.960465	TRUE
3	1	FluoPerArea_norm_to_ref_AtEcdysis	IAA	0.903119	TRUE
3	1	FluoPerArea_norm_to_ref_AtEcdysis	IAA	0.937634	TRUE
3	1	FluoPerArea_norm_to_ref_AtEcdysis	IAA	0.875697	TRUE
3	1	FluoPerArea_norm_to_ref_AtEcdysis	IAA	0.912768	TRUE
3	1	FluoPerArea_norm_to_ref_AtEcdysis	IAA	0.885927	TRUE
3	1	FluoPerArea_norm_to_ref_AtEcdysis	IAA	0.945558	TRUE
3	1	FluoPerArea_norm_to_ref_AtEcdysis	IAA	0.906391	TRUE
3	1	FluoPerArea_norm_to_ref_AtEcdysis	IAA	0.947105	TRUE
3	1	FluoPerArea_norm_to_ref_AtEcdysis	IAA	0.86129	TRUE
3	1	FluoPerArea_norm_to_ref_AtEcdysis	IAA	0.807868	TRUE
3	1	FluoPerArea_norm_to_ref_AtEcdysis	IAA	0.958493	TRUE
3	1	FluoPerArea_norm_to_ref_AtEcdysis	IAA	0.974943	TRUE
3	1	FluoPerArea_norm_to_ref_AtEcdysis	IAA	0.937911	TRUE
3	1	FluoPerArea_norm_to_ref_AtEcdysis	IAA	0.962696	TRUE
3	1	FluoPerArea_norm_to_ref_AtEcdysis	IAA	0.927628	TRUE
3	1	FluoPerArea_norm_to_ref_AtEcdysis	IAA	0.947205	TRUE
3	1	FluoPerArea_norm_to_ref_AtEcdysis	IAA	0.851411	TRUE
3	1	FluoPerArea_norm_to_ref_AtEcdysis	IAA	1.02593	TRUE
3	1	FluoPerArea_norm_to_ref_AtEcdysis	IAA	0.929591	TRUE
3	1	FluoPerArea_norm_to_ref_AtEcdysis	IAA	0.910937	TRUE
3	1	FluoPerArea_norm_to_ref_AtEcdysis	IAA	0.848877	TRUE
3	1	FluoPerArea_norm_to_ref_AtEcdysis	IAA	0.885669	TRUE
3	1	FluoPerArea_norm_to_ref_AtEcdysis	IAA	0.825354	TRUE
3	1	FluoPerArea_norm_to_ref_AtEcdysis	IAA	0.931643	TRUE
3	1	FluoPerArea_norm_to_ref_AtEcdysis	IAA	0.912741	TRUE
3	1	FluoPerArea_norm_to_ref_AtEcdysis	IAA	0.824471	TRUE
3	1	FluoPerArea_norm_to_ref_AtEcdysis	IAA	0.852946	TRUE
3	1	FluoPerArea_norm_to_ref_AtEcdysis	IAA	0.91218	TRUE
3	1	FluoPerArea_norm_to_ref_AtEcdysis	IAA	0.854136	TRUE
3	1	FluoPerArea_norm_to_ref_AtEcdysis	IAA	0.915977	TRUE
3	1	FluoPerArea_norm_to_ref_AtEcdysis	IAA	0.92721	TRUE
3	1	FluoPerArea_norm_to_ref_AtEcdysis	IAA	0.891413	TRUE
3	1	FluoPerArea_norm_to_ref_AtEcdysis	IAA	0.793378	TRUE
3	1	FluoPerArea_norm_to_ref_AtEcdysis	IAA	0.880436	TRUE
3	1	FluoPerArea_norm_to_ref_AtEcdysis	IAA	0.838299	TRUE
3	1	FluoPerArea_norm_to_ref_AtEcdysis	IAA	1.0757	FALSE
3	1	FluoPerArea_norm_to_ref_AtEcdysis	IAA	0.912682	TRUE
3	1	FluoPerArea_norm_to_ref_AtEcdysis	IAA	1.03726	TRUE
3	1	FluoPerArea_norm_to_ref_AtEcdysis	IAA	0.846769	TRUE
3	1	FluoPerArea_norm_to_ref_AtEcdysis	IAA	0.866125	TRUE
3	1	FluoPerArea_norm_to_ref_AtEcdysis	IAA	0.813776	TRUE
3	1	FluoPerArea_norm_to_ref_AtEcdysis	IAA	0.864244	TRUE
3	1	FluoPerArea_norm_to_ref_AtEcdysis	IAA	0.876042	TRUE
3	1	FluoPerArea_norm_to_ref_AtEcdysis	IAA	0.970837	TRUE
3	1	FluoPerArea_norm_to_ref_AtEcdysis	IAA	0.948962	TRUE
3	1	FluoPerArea_norm_to_ref_AtEcdysis	IAA	0.963469	TRUE
3	1	FluoPerArea_norm_to_ref_AtEcdysis	IAA	0.915854	TRUE
3	1	FluoPerArea_norm_to_ref_AtEcdysis	IAA	0.850589	TRUE
3	1	FluoPerArea_norm_to_ref_AtEcdysis	IAA	0.889559	TRUE
3	1	FluoPerArea_norm_to_ref_AtEcdysis	IAA	0.76141	TRUE
3	1	FluoPerArea_norm_to_ref_AtEcdysis	IAA	0.968749	TRUE
3	1	FluoPerArea_norm_to_ref_AtEcdysis	IAA	0.827501	TRUE
3	1	FluoPerArea_norm_to_ref_AtEcdysis	IAA	0.859346	TRUE
3	1	FluoPerArea_norm_to_ref_AtEcdysis	IAA	0.778003	TRUE
3	1	FluoPerArea_norm_to_ref_AtEcdysis	IAA	0.938155	TRUE
3	1	FluoPerArea_norm_to_ref_AtEcdysis	IAA	0.984085	TRUE
3	1	FluoPerArea_norm_to_ref_AtEcdysis	IAA	0.926977	TRUE
3	1	FluoPerArea_norm_to_ref_AtEcdysis	IAA	0.903279	TRUE
3	1	FluoPerArea_norm_to_ref_AtEcdysis	IAA	0.893416	TRUE
3	1	FluoPerArea_norm_to_ref_AtEcdysis	IAA	0.826568	TRUE
3	1	FluoPerArea_norm_to_ref_AtEcdysis	IAA	0.865114	TRUE
3	1	FluoPerArea_norm_to_ref_AtEcdysis	IAA	0.87037	TRUE
3	1	FluoPerArea_norm_to_ref_AtEcdysis	IAA	0.767182	TRUE
3	1	FluoPerArea_norm_to_ref_AtEcdysis	IAA	0.886605	TRUE
3	1	FluoPerArea_norm_to_ref_AtEcdysis	IAA	0.946567	TRUE
3	1	FluoPerArea_norm_to_ref_AtEcdysis	IAA	0.886444	TRUE
3	1	FluoPerArea_norm_to_ref_AtEcdysis	IAA	0.794355	TRUE
3	1	FluoPerArea_norm_to_ref_AtEcdysis	IAA	0.870964	TRUE
3	1	FluoPerArea_norm_to_ref_AtEcdysis	IAA	0.916421	TRUE
3	1	FluoPerArea_norm_to_ref_AtEcdysis	IAA	0.890526	TRUE
3	1	FluoPerArea_norm_to_ref_AtEcdysis	IAA	0.875902	TRUE
3	1	FluoPerArea_norm_to_ref_AtEcdysis	IAA	0.894272	TRUE
3	1	FluoPerArea_norm_to_ref_AtEcdysis	IAA	0.818712	TRUE
3	1	FluoPerArea_norm_to_ref_AtEcdysis	IAA	0.978316	TRUE
3	1	FluoPerArea_norm_to_ref_AtEcdysis	IAA	0.866328	TRUE
3	1	FluoPerArea_norm_to_ref_AtEcdysis	IAA	0.866022	TRUE
3	1	FluoPerArea_norm_to_ref_AtEcdysis	IAA	1.00705	TRUE
3	1	FluoPerArea_norm_to_ref_AtEcdysis	IAA	0.822433	TRUE
3	1	FluoPerArea_norm_to_ref_AtEcdysis	IAA	0.784396	TRUE
3	1	FluoPerArea_norm_to_ref_AtEcdysis	IAA	0.833497	TRUE
3	1	FluoPerArea_norm_to_ref_AtEcdysis	IAA	0.760003	TRUE
3	1	FluoPerArea_norm_to_ref_AtEcdysis	IAA	0.836693	TRUE
3	1	FluoPerArea_norm_to_ref_AtEcdysis	IAA	0.842593	TRUE
3	1	FluoPerArea_norm_to_ref_AtEcdysis	IAA	0.921471	TRUE
3	1	FluoPerArea_norm_to_ref_AtEcdysis	IAA	0.902112	TRUE
3	1	FluoPerArea_norm_to_ref_AtEcdysis	IAA	0.865414	TRUE
3	1	FluoPerArea_norm_to_ref_AtEcdysis	IAA	0.864409	TRUE
3	1	FluoPerArea_norm_to_ref_AtEcdysis	IAA	0.79338	TRUE
3	1	FluoPerArea_norm_to_ref_AtEcdysis	IAA	0.759357	TRUE
3	1	FluoPerArea_norm_to_ref_AtEcdysis	IAA	0.826892	TRUE
3	1	FluoPerArea_norm_to_ref_AtEcdysis	IAA	0.718063	TRUE
3	1	FluoPerArea_norm_to_ref_AtEcdysis	IAA	0.776303	TRUE
3	1	FluoPerArea_norm_to_ref_AtEcdysis	IAA	0.920411	TRUE
3	1	FluoPerArea_norm_to_ref_AtEcdysis	IAA	0.773871	TRUE
3	1	FluoPerArea_norm_to_ref_AtEcdysis	IAA	0.809523	TRUE
3	1	FluoPerArea_norm_to_ref_AtEcdysis	IAA	0.72897	TRUE
3	1	FluoPerArea_norm_to_ref_AtEcdysis	IAA	0.838173	TRUE
3	1	FluoPerArea_norm_to_ref_AtEcdysis	IAA	0.90962	TRUE
3	1	FluoPerArea_norm_to_ref_AtEcdysis	IAA	0.742979	TRUE
3	1	FluoPerArea_norm_to_ref_AtEcdysis	IAA	0.95557	TRUE
3	1	FluoPerArea_norm_to_ref_AtEcdysis	IAA	0.910935	TRUE
3	1	FluoPerArea_norm_to_ref_AtEcdysis	IAA	0.782458	TRUE
3	1	FluoPerArea_norm_to_ref_AtEcdysis	IAA	0.830237	TRUE
3	1	FluoPerArea_norm_to_ref_AtEcdysis	IAA	0.877016	TRUE
3	1	FluoPerArea_norm_to_ref_AtEcdysis	IAA	0.876671	TRUE
3	1	FluoPerArea_norm_to_ref_AtEcdysis	IAA	0.926415	TRUE
3	1	FluoPerArea_norm_to_ref_AtEcdysis	IAA	0.991386	TRUE
3	1	FluoPerArea_norm_to_ref_AtEcdysis	IAA	0.968852	TRUE
3	1	FluoPerArea_norm_to_ref_AtEcdysis	IAA	1.00172	TRUE
3	1	FluoPerArea_norm_to_ref_AtEcdysis	IAA	0.955001	TRUE
3	1	FluoPerArea_norm_to_ref_AtEcdysis	IAA	0.926678	TRUE
3	1	FluoPerArea_norm_to_ref_AtEcdysis	IAA	1.02406	TRUE
3	1	FluoPerArea_norm_to_ref_AtEcdysis	IAA	0.958891	TRUE
3	1	FluoPerArea_norm_to_ref_AtEcdysis	IAA	0.939272	TRUE
3	1	FluoPerArea_norm_to_ref_AtEcdysis	IAA	0.93104	TRUE
3	1	FluoPerArea_norm_to_ref_AtEcdysis	IAA	0.996986	TRUE
3	1	FluoPerArea_norm_to_ref_AtEcdysis	IAA	0.880741	TRUE
3	1	FluoPerArea_norm_to_ref_AtEcdysis	IAA	0.899846	TRUE
3	1	FluoPerArea_norm_to_ref_AtEcdysis	IAA	0.823581	TRUE
3	1	FluoPerArea_norm_to_ref_AtEcdysis	IAA	1.02333	TRUE
3	1	FluoPerArea_norm_to_ref_AtEcdysis	IAA	0.826831	TRUE
3	1	FluoPerArea_norm_to_ref_AtEcdysis	IAA	0.879874	TRUE
3	1	FluoPerArea_norm_to_ref_AtEcdysis	IAA	0.878981	TRUE
3	1	FluoPerArea_norm_to_ref_AtEcdysis	IAA	0.844283	TRUE
3	1	FluoPerArea_norm_to_ref_AtEcdysis	IAA	0.854727	TRUE
3	1	FluoPerArea_norm_to_ref_AtEcdysis	IAA	1.0127	TRUE
3	1	FluoPerArea_norm_to_ref_AtEcdysis	IAA	0.834864	TRUE
3	1	FluoPerArea_norm_to_ref_AtEcdysis	IAA	0.971259	TRUE
3	1	FluoPerArea_norm_to_ref_AtEcdysis	IAA	0.961504	TRUE
3	1	FluoPerArea_norm_to_ref_AtEcdysis	IAA	0.880029	TRUE
3	1	FluoPerArea_norm_to_ref_AtEcdysis	IAA	1.04289	TRUE
3	1	FluoPerArea_norm_to_ref_AtEcdysis	IAA	0.898881	TRUE
3	1	FluoPerArea_norm_to_ref_AtEcdysis	IAA	0.957441	TRUE
3	1	FluoPerArea_norm_to_ref_AtEcdysis	IAA	0.913657	TRUE
3	1	FluoPerArea_norm_to_ref_AtEcdysis	IAA	0.820265	TRUE
3	1	FluoPerArea_norm_to_ref_AtEcdysis	IAA	0.789749	TRUE
3	1	FluoPerArea_norm_to_ref_AtEcdysis	IAA	0.994022	TRUE
3	1	FluoPerArea_norm_to_ref_AtEcdysis	IAA	0.909821	TRUE
3	1	FluoPerArea_norm_to_ref_AtEcdysis	IAA	0.87941	TRUE
3	1	FluoPerArea_norm_to_ref_AtEcdysis	IAA	0.839432	TRUE
3	1	FluoPerArea_norm_to_ref_AtEcdysis	IAA	0.835263	TRUE
3	1	FluoPerArea_norm_to_ref_AtEcdysis	IAA	0.877226	TRUE
3	1	FluoPerArea_norm_to_ref_AtEcdysis	IAA	1.02106	TRUE
3	1	FluoPerArea_norm_to_ref_AtEcdysis	IAA	0.856134	TRUE
3	1	FluoPerArea_norm_to_ref_AtEcdysis	IAA	0.899909	TRUE
3	1	FluoPerArea_norm_to_ref_AtEcdysis	IAA	0.825376	TRUE
3	1	FluoPerArea_norm_to_ref_AtEcdysis	IAA	0.817067	TRUE
3	1	FluoPerArea_norm_to_ref_AtEcdysis	IAA	0.897135	TRUE
3	1	FluoPerArea_norm_to_ref_AtEcdysis	IAA	0.861422	TRUE
3	1	FluoPerArea_norm_to_ref_AtEcdysis	IAA	0.904046	TRUE
3	2	FluoPerArea_norm_to_ref_AtEcdysis	control	0.998999	TRUE
3	2	FluoPerArea_norm_to_ref_AtEcdysis	control	1.04161	TRUE
3	2	FluoPerArea_norm_to_ref_AtEcdysis	control	1.01289	TRUE
3	2	FluoPerArea_norm_to_ref_AtEcdysis	control	0.912278	TRUE
3	2	FluoPerArea_norm_to_ref_AtEcdysis	control	0.968113	TRUE
3	2	FluoPerArea_norm_to_ref_AtEcdysis	control	0.902043	TRUE
3	2	FluoPerArea_norm_to_ref_AtEcdysis	control	1.07461	TRUE
3	2	FluoPerArea_norm_to_ref_AtEcdysis	control	0.982212	TRUE
3	2	FluoPerArea_norm_to_ref_AtEcdysis	control	1.06747	TRUE
3	2	FluoPerArea_norm_to_ref_AtEcdysis	control	1.0195	TRUE
3	2	FluoPerArea_norm_to_ref_AtEcdysis	control	1.04031	TRUE
3	2	FluoPerArea_norm_to_ref_AtEcdysis	control	0.917653	TRUE
3	2	FluoPerArea_norm_to_ref_AtEcdysis	control	0.946438	TRUE
3	2	FluoPerArea_norm_to_ref_AtEcdysis	control	0.980833	TRUE
3	2	FluoPerArea_norm_to_ref_AtEcdysis	control	0.9895	TRUE
3	2	FluoPerArea_norm_to_ref_AtEcdysis	control	0.977969	TRUE
3	2	FluoPerArea_norm_to_ref_AtEcdysis	control	0.917498	TRUE
3	2	FluoPerArea_norm_to_ref_AtEcdysis	control	0.944764	TRUE
3	2	FluoPerArea_norm_to_ref_AtEcdysis	control	0.959028	TRUE
3	2	FluoPerArea_norm_to_ref_AtEcdysis	control	0.988783	TRUE
3	2	FluoPerArea_norm_to_ref_AtEcdysis	control	1.06922	TRUE
3	2	FluoPerArea_norm_to_ref_AtEcdysis	control	0.954821	TRUE
3	2	FluoPerArea_norm_to_ref_AtEcdysis	control	1.0506	TRUE
3	2	FluoPerArea_norm_to_ref_AtEcdysis	control	0.95856	TRUE
3	2	FluoPerArea_norm_to_ref_AtEcdysis	control	1.02953	TRUE
3	2	FluoPerArea_norm_to_ref_AtEcdysis	control	1.00864	TRUE
3	2	FluoPerArea_norm_to_ref_AtEcdysis	control	0.970113	TRUE
3	2	FluoPerArea_norm_to_ref_AtEcdysis	control	0.880027	TRUE
3	2	FluoPerArea_norm_to_ref_AtEcdysis	control	0.948647	TRUE
3	2	FluoPerArea_norm_to_ref_AtEcdysis	control	0.937532	TRUE
3	2	FluoPerArea_norm_to_ref_AtEcdysis	control	0.941562	TRUE
3	2	FluoPerArea_norm_to_ref_AtEcdysis	control	1.00995	TRUE
3	2	FluoPerArea_norm_to_ref_AtEcdysis	control	1.01617	TRUE
3	2	FluoPerArea_norm_to_ref_AtEcdysis	control	0.969274	TRUE
3	2	FluoPerArea_norm_to_ref_AtEcdysis	control	0.971136	TRUE
3	2	FluoPerArea_norm_to_ref_AtEcdysis	control	0.981823	TRUE
3	2	FluoPerArea_norm_to_ref_AtEcdysis	control	0.998897	TRUE
3	2	FluoPerArea_norm_to_ref_AtEcdysis	control	1.03775	TRUE
3	2	FluoPerArea_norm_to_ref_AtEcdysis	control	0.984595	TRUE
3	2	FluoPerArea_norm_to_ref_AtEcdysis	control	0.96779	TRUE
3	2	FluoPerArea_norm_to_ref_AtEcdysis	control	0.908754	TRUE
3	2	FluoPerArea_norm_to_ref_AtEcdysis	control	0.877781	TRUE
3	2	FluoPerArea_norm_to_ref_AtEcdysis	control	0.880191	TRUE
3	2	FluoPerArea_norm_to_ref_AtEcdysis	control	1	TRUE
3	2	FluoPerArea_norm_to_ref_AtEcdysis	control	0.910826	TRUE
3	2	FluoPerArea_norm_to_ref_AtEcdysis	control	1.05137	TRUE
3	2	FluoPerArea_norm_to_ref_AtEcdysis	control	0.969927	TRUE
3	2	FluoPerArea_norm_to_ref_AtEcdysis	control	0.960088	TRUE
3	2	FluoPerArea_norm_to_ref_AtEcdysis	control	1.02415	TRUE
3	2	FluoPerArea_norm_to_ref_AtEcdysis	control	0.975516	TRUE
3	2	FluoPerArea_norm_to_ref_AtEcdysis	control	0.974635	TRUE
3	2	FluoPerArea_norm_to_ref_AtEcdysis	control	0.973597	TRUE
3	2	FluoPerArea_norm_to_ref_AtEcdysis	control	0.954558	TRUE
3	2	FluoPerArea_norm_to_ref_AtEcdysis	control	0.966676	TRUE
3	2	FluoPerArea_norm_to_ref_AtEcdysis	control	0.933043	TRUE
3	2	FluoPerArea_norm_to_ref_AtEcdysis	control	0.983635	TRUE
3	2	FluoPerArea_norm_to_ref_AtEcdysis	control	0.972783	TRUE
3	2	FluoPerArea_norm_to_ref_AtEcdysis	control	1.02412	TRUE
3	2	FluoPerArea_norm_to_ref_AtEcdysis	control	0.887958	TRUE
3	2	FluoPerArea_norm_to_ref_AtEcdysis	control	0.980845	TRUE
3	2	FluoPerArea_norm_to_ref_AtEcdysis	control	1.03205	TRUE
3	2	FluoPerArea_norm_to_ref_AtEcdysis	control	0.952545	TRUE
3	2	FluoPerArea_norm_to_ref_AtEcdysis	control	1.00253	TRUE
3	2	FluoPerArea_norm_to_ref_AtEcdysis	control	0.953205	TRUE
3	2	FluoPerArea_norm_to_ref_AtEcdysis	control	0.99506	TRUE
3	2	FluoPerArea_norm_to_ref_AtEcdysis	control	1.00294	TRUE
3	2	FluoPerArea_norm_to_ref_AtEcdysis	control	0.974153	TRUE
3	2	FluoPerArea_norm_to_ref_AtEcdysis	control	0.851583	FALSE
3	2	FluoPerArea_norm_to_ref_AtEcdysis	control	0.938544	TRUE
3	2	FluoPerArea_norm_to_ref_AtEcdysis	control	1.02024	TRUE
3	2	FluoPerArea_norm_to_ref_AtEcdysis	control	0.986941	TRUE
3	2	FluoPerArea_norm_to_ref_AtEcdysis	control	1.02047	TRUE
3	2	FluoPerArea_norm_to_ref_AtEcdysis	control	0.939109	TRUE
3	2	FluoPerArea_norm_to_ref_AtEcdysis	control	0.983875	TRUE
3	2	FluoPerArea_norm_to_ref_AtEcdysis	control	1.05045	TRUE
3	2	FluoPerArea_norm_to_ref_AtEcdysis	control	1.01259	TRUE
3	2	FluoPerArea_norm_to_ref_AtEcdysis	control	0.918324	TRUE
3	2	FluoPerArea_norm_to_ref_AtEcdysis	control	0.951625	TRUE
3	2	FluoPerArea_norm_to_ref_AtEcdysis	control	1.03177	TRUE
3	2	FluoPerArea_norm_to_ref_AtEcdysis	control	1.02552	TRUE
3	2	FluoPerArea_norm_to_ref_AtEcdysis	control	1.08916	TRUE
3	2	FluoPerArea_norm_to_ref_AtEcdysis	control	1.05956	TRUE
3	2	FluoPerArea_norm_to_ref_AtEcdysis	control	1.04614	TRUE
3	2	FluoPerArea_norm_to_ref_AtEcdysis	control	1.02922	TRUE
3	2	FluoPerArea_norm_to_ref_AtEcdysis	control	0.992681	TRUE
3	2	FluoPerArea_norm_to_ref_AtEcdysis	control	1.05081	TRUE
3	2	FluoPerArea_norm_to_ref_AtEcdysis	control	1.06999	TRUE
3	2	FluoPerArea_norm_to_ref_AtEcdysis	control	0.989883	TRUE
3	2	FluoPerArea_norm_to_ref_AtEcdysis	control	1.02752	TRUE
3	2	FluoPerArea_norm_to_ref_AtEcdysis	control	1.0144	TRUE
3	2	FluoPerArea_norm_to_ref_AtEcdysis	control	1.00925	TRUE
3	2	FluoPerArea_norm_to_ref_AtEcdysis	control	1.071	TRUE
3	2	FluoPerArea_norm_to_ref_AtEcdysis	control	1.0612	TRUE
3	2	FluoPerArea_norm_to_ref_AtEcdysis	control	1.04672	TRUE
3	2	FluoPerArea_norm_to_ref_AtEcdysis	control	0.991989	TRUE
3	2	FluoPerArea_norm_to_ref_AtEcdysis	control	1.04203	TRUE
3	2	FluoPerArea_norm_to_ref_AtEcdysis	control	1.01057	TRUE
3	2	FluoPerArea_norm_to_ref_AtEcdysis	control	1.06795	TRUE
3	2	FluoPerArea_norm_to_ref_AtEcdysis	control	1.06976	TRUE
3	2	FluoPerArea_norm_to_ref_AtEcdysis	control	1.06343	TRUE
3	2	FluoPerArea_norm_to_ref_AtEcdysis	control	1.00762	TRUE
3	2	FluoPerArea_norm_to_ref_AtEcdysis	control	1.03718	TRUE
3	2	FluoPerArea_norm_to_ref_AtEcdysis	control	1.05542	TRUE
3	2	FluoPerArea_norm_to_ref_AtEcdysis	control	0.965351	TRUE
3	2	FluoPerArea_norm_to_ref_AtEcdysis	control	1.00835	TRUE
3	2	FluoPerArea_norm_to_ref_AtEcdysis	control	1.02927	TRUE
3	2	FluoPerArea_norm_to_ref_AtEcdysis	control	1.04576	TRUE
3	2	FluoPerArea_norm_to_ref_AtEcdysis	control	0.998869	TRUE
3	2	FluoPerArea_norm_to_ref_AtEcdysis	control	0.957961	TRUE
3	2	FluoPerArea_norm_to_ref_AtEcdysis	control	0.991802	TRUE
3	2	FluoPerArea_norm_to_ref_AtEcdysis	control	1.05919	TRUE
3	2	FluoPerArea_norm_to_ref_AtEcdysis	control	1.0057	TRUE
3	2	FluoPerArea_norm_to_ref_AtEcdysis	control	0.998453	TRUE
3	2	FluoPerArea_norm_to_ref_AtEcdysis	control	1.001	TRUE
3	2	FluoPerArea_norm_to_ref_AtEcdysis	control	1.06555	TRUE
3	2	FluoPerArea_norm_to_ref_AtEcdysis	control	1.00902	TRUE
3	2	FluoPerArea_norm_to_ref_AtEcdysis	control	1.01429	TRUE
3	2	FluoPerArea_norm_to_ref_AtEcdysis	control	0.971927	TRUE
3	2	FluoPerArea_norm_to_ref_AtEcdysis	control	1.08161	TRUE
3	2	FluoPerArea_norm_to_ref_AtEcdysis	control	1.027	TRUE
3	2	FluoPerArea_norm_to_ref_AtEcdysis	control	0.920037	TRUE
3	2	FluoPerArea_norm_to_ref_AtEcdysis	control	0.989726	TRUE
3	2	FluoPerArea_norm_to_ref_AtEcdysis	control	1.01093	TRUE
3	2	FluoPerArea_norm_to_ref_AtEcdysis	control	1.05169	TRUE
3	2	FluoPerArea_norm_to_ref_AtEcdysis	control	1.09594	TRUE
3	2	FluoPerArea_norm_to_ref_AtEcdysis	control	1.07508	TRUE
3	2	FluoPerArea_norm_to_ref_AtEcdysis	control	0.992228	TRUE
3	2	FluoPerArea_norm_to_ref_AtEcdysis	control	1.01384	TRUE
3	2	FluoPerArea_norm_to_ref_AtEcdysis	control	1.03476	TRUE
3	2	FluoPerArea_norm_to_ref_AtEcdysis	control	0.961554	TRUE
3	2	FluoPerArea_norm_to_ref_AtEcdysis	control	0.973305	TRUE
3	2	FluoPerArea_norm_to_ref_AtEcdysis	control	1.08056	TRUE
3	2	FluoPerArea_norm_to_ref_AtEcdysis	control	1.05659	TRUE
3	2	FluoPerArea_norm_to_ref_AtEcdysis	control	0.968982	TRUE
3	2	FluoPerArea_norm_to_ref_AtEcdysis	control	1.06236	TRUE
3	2	FluoPerArea_norm_to_ref_AtEcdysis	control	1.02577	TRUE
3	2	FluoPerArea_norm_to_ref_AtEcdysis	control	1.06143	TRUE
3	2	FluoPerArea_norm_to_ref_AtEcdysis	control	1.05643	TRUE
3	2	FluoPerArea_norm_to_ref_AtEcdysis	control	1.00998	TRUE
3	2	FluoPerArea_norm_to_ref_AtEcdysis	control	1.06496	TRUE
3	2	FluoPerArea_norm_to_ref_AtEcdysis	control	1.01748	TRUE
3	2	FluoPerArea_norm_to_ref_AtEcdysis	control	1.03348	TRUE
3	2	FluoPerArea_norm_to_ref_AtEcdysis	control	1.01211	TRUE
3	2	FluoPerArea_norm_to_ref_AtEcdysis	control	0.997666	TRUE
3	2	FluoPerArea_norm_to_ref_AtEcdysis	control	0.973846	TRUE
3	2	FluoPerArea_norm_to_ref_AtEcdysis	control	0.999739	TRUE
3	2	FluoPerArea_norm_to_ref_AtEcdysis	control	1.0356	TRUE
3	2	FluoPerArea_norm_to_ref_AtEcdysis	control	0.94452	TRUE
3	2	FluoPerArea_norm_to_ref_AtEcdysis	control	0.974825	TRUE
3	2	FluoPerArea_norm_to_ref_AtEcdysis	control	1.02524	TRUE
3	2	FluoPerArea_norm_to_ref_AtEcdysis	control	0.974441	TRUE
3	2	FluoPerArea_norm_to_ref_AtEcdysis	IAA	0.998559	TRUE
3	2	FluoPerArea_norm_to_ref_AtEcdysis	IAA	0.976116	TRUE
3	2	FluoPerArea_norm_to_ref_AtEcdysis	IAA	0.975415	TRUE
3	2	FluoPerArea_norm_to_ref_AtEcdysis	IAA	0.865904	TRUE
3	2	FluoPerArea_norm_to_ref_AtEcdysis	IAA	1.03933	TRUE
3	2	FluoPerArea_norm_to_ref_AtEcdysis	IAA	0.973467	TRUE
3	2	FluoPerArea_norm_to_ref_AtEcdysis	IAA	0.888916	TRUE
3	2	FluoPerArea_norm_to_ref_AtEcdysis	IAA	1.02207	TRUE
3	2	FluoPerArea_norm_to_ref_AtEcdysis	IAA	0.876868	TRUE
3	2	FluoPerArea_norm_to_ref_AtEcdysis	IAA	0.908539	TRUE
3	2	FluoPerArea_norm_to_ref_AtEcdysis	IAA	0.925555	TRUE
3	2	FluoPerArea_norm_to_ref_AtEcdysis	IAA	0.920647	TRUE
3	2	FluoPerArea_norm_to_ref_AtEcdysis	IAA	0.936688	TRUE
3	2	FluoPerArea_norm_to_ref_AtEcdysis	IAA	0.906057	TRUE
3	2	FluoPerArea_norm_to_ref_AtEcdysis	IAA	0.915248	TRUE
3	2	FluoPerArea_norm_to_ref_AtEcdysis	IAA	0.987984	TRUE
3	2	FluoPerArea_norm_to_ref_AtEcdysis	IAA	0.937283	TRUE
3	2	FluoPerArea_norm_to_ref_AtEcdysis	IAA	0.924306	TRUE
3	2	FluoPerArea_norm_to_ref_AtEcdysis	IAA	0.945051	TRUE
3	2	FluoPerArea_norm_to_ref_AtEcdysis	IAA	0.963172	TRUE
3	2	FluoPerArea_norm_to_ref_AtEcdysis	IAA	0.966621	TRUE
3	2	FluoPerArea_norm_to_ref_AtEcdysis	IAA	0.886974	TRUE
3	2	FluoPerArea_norm_to_ref_AtEcdysis	IAA	0.980877	TRUE
3	2	FluoPerArea_norm_to_ref_AtEcdysis	IAA	0.983659	TRUE
3	2	FluoPerArea_norm_to_ref_AtEcdysis	IAA	0.93921	TRUE
3	2	FluoPerArea_norm_to_ref_AtEcdysis	IAA	0.948555	TRUE
3	2	FluoPerArea_norm_to_ref_AtEcdysis	IAA	0.93662	TRUE
3	2	FluoPerArea_norm_to_ref_AtEcdysis	IAA	0.928902	TRUE
3	2	FluoPerArea_norm_to_ref_AtEcdysis	IAA	0.912719	TRUE
3	2	FluoPerArea_norm_to_ref_AtEcdysis	IAA	0.986916	TRUE
3	2	FluoPerArea_norm_to_ref_AtEcdysis	IAA	0.894657	TRUE
3	2	FluoPerArea_norm_to_ref_AtEcdysis	IAA	0.950653	TRUE
3	2	FluoPerArea_norm_to_ref_AtEcdysis	IAA	0.871861	TRUE
3	2	FluoPerArea_norm_to_ref_AtEcdysis	IAA	0.898281	TRUE
3	2	FluoPerArea_norm_to_ref_AtEcdysis	IAA	0.93001	TRUE
3	2	FluoPerArea_norm_to_ref_AtEcdysis	IAA	0.962062	TRUE
3	2	FluoPerArea_norm_to_ref_AtEcdysis	IAA	0.956083	TRUE
3	2	FluoPerArea_norm_to_ref_AtEcdysis	IAA	0.941882	TRUE
3	2	FluoPerArea_norm_to_ref_AtEcdysis	IAA	0.935925	TRUE
3	2	FluoPerArea_norm_to_ref_AtEcdysis	IAA	0.960982	TRUE
3	2	FluoPerArea_norm_to_ref_AtEcdysis	IAA	0.95976	TRUE
3	2	FluoPerArea_norm_to_ref_AtEcdysis	IAA	0.911243	TRUE
3	2	FluoPerArea_norm_to_ref_AtEcdysis	IAA	0.904459	TRUE
3	2	FluoPerArea_norm_to_ref_AtEcdysis	IAA	0.93884	TRUE
3	2	FluoPerArea_norm_to_ref_AtEcdysis	IAA	0.960515	TRUE
3	2	FluoPerArea_norm_to_ref_AtEcdysis	IAA	0.985523	TRUE
3	2	FluoPerArea_norm_to_ref_AtEcdysis	IAA	0.927897	TRUE
3	2	FluoPerArea_norm_to_ref_AtEcdysis	IAA	0.981039	TRUE
3	2	FluoPerArea_norm_to_ref_AtEcdysis	IAA	0.932459	TRUE
3	2	FluoPerArea_norm_to_ref_AtEcdysis	IAA	0.968365	TRUE
3	2	FluoPerArea_norm_to_ref_AtEcdysis	IAA	0.950916	TRUE
3	2	FluoPerArea_norm_to_ref_AtEcdysis	IAA	1.01273	TRUE
3	2	FluoPerArea_norm_to_ref_AtEcdysis	IAA	1.00327	TRUE
3	2	FluoPerArea_norm_to_ref_AtEcdysis	IAA	0.977325	TRUE
3	2	FluoPerArea_norm_to_ref_AtEcdysis	IAA	0.941204	TRUE
3	2	FluoPerArea_norm_to_ref_AtEcdysis	IAA	0.93146	TRUE
3	2	FluoPerArea_norm_to_ref_AtEcdysis	IAA	0.886133	TRUE
3	2	FluoPerArea_norm_to_ref_AtEcdysis	IAA	0.958823	TRUE
3	2	FluoPerArea_norm_to_ref_AtEcdysis	IAA	0.978161	TRUE
3	2	FluoPerArea_norm_to_ref_AtEcdysis	IAA	0.929602	TRUE
3	2	FluoPerArea_norm_to_ref_AtEcdysis	IAA	0.990304	TRUE
3	2	FluoPerArea_norm_to_ref_AtEcdysis	IAA	0.988773	TRUE
3	2	FluoPerArea_norm_to_ref_AtEcdysis	IAA	0.965021	TRUE
3	2	FluoPerArea_norm_to_ref_AtEcdysis	IAA	1.0237	TRUE
3	2	FluoPerArea_norm_to_ref_AtEcdysis	IAA	1.00093	TRUE
3	2	FluoPerArea_norm_to_ref_AtEcdysis	IAA	0.981276	TRUE
3	2	FluoPerArea_norm_to_ref_AtEcdysis	IAA	1.00992	TRUE
3	2	FluoPerArea_norm_to_ref_AtEcdysis	IAA	0.973695	TRUE
3	2	FluoPerArea_norm_to_ref_AtEcdysis	IAA	0.906878	TRUE
3	2	FluoPerArea_norm_to_ref_AtEcdysis	IAA	0.967138	TRUE
3	2	FluoPerArea_norm_to_ref_AtEcdysis	IAA	0.941947	TRUE
3	2	FluoPerArea_norm_to_ref_AtEcdysis	IAA	1.00187	TRUE
3	2	FluoPerArea_norm_to_ref_AtEcdysis	IAA	0.996043	TRUE
3	2	FluoPerArea_norm_to_ref_AtEcdysis	IAA	0.917647	TRUE
3	2	FluoPerArea_norm_to_ref_AtEcdysis	IAA	0.987945	TRUE
3	2	FluoPerArea_norm_to_ref_AtEcdysis	IAA	0.988355	TRUE
3	2	FluoPerArea_norm_to_ref_AtEcdysis	IAA	0.955963	TRUE
3	2	FluoPerArea_norm_to_ref_AtEcdysis	IAA	0.975137	TRUE
3	2	FluoPerArea_norm_to_ref_AtEcdysis	IAA	0.887119	TRUE
3	2	FluoPerArea_norm_to_ref_AtEcdysis	IAA	0.976183	TRUE
3	2	FluoPerArea_norm_to_ref_AtEcdysis	IAA	0.970168	TRUE
3	2	FluoPerArea_norm_to_ref_AtEcdysis	IAA	0.969593	TRUE
3	2	FluoPerArea_norm_to_ref_AtEcdysis	IAA	0.9656	TRUE
3	2	FluoPerArea_norm_to_ref_AtEcdysis	IAA	0.971748	TRUE
3	2	FluoPerArea_norm_to_ref_AtEcdysis	IAA	0.940029	TRUE
3	2	FluoPerArea_norm_to_ref_AtEcdysis	IAA	1.02155	TRUE
3	2	FluoPerArea_norm_to_ref_AtEcdysis	IAA	0.952516	TRUE
3	2	FluoPerArea_norm_to_ref_AtEcdysis	IAA	0.96207	TRUE
3	2	FluoPerArea_norm_to_ref_AtEcdysis	IAA	0.902225	TRUE
3	2	FluoPerArea_norm_to_ref_AtEcdysis	IAA	0.947673	TRUE
3	2	FluoPerArea_norm_to_ref_AtEcdysis	IAA	0.966435	TRUE
3	2	FluoPerArea_norm_to_ref_AtEcdysis	IAA	0.974664	TRUE
3	2	FluoPerArea_norm_to_ref_AtEcdysis	IAA	1.00367	TRUE
3	2	FluoPerArea_norm_to_ref_AtEcdysis	IAA	0.981648	TRUE
3	2	FluoPerArea_norm_to_ref_AtEcdysis	IAA	0.919867	TRUE
3	2	FluoPerArea_norm_to_ref_AtEcdysis	IAA	0.946299	TRUE
3	2	FluoPerArea_norm_to_ref_AtEcdysis	IAA	0.919861	TRUE
3	2	FluoPerArea_norm_to_ref_AtEcdysis	IAA	0.934418	TRUE
3	2	FluoPerArea_norm_to_ref_AtEcdysis	IAA	0.92222	TRUE
3	2	FluoPerArea_norm_to_ref_AtEcdysis	IAA	0.969671	TRUE
3	2	FluoPerArea_norm_to_ref_AtEcdysis	IAA	0.946973	TRUE
3	2	FluoPerArea_norm_to_ref_AtEcdysis	IAA	0.998622	TRUE
3	2	FluoPerArea_norm_to_ref_AtEcdysis	IAA	0.959559	TRUE
3	2	FluoPerArea_norm_to_ref_AtEcdysis	IAA	0.999476	TRUE
3	2	FluoPerArea_norm_to_ref_AtEcdysis	IAA	1.04316	TRUE
3	2	FluoPerArea_norm_to_ref_AtEcdysis	IAA	1.00246	TRUE
3	2	FluoPerArea_norm_to_ref_AtEcdysis	IAA	0.895543	TRUE
3	2	FluoPerArea_norm_to_ref_AtEcdysis	IAA	0.986225	TRUE
3	2	FluoPerArea_norm_to_ref_AtEcdysis	IAA	0.976767	TRUE
3	2	FluoPerArea_norm_to_ref_AtEcdysis	IAA	0.964891	TRUE
3	2	FluoPerArea_norm_to_ref_AtEcdysis	IAA	0.948553	TRUE
3	2	FluoPerArea_norm_to_ref_AtEcdysis	IAA	0.950723	TRUE
3	2	FluoPerArea_norm_to_ref_AtEcdysis	IAA	1.00908	TRUE
3	2	FluoPerArea_norm_to_ref_AtEcdysis	IAA	1.00323	TRUE
3	2	FluoPerArea_norm_to_ref_AtEcdysis	IAA	0.936668	TRUE
3	2	FluoPerArea_norm_to_ref_AtEcdysis	IAA	0.967759	TRUE
3	2	FluoPerArea_norm_to_ref_AtEcdysis	IAA	0.981733	TRUE
3	2	FluoPerArea_norm_to_ref_AtEcdysis	IAA	0.911872	TRUE
3	2	FluoPerArea_norm_to_ref_AtEcdysis	IAA	0.934125	TRUE
3	2	FluoPerArea_norm_to_ref_AtEcdysis	IAA	0.913048	TRUE
3	2	FluoPerArea_norm_to_ref_AtEcdysis	IAA	0.928432	TRUE
3	2	FluoPerArea_norm_to_ref_AtEcdysis	IAA	0.949571	TRUE
3	2	FluoPerArea_norm_to_ref_AtEcdysis	IAA	0.957103	TRUE
3	2	FluoPerArea_norm_to_ref_AtEcdysis	IAA	0.981243	TRUE
3	2	FluoPerArea_norm_to_ref_AtEcdysis	IAA	1.09469	FALSE
3	2	FluoPerArea_norm_to_ref_AtEcdysis	IAA	0.989786	TRUE
3	2	FluoPerArea_norm_to_ref_AtEcdysis	IAA	1.03068	TRUE
3	2	FluoPerArea_norm_to_ref_AtEcdysis	IAA	1.00617	TRUE
3	2	FluoPerArea_norm_to_ref_AtEcdysis	IAA	1.04257	TRUE
3	2	FluoPerArea_norm_to_ref_AtEcdysis	IAA	0.979488	TRUE
3	2	FluoPerArea_norm_to_ref_AtEcdysis	IAA	1.04824	TRUE
3	2	FluoPerArea_norm_to_ref_AtEcdysis	IAA	1.00953	TRUE
3	2	FluoPerArea_norm_to_ref_AtEcdysis	IAA	1.08509	TRUE
3	2	FluoPerArea_norm_to_ref_AtEcdysis	IAA	1.05858	TRUE
3	2	FluoPerArea_norm_to_ref_AtEcdysis	IAA	0.953529	TRUE
3	2	FluoPerArea_norm_to_ref_AtEcdysis	IAA	1.00297	TRUE
3	2	FluoPerArea_norm_to_ref_AtEcdysis	IAA	1.06897	TRUE
3	2	FluoPerArea_norm_to_ref_AtEcdysis	IAA	1.07694	TRUE
3	2	FluoPerArea_norm_to_ref_AtEcdysis	IAA	0.951785	TRUE
3	2	FluoPerArea_norm_to_ref_AtEcdysis	IAA	0.949455	TRUE
3	2	FluoPerArea_norm_to_ref_AtEcdysis	IAA	1.07596	TRUE
3	2	FluoPerArea_norm_to_ref_AtEcdysis	IAA	0.952483	TRUE
3	2	FluoPerArea_norm_to_ref_AtEcdysis	IAA	1.03767	TRUE
3	2	FluoPerArea_norm_to_ref_AtEcdysis	IAA	0.966289	TRUE
3	2	FluoPerArea_norm_to_ref_AtEcdysis	IAA	1.02371	TRUE
3	2	FluoPerArea_norm_to_ref_AtEcdysis	IAA	0.854355	TRUE
3	2	FluoPerArea_norm_to_ref_AtEcdysis	IAA	1.07965	TRUE
3	2	FluoPerArea_norm_to_ref_AtEcdysis	IAA	0.948242	TRUE
3	2	FluoPerArea_norm_to_ref_AtEcdysis	IAA	0.992765	TRUE
3	2	FluoPerArea_norm_to_ref_AtEcdysis	IAA	1.00872	TRUE
3	2	FluoPerArea_norm_to_ref_AtEcdysis	IAA	1.10365	FALSE
3	2	FluoPerArea_norm_to_ref_AtEcdysis	IAA	0.964624	TRUE
3	2	FluoPerArea_norm_to_ref_AtEcdysis	IAA	1.00218	TRUE
3	2	FluoPerArea_norm_to_ref_AtEcdysis	IAA	1.06995	TRUE
3	2	FluoPerArea_norm_to_ref_AtEcdysis	IAA	1.01449	TRUE
3	2	FluoPerArea_norm_to_ref_AtEcdysis	IAA	1.00685	TRUE
3	2	FluoPerArea_norm_to_ref_AtEcdysis	IAA	1.00097	TRUE
3	2	FluoPerArea_norm_to_ref_AtEcdysis	IAA	0.95301	TRUE
3	2	FluoPerArea_norm_to_ref_AtEcdysis	IAA	0.940823	TRUE
3	2	FluoPerArea_norm_to_ref_AtEcdysis	IAA	0.974175	TRUE
3	2	FluoPerArea_norm_to_ref_AtEcdysis	IAA	1.0251	TRUE
3	2	FluoPerArea_norm_to_ref_AtEcdysis	IAA	0.998703	TRUE
3	2	FluoPerArea_norm_to_ref_AtEcdysis	IAA	0.967139	TRUE
3	2	FluoPerArea_norm_to_ref_AtEcdysis	IAA	0.960258	TRUE
3	2	FluoPerArea_norm_to_ref_AtEcdysis	IAA	0.993456	TRUE
3	2	FluoPerArea_norm_to_ref_AtEcdysis	IAA	0.997028	TRUE
3	2	FluoPerArea_norm_to_ref_AtEcdysis	IAA	1.01594	TRUE
3	2	FluoPerArea_norm_to_ref_AtEcdysis	IAA	0.91021	TRUE
3	2	FluoPerArea_norm_to_ref_AtEcdysis	IAA	0.9706	TRUE
3	2	FluoPerArea_norm_to_ref_AtEcdysis	IAA	0.987505	TRUE
3	2	FluoPerArea_norm_to_ref_AtEcdysis	IAA	0.977657	TRUE
3	2	FluoPerArea_norm_to_ref_AtEcdysis	IAA	0.985271	TRUE
3	2	FluoPerArea_norm_to_ref_AtEcdysis	IAA	1.07059	TRUE
3	2	FluoPerArea_norm_to_ref_AtEcdysis	IAA	1.01741	TRUE
3	2	FluoPerArea_norm_to_ref_AtEcdysis	IAA	0.825968	FALSE
3	2	FluoPerArea_norm_to_ref_AtEcdysis	IAA	0.987168	TRUE
3	2	FluoPerArea_norm_to_ref_AtEcdysis	IAA	1.0579	TRUE
3	2	FluoPerArea_norm_to_ref_AtEcdysis	IAA	0.954303	TRUE
3	2	FluoPerArea_norm_to_ref_AtEcdysis	IAA	0.939405	TRUE
3	2	FluoPerArea_norm_to_ref_AtEcdysis	IAA	1.02824	TRUE
3	2	FluoPerArea_norm_to_ref_AtEcdysis	IAA	0.931728	TRUE
3	2	FluoPerArea_norm_to_ref_AtEcdysis	IAA	0.924747	TRUE
3	2	FluoPerArea_norm_to_ref_AtEcdysis	IAA	1.02681	TRUE
3	2	FluoPerArea_norm_to_ref_AtEcdysis	IAA	0.999976	TRUE
3	2	FluoPerArea_norm_to_ref_AtEcdysis	IAA	1.04915	TRUE
3	2	FluoPerArea_norm_to_ref_AtEcdysis	IAA	0.976039	TRUE
3	2	FluoPerArea_norm_to_ref_AtEcdysis	IAA	1.01472	TRUE
3	2	FluoPerArea_norm_to_ref_AtEcdysis	IAA	0.984546	TRUE
3	2	FluoPerArea_norm_to_ref_AtEcdysis	IAA	1.00521	TRUE
3	2	FluoPerArea_norm_to_ref_AtEcdysis	IAA	0.976636	TRUE
3	2	FluoPerArea_norm_to_ref_AtEcdysis	IAA	1.00429	TRUE
3	2	FluoPerArea_norm_to_ref_AtEcdysis	IAA	0.998518	TRUE
3	2	FluoPerArea_norm_to_ref_AtEcdysis	IAA	0.907879	TRUE
3	2	FluoPerArea_norm_to_ref_AtEcdysis	IAA	0.966219	TRUE
3	2	FluoPerArea_norm_to_ref_AtEcdysis	IAA	1.00434	TRUE
3	2	FluoPerArea_norm_to_ref_AtEcdysis	IAA	1.00096	TRUE
3	2	FluoPerArea_norm_to_ref_AtEcdysis	IAA	1.06654	TRUE
3	2	FluoPerArea_norm_to_ref_AtEcdysis	IAA	0.998814	TRUE
3	2	FluoPerArea_norm_to_ref_AtEcdysis	IAA	1.06421	TRUE
3	2	FluoPerArea_norm_to_ref_AtEcdysis	IAA	1.00173	TRUE
3	2	FluoPerArea_norm_to_ref_AtEcdysis	IAA	1.05571	TRUE
3	2	FluoPerArea_norm_to_ref_AtEcdysis	IAA	0.945857	TRUE
3	2	FluoPerArea_norm_to_ref_AtEcdysis	IAA	0.926057	TRUE
3	2	FluoPerArea_norm_to_ref_AtEcdysis	IAA	0.978657	TRUE
3	2	FluoPerArea_norm_to_ref_AtEcdysis	IAA	0.939466	TRUE
3	2	FluoPerArea_norm_to_ref_AtEcdysis	IAA	1.01138	TRUE
3	2	FluoPerArea_norm_to_ref_AtEcdysis	IAA	0.945808	TRUE
3	2	FluoPerArea_norm_to_ref_AtEcdysis	IAA	1.04274	TRUE
3	2	FluoPerArea_norm_to_ref_AtEcdysis	IAA	0.973033	TRUE
3	2	FluoPerArea_norm_to_ref_AtEcdysis	IAA	0.971669	TRUE
3	2	FluoPerArea_norm_to_ref_AtEcdysis	IAA	0.965974	TRUE
3	2	FluoPerArea_norm_to_ref_AtEcdysis	IAA	0.990842	TRUE
3	2	FluoPerArea_norm_to_ref_AtEcdysis	IAA	0.976826	TRUE
3	2	FluoPerArea_norm_to_ref_AtEcdysis	IAA	0.949487	TRUE
3	2	FluoPerArea_norm_to_ref_AtEcdysis	IAA	0.954937	TRUE
3	2	FluoPerArea_norm_to_ref_AtEcdysis	IAA	0.9711	TRUE
3	2	FluoPerArea_norm_to_ref_AtEcdysis	IAA	0.996897	TRUE
3	2	FluoPerArea_norm_to_ref_AtEcdysis	IAA	0.950195	TRUE
3	3	FluoPerArea_norm_to_ref_AtEcdysis	control	1.09288	TRUE
3	3	FluoPerArea_norm_to_ref_AtEcdysis	control	1.10726	TRUE
3	3	FluoPerArea_norm_to_ref_AtEcdysis	control	0.9834	TRUE
3	3	FluoPerArea_norm_to_ref_AtEcdysis	control	0.983513	TRUE
3	3	FluoPerArea_norm_to_ref_AtEcdysis	control	1.13361	TRUE
3	3	FluoPerArea_norm_to_ref_AtEcdysis	control	1.15841	TRUE
3	3	FluoPerArea_norm_to_ref_AtEcdysis	control	0.954358	TRUE
3	3	FluoPerArea_norm_to_ref_AtEcdysis	control	1.03763	TRUE
3	3	FluoPerArea_norm_to_ref_AtEcdysis	control	0.901326	TRUE
3	3	FluoPerArea_norm_to_ref_AtEcdysis	control	0.995413	TRUE
3	3	FluoPerArea_norm_to_ref_AtEcdysis	control	1.11455	TRUE
3	3	FluoPerArea_norm_to_ref_AtEcdysis	control	1.02467	TRUE
3	3	FluoPerArea_norm_to_ref_AtEcdysis	control	0.957244	TRUE
3	3	FluoPerArea_norm_to_ref_AtEcdysis	control	0.99394	TRUE
3	3	FluoPerArea_norm_to_ref_AtEcdysis	control	1.00393	TRUE
3	3	FluoPerArea_norm_to_ref_AtEcdysis	control	1.01622	TRUE
3	3	FluoPerArea_norm_to_ref_AtEcdysis	control	1.05067	TRUE
3	3	FluoPerArea_norm_to_ref_AtEcdysis	control	0.947646	TRUE
3	3	FluoPerArea_norm_to_ref_AtEcdysis	control	1.02594	TRUE
3	3	FluoPerArea_norm_to_ref_AtEcdysis	control	0.773827	FALSE
3	3	FluoPerArea_norm_to_ref_AtEcdysis	control	1.05951	TRUE
3	3	FluoPerArea_norm_to_ref_AtEcdysis	control	0.945799	TRUE
3	3	FluoPerArea_norm_to_ref_AtEcdysis	control	0.973261	TRUE
3	3	FluoPerArea_norm_to_ref_AtEcdysis	control	0.943916	TRUE
3	3	FluoPerArea_norm_to_ref_AtEcdysis	control	0.973932	TRUE
3	3	FluoPerArea_norm_to_ref_AtEcdysis	control	0.935799	TRUE
3	3	FluoPerArea_norm_to_ref_AtEcdysis	control	0.949055	TRUE
3	3	FluoPerArea_norm_to_ref_AtEcdysis	control	1.02618	TRUE
3	3	FluoPerArea_norm_to_ref_AtEcdysis	control	0.852279	TRUE
3	3	FluoPerArea_norm_to_ref_AtEcdysis	control	0.955544	TRUE
3	3	FluoPerArea_norm_to_ref_AtEcdysis	control	0.94727	TRUE
3	3	FluoPerArea_norm_to_ref_AtEcdysis	control	1.13833	TRUE
3	3	FluoPerArea_norm_to_ref_AtEcdysis	control	0.96995	TRUE
3	3	FluoPerArea_norm_to_ref_AtEcdysis	control	0.960786	TRUE
3	3	FluoPerArea_norm_to_ref_AtEcdysis	control	0.9911	TRUE
3	3	FluoPerArea_norm_to_ref_AtEcdysis	control	1.05504	TRUE
3	3	FluoPerArea_norm_to_ref_AtEcdysis	control	1.0666	TRUE
3	3	FluoPerArea_norm_to_ref_AtEcdysis	control	0.95367	TRUE
3	3	FluoPerArea_norm_to_ref_AtEcdysis	control	1.03349	TRUE
3	3	FluoPerArea_norm_to_ref_AtEcdysis	control	0.944666	TRUE
3	3	FluoPerArea_norm_to_ref_AtEcdysis	control	0.95033	TRUE
3	3	FluoPerArea_norm_to_ref_AtEcdysis	control	0.968622	TRUE
3	3	FluoPerArea_norm_to_ref_AtEcdysis	control	0.999623	TRUE
3	3	FluoPerArea_norm_to_ref_AtEcdysis	control	1.01076	TRUE
3	3	FluoPerArea_norm_to_ref_AtEcdysis	control	1.03727	TRUE
3	3	FluoPerArea_norm_to_ref_AtEcdysis	control	0.977676	TRUE
3	3	FluoPerArea_norm_to_ref_AtEcdysis	control	1.02888	TRUE
3	3	FluoPerArea_norm_to_ref_AtEcdysis	control	1.01562	TRUE
3	3	FluoPerArea_norm_to_ref_AtEcdysis	control	1.06626	TRUE
3	3	FluoPerArea_norm_to_ref_AtEcdysis	control	0.95163	TRUE
3	3	FluoPerArea_norm_to_ref_AtEcdysis	control	1.09042	TRUE
3	3	FluoPerArea_norm_to_ref_AtEcdysis	control	1.02864	TRUE
3	3	FluoPerArea_norm_to_ref_AtEcdysis	control	1.04887	TRUE
3	3	FluoPerArea_norm_to_ref_AtEcdysis	control	1.02931	TRUE
3	3	FluoPerArea_norm_to_ref_AtEcdysis	control	1.061	TRUE
3	3	FluoPerArea_norm_to_ref_AtEcdysis	control	1.00149	TRUE
3	3	FluoPerArea_norm_to_ref_AtEcdysis	control	0.985806	TRUE
3	3	FluoPerArea_norm_to_ref_AtEcdysis	control	0.901187	TRUE
3	3	FluoPerArea_norm_to_ref_AtEcdysis	control	0.934179	TRUE
3	3	FluoPerArea_norm_to_ref_AtEcdysis	control	0.993492	TRUE
3	3	FluoPerArea_norm_to_ref_AtEcdysis	control	1.0533	TRUE
3	3	FluoPerArea_norm_to_ref_AtEcdysis	control	0.9397	TRUE
3	3	FluoPerArea_norm_to_ref_AtEcdysis	control	0.971927	TRUE
3	3	FluoPerArea_norm_to_ref_AtEcdysis	control	1.0015	TRUE
3	3	FluoPerArea_norm_to_ref_AtEcdysis	control	1.00051	TRUE
3	3	FluoPerArea_norm_to_ref_AtEcdysis	control	0.922078	TRUE
3	3	FluoPerArea_norm_to_ref_AtEcdysis	control	1.0746	TRUE
3	3	FluoPerArea_norm_to_ref_AtEcdysis	control	1.02089	TRUE
3	3	FluoPerArea_norm_to_ref_AtEcdysis	control	0.972874	TRUE
3	3	FluoPerArea_norm_to_ref_AtEcdysis	control	0.93727	TRUE
3	3	FluoPerArea_norm_to_ref_AtEcdysis	control	1.06526	TRUE
3	3	FluoPerArea_norm_to_ref_AtEcdysis	control	0.923433	TRUE
3	3	FluoPerArea_norm_to_ref_AtEcdysis	control	1.05505	TRUE
3	3	FluoPerArea_norm_to_ref_AtEcdysis	control	0.895198	TRUE
3	3	FluoPerArea_norm_to_ref_AtEcdysis	control	0.971994	TRUE
3	3	FluoPerArea_norm_to_ref_AtEcdysis	control	0.961671	TRUE
3	3	FluoPerArea_norm_to_ref_AtEcdysis	control	0.994269	TRUE
3	3	FluoPerArea_norm_to_ref_AtEcdysis	control	1.00225	TRUE
3	3	FluoPerArea_norm_to_ref_AtEcdysis	control	1.08055	TRUE
3	3	FluoPerArea_norm_to_ref_AtEcdysis	control	1.02768	TRUE
3	3	FluoPerArea_norm_to_ref_AtEcdysis	control	0.923759	TRUE
3	3	FluoPerArea_norm_to_ref_AtEcdysis	control	0.952731	TRUE
3	3	FluoPerArea_norm_to_ref_AtEcdysis	control	0.964344	TRUE
3	3	FluoPerArea_norm_to_ref_AtEcdysis	control	1.01996	TRUE
3	3	FluoPerArea_norm_to_ref_AtEcdysis	control	1.08033	TRUE
3	3	FluoPerArea_norm_to_ref_AtEcdysis	control	0.995001	TRUE
3	3	FluoPerArea_norm_to_ref_AtEcdysis	control	0.966783	TRUE
3	3	FluoPerArea_norm_to_ref_AtEcdysis	control	0.92674	TRUE
3	3	FluoPerArea_norm_to_ref_AtEcdysis	control	1.04246	TRUE
3	3	FluoPerArea_norm_to_ref_AtEcdysis	control	0.998709	TRUE
3	3	FluoPerArea_norm_to_ref_AtEcdysis	control	1.04742	TRUE
3	3	FluoPerArea_norm_to_ref_AtEcdysis	control	1.00686	TRUE
3	3	FluoPerArea_norm_to_ref_AtEcdysis	control	1.02982	TRUE
3	3	FluoPerArea_norm_to_ref_AtEcdysis	control	1.01179	TRUE
3	3	FluoPerArea_norm_to_ref_AtEcdysis	control	0.98747	TRUE
3	3	FluoPerArea_norm_to_ref_AtEcdysis	control	0.997583	TRUE
3	3	FluoPerArea_norm_to_ref_AtEcdysis	control	1.14015	TRUE
3	3	FluoPerArea_norm_to_ref_AtEcdysis	control	0.967577	TRUE
3	3	FluoPerArea_norm_to_ref_AtEcdysis	control	0.906101	TRUE
3	3	FluoPerArea_norm_to_ref_AtEcdysis	control	1.08087	TRUE
3	3	FluoPerArea_norm_to_ref_AtEcdysis	control	0.992959	TRUE
3	3	FluoPerArea_norm_to_ref_AtEcdysis	control	1.06818	TRUE
3	3	FluoPerArea_norm_to_ref_AtEcdysis	control	1.05833	TRUE
3	3	FluoPerArea_norm_to_ref_AtEcdysis	control	1.20338	FALSE
3	3	FluoPerArea_norm_to_ref_AtEcdysis	control	0.945206	TRUE
3	3	FluoPerArea_norm_to_ref_AtEcdysis	control	0.975533	TRUE
3	3	FluoPerArea_norm_to_ref_AtEcdysis	control	0.98075	TRUE
3	3	FluoPerArea_norm_to_ref_AtEcdysis	control	0.946157	TRUE
3	3	FluoPerArea_norm_to_ref_AtEcdysis	control	0.813738	FALSE
3	3	FluoPerArea_norm_to_ref_AtEcdysis	control	1.01151	TRUE
3	3	FluoPerArea_norm_to_ref_AtEcdysis	control	1.05615	TRUE
3	3	FluoPerArea_norm_to_ref_AtEcdysis	control	1.09394	TRUE
3	3	FluoPerArea_norm_to_ref_AtEcdysis	control	1.00701	TRUE
3	3	FluoPerArea_norm_to_ref_AtEcdysis	control	0.968662	TRUE
3	3	FluoPerArea_norm_to_ref_AtEcdysis	control	0.958931	TRUE
3	3	FluoPerArea_norm_to_ref_AtEcdysis	control	0.946019	TRUE
3	3	FluoPerArea_norm_to_ref_AtEcdysis	control	0.89136	TRUE
3	3	FluoPerArea_norm_to_ref_AtEcdysis	control	1.06345	TRUE
3	3	FluoPerArea_norm_to_ref_AtEcdysis	control	1.09484	TRUE
3	3	FluoPerArea_norm_to_ref_AtEcdysis	control	0.994878	TRUE
3	3	FluoPerArea_norm_to_ref_AtEcdysis	control	1.16083	TRUE
3	3	FluoPerArea_norm_to_ref_AtEcdysis	control	1.00177	TRUE
3	3	FluoPerArea_norm_to_ref_AtEcdysis	control	0.946351	TRUE
3	3	FluoPerArea_norm_to_ref_AtEcdysis	control	0.930721	TRUE
3	3	FluoPerArea_norm_to_ref_AtEcdysis	control	1.13172	TRUE
3	3	FluoPerArea_norm_to_ref_AtEcdysis	control	1.01724	TRUE
3	3	FluoPerArea_norm_to_ref_AtEcdysis	control	1.00066	TRUE
3	3	FluoPerArea_norm_to_ref_AtEcdysis	control	1.08058	TRUE
3	3	FluoPerArea_norm_to_ref_AtEcdysis	control	0.938843	TRUE
3	3	FluoPerArea_norm_to_ref_AtEcdysis	control	1.0227	TRUE
3	3	FluoPerArea_norm_to_ref_AtEcdysis	control	0.978844	TRUE
3	3	FluoPerArea_norm_to_ref_AtEcdysis	control	0.943634	TRUE
3	3	FluoPerArea_norm_to_ref_AtEcdysis	control	0.960763	TRUE
3	3	FluoPerArea_norm_to_ref_AtEcdysis	control	0.92468	TRUE
3	3	FluoPerArea_norm_to_ref_AtEcdysis	control	0.912906	TRUE
3	3	FluoPerArea_norm_to_ref_AtEcdysis	control	1.07767	TRUE
3	3	FluoPerArea_norm_to_ref_AtEcdysis	control	1.07103	TRUE
3	3	FluoPerArea_norm_to_ref_AtEcdysis	control	0.952762	TRUE
3	3	FluoPerArea_norm_to_ref_AtEcdysis	control	0.981171	TRUE
3	3	FluoPerArea_norm_to_ref_AtEcdysis	control	1.01483	TRUE
3	3	FluoPerArea_norm_to_ref_AtEcdysis	control	1.00038	TRUE
3	3	FluoPerArea_norm_to_ref_AtEcdysis	control	0.880929	TRUE
3	3	FluoPerArea_norm_to_ref_AtEcdysis	control	1.16818	TRUE
3	3	FluoPerArea_norm_to_ref_AtEcdysis	control	0.933653	TRUE
3	3	FluoPerArea_norm_to_ref_AtEcdysis	control	0.950678	TRUE
3	3	FluoPerArea_norm_to_ref_AtEcdysis	control	0.932761	TRUE
3	3	FluoPerArea_norm_to_ref_AtEcdysis	control	0.969685	TRUE
3	3	FluoPerArea_norm_to_ref_AtEcdysis	control	0.901136	TRUE
3	3	FluoPerArea_norm_to_ref_AtEcdysis	control	1.07151	TRUE
3	3	FluoPerArea_norm_to_ref_AtEcdysis	control	0.952627	TRUE
3	3	FluoPerArea_norm_to_ref_AtEcdysis	control	1.01158	TRUE
3	3	FluoPerArea_norm_to_ref_AtEcdysis	control	1.00187	TRUE
3	3	FluoPerArea_norm_to_ref_AtEcdysis	control	1.03714	TRUE
3	3	FluoPerArea_norm_to_ref_AtEcdysis	control	1.01482	TRUE
3	3	FluoPerArea_norm_to_ref_AtEcdysis	control	1.08543	TRUE
3	3	FluoPerArea_norm_to_ref_AtEcdysis	control	1.04211	TRUE
3	3	FluoPerArea_norm_to_ref_AtEcdysis	control	0.904119	TRUE
3	3	FluoPerArea_norm_to_ref_AtEcdysis	control	1.09088	TRUE
3	3	FluoPerArea_norm_to_ref_AtEcdysis	control	1.06344	TRUE
3	3	FluoPerArea_norm_to_ref_AtEcdysis	control	1.08533	TRUE
3	3	FluoPerArea_norm_to_ref_AtEcdysis	control	0.967723	TRUE
3	3	FluoPerArea_norm_to_ref_AtEcdysis	control	0.878885	TRUE
3	3	FluoPerArea_norm_to_ref_AtEcdysis	control	0.988539	TRUE
3	3	FluoPerArea_norm_to_ref_AtEcdysis	control	1.0402	TRUE
3	3	FluoPerArea_norm_to_ref_AtEcdysis	control	0.877745	TRUE
3	3	FluoPerArea_norm_to_ref_AtEcdysis	control	1.03456	TRUE
3	3	FluoPerArea_norm_to_ref_AtEcdysis	control	0.953822	TRUE
3	3	FluoPerArea_norm_to_ref_AtEcdysis	control	0.95853	TRUE
3	3	FluoPerArea_norm_to_ref_AtEcdysis	control	1.08527	TRUE
3	3	FluoPerArea_norm_to_ref_AtEcdysis	control	1.01669	TRUE
3	3	FluoPerArea_norm_to_ref_AtEcdysis	control	0.984063	TRUE
3	3	FluoPerArea_norm_to_ref_AtEcdysis	control	0.919367	TRUE
3	3	FluoPerArea_norm_to_ref_AtEcdysis	control	1.01606	TRUE
3	3	FluoPerArea_norm_to_ref_AtEcdysis	control	0.950227	TRUE
3	3	FluoPerArea_norm_to_ref_AtEcdysis	control	1.00385	TRUE
3	3	FluoPerArea_norm_to_ref_AtEcdysis	control	0.850149	TRUE
3	3	FluoPerArea_norm_to_ref_AtEcdysis	control	1.00259	TRUE
3	3	FluoPerArea_norm_to_ref_AtEcdysis	control	1.0063	TRUE
3	3	FluoPerArea_norm_to_ref_AtEcdysis	control	1.08733	TRUE
3	3	FluoPerArea_norm_to_ref_AtEcdysis	control	1.00049	TRUE
3	3	FluoPerArea_norm_to_ref_AtEcdysis	control	1.08554	TRUE
3	3	FluoPerArea_norm_to_ref_AtEcdysis	control	1.01228	TRUE
3	3	FluoPerArea_norm_to_ref_AtEcdysis	control	1.02539	TRUE
3	3	FluoPerArea_norm_to_ref_AtEcdysis	control	0.953953	TRUE
3	3	FluoPerArea_norm_to_ref_AtEcdysis	control	1.13186	TRUE
3	3	FluoPerArea_norm_to_ref_AtEcdysis	control	1.07693	TRUE
3	3	FluoPerArea_norm_to_ref_AtEcdysis	IAA	0.864966	TRUE
3	3	FluoPerArea_norm_to_ref_AtEcdysis	IAA	1.05711	TRUE
3	3	FluoPerArea_norm_to_ref_AtEcdysis	IAA	0.959346	TRUE
3	3	FluoPerArea_norm_to_ref_AtEcdysis	IAA	0.803988	TRUE
3	3	FluoPerArea_norm_to_ref_AtEcdysis	IAA	1.0985	TRUE
3	3	FluoPerArea_norm_to_ref_AtEcdysis	IAA	0.881303	TRUE
3	3	FluoPerArea_norm_to_ref_AtEcdysis	IAA	1.0498	TRUE
3	3	FluoPerArea_norm_to_ref_AtEcdysis	IAA	0.926286	TRUE
3	3	FluoPerArea_norm_to_ref_AtEcdysis	IAA	1.02628	TRUE
3	3	FluoPerArea_norm_to_ref_AtEcdysis	IAA	0.981162	TRUE
3	3	FluoPerArea_norm_to_ref_AtEcdysis	IAA	0.902165	TRUE
3	3	FluoPerArea_norm_to_ref_AtEcdysis	IAA	0.895717	TRUE
3	3	FluoPerArea_norm_to_ref_AtEcdysis	IAA	0.939102	TRUE
3	3	FluoPerArea_norm_to_ref_AtEcdysis	IAA	0.901612	TRUE
3	3	FluoPerArea_norm_to_ref_AtEcdysis	IAA	0.992497	TRUE
3	3	FluoPerArea_norm_to_ref_AtEcdysis	IAA	1.01022	TRUE
3	3	FluoPerArea_norm_to_ref_AtEcdysis	IAA	1.00328	TRUE
3	3	FluoPerArea_norm_to_ref_AtEcdysis	IAA	0.821334	TRUE
3	3	FluoPerArea_norm_to_ref_AtEcdysis	IAA	0.956601	TRUE
3	3	FluoPerArea_norm_to_ref_AtEcdysis	IAA	0.91488	TRUE
3	3	FluoPerArea_norm_to_ref_AtEcdysis	IAA	0.930742	TRUE
3	3	FluoPerArea_norm_to_ref_AtEcdysis	IAA	0.909709	TRUE
3	3	FluoPerArea_norm_to_ref_AtEcdysis	IAA	1.03238	TRUE
3	3	FluoPerArea_norm_to_ref_AtEcdysis	IAA	0.894589	TRUE
3	3	FluoPerArea_norm_to_ref_AtEcdysis	IAA	0.983075	TRUE
3	3	FluoPerArea_norm_to_ref_AtEcdysis	IAA	1.01502	TRUE
3	3	FluoPerArea_norm_to_ref_AtEcdysis	IAA	0.975776	TRUE
3	3	FluoPerArea_norm_to_ref_AtEcdysis	IAA	0.968388	TRUE
3	3	FluoPerArea_norm_to_ref_AtEcdysis	IAA	1.00068	TRUE
3	3	FluoPerArea_norm_to_ref_AtEcdysis	IAA	1.06808	TRUE
3	3	FluoPerArea_norm_to_ref_AtEcdysis	IAA	1.00091	TRUE
3	3	FluoPerArea_norm_to_ref_AtEcdysis	IAA	1.03771	TRUE
3	3	FluoPerArea_norm_to_ref_AtEcdysis	IAA	0.997396	TRUE
3	3	FluoPerArea_norm_to_ref_AtEcdysis	IAA	1.0485	TRUE
3	3	FluoPerArea_norm_to_ref_AtEcdysis	IAA	0.731125	FALSE
3	3	FluoPerArea_norm_to_ref_AtEcdysis	IAA	0.933457	TRUE
3	3	FluoPerArea_norm_to_ref_AtEcdysis	IAA	0.965908	TRUE
3	3	FluoPerArea_norm_to_ref_AtEcdysis	IAA	1.06023	TRUE
3	3	FluoPerArea_norm_to_ref_AtEcdysis	IAA	1.04775	TRUE
3	3	FluoPerArea_norm_to_ref_AtEcdysis	IAA	1.00944	TRUE
3	3	FluoPerArea_norm_to_ref_AtEcdysis	IAA	0.954802	TRUE
3	3	FluoPerArea_norm_to_ref_AtEcdysis	IAA	0.945513	TRUE
3	3	FluoPerArea_norm_to_ref_AtEcdysis	IAA	1.02868	TRUE
3	3	FluoPerArea_norm_to_ref_AtEcdysis	IAA	0.978507	TRUE
3	3	FluoPerArea_norm_to_ref_AtEcdysis	IAA	0.934941	TRUE
3	3	FluoPerArea_norm_to_ref_AtEcdysis	IAA	1.04391	TRUE
3	3	FluoPerArea_norm_to_ref_AtEcdysis	IAA	1.06446	TRUE
3	3	FluoPerArea_norm_to_ref_AtEcdysis	IAA	1.0466	TRUE
3	3	FluoPerArea_norm_to_ref_AtEcdysis	IAA	1.07148	TRUE
3	3	FluoPerArea_norm_to_ref_AtEcdysis	IAA	1.0069	TRUE
3	3	FluoPerArea_norm_to_ref_AtEcdysis	IAA	1.02989	TRUE
3	3	FluoPerArea_norm_to_ref_AtEcdysis	IAA	1.03376	TRUE
3	3	FluoPerArea_norm_to_ref_AtEcdysis	IAA	1.0445	TRUE
3	3	FluoPerArea_norm_to_ref_AtEcdysis	IAA	1.08518	TRUE
3	3	FluoPerArea_norm_to_ref_AtEcdysis	IAA	1.05092	TRUE
3	3	FluoPerArea_norm_to_ref_AtEcdysis	IAA	1.11134	TRUE
3	3	FluoPerArea_norm_to_ref_AtEcdysis	IAA	0.931367	TRUE
3	3	FluoPerArea_norm_to_ref_AtEcdysis	IAA	1.02772	TRUE
3	3	FluoPerArea_norm_to_ref_AtEcdysis	IAA	0.997202	TRUE
3	3	FluoPerArea_norm_to_ref_AtEcdysis	IAA	0.937847	TRUE
3	3	FluoPerArea_norm_to_ref_AtEcdysis	IAA	1.04022	TRUE
3	3	FluoPerArea_norm_to_ref_AtEcdysis	IAA	0.928248	TRUE
3	3	FluoPerArea_norm_to_ref_AtEcdysis	IAA	0.943468	TRUE
3	3	FluoPerArea_norm_to_ref_AtEcdysis	IAA	0.967179	TRUE
3	3	FluoPerArea_norm_to_ref_AtEcdysis	IAA	0.979298	TRUE
3	3	FluoPerArea_norm_to_ref_AtEcdysis	IAA	1.01839	TRUE
3	3	FluoPerArea_norm_to_ref_AtEcdysis	IAA	0.972932	TRUE
3	3	FluoPerArea_norm_to_ref_AtEcdysis	IAA	1.09504	TRUE
3	3	FluoPerArea_norm_to_ref_AtEcdysis	IAA	1.05368	TRUE
3	3	FluoPerArea_norm_to_ref_AtEcdysis	IAA	1.09098	TRUE
3	3	FluoPerArea_norm_to_ref_AtEcdysis	IAA	1.07047	TRUE
3	3	FluoPerArea_norm_to_ref_AtEcdysis	IAA	1.05428	TRUE
3	3	FluoPerArea_norm_to_ref_AtEcdysis	IAA	0.937346	TRUE
3	3	FluoPerArea_norm_to_ref_AtEcdysis	IAA	0.957096	TRUE
3	3	FluoPerArea_norm_to_ref_AtEcdysis	IAA	0.97425	TRUE
3	3	FluoPerArea_norm_to_ref_AtEcdysis	IAA	1.00185	TRUE
3	3	FluoPerArea_norm_to_ref_AtEcdysis	IAA	1.03695	TRUE
3	3	FluoPerArea_norm_to_ref_AtEcdysis	IAA	0.843831	TRUE
3	3	FluoPerArea_norm_to_ref_AtEcdysis	IAA	1.11751	TRUE
3	3	FluoPerArea_norm_to_ref_AtEcdysis	IAA	1.05192	TRUE
3	3	FluoPerArea_norm_to_ref_AtEcdysis	IAA	0.950709	TRUE
3	3	FluoPerArea_norm_to_ref_AtEcdysis	IAA	1.07506	TRUE
3	3	FluoPerArea_norm_to_ref_AtEcdysis	IAA	0.934705	TRUE
3	3	FluoPerArea_norm_to_ref_AtEcdysis	IAA	1.01748	TRUE
3	3	FluoPerArea_norm_to_ref_AtEcdysis	IAA	0.990814	TRUE
3	3	FluoPerArea_norm_to_ref_AtEcdysis	IAA	1.11329	TRUE
3	3	FluoPerArea_norm_to_ref_AtEcdysis	IAA	0.8734	TRUE
3	3	FluoPerArea_norm_to_ref_AtEcdysis	IAA	0.993399	TRUE
3	3	FluoPerArea_norm_to_ref_AtEcdysis	IAA	0.939899	TRUE
3	3	FluoPerArea_norm_to_ref_AtEcdysis	IAA	0.981524	TRUE
3	3	FluoPerArea_norm_to_ref_AtEcdysis	IAA	1.00863	TRUE
3	3	FluoPerArea_norm_to_ref_AtEcdysis	IAA	0.980715	TRUE
3	3	FluoPerArea_norm_to_ref_AtEcdysis	IAA	0.806326	TRUE
3	3	FluoPerArea_norm_to_ref_AtEcdysis	IAA	0.939915	TRUE
3	3	FluoPerArea_norm_to_ref_AtEcdysis	IAA	1.02532	TRUE
3	3	FluoPerArea_norm_to_ref_AtEcdysis	IAA	1.03528	TRUE
3	3	FluoPerArea_norm_to_ref_AtEcdysis	IAA	1.00962	TRUE
3	3	FluoPerArea_norm_to_ref_AtEcdysis	IAA	0.995835	TRUE
3	3	FluoPerArea_norm_to_ref_AtEcdysis	IAA	1.01044	TRUE
3	3	FluoPerArea_norm_to_ref_AtEcdysis	IAA	0.960426	TRUE
3	3	FluoPerArea_norm_to_ref_AtEcdysis	IAA	0.923456	TRUE
3	3	FluoPerArea_norm_to_ref_AtEcdysis	IAA	0.995044	TRUE
3	3	FluoPerArea_norm_to_ref_AtEcdysis	IAA	0.98314	TRUE
3	3	FluoPerArea_norm_to_ref_AtEcdysis	IAA	1.00972	TRUE
3	3	FluoPerArea_norm_to_ref_AtEcdysis	IAA	0.86208	TRUE
3	3	FluoPerArea_norm_to_ref_AtEcdysis	IAA	0.944316	TRUE
3	3	FluoPerArea_norm_to_ref_AtEcdysis	IAA	0.972769	TRUE
3	3	FluoPerArea_norm_to_ref_AtEcdysis	IAA	1.03213	TRUE
3	3	FluoPerArea_norm_to_ref_AtEcdysis	IAA	1.02172	TRUE
3	3	FluoPerArea_norm_to_ref_AtEcdysis	IAA	1.12184	TRUE
3	3	FluoPerArea_norm_to_ref_AtEcdysis	IAA	1.00071	TRUE
3	3	FluoPerArea_norm_to_ref_AtEcdysis	IAA	1.07152	TRUE
3	3	FluoPerArea_norm_to_ref_AtEcdysis	IAA	0.977665	TRUE
3	3	FluoPerArea_norm_to_ref_AtEcdysis	IAA	1.09462	TRUE
3	3	FluoPerArea_norm_to_ref_AtEcdysis	IAA	1.04964	TRUE
3	3	FluoPerArea_norm_to_ref_AtEcdysis	IAA	1.09755	TRUE
3	3	FluoPerArea_norm_to_ref_AtEcdysis	IAA	1.08636	TRUE
3	3	FluoPerArea_norm_to_ref_AtEcdysis	IAA	1.06725	TRUE
3	3	FluoPerArea_norm_to_ref_AtEcdysis	IAA	1.05816	TRUE
3	3	FluoPerArea_norm_to_ref_AtEcdysis	IAA	1.01047	TRUE
3	3	FluoPerArea_norm_to_ref_AtEcdysis	IAA	0.996715	TRUE
3	3	FluoPerArea_norm_to_ref_AtEcdysis	IAA	0.939098	TRUE
3	3	FluoPerArea_norm_to_ref_AtEcdysis	IAA	1.03403	TRUE
3	3	FluoPerArea_norm_to_ref_AtEcdysis	IAA	1.05549	TRUE
3	3	FluoPerArea_norm_to_ref_AtEcdysis	IAA	0.986165	TRUE
3	3	FluoPerArea_norm_to_ref_AtEcdysis	IAA	1.03904	TRUE
3	3	FluoPerArea_norm_to_ref_AtEcdysis	IAA	0.982562	TRUE
3	3	FluoPerArea_norm_to_ref_AtEcdysis	IAA	1.02145	TRUE
3	3	FluoPerArea_norm_to_ref_AtEcdysis	IAA	0.786181	FALSE
3	3	FluoPerArea_norm_to_ref_AtEcdysis	IAA	0.859724	TRUE
3	3	FluoPerArea_norm_to_ref_AtEcdysis	IAA	1.01925	TRUE
3	3	FluoPerArea_norm_to_ref_AtEcdysis	IAA	0.981512	TRUE
3	3	FluoPerArea_norm_to_ref_AtEcdysis	IAA	0.879518	TRUE
3	3	FluoPerArea_norm_to_ref_AtEcdysis	IAA	0.959696	TRUE
3	3	FluoPerArea_norm_to_ref_AtEcdysis	IAA	0.965224	TRUE
3	3	FluoPerArea_norm_to_ref_AtEcdysis	IAA	1.04009	TRUE
3	3	FluoPerArea_norm_to_ref_AtEcdysis	IAA	0.94108	TRUE
3	3	FluoPerArea_norm_to_ref_AtEcdysis	IAA	0.946098	TRUE
3	3	FluoPerArea_norm_to_ref_AtEcdysis	IAA	1.04587	TRUE
3	3	FluoPerArea_norm_to_ref_AtEcdysis	IAA	0.907767	TRUE
3	3	FluoPerArea_norm_to_ref_AtEcdysis	IAA	0.922559	TRUE
3	3	FluoPerArea_norm_to_ref_AtEcdysis	IAA	1.05936	TRUE
3	3	FluoPerArea_norm_to_ref_AtEcdysis	IAA	0.922847	TRUE
3	3	FluoPerArea_norm_to_ref_AtEcdysis	IAA	0.896757	TRUE
3	3	FluoPerArea_norm_to_ref_AtEcdysis	IAA	0.78689	FALSE
3	3	FluoPerArea_norm_to_ref_AtEcdysis	IAA	0.895682	TRUE
3	3	FluoPerArea_norm_to_ref_AtEcdysis	IAA	0.990003	TRUE
3	3	FluoPerArea_norm_to_ref_AtEcdysis	IAA	0.999086	TRUE
3	3	FluoPerArea_norm_to_ref_AtEcdysis	IAA	0.955052	TRUE
3	3	FluoPerArea_norm_to_ref_AtEcdysis	IAA	0.805494	TRUE
3	3	FluoPerArea_norm_to_ref_AtEcdysis	IAA	0.965102	TRUE
3	3	FluoPerArea_norm_to_ref_AtEcdysis	IAA	0.935547	TRUE
3	3	FluoPerArea_norm_to_ref_AtEcdysis	IAA	0.92872	TRUE
3	3	FluoPerArea_norm_to_ref_AtEcdysis	IAA	0.946124	TRUE
3	3	FluoPerArea_norm_to_ref_AtEcdysis	IAA	0.901499	TRUE
3	3	FluoPerArea_norm_to_ref_AtEcdysis	IAA	0.91987	TRUE
3	3	FluoPerArea_norm_to_ref_AtEcdysis	IAA	0.976016	TRUE
3	3	FluoPerArea_norm_to_ref_AtEcdysis	IAA	0.855309	TRUE
3	3	FluoPerArea_norm_to_ref_AtEcdysis	IAA	0.939105	TRUE
3	3	FluoPerArea_norm_to_ref_AtEcdysis	IAA	0.981387	TRUE
3	3	FluoPerArea_norm_to_ref_AtEcdysis	IAA	1.02289	TRUE
3	3	FluoPerArea_norm_to_ref_AtEcdysis	IAA	1.05527	TRUE
3	3	FluoPerArea_norm_to_ref_AtEcdysis	IAA	0.99966	TRUE
3	3	FluoPerArea_norm_to_ref_AtEcdysis	IAA	0.999157	TRUE
3	3	FluoPerArea_norm_to_ref_AtEcdysis	IAA	0.911374	TRUE
3	3	FluoPerArea_norm_to_ref_AtEcdysis	IAA	1.0775	TRUE
3	3	FluoPerArea_norm_to_ref_AtEcdysis	IAA	0.887201	TRUE
3	3	FluoPerArea_norm_to_ref_AtEcdysis	IAA	0.968783	TRUE
3	3	FluoPerArea_norm_to_ref_AtEcdysis	IAA	1.00511	TRUE
3	3	FluoPerArea_norm_to_ref_AtEcdysis	IAA	1.06533	TRUE
3	3	FluoPerArea_norm_to_ref_AtEcdysis	IAA	1.02578	TRUE
3	3	FluoPerArea_norm_to_ref_AtEcdysis	IAA	0.884575	TRUE
3	3	FluoPerArea_norm_to_ref_AtEcdysis	IAA	0.979993	TRUE
3	3	FluoPerArea_norm_to_ref_AtEcdysis	IAA	0.937065	TRUE
3	3	FluoPerArea_norm_to_ref_AtEcdysis	IAA	0.912494	TRUE
3	3	FluoPerArea_norm_to_ref_AtEcdysis	IAA	0.966824	TRUE
3	3	FluoPerArea_norm_to_ref_AtEcdysis	IAA	0.935948	TRUE
3	3	FluoPerArea_norm_to_ref_AtEcdysis	IAA	1.14179	TRUE
3	3	FluoPerArea_norm_to_ref_AtEcdysis	IAA	0.969801	TRUE
3	3	FluoPerArea_norm_to_ref_AtEcdysis	IAA	1.15271	TRUE
3	3	FluoPerArea_norm_to_ref_AtEcdysis	IAA	0.99338	TRUE
3	3	FluoPerArea_norm_to_ref_AtEcdysis	IAA	1.04779	TRUE
3	3	FluoPerArea_norm_to_ref_AtEcdysis	IAA	0.962021	TRUE
3	3	FluoPerArea_norm_to_ref_AtEcdysis	IAA	1.04899	TRUE
3	3	FluoPerArea_norm_to_ref_AtEcdysis	IAA	0.815818	TRUE
3	3	FluoPerArea_norm_to_ref_AtEcdysis	IAA	0.941369	TRUE
3	3	FluoPerArea_norm_to_ref_AtEcdysis	IAA	1.00518	TRUE
3	3	FluoPerArea_norm_to_ref_AtEcdysis	IAA	0.897842	TRUE
3	3	FluoPerArea_norm_to_ref_AtEcdysis	IAA	1.00477	TRUE
3	3	FluoPerArea_norm_to_ref_AtEcdysis	IAA	1.06796	TRUE
3	3	FluoPerArea_norm_to_ref_AtEcdysis	IAA	1.04802	TRUE
3	3	FluoPerArea_norm_to_ref_AtEcdysis	IAA	0.944019	TRUE
3	3	FluoPerArea_norm_to_ref_AtEcdysis	IAA	0.956088	TRUE
3	3	FluoPerArea_norm_to_ref_AtEcdysis	IAA	1.03464	TRUE
3	3	FluoPerArea_norm_to_ref_AtEcdysis	IAA	1.01915	TRUE
3	3	FluoPerArea_norm_to_ref_AtEcdysis	IAA	1.00321	TRUE
3	3	FluoPerArea_norm_to_ref_AtEcdysis	IAA	1.04072	TRUE
3	3	FluoPerArea_norm_to_ref_AtEcdysis	IAA	1.0858	TRUE
3	3	FluoPerArea_norm_to_ref_AtEcdysis	IAA	0.93512	TRUE
3	3	FluoPerArea_norm_to_ref_AtEcdysis	IAA	0.866578	TRUE
3	3	FluoPerArea_norm_to_ref_AtEcdysis	IAA	0.947299	TRUE
3	3	FluoPerArea_norm_to_ref_AtEcdysis	IAA	0.885789	TRUE
3	3	FluoPerArea_norm_to_ref_AtEcdysis	IAA	0.972281	TRUE
3	3	FluoPerArea_norm_to_ref_AtEcdysis	IAA	1.10534	TRUE
3	3	FluoPerArea_norm_to_ref_AtEcdysis	IAA	0.868514	TRUE
3	3	FluoPerArea_norm_to_ref_AtEcdysis	IAA	0.984971	TRUE
3	3	FluoPerArea_norm_to_ref_AtEcdysis	IAA	0.956718	TRUE
3	3	FluoPerArea_norm_to_ref_AtEcdysis	IAA	0.981676	TRUE
3	3	FluoPerArea_norm_to_ref_AtEcdysis	IAA	0.921902	TRUE
3	3	FluoPerArea_norm_to_ref_AtEcdysis	IAA	1.02666	TRUE
3	3	FluoPerArea_norm_to_ref_AtEcdysis	IAA	1.02853	TRUE
3	3	FluoPerArea_norm_to_ref_AtEcdysis	IAA	0.990708	TRUE
3	3	FluoPerArea_norm_to_ref_AtEcdysis	IAA	0.952273	TRUE
3	3	FluoPerArea_norm_to_ref_AtEcdysis	IAA	0.9572	TRUE
3	3	FluoPerArea_norm_to_ref_AtEcdysis	IAA	0.997393	TRUE
3	3	FluoPerArea_norm_to_ref_AtEcdysis	IAA	0.996634	TRUE
3	3	FluoPerArea_norm_to_ref_AtEcdysis	IAA	0.995327	TRUE
3	3	FluoPerArea_norm_to_ref_AtEcdysis	IAA	0.898611	TRUE
3	3	FluoPerArea_norm_to_ref_AtEcdysis	IAA	0.949299	TRUE
3	3	FluoPerArea_norm_to_ref_AtEcdysis	IAA	1.04249	TRUE
3	3	FluoPerArea_norm_to_ref_AtEcdysis	IAA	0.946654	TRUE
3	3	FluoPerArea_norm_to_ref_AtEcdysis	IAA	0.99208	TRUE
3	3	FluoPerArea_norm_to_ref_AtEcdysis	IAA	1.03676	TRUE
3	4	FluoPerArea_norm_to_ref_AtEcdysis	control	1.10421	TRUE
3	4	FluoPerArea_norm_to_ref_AtEcdysis	control	1.00708	TRUE
3	4	FluoPerArea_norm_to_ref_AtEcdysis	control	1.08606	TRUE
3	4	FluoPerArea_norm_to_ref_AtEcdysis	control	1.01431	TRUE
3	4	FluoPerArea_norm_to_ref_AtEcdysis	control	1.04155	TRUE
3	4	FluoPerArea_norm_to_ref_AtEcdysis	control	1.07113	TRUE
3	4	FluoPerArea_norm_to_ref_AtEcdysis	control	0.959973	TRUE
3	4	FluoPerArea_norm_to_ref_AtEcdysis	control	1.0214	TRUE
3	4	FluoPerArea_norm_to_ref_AtEcdysis	control	0.933612	TRUE
3	4	FluoPerArea_norm_to_ref_AtEcdysis	control	1.10864	TRUE
3	4	FluoPerArea_norm_to_ref_AtEcdysis	control	1.01398	TRUE
3	4	FluoPerArea_norm_to_ref_AtEcdysis	control	1.05836	TRUE
3	4	FluoPerArea_norm_to_ref_AtEcdysis	control	0.989411	TRUE
3	4	FluoPerArea_norm_to_ref_AtEcdysis	control	1.07742	TRUE
3	4	FluoPerArea_norm_to_ref_AtEcdysis	control	0.991844	TRUE
3	4	FluoPerArea_norm_to_ref_AtEcdysis	control	0.950316	TRUE
3	4	FluoPerArea_norm_to_ref_AtEcdysis	control	0.867808	TRUE
3	4	FluoPerArea_norm_to_ref_AtEcdysis	control	0.919895	TRUE
3	4	FluoPerArea_norm_to_ref_AtEcdysis	control	1.04346	TRUE
3	4	FluoPerArea_norm_to_ref_AtEcdysis	control	0.91134	TRUE
3	4	FluoPerArea_norm_to_ref_AtEcdysis	control	0.971088	TRUE
3	4	FluoPerArea_norm_to_ref_AtEcdysis	control	1.07277	TRUE
3	4	FluoPerArea_norm_to_ref_AtEcdysis	control	1.02428	TRUE
3	4	FluoPerArea_norm_to_ref_AtEcdysis	control	0.948556	TRUE
3	4	FluoPerArea_norm_to_ref_AtEcdysis	control	0.951493	TRUE
3	4	FluoPerArea_norm_to_ref_AtEcdysis	control	1.00067	TRUE
3	4	FluoPerArea_norm_to_ref_AtEcdysis	control	0.953215	TRUE
3	4	FluoPerArea_norm_to_ref_AtEcdysis	control	0.952252	TRUE
3	4	FluoPerArea_norm_to_ref_AtEcdysis	control	0.842655	TRUE
3	4	FluoPerArea_norm_to_ref_AtEcdysis	control	1.00486	TRUE
3	4	FluoPerArea_norm_to_ref_AtEcdysis	control	1.08481	TRUE
3	4	FluoPerArea_norm_to_ref_AtEcdysis	control	1.00689	TRUE
3	4	FluoPerArea_norm_to_ref_AtEcdysis	control	0.951481	TRUE
3	4	FluoPerArea_norm_to_ref_AtEcdysis	control	0.998977	TRUE
3	4	FluoPerArea_norm_to_ref_AtEcdysis	control	1.03077	TRUE
3	4	FluoPerArea_norm_to_ref_AtEcdysis	control	1.15862	TRUE
3	4	FluoPerArea_norm_to_ref_AtEcdysis	control	1.01948	TRUE
3	4	FluoPerArea_norm_to_ref_AtEcdysis	control	1.00335	TRUE
3	4	FluoPerArea_norm_to_ref_AtEcdysis	control	1.13801	TRUE
3	4	FluoPerArea_norm_to_ref_AtEcdysis	control	1.06446	TRUE
3	4	FluoPerArea_norm_to_ref_AtEcdysis	control	0.975235	TRUE
3	4	FluoPerArea_norm_to_ref_AtEcdysis	control	0.963386	TRUE
3	4	FluoPerArea_norm_to_ref_AtEcdysis	control	1.00229	TRUE
3	4	FluoPerArea_norm_to_ref_AtEcdysis	control	0.974013	TRUE
3	4	FluoPerArea_norm_to_ref_AtEcdysis	control	0.95094	TRUE
3	4	FluoPerArea_norm_to_ref_AtEcdysis	control	0.940533	TRUE
3	4	FluoPerArea_norm_to_ref_AtEcdysis	control	0.996611	TRUE
3	4	FluoPerArea_norm_to_ref_AtEcdysis	control	1.06688	TRUE
3	4	FluoPerArea_norm_to_ref_AtEcdysis	control	0.972754	TRUE
3	4	FluoPerArea_norm_to_ref_AtEcdysis	control	0.89853	TRUE
3	4	FluoPerArea_norm_to_ref_AtEcdysis	control	0.924058	TRUE
3	4	FluoPerArea_norm_to_ref_AtEcdysis	control	0.90314	TRUE
3	4	FluoPerArea_norm_to_ref_AtEcdysis	control	1.09737	TRUE
3	4	FluoPerArea_norm_to_ref_AtEcdysis	control	0.892263	TRUE
3	4	FluoPerArea_norm_to_ref_AtEcdysis	control	1.01375	TRUE
3	4	FluoPerArea_norm_to_ref_AtEcdysis	control	0.935215	TRUE
3	4	FluoPerArea_norm_to_ref_AtEcdysis	control	0.922854	TRUE
3	4	FluoPerArea_norm_to_ref_AtEcdysis	control	0.831976	TRUE
3	4	FluoPerArea_norm_to_ref_AtEcdysis	control	0.937288	TRUE
3	4	FluoPerArea_norm_to_ref_AtEcdysis	control	0.945517	TRUE
3	4	FluoPerArea_norm_to_ref_AtEcdysis	control	0.941213	TRUE
3	4	FluoPerArea_norm_to_ref_AtEcdysis	control	0.943267	TRUE
3	4	FluoPerArea_norm_to_ref_AtEcdysis	control	0.873301	TRUE
3	4	FluoPerArea_norm_to_ref_AtEcdysis	control	0.970597	TRUE
3	4	FluoPerArea_norm_to_ref_AtEcdysis	control	0.948865	TRUE
3	4	FluoPerArea_norm_to_ref_AtEcdysis	control	0.982406	TRUE
3	4	FluoPerArea_norm_to_ref_AtEcdysis	control	1.01209	TRUE
3	4	FluoPerArea_norm_to_ref_AtEcdysis	control	1.05534	TRUE
3	4	FluoPerArea_norm_to_ref_AtEcdysis	control	0.98343	TRUE
3	4	FluoPerArea_norm_to_ref_AtEcdysis	control	0.978212	TRUE
3	4	FluoPerArea_norm_to_ref_AtEcdysis	control	0.997957	TRUE
3	4	FluoPerArea_norm_to_ref_AtEcdysis	control	1.03146	TRUE
3	4	FluoPerArea_norm_to_ref_AtEcdysis	control	0.976516	TRUE
3	4	FluoPerArea_norm_to_ref_AtEcdysis	control	1.04315	TRUE
3	4	FluoPerArea_norm_to_ref_AtEcdysis	control	0.900962	TRUE
3	4	FluoPerArea_norm_to_ref_AtEcdysis	control	0.912143	TRUE
3	4	FluoPerArea_norm_to_ref_AtEcdysis	control	0.965247	TRUE
3	4	FluoPerArea_norm_to_ref_AtEcdysis	control	0.963647	TRUE
3	4	FluoPerArea_norm_to_ref_AtEcdysis	control	1.04844	TRUE
3	4	FluoPerArea_norm_to_ref_AtEcdysis	control	0.991562	TRUE
3	4	FluoPerArea_norm_to_ref_AtEcdysis	control	0.852958	TRUE
3	4	FluoPerArea_norm_to_ref_AtEcdysis	control	0.968304	TRUE
3	4	FluoPerArea_norm_to_ref_AtEcdysis	control	1.04488	TRUE
3	4	FluoPerArea_norm_to_ref_AtEcdysis	control	0.967756	TRUE
3	4	FluoPerArea_norm_to_ref_AtEcdysis	control	1.02071	TRUE
3	4	FluoPerArea_norm_to_ref_AtEcdysis	control	1.00845	TRUE
3	4	FluoPerArea_norm_to_ref_AtEcdysis	control	0.889845	TRUE
3	4	FluoPerArea_norm_to_ref_AtEcdysis	control	0.967657	TRUE
3	4	FluoPerArea_norm_to_ref_AtEcdysis	control	0.887117	TRUE
3	4	FluoPerArea_norm_to_ref_AtEcdysis	control	0.951556	TRUE
3	4	FluoPerArea_norm_to_ref_AtEcdysis	control	0.973485	TRUE
3	4	FluoPerArea_norm_to_ref_AtEcdysis	control	0.921363	TRUE
3	4	FluoPerArea_norm_to_ref_AtEcdysis	control	0.980976	TRUE
3	4	FluoPerArea_norm_to_ref_AtEcdysis	control	1	TRUE
3	4	FluoPerArea_norm_to_ref_AtEcdysis	control	0.999739	TRUE
3	4	FluoPerArea_norm_to_ref_AtEcdysis	control	1.02155	TRUE
3	4	FluoPerArea_norm_to_ref_AtEcdysis	control	1.10605	TRUE
3	4	FluoPerArea_norm_to_ref_AtEcdysis	control	0.970904	TRUE
3	4	FluoPerArea_norm_to_ref_AtEcdysis	control	0.983155	TRUE
3	4	FluoPerArea_norm_to_ref_AtEcdysis	control	1.09954	TRUE
3	4	FluoPerArea_norm_to_ref_AtEcdysis	control	1.00735	TRUE
3	4	FluoPerArea_norm_to_ref_AtEcdysis	control	1.03544	TRUE
3	4	FluoPerArea_norm_to_ref_AtEcdysis	control	1.05738	TRUE
3	4	FluoPerArea_norm_to_ref_AtEcdysis	control	1.07798	TRUE
3	4	FluoPerArea_norm_to_ref_AtEcdysis	control	1.00272	TRUE
3	4	FluoPerArea_norm_to_ref_AtEcdysis	control	0.959322	TRUE
3	4	FluoPerArea_norm_to_ref_AtEcdysis	control	0.953648	TRUE
3	4	FluoPerArea_norm_to_ref_AtEcdysis	control	0.969582	TRUE
3	4	FluoPerArea_norm_to_ref_AtEcdysis	control	1.00749	TRUE
3	4	FluoPerArea_norm_to_ref_AtEcdysis	control	1.00501	TRUE
3	4	FluoPerArea_norm_to_ref_AtEcdysis	control	1.04569	TRUE
3	4	FluoPerArea_norm_to_ref_AtEcdysis	control	0.970433	TRUE
3	4	FluoPerArea_norm_to_ref_AtEcdysis	control	1.10227	TRUE
3	4	FluoPerArea_norm_to_ref_AtEcdysis	control	0.930179	TRUE
3	4	FluoPerArea_norm_to_ref_AtEcdysis	control	1.00576	TRUE
3	4	FluoPerArea_norm_to_ref_AtEcdysis	control	0.845254	TRUE
3	4	FluoPerArea_norm_to_ref_AtEcdysis	control	1.00655	TRUE
3	4	FluoPerArea_norm_to_ref_AtEcdysis	control	1.10252	TRUE
3	4	FluoPerArea_norm_to_ref_AtEcdysis	control	1.01462	TRUE
3	4	FluoPerArea_norm_to_ref_AtEcdysis	control	1.05199	TRUE
3	4	FluoPerArea_norm_to_ref_AtEcdysis	control	1.09244	TRUE
3	4	FluoPerArea_norm_to_ref_AtEcdysis	control	0.931817	TRUE
3	4	FluoPerArea_norm_to_ref_AtEcdysis	control	0.891517	TRUE
3	4	FluoPerArea_norm_to_ref_AtEcdysis	control	0.842234	TRUE
3	4	FluoPerArea_norm_to_ref_AtEcdysis	control	0.960216	TRUE
3	4	FluoPerArea_norm_to_ref_AtEcdysis	control	0.951069	TRUE
3	4	FluoPerArea_norm_to_ref_AtEcdysis	control	1.02096	TRUE
3	4	FluoPerArea_norm_to_ref_AtEcdysis	control	0.818611	TRUE
3	4	FluoPerArea_norm_to_ref_AtEcdysis	control	0.987649	TRUE
3	4	FluoPerArea_norm_to_ref_AtEcdysis	control	0.896898	TRUE
3	4	FluoPerArea_norm_to_ref_AtEcdysis	control	0.892408	TRUE
3	4	FluoPerArea_norm_to_ref_AtEcdysis	control	0.881031	TRUE
3	4	FluoPerArea_norm_to_ref_AtEcdysis	control	0.970746	TRUE
3	4	FluoPerArea_norm_to_ref_AtEcdysis	control	0.990829	TRUE
3	4	FluoPerArea_norm_to_ref_AtEcdysis	control	0.915301	TRUE
3	4	FluoPerArea_norm_to_ref_AtEcdysis	control	0.955662	TRUE
3	4	FluoPerArea_norm_to_ref_AtEcdysis	control	0.99964	TRUE
3	4	FluoPerArea_norm_to_ref_AtEcdysis	control	1.06374	TRUE
3	4	FluoPerArea_norm_to_ref_AtEcdysis	control	1.00829	TRUE
3	4	FluoPerArea_norm_to_ref_AtEcdysis	control	1.07788	TRUE
3	4	FluoPerArea_norm_to_ref_AtEcdysis	control	0.950155	TRUE
3	4	FluoPerArea_norm_to_ref_AtEcdysis	control	0.854291	TRUE
3	4	FluoPerArea_norm_to_ref_AtEcdysis	control	0.855877	TRUE
3	4	FluoPerArea_norm_to_ref_AtEcdysis	control	0.833045	TRUE
3	4	FluoPerArea_norm_to_ref_AtEcdysis	control	1.00224	TRUE
3	4	FluoPerArea_norm_to_ref_AtEcdysis	control	0.94939	TRUE
3	4	FluoPerArea_norm_to_ref_AtEcdysis	control	1.13012	TRUE
3	4	FluoPerArea_norm_to_ref_AtEcdysis	control	1.29429	FALSE
3	4	FluoPerArea_norm_to_ref_AtEcdysis	control	0.923229	TRUE
3	4	FluoPerArea_norm_to_ref_AtEcdysis	control	0.957857	TRUE
3	4	FluoPerArea_norm_to_ref_AtEcdysis	control	1.15027	TRUE
3	4	FluoPerArea_norm_to_ref_AtEcdysis	control	1.02747	TRUE
3	4	FluoPerArea_norm_to_ref_AtEcdysis	control	1.17719	TRUE
3	4	FluoPerArea_norm_to_ref_AtEcdysis	control	1.11173	TRUE
3	4	FluoPerArea_norm_to_ref_AtEcdysis	control	1.14294	TRUE
3	4	FluoPerArea_norm_to_ref_AtEcdysis	control	0.969524	TRUE
3	4	FluoPerArea_norm_to_ref_AtEcdysis	control	1.14649	TRUE
3	4	FluoPerArea_norm_to_ref_AtEcdysis	control	1.10829	TRUE
3	4	FluoPerArea_norm_to_ref_AtEcdysis	control	1.1759	TRUE
3	4	FluoPerArea_norm_to_ref_AtEcdysis	control	1.07404	TRUE
3	4	FluoPerArea_norm_to_ref_AtEcdysis	control	1.06462	TRUE
3	4	FluoPerArea_norm_to_ref_AtEcdysis	control	1.06426	TRUE
3	4	FluoPerArea_norm_to_ref_AtEcdysis	control	0.906424	TRUE
3	4	FluoPerArea_norm_to_ref_AtEcdysis	control	0.912783	TRUE
3	4	FluoPerArea_norm_to_ref_AtEcdysis	control	1.01073	TRUE
3	4	FluoPerArea_norm_to_ref_AtEcdysis	control	1.03111	TRUE
3	4	FluoPerArea_norm_to_ref_AtEcdysis	control	1.04789	TRUE
3	4	FluoPerArea_norm_to_ref_AtEcdysis	control	1.22319	FALSE
3	4	FluoPerArea_norm_to_ref_AtEcdysis	control	1.18291	TRUE
3	4	FluoPerArea_norm_to_ref_AtEcdysis	control	1.09397	TRUE
3	4	FluoPerArea_norm_to_ref_AtEcdysis	control	1.02268	TRUE
3	4	FluoPerArea_norm_to_ref_AtEcdysis	control	1.03429	TRUE
3	4	FluoPerArea_norm_to_ref_AtEcdysis	control	1.03821	TRUE
3	4	FluoPerArea_norm_to_ref_AtEcdysis	control	1.076	TRUE
3	4	FluoPerArea_norm_to_ref_AtEcdysis	control	1.00249	TRUE
3	4	FluoPerArea_norm_to_ref_AtEcdysis	control	1.06021	TRUE
3	4	FluoPerArea_norm_to_ref_AtEcdysis	control	1.06603	TRUE
3	4	FluoPerArea_norm_to_ref_AtEcdysis	control	1.11098	TRUE
3	4	FluoPerArea_norm_to_ref_AtEcdysis	control	1.07973	TRUE
3	4	FluoPerArea_norm_to_ref_AtEcdysis	control	1.01486	TRUE
3	4	FluoPerArea_norm_to_ref_AtEcdysis	control	0.872401	TRUE
3	4	FluoPerArea_norm_to_ref_AtEcdysis	control	1.05452	TRUE
3	4	FluoPerArea_norm_to_ref_AtEcdysis	control	1.08944	TRUE
3	4	FluoPerArea_norm_to_ref_AtEcdysis	control	1.22985	FALSE
3	4	FluoPerArea_norm_to_ref_AtEcdysis	control	1.18291	TRUE
3	4	FluoPerArea_norm_to_ref_AtEcdysis	IAA	0.913302	TRUE
3	4	FluoPerArea_norm_to_ref_AtEcdysis	IAA	0.92797	TRUE
3	4	FluoPerArea_norm_to_ref_AtEcdysis	IAA	0.986154	TRUE
3	4	FluoPerArea_norm_to_ref_AtEcdysis	IAA	0.904476	TRUE
3	4	FluoPerArea_norm_to_ref_AtEcdysis	IAA	1.10143	TRUE
3	4	FluoPerArea_norm_to_ref_AtEcdysis	IAA	1.05511	TRUE
3	4	FluoPerArea_norm_to_ref_AtEcdysis	IAA	1.04678	TRUE
3	4	FluoPerArea_norm_to_ref_AtEcdysis	IAA	0.946754	TRUE
3	4	FluoPerArea_norm_to_ref_AtEcdysis	IAA	1.00538	TRUE
3	4	FluoPerArea_norm_to_ref_AtEcdysis	IAA	1.03199	TRUE
3	4	FluoPerArea_norm_to_ref_AtEcdysis	IAA	1.10583	TRUE
3	4	FluoPerArea_norm_to_ref_AtEcdysis	IAA	0.832118	TRUE
3	4	FluoPerArea_norm_to_ref_AtEcdysis	IAA	0.89379	TRUE
3	4	FluoPerArea_norm_to_ref_AtEcdysis	IAA	0.886451	TRUE
3	4	FluoPerArea_norm_to_ref_AtEcdysis	IAA	0.89632	TRUE
3	4	FluoPerArea_norm_to_ref_AtEcdysis	IAA	0.963852	TRUE
3	4	FluoPerArea_norm_to_ref_AtEcdysis	IAA	0.891189	TRUE
3	4	FluoPerArea_norm_to_ref_AtEcdysis	IAA	0.900876	TRUE
3	4	FluoPerArea_norm_to_ref_AtEcdysis	IAA	0.977192	TRUE
3	4	FluoPerArea_norm_to_ref_AtEcdysis	IAA	0.964176	TRUE
3	4	FluoPerArea_norm_to_ref_AtEcdysis	IAA	0.987468	TRUE
3	4	FluoPerArea_norm_to_ref_AtEcdysis	IAA	1.02909	TRUE
3	4	FluoPerArea_norm_to_ref_AtEcdysis	IAA	0.9371	TRUE
3	4	FluoPerArea_norm_to_ref_AtEcdysis	IAA	0.975039	TRUE
3	4	FluoPerArea_norm_to_ref_AtEcdysis	IAA	0.983769	TRUE
3	4	FluoPerArea_norm_to_ref_AtEcdysis	IAA	1.02605	TRUE
3	4	FluoPerArea_norm_to_ref_AtEcdysis	IAA	0.931011	TRUE
3	4	FluoPerArea_norm_to_ref_AtEcdysis	IAA	0.878691	TRUE
3	4	FluoPerArea_norm_to_ref_AtEcdysis	IAA	0.898416	TRUE
3	4	FluoPerArea_norm_to_ref_AtEcdysis	IAA	0.9018	TRUE
3	4	FluoPerArea_norm_to_ref_AtEcdysis	IAA	0.843494	TRUE
3	4	FluoPerArea_norm_to_ref_AtEcdysis	IAA	0.988397	TRUE
3	4	FluoPerArea_norm_to_ref_AtEcdysis	IAA	1.06306	TRUE
3	4	FluoPerArea_norm_to_ref_AtEcdysis	IAA	1.00053	TRUE
3	4	FluoPerArea_norm_to_ref_AtEcdysis	IAA	0.811956	TRUE
3	4	FluoPerArea_norm_to_ref_AtEcdysis	IAA	0.924187	TRUE
3	4	FluoPerArea_norm_to_ref_AtEcdysis	IAA	0.925293	TRUE
3	4	FluoPerArea_norm_to_ref_AtEcdysis	IAA	0.965701	TRUE
3	4	FluoPerArea_norm_to_ref_AtEcdysis	IAA	1.09263	TRUE
3	4	FluoPerArea_norm_to_ref_AtEcdysis	IAA	1.05019	TRUE
3	4	FluoPerArea_norm_to_ref_AtEcdysis	IAA	1.05124	TRUE
3	4	FluoPerArea_norm_to_ref_AtEcdysis	IAA	1.0228	TRUE
3	4	FluoPerArea_norm_to_ref_AtEcdysis	IAA	1.09422	TRUE
3	4	FluoPerArea_norm_to_ref_AtEcdysis	IAA	0.961194	TRUE
3	4	FluoPerArea_norm_to_ref_AtEcdysis	IAA	0.900999	TRUE
3	4	FluoPerArea_norm_to_ref_AtEcdysis	IAA	1.05604	TRUE
3	4	FluoPerArea_norm_to_ref_AtEcdysis	IAA	1.08209	TRUE
3	4	FluoPerArea_norm_to_ref_AtEcdysis	IAA	0.996583	TRUE
3	4	FluoPerArea_norm_to_ref_AtEcdysis	IAA	0.970716	TRUE
3	4	FluoPerArea_norm_to_ref_AtEcdysis	IAA	0.929379	TRUE
3	4	FluoPerArea_norm_to_ref_AtEcdysis	IAA	1.05277	TRUE
3	4	FluoPerArea_norm_to_ref_AtEcdysis	IAA	1.04513	TRUE
3	4	FluoPerArea_norm_to_ref_AtEcdysis	IAA	0.893253	TRUE
3	4	FluoPerArea_norm_to_ref_AtEcdysis	IAA	0.981913	TRUE
3	4	FluoPerArea_norm_to_ref_AtEcdysis	IAA	1.0793	TRUE
3	4	FluoPerArea_norm_to_ref_AtEcdysis	IAA	1.00761	TRUE
3	4	FluoPerArea_norm_to_ref_AtEcdysis	IAA	0.947902	TRUE
3	4	FluoPerArea_norm_to_ref_AtEcdysis	IAA	0.994559	TRUE
3	4	FluoPerArea_norm_to_ref_AtEcdysis	IAA	1.02267	TRUE
3	4	FluoPerArea_norm_to_ref_AtEcdysis	IAA	0.953921	TRUE
3	4	FluoPerArea_norm_to_ref_AtEcdysis	IAA	0.849272	TRUE
3	4	FluoPerArea_norm_to_ref_AtEcdysis	IAA	0.958179	TRUE
3	4	FluoPerArea_norm_to_ref_AtEcdysis	IAA	0.967656	TRUE
3	4	FluoPerArea_norm_to_ref_AtEcdysis	IAA	1.0098	TRUE
3	4	FluoPerArea_norm_to_ref_AtEcdysis	IAA	1.11595	TRUE
3	4	FluoPerArea_norm_to_ref_AtEcdysis	IAA	1.08423	TRUE
3	4	FluoPerArea_norm_to_ref_AtEcdysis	IAA	1.12648	TRUE
3	4	FluoPerArea_norm_to_ref_AtEcdysis	IAA	0.959053	TRUE
3	4	FluoPerArea_norm_to_ref_AtEcdysis	IAA	1.08593	TRUE
3	4	FluoPerArea_norm_to_ref_AtEcdysis	IAA	1.1404	TRUE
3	4	FluoPerArea_norm_to_ref_AtEcdysis	IAA	1.0687	TRUE
3	4	FluoPerArea_norm_to_ref_AtEcdysis	IAA	1.02849	TRUE
3	4	FluoPerArea_norm_to_ref_AtEcdysis	IAA	1.0484	TRUE
3	4	FluoPerArea_norm_to_ref_AtEcdysis	IAA	0.997266	TRUE
3	4	FluoPerArea_norm_to_ref_AtEcdysis	IAA	1.00301	TRUE
3	4	FluoPerArea_norm_to_ref_AtEcdysis	IAA	1.00141	TRUE
3	4	FluoPerArea_norm_to_ref_AtEcdysis	IAA	1.13021	TRUE
3	4	FluoPerArea_norm_to_ref_AtEcdysis	IAA	0.758626	FALSE
3	4	FluoPerArea_norm_to_ref_AtEcdysis	IAA	1.10684	TRUE
3	4	FluoPerArea_norm_to_ref_AtEcdysis	IAA	0.961619	TRUE
3	4	FluoPerArea_norm_to_ref_AtEcdysis	IAA	0.886724	TRUE
3	4	FluoPerArea_norm_to_ref_AtEcdysis	IAA	1.14807	TRUE
3	4	FluoPerArea_norm_to_ref_AtEcdysis	IAA	1.03012	TRUE
3	4	FluoPerArea_norm_to_ref_AtEcdysis	IAA	1.00138	TRUE
3	4	FluoPerArea_norm_to_ref_AtEcdysis	IAA	0.992141	TRUE
3	4	FluoPerArea_norm_to_ref_AtEcdysis	IAA	0.897269	TRUE
3	4	FluoPerArea_norm_to_ref_AtEcdysis	IAA	1.10233	TRUE
3	4	FluoPerArea_norm_to_ref_AtEcdysis	IAA	1.09062	TRUE
3	4	FluoPerArea_norm_to_ref_AtEcdysis	IAA	0.965207	TRUE
3	4	FluoPerArea_norm_to_ref_AtEcdysis	IAA	0.893592	TRUE
3	4	FluoPerArea_norm_to_ref_AtEcdysis	IAA	0.860443	TRUE
3	4	FluoPerArea_norm_to_ref_AtEcdysis	IAA	0.933481	TRUE
3	4	FluoPerArea_norm_to_ref_AtEcdysis	IAA	0.921485	TRUE
3	4	FluoPerArea_norm_to_ref_AtEcdysis	IAA	1.00877	TRUE
3	4	FluoPerArea_norm_to_ref_AtEcdysis	IAA	1.1219	TRUE
3	4	FluoPerArea_norm_to_ref_AtEcdysis	IAA	1.00918	TRUE
3	4	FluoPerArea_norm_to_ref_AtEcdysis	IAA	0.955328	TRUE
3	4	FluoPerArea_norm_to_ref_AtEcdysis	IAA	0.990891	TRUE
3	4	FluoPerArea_norm_to_ref_AtEcdysis	IAA	1.02007	TRUE
3	4	FluoPerArea_norm_to_ref_AtEcdysis	IAA	0.961722	TRUE
3	4	FluoPerArea_norm_to_ref_AtEcdysis	IAA	0.956452	TRUE
3	4	FluoPerArea_norm_to_ref_AtEcdysis	IAA	1.08915	TRUE
3	4	FluoPerArea_norm_to_ref_AtEcdysis	IAA	0.983499	TRUE
3	4	FluoPerArea_norm_to_ref_AtEcdysis	IAA	1.0205	TRUE
3	4	FluoPerArea_norm_to_ref_AtEcdysis	IAA	0.968524	TRUE
3	4	FluoPerArea_norm_to_ref_AtEcdysis	IAA	0.843894	TRUE
3	4	FluoPerArea_norm_to_ref_AtEcdysis	IAA	0.914966	TRUE
3	4	FluoPerArea_norm_to_ref_AtEcdysis	IAA	1.10232	TRUE
3	4	FluoPerArea_norm_to_ref_AtEcdysis	IAA	0.952471	TRUE
3	4	FluoPerArea_norm_to_ref_AtEcdysis	IAA	0.927189	TRUE
3	4	FluoPerArea_norm_to_ref_AtEcdysis	IAA	1.01721	TRUE
3	4	FluoPerArea_norm_to_ref_AtEcdysis	IAA	0.984877	TRUE
3	4	FluoPerArea_norm_to_ref_AtEcdysis	IAA	1.00864	TRUE
3	4	FluoPerArea_norm_to_ref_AtEcdysis	IAA	1.01228	TRUE
3	4	FluoPerArea_norm_to_ref_AtEcdysis	IAA	0.981999	TRUE
3	4	FluoPerArea_norm_to_ref_AtEcdysis	IAA	0.923758	TRUE
3	4	FluoPerArea_norm_to_ref_AtEcdysis	IAA	0.95651	TRUE
3	4	FluoPerArea_norm_to_ref_AtEcdysis	IAA	1.00196	TRUE
3	4	FluoPerArea_norm_to_ref_AtEcdysis	IAA	1.07272	TRUE
3	4	FluoPerArea_norm_to_ref_AtEcdysis	IAA	1.04609	TRUE
3	4	FluoPerArea_norm_to_ref_AtEcdysis	IAA	1.05109	TRUE
3	4	FluoPerArea_norm_to_ref_AtEcdysis	IAA	1.07254	TRUE
3	4	FluoPerArea_norm_to_ref_AtEcdysis	IAA	1.04229	TRUE
3	4	FluoPerArea_norm_to_ref_AtEcdysis	IAA	1.17509	TRUE
3	4	FluoPerArea_norm_to_ref_AtEcdysis	IAA	1.01006	TRUE
3	4	FluoPerArea_norm_to_ref_AtEcdysis	IAA	1.04746	TRUE
3	4	FluoPerArea_norm_to_ref_AtEcdysis	IAA	1.10299	TRUE
3	4	FluoPerArea_norm_to_ref_AtEcdysis	IAA	1.10226	TRUE
3	4	FluoPerArea_norm_to_ref_AtEcdysis	IAA	1.01601	TRUE
3	4	FluoPerArea_norm_to_ref_AtEcdysis	IAA	0.915024	TRUE
3	4	FluoPerArea_norm_to_ref_AtEcdysis	IAA	0.987268	TRUE
3	4	FluoPerArea_norm_to_ref_AtEcdysis	IAA	0.99195	TRUE
3	4	FluoPerArea_norm_to_ref_AtEcdysis	IAA	0.942615	TRUE
3	4	FluoPerArea_norm_to_ref_AtEcdysis	IAA	0.959523	TRUE
3	4	FluoPerArea_norm_to_ref_AtEcdysis	IAA	1.00387	TRUE
3	4	FluoPerArea_norm_to_ref_AtEcdysis	IAA	0.915546	TRUE
3	4	FluoPerArea_norm_to_ref_AtEcdysis	IAA	0.87241	TRUE
3	4	FluoPerArea_norm_to_ref_AtEcdysis	IAA	1.0505	TRUE
3	4	FluoPerArea_norm_to_ref_AtEcdysis	IAA	1.08526	TRUE
3	4	FluoPerArea_norm_to_ref_AtEcdysis	IAA	1.03675	TRUE
3	4	FluoPerArea_norm_to_ref_AtEcdysis	IAA	0.909478	TRUE
3	4	FluoPerArea_norm_to_ref_AtEcdysis	IAA	0.879769	TRUE
3	4	FluoPerArea_norm_to_ref_AtEcdysis	IAA	0.930926	TRUE
3	4	FluoPerArea_norm_to_ref_AtEcdysis	IAA	0.916827	TRUE
3	4	FluoPerArea_norm_to_ref_AtEcdysis	IAA	1.01603	TRUE
3	4	FluoPerArea_norm_to_ref_AtEcdysis	IAA	0.991088	TRUE
3	4	FluoPerArea_norm_to_ref_AtEcdysis	IAA	0.971237	TRUE
3	4	FluoPerArea_norm_to_ref_AtEcdysis	IAA	0.992283	TRUE
3	4	FluoPerArea_norm_to_ref_AtEcdysis	IAA	1.02499	TRUE
3	4	FluoPerArea_norm_to_ref_AtEcdysis	IAA	1.08354	TRUE
3	4	FluoPerArea_norm_to_ref_AtEcdysis	IAA	0.865966	TRUE
3	4	FluoPerArea_norm_to_ref_AtEcdysis	IAA	1.07322	TRUE
3	4	FluoPerArea_norm_to_ref_AtEcdysis	IAA	1.02339	TRUE
3	4	FluoPerArea_norm_to_ref_AtEcdysis	IAA	0.797773	TRUE
3	4	FluoPerArea_norm_to_ref_AtEcdysis	IAA	1.06268	TRUE
3	4	FluoPerArea_norm_to_ref_AtEcdysis	IAA	0.825131	TRUE
3	4	FluoPerArea_norm_to_ref_AtEcdysis	IAA	0.94659	TRUE
3	4	FluoPerArea_norm_to_ref_AtEcdysis	IAA	0.933617	TRUE
3	4	FluoPerArea_norm_to_ref_AtEcdysis	IAA	0.945	TRUE
3	4	FluoPerArea_norm_to_ref_AtEcdysis	IAA	0.926151	TRUE
3	4	FluoPerArea_norm_to_ref_AtEcdysis	IAA	1.18242	TRUE
3	4	FluoPerArea_norm_to_ref_AtEcdysis	IAA	0.983953	TRUE
3	4	FluoPerArea_norm_to_ref_AtEcdysis	IAA	1.05683	TRUE
3	4	FluoPerArea_norm_to_ref_AtEcdysis	IAA	0.969248	TRUE
3	4	FluoPerArea_norm_to_ref_AtEcdysis	IAA	0.96143	TRUE
3	4	FluoPerArea_norm_to_ref_AtEcdysis	IAA	0.952413	TRUE
3	4	FluoPerArea_norm_to_ref_AtEcdysis	IAA	0.975493	TRUE
3	4	FluoPerArea_norm_to_ref_AtEcdysis	IAA	0.956603	TRUE
3	4	FluoPerArea_norm_to_ref_AtEcdysis	IAA	0.935849	TRUE
3	4	FluoPerArea_norm_to_ref_AtEcdysis	IAA	0.959405	TRUE
3	4	FluoPerArea_norm_to_ref_AtEcdysis	IAA	0.991255	TRUE
3	4	FluoPerArea_norm_to_ref_AtEcdysis	IAA	0.977666	TRUE
3	4	FluoPerArea_norm_to_ref_AtEcdysis	IAA	0.909595	TRUE
3	4	FluoPerArea_norm_to_ref_AtEcdysis	IAA	0.997122	TRUE
3	4	FluoPerArea_norm_to_ref_AtEcdysis	IAA	1.02338	TRUE
3	4	FluoPerArea_norm_to_ref_AtEcdysis	IAA	1.25878	FALSE
3	4	FluoPerArea_norm_to_ref_AtEcdysis	IAA	1.05342	TRUE
3	4	FluoPerArea_norm_to_ref_AtEcdysis	IAA	1.16033	TRUE
3	4	FluoPerArea_norm_to_ref_AtEcdysis	IAA	1.10936	TRUE
3	4	FluoPerArea_norm_to_ref_AtEcdysis	IAA	0.843193	TRUE
3	4	FluoPerArea_norm_to_ref_AtEcdysis	IAA	1.06454	TRUE
3	4	FluoPerArea_norm_to_ref_AtEcdysis	IAA	0.905075	TRUE
3	4	FluoPerArea_norm_to_ref_AtEcdysis	IAA	1.02267	TRUE
3	4	FluoPerArea_norm_to_ref_AtEcdysis	IAA	1.11073	TRUE
3	4	FluoPerArea_norm_to_ref_AtEcdysis	IAA	1.00566	TRUE
3	4	FluoPerArea_norm_to_ref_AtEcdysis	IAA	1.00678	TRUE
3	4	FluoPerArea_norm_to_ref_AtEcdysis	IAA	0.943231	TRUE
3	4	FluoPerArea_norm_to_ref_AtEcdysis	IAA	1.09452	TRUE
3	4	FluoPerArea_norm_to_ref_AtEcdysis	IAA	1.09286	TRUE
3	4	FluoPerArea_norm_to_ref_AtEcdysis	IAA	1.19794	TRUE
3	4	FluoPerArea_norm_to_ref_AtEcdysis	IAA	1.00451	TRUE
3	4	FluoPerArea_norm_to_ref_AtEcdysis	IAA	0.988542	TRUE
3	4	FluoPerArea_norm_to_ref_AtEcdysis	IAA	1.12808	TRUE
3	4	FluoPerArea_norm_to_ref_AtEcdysis	IAA	0.95211	TRUE
3	4	FluoPerArea_norm_to_ref_AtEcdysis	IAA	1.17385	TRUE
3	4	FluoPerArea_norm_to_ref_AtEcdysis	IAA	0.972898	TRUE
3	4	FluoPerArea_norm_to_ref_AtEcdysis	IAA	1.03175	TRUE
3	4	FluoPerArea_norm_to_ref_AtEcdysis	IAA	0.934978	TRUE
3	4	FluoPerArea_norm_to_ref_AtEcdysis	IAA	1.00369	TRUE
3	4	FluoPerArea_norm_to_ref_AtEcdysis	IAA	0.997306	TRUE
3	4	FluoPerArea_norm_to_ref_AtEcdysis	IAA	1.03778	TRUE
3	4	FluoPerArea_norm_to_ref_AtEcdysis	IAA	1.04583	TRUE
3	4	FluoPerArea_norm_to_ref_AtEcdysis	IAA	1.08867	TRUE
3	4	FluoPerArea_norm_to_ref_AtEcdysis	IAA	1.16278	TRUE
3	4	FluoPerArea_norm_to_ref_AtEcdysis	IAA	1.04922	TRUE
3	4	FluoPerArea_norm_to_ref_AtEcdysis	IAA	1.09581	TRUE
3	4	FluoPerArea_norm_to_ref_AtEcdysis	IAA	0.981364	TRUE
3	4	FluoPerArea_norm_to_ref_AtEcdysis	IAA	1.15938	TRUE
3	4	FluoPerArea_norm_to_ref_AtEcdysis	IAA	1.21255	TRUE
3	4	FluoPerArea_norm_to_ref_AtEcdysis	IAA	0.996266	TRUE
3	4	FluoPerArea_norm_to_ref_AtEcdysis	IAA	0.923217	TRUE
3	4	FluoPerArea_norm_to_ref_AtEcdysis	IAA	1.15119	TRUE
3	4	FluoPerArea_norm_to_ref_AtEcdysis	IAA	0.959227	TRUE
3	4	FluoPerArea_norm_to_ref_AtEcdysis	IAA	0.998592	TRUE
3	4	FluoPerArea_norm_to_ref_AtEcdysis	IAA	1.014	TRUE
3	4	FluoPerArea_norm_to_ref_AtEcdysis	IAA	1.0994	TRUE
3	4	FluoPerArea_norm_to_ref_AtEcdysis	IAA	1.03868	TRUE
3	4	FluoPerArea_norm_to_ref_AtEcdysis	IAA	1.13827	TRUE
3	4	FluoPerArea_norm_to_ref_AtEcdysis	IAA	1.15031	TRUE
3	4	FluoPerArea_norm_to_ref_AtEcdysis	IAA	0.931948	TRUE
3	4	FluoPerArea_norm_to_ref_AtEcdysis	IAA	1.20747	TRUE
3	5	FluoPerArea_norm_to_ref_AtEcdysis	control	1.1016	TRUE
3	5	FluoPerArea_norm_to_ref_AtEcdysis	control	1.06195	TRUE
3	5	FluoPerArea_norm_to_ref_AtEcdysis	control	0.969651	TRUE
3	5	FluoPerArea_norm_to_ref_AtEcdysis	control	1.04945	TRUE
3	5	FluoPerArea_norm_to_ref_AtEcdysis	control	0.983128	TRUE
3	5	FluoPerArea_norm_to_ref_AtEcdysis	control	1.03777	TRUE
3	5	FluoPerArea_norm_to_ref_AtEcdysis	control	0.991852	TRUE
3	5	FluoPerArea_norm_to_ref_AtEcdysis	control	1.01102	TRUE
3	5	FluoPerArea_norm_to_ref_AtEcdysis	control	0.980032	TRUE
3	5	FluoPerArea_norm_to_ref_AtEcdysis	control	0.946759	TRUE
3	5	FluoPerArea_norm_to_ref_AtEcdysis	control	0.997111	TRUE
3	5	FluoPerArea_norm_to_ref_AtEcdysis	control	0.996174	TRUE
3	5	FluoPerArea_norm_to_ref_AtEcdysis	control	0.991903	TRUE
3	5	FluoPerArea_norm_to_ref_AtEcdysis	control	0.974032	TRUE
3	5	FluoPerArea_norm_to_ref_AtEcdysis	control	1.05323	TRUE
3	5	FluoPerArea_norm_to_ref_AtEcdysis	control	1.0082	TRUE
3	5	FluoPerArea_norm_to_ref_AtEcdysis	control	0.991414	TRUE
3	5	FluoPerArea_norm_to_ref_AtEcdysis	control	0.863398	TRUE
3	5	FluoPerArea_norm_to_ref_AtEcdysis	control	1.06408	TRUE
3	5	FluoPerArea_norm_to_ref_AtEcdysis	control	0.865676	TRUE
3	5	FluoPerArea_norm_to_ref_AtEcdysis	control	0.95391	TRUE
3	5	FluoPerArea_norm_to_ref_AtEcdysis	control	1.02605	TRUE
3	5	FluoPerArea_norm_to_ref_AtEcdysis	control	1.06423	TRUE
3	5	FluoPerArea_norm_to_ref_AtEcdysis	control	0.992871	TRUE
3	5	FluoPerArea_norm_to_ref_AtEcdysis	control	0.942602	TRUE
3	5	FluoPerArea_norm_to_ref_AtEcdysis	control	0.920227	TRUE
3	5	FluoPerArea_norm_to_ref_AtEcdysis	control	0.981115	TRUE
3	5	FluoPerArea_norm_to_ref_AtEcdysis	control	0.938847	TRUE
3	5	FluoPerArea_norm_to_ref_AtEcdysis	control	0.908266	TRUE
3	5	FluoPerArea_norm_to_ref_AtEcdysis	control	0.972531	TRUE
3	5	FluoPerArea_norm_to_ref_AtEcdysis	control	1.0321	TRUE
3	5	FluoPerArea_norm_to_ref_AtEcdysis	control	1.10824	TRUE
3	5	FluoPerArea_norm_to_ref_AtEcdysis	control	1.00472	TRUE
3	5	FluoPerArea_norm_to_ref_AtEcdysis	control	0.999916	TRUE
3	5	FluoPerArea_norm_to_ref_AtEcdysis	control	0.925189	TRUE
3	5	FluoPerArea_norm_to_ref_AtEcdysis	control	1.00032	TRUE
3	5	FluoPerArea_norm_to_ref_AtEcdysis	control	1.03715	TRUE
3	5	FluoPerArea_norm_to_ref_AtEcdysis	control	1.10983	TRUE
3	5	FluoPerArea_norm_to_ref_AtEcdysis	control	0.949524	TRUE
3	5	FluoPerArea_norm_to_ref_AtEcdysis	control	0.94216	TRUE
3	5	FluoPerArea_norm_to_ref_AtEcdysis	control	0.908395	TRUE
3	5	FluoPerArea_norm_to_ref_AtEcdysis	control	0.97923	TRUE
3	5	FluoPerArea_norm_to_ref_AtEcdysis	control	0.929787	TRUE
3	5	FluoPerArea_norm_to_ref_AtEcdysis	control	1.00515	TRUE
3	5	FluoPerArea_norm_to_ref_AtEcdysis	control	0.992608	TRUE
3	5	FluoPerArea_norm_to_ref_AtEcdysis	control	0.994704	TRUE
3	5	FluoPerArea_norm_to_ref_AtEcdysis	control	1.05266	TRUE
3	5	FluoPerArea_norm_to_ref_AtEcdysis	control	1.05802	TRUE
3	5	FluoPerArea_norm_to_ref_AtEcdysis	control	1.05222	TRUE
3	5	FluoPerArea_norm_to_ref_AtEcdysis	control	0.883079	TRUE
3	5	FluoPerArea_norm_to_ref_AtEcdysis	control	1.08558	TRUE
3	5	FluoPerArea_norm_to_ref_AtEcdysis	control	1.13906	TRUE
3	5	FluoPerArea_norm_to_ref_AtEcdysis	control	1.08841	TRUE
3	5	FluoPerArea_norm_to_ref_AtEcdysis	control	0.974117	TRUE
3	5	FluoPerArea_norm_to_ref_AtEcdysis	control	0.976692	TRUE
3	5	FluoPerArea_norm_to_ref_AtEcdysis	control	0.969034	TRUE
3	5	FluoPerArea_norm_to_ref_AtEcdysis	control	0.79195	TRUE
3	5	FluoPerArea_norm_to_ref_AtEcdysis	control	1.02595	TRUE
3	5	FluoPerArea_norm_to_ref_AtEcdysis	control	1.04077	TRUE
3	5	FluoPerArea_norm_to_ref_AtEcdysis	control	0.92947	TRUE
3	5	FluoPerArea_norm_to_ref_AtEcdysis	control	0.957801	TRUE
3	5	FluoPerArea_norm_to_ref_AtEcdysis	control	0.948481	TRUE
3	5	FluoPerArea_norm_to_ref_AtEcdysis	control	0.948703	TRUE
3	5	FluoPerArea_norm_to_ref_AtEcdysis	control	1.00643	TRUE
3	5	FluoPerArea_norm_to_ref_AtEcdysis	control	0.885623	TRUE
3	5	FluoPerArea_norm_to_ref_AtEcdysis	control	0.924586	TRUE
3	5	FluoPerArea_norm_to_ref_AtEcdysis	control	0.919561	TRUE
3	5	FluoPerArea_norm_to_ref_AtEcdysis	control	0.97227	TRUE
3	5	FluoPerArea_norm_to_ref_AtEcdysis	control	0.898802	TRUE
3	5	FluoPerArea_norm_to_ref_AtEcdysis	control	0.955238	TRUE
3	5	FluoPerArea_norm_to_ref_AtEcdysis	control	1.02491	TRUE
3	5	FluoPerArea_norm_to_ref_AtEcdysis	control	1	TRUE
3	5	FluoPerArea_norm_to_ref_AtEcdysis	control	0.827728	TRUE
3	5	FluoPerArea_norm_to_ref_AtEcdysis	control	1.00908	TRUE
3	5	FluoPerArea_norm_to_ref_AtEcdysis	control	0.936441	TRUE
3	5	FluoPerArea_norm_to_ref_AtEcdysis	control	0.827733	TRUE
3	5	FluoPerArea_norm_to_ref_AtEcdysis	control	0.913381	TRUE
3	5	FluoPerArea_norm_to_ref_AtEcdysis	control	1.03722	TRUE
3	5	FluoPerArea_norm_to_ref_AtEcdysis	control	0.950818	TRUE
3	5	FluoPerArea_norm_to_ref_AtEcdysis	control	1.0346	TRUE
3	5	FluoPerArea_norm_to_ref_AtEcdysis	control	0.948355	TRUE
3	5	FluoPerArea_norm_to_ref_AtEcdysis	control	0.924447	TRUE
3	5	FluoPerArea_norm_to_ref_AtEcdysis	control	0.958567	TRUE
3	5	FluoPerArea_norm_to_ref_AtEcdysis	control	0.909986	TRUE
3	5	FluoPerArea_norm_to_ref_AtEcdysis	control	0.944787	TRUE
3	5	FluoPerArea_norm_to_ref_AtEcdysis	control	0.980231	TRUE
3	5	FluoPerArea_norm_to_ref_AtEcdysis	control	0.942297	TRUE
3	5	FluoPerArea_norm_to_ref_AtEcdysis	control	0.964089	TRUE
3	5	FluoPerArea_norm_to_ref_AtEcdysis	control	0.876207	TRUE
3	5	FluoPerArea_norm_to_ref_AtEcdysis	control	1.08699	TRUE
3	5	FluoPerArea_norm_to_ref_AtEcdysis	control	1.04255	TRUE
3	5	FluoPerArea_norm_to_ref_AtEcdysis	control	0.861618	TRUE
3	5	FluoPerArea_norm_to_ref_AtEcdysis	control	0.946386	TRUE
3	5	FluoPerArea_norm_to_ref_AtEcdysis	control	0.967917	TRUE
3	5	FluoPerArea_norm_to_ref_AtEcdysis	control	0.967529	TRUE
3	5	FluoPerArea_norm_to_ref_AtEcdysis	control	1.03586	TRUE
3	5	FluoPerArea_norm_to_ref_AtEcdysis	control	1.0623	TRUE
3	5	FluoPerArea_norm_to_ref_AtEcdysis	control	0.988925	TRUE
3	5	FluoPerArea_norm_to_ref_AtEcdysis	control	1.06839	TRUE
3	5	FluoPerArea_norm_to_ref_AtEcdysis	control	1.09276	TRUE
3	5	FluoPerArea_norm_to_ref_AtEcdysis	control	1.07114	TRUE
3	5	FluoPerArea_norm_to_ref_AtEcdysis	control	0.946122	TRUE
3	5	FluoPerArea_norm_to_ref_AtEcdysis	control	1.14662	TRUE
3	5	FluoPerArea_norm_to_ref_AtEcdysis	control	1.12856	TRUE
3	5	FluoPerArea_norm_to_ref_AtEcdysis	control	1.03278	TRUE
3	5	FluoPerArea_norm_to_ref_AtEcdysis	control	0.991823	TRUE
3	5	FluoPerArea_norm_to_ref_AtEcdysis	control	0.983909	TRUE
3	5	FluoPerArea_norm_to_ref_AtEcdysis	control	1.05811	TRUE
3	5	FluoPerArea_norm_to_ref_AtEcdysis	control	0.914479	TRUE
3	5	FluoPerArea_norm_to_ref_AtEcdysis	control	1.03309	TRUE
3	5	FluoPerArea_norm_to_ref_AtEcdysis	control	1.07091	TRUE
3	5	FluoPerArea_norm_to_ref_AtEcdysis	control	1.04609	TRUE
3	5	FluoPerArea_norm_to_ref_AtEcdysis	control	0.893312	TRUE
3	5	FluoPerArea_norm_to_ref_AtEcdysis	control	1.10486	TRUE
3	5	FluoPerArea_norm_to_ref_AtEcdysis	control	1.09607	TRUE
3	5	FluoPerArea_norm_to_ref_AtEcdysis	control	0.944628	TRUE
3	5	FluoPerArea_norm_to_ref_AtEcdysis	control	1.06665	TRUE
3	5	FluoPerArea_norm_to_ref_AtEcdysis	control	1.09268	TRUE
3	5	FluoPerArea_norm_to_ref_AtEcdysis	control	1.0562	TRUE
3	5	FluoPerArea_norm_to_ref_AtEcdysis	control	0.939017	TRUE
3	5	FluoPerArea_norm_to_ref_AtEcdysis	control	1.0317	TRUE
3	5	FluoPerArea_norm_to_ref_AtEcdysis	control	0.942997	TRUE
3	5	FluoPerArea_norm_to_ref_AtEcdysis	control	1.02186	TRUE
3	5	FluoPerArea_norm_to_ref_AtEcdysis	control	1.01002	TRUE
3	5	FluoPerArea_norm_to_ref_AtEcdysis	control	0.984227	TRUE
3	5	FluoPerArea_norm_to_ref_AtEcdysis	control	1.00674	TRUE
3	5	FluoPerArea_norm_to_ref_AtEcdysis	control	1.05596	TRUE
3	5	FluoPerArea_norm_to_ref_AtEcdysis	control	1.05551	TRUE
3	5	FluoPerArea_norm_to_ref_AtEcdysis	control	1.06838	TRUE
3	5	FluoPerArea_norm_to_ref_AtEcdysis	control	1.05566	TRUE
3	5	FluoPerArea_norm_to_ref_AtEcdysis	control	0.877904	TRUE
3	5	FluoPerArea_norm_to_ref_AtEcdysis	control	0.943615	TRUE
3	5	FluoPerArea_norm_to_ref_AtEcdysis	control	1.0101	TRUE
3	5	FluoPerArea_norm_to_ref_AtEcdysis	control	0.88226	TRUE
3	5	FluoPerArea_norm_to_ref_AtEcdysis	control	0.958853	TRUE
3	5	FluoPerArea_norm_to_ref_AtEcdysis	control	0.922535	TRUE
3	5	FluoPerArea_norm_to_ref_AtEcdysis	control	1.02038	TRUE
3	5	FluoPerArea_norm_to_ref_AtEcdysis	control	1.00956	TRUE
3	5	FluoPerArea_norm_to_ref_AtEcdysis	control	1.04912	TRUE
3	5	FluoPerArea_norm_to_ref_AtEcdysis	control	0.941629	TRUE
3	5	FluoPerArea_norm_to_ref_AtEcdysis	control	0.818828	TRUE
3	5	FluoPerArea_norm_to_ref_AtEcdysis	control	0.888721	TRUE
3	5	FluoPerArea_norm_to_ref_AtEcdysis	control	1.02635	TRUE
3	5	FluoPerArea_norm_to_ref_AtEcdysis	control	1.07881	TRUE
3	5	FluoPerArea_norm_to_ref_AtEcdysis	control	1.19557	TRUE
3	5	FluoPerArea_norm_to_ref_AtEcdysis	control	1.1826	TRUE
3	5	FluoPerArea_norm_to_ref_AtEcdysis	control	1.19001	TRUE
3	5	FluoPerArea_norm_to_ref_AtEcdysis	control	0.943052	TRUE
3	5	FluoPerArea_norm_to_ref_AtEcdysis	control	0.877437	TRUE
3	5	FluoPerArea_norm_to_ref_AtEcdysis	control	1.07748	TRUE
3	5	FluoPerArea_norm_to_ref_AtEcdysis	control	1.26991	FALSE
3	5	FluoPerArea_norm_to_ref_AtEcdysis	control	1.12135	TRUE
3	5	FluoPerArea_norm_to_ref_AtEcdysis	control	1.02026	TRUE
3	5	FluoPerArea_norm_to_ref_AtEcdysis	control	0.771521	FALSE
3	5	FluoPerArea_norm_to_ref_AtEcdysis	control	1.0727	TRUE
3	5	FluoPerArea_norm_to_ref_AtEcdysis	control	1.26713	FALSE
3	5	FluoPerArea_norm_to_ref_AtEcdysis	control	1.20627	TRUE
3	5	FluoPerArea_norm_to_ref_AtEcdysis	control	1.08017	TRUE
3	5	FluoPerArea_norm_to_ref_AtEcdysis	control	0.967086	TRUE
3	5	FluoPerArea_norm_to_ref_AtEcdysis	control	1.07759	TRUE
3	5	FluoPerArea_norm_to_ref_AtEcdysis	control	1.09078	TRUE
3	5	FluoPerArea_norm_to_ref_AtEcdysis	control	0.765561	FALSE
3	5	FluoPerArea_norm_to_ref_AtEcdysis	control	0.887475	TRUE
3	5	FluoPerArea_norm_to_ref_AtEcdysis	control	1.05736	TRUE
3	5	FluoPerArea_norm_to_ref_AtEcdysis	control	0.979057	TRUE
3	5	FluoPerArea_norm_to_ref_AtEcdysis	control	1.16544	TRUE
3	5	FluoPerArea_norm_to_ref_AtEcdysis	control	1.03791	TRUE
3	5	FluoPerArea_norm_to_ref_AtEcdysis	control	1.14251	TRUE
3	5	FluoPerArea_norm_to_ref_AtEcdysis	control	0.962357	TRUE
3	5	FluoPerArea_norm_to_ref_AtEcdysis	control	1.06499	TRUE
3	5	FluoPerArea_norm_to_ref_AtEcdysis	control	0.830592	TRUE
3	5	FluoPerArea_norm_to_ref_AtEcdysis	control	1.08711	TRUE
3	5	FluoPerArea_norm_to_ref_AtEcdysis	control	1.00686	TRUE
3	5	FluoPerArea_norm_to_ref_AtEcdysis	control	1.15609	TRUE
3	5	FluoPerArea_norm_to_ref_AtEcdysis	control	1.14158	TRUE
3	5	FluoPerArea_norm_to_ref_AtEcdysis	control	1.07446	TRUE
3	5	FluoPerArea_norm_to_ref_AtEcdysis	control	1.02582	TRUE
3	5	FluoPerArea_norm_to_ref_AtEcdysis	control	0.999843	TRUE
3	5	FluoPerArea_norm_to_ref_AtEcdysis	control	0.918005	TRUE
3	5	FluoPerArea_norm_to_ref_AtEcdysis	control	1.01161	TRUE
3	5	FluoPerArea_norm_to_ref_AtEcdysis	control	1.08219	TRUE
3	5	FluoPerArea_norm_to_ref_AtEcdysis	control	1.01787	TRUE
3	5	FluoPerArea_norm_to_ref_AtEcdysis	control	1.15728	TRUE
3	5	FluoPerArea_norm_to_ref_AtEcdysis	IAA	0.833135	TRUE
3	5	FluoPerArea_norm_to_ref_AtEcdysis	IAA	1.03848	TRUE
3	5	FluoPerArea_norm_to_ref_AtEcdysis	IAA	0.983771	TRUE
3	5	FluoPerArea_norm_to_ref_AtEcdysis	IAA	0.969441	TRUE
3	5	FluoPerArea_norm_to_ref_AtEcdysis	IAA	0.989546	TRUE
3	5	FluoPerArea_norm_to_ref_AtEcdysis	IAA	1.04298	TRUE
3	5	FluoPerArea_norm_to_ref_AtEcdysis	IAA	1.11214	TRUE
3	5	FluoPerArea_norm_to_ref_AtEcdysis	IAA	0.982191	TRUE
3	5	FluoPerArea_norm_to_ref_AtEcdysis	IAA	1.14147	TRUE
3	5	FluoPerArea_norm_to_ref_AtEcdysis	IAA	0.981372	TRUE
3	5	FluoPerArea_norm_to_ref_AtEcdysis	IAA	0.93516	TRUE
3	5	FluoPerArea_norm_to_ref_AtEcdysis	IAA	0.900073	TRUE
3	5	FluoPerArea_norm_to_ref_AtEcdysis	IAA	0.911297	TRUE
3	5	FluoPerArea_norm_to_ref_AtEcdysis	IAA	0.949575	TRUE
3	5	FluoPerArea_norm_to_ref_AtEcdysis	IAA	0.976238	TRUE
3	5	FluoPerArea_norm_to_ref_AtEcdysis	IAA	0.941949	TRUE
3	5	FluoPerArea_norm_to_ref_AtEcdysis	IAA	0.912432	TRUE
3	5	FluoPerArea_norm_to_ref_AtEcdysis	IAA	0.946977	TRUE
3	5	FluoPerArea_norm_to_ref_AtEcdysis	IAA	0.956439	TRUE
3	5	FluoPerArea_norm_to_ref_AtEcdysis	IAA	0.899832	TRUE
3	5	FluoPerArea_norm_to_ref_AtEcdysis	IAA	0.876907	TRUE
3	5	FluoPerArea_norm_to_ref_AtEcdysis	IAA	0.922546	TRUE
3	5	FluoPerArea_norm_to_ref_AtEcdysis	IAA	0.916513	TRUE
3	5	FluoPerArea_norm_to_ref_AtEcdysis	IAA	0.984343	TRUE
3	5	FluoPerArea_norm_to_ref_AtEcdysis	IAA	0.890582	TRUE
3	5	FluoPerArea_norm_to_ref_AtEcdysis	IAA	0.93108	TRUE
3	5	FluoPerArea_norm_to_ref_AtEcdysis	IAA	0.966607	TRUE
3	5	FluoPerArea_norm_to_ref_AtEcdysis	IAA	0.986271	TRUE
3	5	FluoPerArea_norm_to_ref_AtEcdysis	IAA	1.01444	TRUE
3	5	FluoPerArea_norm_to_ref_AtEcdysis	IAA	0.940878	TRUE
3	5	FluoPerArea_norm_to_ref_AtEcdysis	IAA	0.848739	TRUE
3	5	FluoPerArea_norm_to_ref_AtEcdysis	IAA	0.880662	TRUE
3	5	FluoPerArea_norm_to_ref_AtEcdysis	IAA	0.923785	TRUE
3	5	FluoPerArea_norm_to_ref_AtEcdysis	IAA	0.848849	TRUE
3	5	FluoPerArea_norm_to_ref_AtEcdysis	IAA	0.815656	TRUE
3	5	FluoPerArea_norm_to_ref_AtEcdysis	IAA	0.861769	TRUE
3	5	FluoPerArea_norm_to_ref_AtEcdysis	IAA	0.916149	TRUE
3	5	FluoPerArea_norm_to_ref_AtEcdysis	IAA	0.926871	TRUE
3	5	FluoPerArea_norm_to_ref_AtEcdysis	IAA	0.979829	TRUE
3	5	FluoPerArea_norm_to_ref_AtEcdysis	IAA	0.872897	TRUE
3	5	FluoPerArea_norm_to_ref_AtEcdysis	IAA	1.00644	TRUE
3	5	FluoPerArea_norm_to_ref_AtEcdysis	IAA	0.97396	TRUE
3	5	FluoPerArea_norm_to_ref_AtEcdysis	IAA	1.05122	TRUE
3	5	FluoPerArea_norm_to_ref_AtEcdysis	IAA	0.894418	TRUE
3	5	FluoPerArea_norm_to_ref_AtEcdysis	IAA	0.860142	TRUE
3	5	FluoPerArea_norm_to_ref_AtEcdysis	IAA	0.975218	TRUE
3	5	FluoPerArea_norm_to_ref_AtEcdysis	IAA	0.847019	TRUE
3	5	FluoPerArea_norm_to_ref_AtEcdysis	IAA	0.9878	TRUE
3	5	FluoPerArea_norm_to_ref_AtEcdysis	IAA	0.901291	TRUE
3	5	FluoPerArea_norm_to_ref_AtEcdysis	IAA	0.950264	TRUE
3	5	FluoPerArea_norm_to_ref_AtEcdysis	IAA	0.887433	TRUE
3	5	FluoPerArea_norm_to_ref_AtEcdysis	IAA	1.00858	TRUE
3	5	FluoPerArea_norm_to_ref_AtEcdysis	IAA	0.932953	TRUE
3	5	FluoPerArea_norm_to_ref_AtEcdysis	IAA	1.04852	TRUE
3	5	FluoPerArea_norm_to_ref_AtEcdysis	IAA	0.981516	TRUE
3	5	FluoPerArea_norm_to_ref_AtEcdysis	IAA	0.971577	TRUE
3	5	FluoPerArea_norm_to_ref_AtEcdysis	IAA	0.915936	TRUE
3	5	FluoPerArea_norm_to_ref_AtEcdysis	IAA	0.97288	TRUE
3	5	FluoPerArea_norm_to_ref_AtEcdysis	IAA	1.0443	TRUE
3	5	FluoPerArea_norm_to_ref_AtEcdysis	IAA	0.923503	TRUE
3	5	FluoPerArea_norm_to_ref_AtEcdysis	IAA	0.895101	TRUE
3	5	FluoPerArea_norm_to_ref_AtEcdysis	IAA	0.951727	TRUE
3	5	FluoPerArea_norm_to_ref_AtEcdysis	IAA	0.950795	TRUE
3	5	FluoPerArea_norm_to_ref_AtEcdysis	IAA	0.842573	TRUE
3	5	FluoPerArea_norm_to_ref_AtEcdysis	IAA	1.01046	TRUE
3	5	FluoPerArea_norm_to_ref_AtEcdysis	IAA	1.05987	TRUE
3	5	FluoPerArea_norm_to_ref_AtEcdysis	IAA	1.06847	TRUE
3	5	FluoPerArea_norm_to_ref_AtEcdysis	IAA	1.13243	TRUE
3	5	FluoPerArea_norm_to_ref_AtEcdysis	IAA	1.14355	TRUE
3	5	FluoPerArea_norm_to_ref_AtEcdysis	IAA	1.08328	TRUE
3	5	FluoPerArea_norm_to_ref_AtEcdysis	IAA	1.15499	TRUE
3	5	FluoPerArea_norm_to_ref_AtEcdysis	IAA	1.0369	TRUE
3	5	FluoPerArea_norm_to_ref_AtEcdysis	IAA	0.917638	TRUE
3	5	FluoPerArea_norm_to_ref_AtEcdysis	IAA	1.12843	TRUE
3	5	FluoPerArea_norm_to_ref_AtEcdysis	IAA	0.900771	TRUE
3	5	FluoPerArea_norm_to_ref_AtEcdysis	IAA	1.00175	TRUE
3	5	FluoPerArea_norm_to_ref_AtEcdysis	IAA	1.12731	TRUE
3	5	FluoPerArea_norm_to_ref_AtEcdysis	IAA	0.866254	TRUE
3	5	FluoPerArea_norm_to_ref_AtEcdysis	IAA	1.01902	TRUE
3	5	FluoPerArea_norm_to_ref_AtEcdysis	IAA	0.988621	TRUE
3	5	FluoPerArea_norm_to_ref_AtEcdysis	IAA	0.912636	TRUE
3	5	FluoPerArea_norm_to_ref_AtEcdysis	IAA	0.989756	TRUE
3	5	FluoPerArea_norm_to_ref_AtEcdysis	IAA	0.952074	TRUE
3	5	FluoPerArea_norm_to_ref_AtEcdysis	IAA	1.03378	TRUE
3	5	FluoPerArea_norm_to_ref_AtEcdysis	IAA	0.946127	TRUE
3	5	FluoPerArea_norm_to_ref_AtEcdysis	IAA	0.909796	TRUE
3	5	FluoPerArea_norm_to_ref_AtEcdysis	IAA	0.996455	TRUE
3	5	FluoPerArea_norm_to_ref_AtEcdysis	IAA	0.898317	TRUE
3	5	FluoPerArea_norm_to_ref_AtEcdysis	IAA	0.953384	TRUE
3	5	FluoPerArea_norm_to_ref_AtEcdysis	IAA	0.980217	TRUE
3	5	FluoPerArea_norm_to_ref_AtEcdysis	IAA	0.990277	TRUE
3	5	FluoPerArea_norm_to_ref_AtEcdysis	IAA	1.00321	TRUE
3	5	FluoPerArea_norm_to_ref_AtEcdysis	IAA	0.916335	TRUE
3	5	FluoPerArea_norm_to_ref_AtEcdysis	IAA	0.978133	TRUE
3	5	FluoPerArea_norm_to_ref_AtEcdysis	IAA	1.02339	TRUE
3	5	FluoPerArea_norm_to_ref_AtEcdysis	IAA	0.977763	TRUE
3	5	FluoPerArea_norm_to_ref_AtEcdysis	IAA	0.946566	TRUE
3	5	FluoPerArea_norm_to_ref_AtEcdysis	IAA	0.993576	TRUE
3	5	FluoPerArea_norm_to_ref_AtEcdysis	IAA	0.904303	TRUE
3	5	FluoPerArea_norm_to_ref_AtEcdysis	IAA	0.953527	TRUE
3	5	FluoPerArea_norm_to_ref_AtEcdysis	IAA	1.01018	TRUE
3	5	FluoPerArea_norm_to_ref_AtEcdysis	IAA	0.950945	TRUE
3	5	FluoPerArea_norm_to_ref_AtEcdysis	IAA	1.0909	TRUE
3	5	FluoPerArea_norm_to_ref_AtEcdysis	IAA	1.03604	TRUE
3	5	FluoPerArea_norm_to_ref_AtEcdysis	IAA	0.938861	TRUE
3	5	FluoPerArea_norm_to_ref_AtEcdysis	IAA	0.860318	TRUE
3	5	FluoPerArea_norm_to_ref_AtEcdysis	IAA	0.936461	TRUE
3	5	FluoPerArea_norm_to_ref_AtEcdysis	IAA	0.951514	TRUE
3	5	FluoPerArea_norm_to_ref_AtEcdysis	IAA	0.983352	TRUE
3	5	FluoPerArea_norm_to_ref_AtEcdysis	IAA	0.990315	TRUE
3	5	FluoPerArea_norm_to_ref_AtEcdysis	IAA	0.968219	TRUE
3	5	FluoPerArea_norm_to_ref_AtEcdysis	IAA	1.07567	TRUE
3	5	FluoPerArea_norm_to_ref_AtEcdysis	IAA	0.914955	TRUE
3	5	FluoPerArea_norm_to_ref_AtEcdysis	IAA	1.048	TRUE
3	5	FluoPerArea_norm_to_ref_AtEcdysis	IAA	1.03986	TRUE
3	5	FluoPerArea_norm_to_ref_AtEcdysis	IAA	1.06496	TRUE
3	5	FluoPerArea_norm_to_ref_AtEcdysis	IAA	1.06108	TRUE
3	5	FluoPerArea_norm_to_ref_AtEcdysis	IAA	1.07707	TRUE
3	5	FluoPerArea_norm_to_ref_AtEcdysis	IAA	1.00299	TRUE
3	5	FluoPerArea_norm_to_ref_AtEcdysis	IAA	0.954414	TRUE
3	5	FluoPerArea_norm_to_ref_AtEcdysis	IAA	1.03873	TRUE
3	5	FluoPerArea_norm_to_ref_AtEcdysis	IAA	1.16235	TRUE
3	5	FluoPerArea_norm_to_ref_AtEcdysis	IAA	0.98902	TRUE
3	5	FluoPerArea_norm_to_ref_AtEcdysis	IAA	1.16295	TRUE
3	5	FluoPerArea_norm_to_ref_AtEcdysis	IAA	0.996773	TRUE
3	5	FluoPerArea_norm_to_ref_AtEcdysis	IAA	1.01578	TRUE
3	5	FluoPerArea_norm_to_ref_AtEcdysis	IAA	0.958877	TRUE
3	5	FluoPerArea_norm_to_ref_AtEcdysis	IAA	0.961432	TRUE
3	5	FluoPerArea_norm_to_ref_AtEcdysis	IAA	1.05895	TRUE
3	5	FluoPerArea_norm_to_ref_AtEcdysis	IAA	1.02223	TRUE
3	5	FluoPerArea_norm_to_ref_AtEcdysis	IAA	1.10995	TRUE
3	5	FluoPerArea_norm_to_ref_AtEcdysis	IAA	1.15872	TRUE
3	5	FluoPerArea_norm_to_ref_AtEcdysis	IAA	1.05759	TRUE
3	5	FluoPerArea_norm_to_ref_AtEcdysis	IAA	0.975181	TRUE
3	5	FluoPerArea_norm_to_ref_AtEcdysis	IAA	0.965378	TRUE
3	5	FluoPerArea_norm_to_ref_AtEcdysis	IAA	0.837592	TRUE
3	5	FluoPerArea_norm_to_ref_AtEcdysis	IAA	1.03874	TRUE
3	5	FluoPerArea_norm_to_ref_AtEcdysis	IAA	0.94839	TRUE
3	5	FluoPerArea_norm_to_ref_AtEcdysis	IAA	0.913308	TRUE
3	5	FluoPerArea_norm_to_ref_AtEcdysis	IAA	0.750145	TRUE
3	5	FluoPerArea_norm_to_ref_AtEcdysis	IAA	0.912363	TRUE
3	5	FluoPerArea_norm_to_ref_AtEcdysis	IAA	0.924787	TRUE
3	5	FluoPerArea_norm_to_ref_AtEcdysis	IAA	0.819472	TRUE
3	5	FluoPerArea_norm_to_ref_AtEcdysis	IAA	0.953474	TRUE
3	5	FluoPerArea_norm_to_ref_AtEcdysis	IAA	0.863326	TRUE
3	5	FluoPerArea_norm_to_ref_AtEcdysis	IAA	0.95709	TRUE
3	5	FluoPerArea_norm_to_ref_AtEcdysis	IAA	1.03316	TRUE
3	5	FluoPerArea_norm_to_ref_AtEcdysis	IAA	0.92187	TRUE
3	5	FluoPerArea_norm_to_ref_AtEcdysis	IAA	0.802389	TRUE
3	5	FluoPerArea_norm_to_ref_AtEcdysis	IAA	0.967479	TRUE
3	5	FluoPerArea_norm_to_ref_AtEcdysis	IAA	1.00155	TRUE
3	5	FluoPerArea_norm_to_ref_AtEcdysis	IAA	0.821439	TRUE
3	5	FluoPerArea_norm_to_ref_AtEcdysis	IAA	0.926362	TRUE
3	5	FluoPerArea_norm_to_ref_AtEcdysis	IAA	0.838512	TRUE
3	5	FluoPerArea_norm_to_ref_AtEcdysis	IAA	0.890457	TRUE
3	5	FluoPerArea_norm_to_ref_AtEcdysis	IAA	0.895897	TRUE
3	5	FluoPerArea_norm_to_ref_AtEcdysis	IAA	0.987611	TRUE
3	5	FluoPerArea_norm_to_ref_AtEcdysis	IAA	0.978856	TRUE
3	5	FluoPerArea_norm_to_ref_AtEcdysis	IAA	0.936045	TRUE
3	5	FluoPerArea_norm_to_ref_AtEcdysis	IAA	0.999627	TRUE
3	5	FluoPerArea_norm_to_ref_AtEcdysis	IAA	0.824815	TRUE
3	5	FluoPerArea_norm_to_ref_AtEcdysis	IAA	0.982864	TRUE
3	5	FluoPerArea_norm_to_ref_AtEcdysis	IAA	0.873442	TRUE
3	5	FluoPerArea_norm_to_ref_AtEcdysis	IAA	0.788179	TRUE
3	5	FluoPerArea_norm_to_ref_AtEcdysis	IAA	0.970003	TRUE
3	5	FluoPerArea_norm_to_ref_AtEcdysis	IAA	0.98079	TRUE
3	5	FluoPerArea_norm_to_ref_AtEcdysis	IAA	1.00409	TRUE
3	5	FluoPerArea_norm_to_ref_AtEcdysis	IAA	0.951364	TRUE
3	5	FluoPerArea_norm_to_ref_AtEcdysis	IAA	1.02437	TRUE
3	5	FluoPerArea_norm_to_ref_AtEcdysis	IAA	1.12223	TRUE
3	5	FluoPerArea_norm_to_ref_AtEcdysis	IAA	1.01619	TRUE
3	5	FluoPerArea_norm_to_ref_AtEcdysis	IAA	0.987785	TRUE
3	5	FluoPerArea_norm_to_ref_AtEcdysis	IAA	1.01419	TRUE
3	5	FluoPerArea_norm_to_ref_AtEcdysis	IAA	1.02872	TRUE
3	5	FluoPerArea_norm_to_ref_AtEcdysis	IAA	1.22266	TRUE
3	5	FluoPerArea_norm_to_ref_AtEcdysis	IAA	1.15544	TRUE
3	5	FluoPerArea_norm_to_ref_AtEcdysis	IAA	1.15911	TRUE
3	5	FluoPerArea_norm_to_ref_AtEcdysis	IAA	1.12728	TRUE
3	5	FluoPerArea_norm_to_ref_AtEcdysis	IAA	1.02898	TRUE
3	5	FluoPerArea_norm_to_ref_AtEcdysis	IAA	1.18612	TRUE
3	5	FluoPerArea_norm_to_ref_AtEcdysis	IAA	1.05841	TRUE
3	5	FluoPerArea_norm_to_ref_AtEcdysis	IAA	1.07942	TRUE
3	5	FluoPerArea_norm_to_ref_AtEcdysis	IAA	1.00786	TRUE
3	5	FluoPerArea_norm_to_ref_AtEcdysis	IAA	1.17566	TRUE
3	5	FluoPerArea_norm_to_ref_AtEcdysis	IAA	1.05248	TRUE
3	5	FluoPerArea_norm_to_ref_AtEcdysis	IAA	1.06644	TRUE
3	5	FluoPerArea_norm_to_ref_AtEcdysis	IAA	0.976138	TRUE
3	5	FluoPerArea_norm_to_ref_AtEcdysis	IAA	1.15106	TRUE
3	5	FluoPerArea_norm_to_ref_AtEcdysis	IAA	1.14992	TRUE
3	5	FluoPerArea_norm_to_ref_AtEcdysis	IAA	0.985129	TRUE
3	5	FluoPerArea_norm_to_ref_AtEcdysis	IAA	1.15356	TRUE
3	5	FluoPerArea_norm_to_ref_AtEcdysis	IAA	1.07318	TRUE
3	5	FluoPerArea_norm_to_ref_AtEcdysis	IAA	1.11985	TRUE
3	5	FluoPerArea_norm_to_ref_AtEcdysis	IAA	0.974805	TRUE
3	5	FluoPerArea_norm_to_ref_AtEcdysis	IAA	1.09297	TRUE
3	5	FluoPerArea_norm_to_ref_AtEcdysis	IAA	1.04851	TRUE
3	5	FluoPerArea_norm_to_ref_AtEcdysis	IAA	1.14779	TRUE
3	5	FluoPerArea_norm_to_ref_AtEcdysis	IAA	1.17641	TRUE
3	5	FluoPerArea_norm_to_ref_AtEcdysis	IAA	1.13637	TRUE
3	5	FluoPerArea_norm_to_ref_AtEcdysis	IAA	1.17938	TRUE
3	5	FluoPerArea_norm_to_ref_AtEcdysis	IAA	0.901365	TRUE
3	5	FluoPerArea_norm_to_ref_AtEcdysis	IAA	0.97752	TRUE
3	5	FluoPerArea_norm_to_ref_AtEcdysis	IAA	0.965392	TRUE
3	5	FluoPerArea_norm_to_ref_AtEcdysis	IAA	1.03428	TRUE
3	5	FluoPerArea_norm_to_ref_AtEcdysis	IAA	1.14255	TRUE
3	5	FluoPerArea_norm_to_ref_AtEcdysis	IAA	1.00953	TRUE
3	5	FluoPerArea_norm_to_ref_AtEcdysis	IAA	1.20444	TRUE
3	5	FluoPerArea_norm_to_ref_AtEcdysis	IAA	1.11862	TRUE
3	5	FluoPerArea_norm_to_ref_AtEcdysis	IAA	1.08196	TRUE
3	5	FluoPerArea_norm_to_ref_AtEcdysis	IAA	1.01717	TRUE
3	5	FluoPerArea_norm_to_ref_AtEcdysis	IAA	1.16415	TRUE
3	5	FluoPerArea_norm_to_ref_AtEcdysis	IAA	1.10266	TRUE
3	5	FluoPerArea_norm_to_ref_AtEcdysis	IAA	0.933416	TRUE
3	5	FluoPerArea_norm_to_ref_AtEcdysis	IAA	1.13834	TRUE
3	5	FluoPerArea_norm_to_ref_AtEcdysis	IAA	0.995683	TRUE
3	5	FluoPerArea_norm_to_ref_AtEcdysis	IAA	1.11845	TRUE
3	5	FluoPerArea_norm_to_ref_AtEcdysis	IAA	1.08591	TRUE

## Sheet: Fig2A_larval_stage_duration
FieldIndex	Stage	Field	Condition	Value	IsInlier
2	1	ldH	control	14.6667	TRUE
2	1	ldH	control	14.5	TRUE
2	1	ldH	control	14	TRUE
2	1	ldH	control	16	TRUE
2	1	ldH	control	15.1667	TRUE
2	1	ldH	control	14.1667	TRUE
2	1	ldH	control	13.6667	TRUE
2	1	ldH	control	13	TRUE
2	1	ldH	control	13.8333	TRUE
2	1	ldH	control	14.6667	TRUE
2	1	ldH	control	14	TRUE
2	1	ldH	control	14.1667	TRUE
2	1	ldH	control	14	TRUE
2	1	ldH	control	14.6667	TRUE
2	1	ldH	control	12.1667	FALSE
2	1	ldH	control	13.5	TRUE
2	1	ldH	control	12.1667	FALSE
2	1	ldH	control	14.1667	TRUE
2	1	ldH	control	15	TRUE
2	1	ldH	control	14.6667	TRUE
2	1	ldH	control	14.3333	TRUE
2	1	ldH	control	14.6667	TRUE
2	1	ldH	control	15	TRUE
2	1	ldH	control	15.3333	TRUE
2	1	ldH	control	15.1667	TRUE
2	1	ldH	control	13.8333	TRUE
2	1	ldH	control	13.8333	TRUE
2	1	ldH	control	13.3333	TRUE
2	1	ldH	control	12.5	TRUE
2	1	ldH	control	16.5	TRUE
2	1	ldH	control	15.6667	TRUE
2	1	ldH	control	13.8333	TRUE
2	1	ldH	control	14.1667	TRUE
2	1	ldH	control	14.5	TRUE
2	1	ldH	control	15	TRUE
2	1	ldH	control	16.5	TRUE
2	1	ldH	control	16	TRUE
2	1	ldH	control	15.1667	TRUE
2	1	ldH	control	15	TRUE
2	1	ldH	control	14.8333	TRUE
2	1	ldH	control	15.1667	TRUE
2	1	ldH	control	11.8333	FALSE
2	1	ldH	control	11.8333	FALSE
2	1	ldH	control	14.5	TRUE
2	1	ldH	control	14.3333	TRUE
2	1	ldH	control	15.3333	TRUE
2	1	ldH	control	15.5	TRUE
2	1	ldH	control	15	TRUE
2	1	ldH	control	16	TRUE
2	1	ldH	control	14.5	TRUE
2	1	ldH	control	13.1667	TRUE
2	1	ldH	control	15.5	TRUE
2	1	ldH	control	15.1667	TRUE
2	1	ldH	control	15.6667	TRUE
2	1	ldH	control	14.5	TRUE
2	1	ldH	control	14.1667	TRUE
2	1	ldH	control	15.5	TRUE
2	1	ldH	control	14	TRUE
2	1	ldH	control	13.6667	TRUE
2	1	ldH	control	13.6667	TRUE
2	1	ldH	control	14.6667	TRUE
2	1	ldH	control	15.5	TRUE
2	1	ldH	control	14.5	TRUE
2	1	ldH	control	15.1667	TRUE
2	1	ldH	control	14	TRUE
2	1	ldH	control	14.8333	TRUE
2	1	ldH	control	15.3333	TRUE
2	1	ldH	control	14.3333	TRUE
2	1	ldH	control	15.1667	TRUE
2	1	ldH	control	15	TRUE
2	1	ldH	control	15.5	TRUE
2	1	ldH	control	14.3333	TRUE
2	1	ldH	control	16	TRUE
2	1	ldH	control	14.8333	TRUE
2	1	ldH	control	14.1667	TRUE
2	1	ldH	control	13.6667	TRUE
2	1	ldH	control	14.3333	TRUE
2	1	ldH	control	17.1667	FALSE
2	1	ldH	control	14.6667	TRUE
2	1	ldH	control	14.5	TRUE
2	1	ldH	control	14.6667	TRUE
2	1	ldH	control	14.5	TRUE
2	1	ldH	control	16.3333	TRUE
2	1	ldH	control	14.6667	TRUE
2	1	ldH	control	15.1667	TRUE
2	1	ldH	control	14.5	TRUE
2	1	ldH	control	14.5	TRUE
2	1	ldH	control	14.8333	TRUE
2	1	ldH	control	11.6667	FALSE
2	1	ldH	control	14.6667	TRUE
2	1	ldH	control	14.3333	TRUE
2	1	ldH	control	14.5	TRUE
2	1	ldH	control	14.1667	TRUE
2	1	ldH	control	16.1667	TRUE
2	1	ldH	control	15	TRUE
2	1	ldH	control	14.3333	TRUE
2	1	ldH	control	13.1667	TRUE
2	1	ldH	control	14.6667	TRUE
2	1	ldH	control	13.8333	TRUE
2	1	ldH	control	13.6667	TRUE
2	1	ldH	control	12.8333	TRUE
2	1	ldH	control	14.5	TRUE
2	1	ldH	control	13	TRUE
2	1	ldH	control	14.1667	TRUE
2	1	ldH	control	14.6667	TRUE
2	1	ldH	control	14.6667	TRUE
2	1	ldH	control	13.8333	TRUE
2	1	ldH	control	13.5	TRUE
2	1	ldH	control	14.6667	TRUE
2	1	ldH	control	14	TRUE
2	1	ldH	control	15	TRUE
2	1	ldH	control	15	TRUE
2	1	ldH	control	14.5	TRUE
2	1	ldH	control	11.8333	FALSE
2	1	ldH	control	12	FALSE
2	1	ldH	control	14.1667	TRUE
2	1	ldH	control	13.3333	TRUE
2	1	ldH	control	14.3333	TRUE
2	1	ldH	control	14	TRUE
2	1	ldH	control	16.1667	TRUE
2	1	ldH	control	15.1667	TRUE
2	1	ldH	control	14	TRUE
2	1	ldH	control	14.3333	TRUE
2	1	ldH	control	13.8333	TRUE
2	1	ldH	control	14.1667	TRUE
2	1	ldH	control	15	TRUE
2	1	ldH	control	14.3333	TRUE
2	1	ldH	control	14	TRUE
2	1	ldH	control	13.1667	TRUE
2	1	ldH	control	13.1667	TRUE
2	1	ldH	control	15.5	TRUE
2	1	ldH	control	16.1667	TRUE
2	1	ldH	control	13.8333	TRUE
2	1	ldH	control	14.3333	TRUE
2	1	ldH	control	13.8333	TRUE
2	1	ldH	control	14.6667	TRUE
2	1	ldH	control	13.6667	TRUE
2	1	ldH	control	14.3333	TRUE
2	1	ldH	control	13	TRUE
2	1	ldH	control	14.5	TRUE
2	1	ldH	control	14.3333	TRUE
2	1	ldH	control	15.3333	TRUE
2	1	ldH	control	15.1667	TRUE
2	1	ldH	control	15	TRUE
2	1	ldH	control	15.5	TRUE
2	1	ldH	control	14	TRUE
2	1	ldH	control	12.3333	FALSE
2	1	ldH	control	15.3333	TRUE
2	1	ldH	control	14.8333	TRUE
2	1	ldH	control	14.5	TRUE
2	1	ldH	control	14	TRUE
2	1	ldH	IAA	17.5	TRUE
2	1	ldH	IAA	16.5	TRUE
2	1	ldH	IAA	16.1667	TRUE
2	1	ldH	IAA	17.3333	TRUE
2	1	ldH	IAA	18	TRUE
2	1	ldH	IAA	16.6667	TRUE
2	1	ldH	IAA	17	TRUE
2	1	ldH	IAA	16.8333	TRUE
2	1	ldH	IAA	16.5	TRUE
2	1	ldH	IAA	17.3333	TRUE
2	1	ldH	IAA	16.5	TRUE
2	1	ldH	IAA	16.5	TRUE
2	1	ldH	IAA	16	TRUE
2	1	ldH	IAA	15.5	TRUE
2	1	ldH	IAA	16.5	TRUE
2	1	ldH	IAA	17.1667	TRUE
2	1	ldH	IAA	16.1667	TRUE
2	1	ldH	IAA	17.5	TRUE
2	1	ldH	IAA	17	TRUE
2	1	ldH	IAA	16.3333	TRUE
2	1	ldH	IAA	16.1667	TRUE
2	1	ldH	IAA	17.5	TRUE
2	1	ldH	IAA	17.1667	TRUE
2	1	ldH	IAA	17.8333	TRUE
2	1	ldH	IAA	17.5	TRUE
2	1	ldH	IAA	16.5	TRUE
2	1	ldH	IAA	17.5	TRUE
2	1	ldH	IAA	16.5	TRUE
2	1	ldH	IAA	17	TRUE
2	1	ldH	IAA	17.3333	TRUE
2	1	ldH	IAA	16	TRUE
2	1	ldH	IAA	16.3333	TRUE
2	1	ldH	IAA	17	TRUE
2	1	ldH	IAA	17.6667	TRUE
2	1	ldH	IAA	16.8333	TRUE
2	1	ldH	IAA	16.3333	TRUE
2	1	ldH	IAA	16.8333	TRUE
2	1	ldH	IAA	15.8333	TRUE
2	1	ldH	IAA	17	TRUE
2	1	ldH	IAA	17.3333	TRUE
2	1	ldH	IAA	16.8333	TRUE
2	1	ldH	IAA	17	TRUE
2	1	ldH	IAA	16.6667	TRUE
2	1	ldH	IAA	16.5	TRUE
2	1	ldH	IAA	16.5	TRUE
2	1	ldH	IAA	16.1667	TRUE
2	1	ldH	IAA	15.3333	TRUE
2	1	ldH	IAA	16.3333	TRUE
2	1	ldH	IAA	16.6667	TRUE
2	1	ldH	IAA	16	TRUE
2	1	ldH	IAA	17.5	TRUE
2	1	ldH	IAA	17.1667	TRUE
2	1	ldH	IAA	16.3333	TRUE
2	1	ldH	IAA	15.8333	TRUE
2	1	ldH	IAA	15.5	TRUE
2	1	ldH	IAA	15.6667	TRUE
2	1	ldH	IAA	15.5	TRUE
2	1	ldH	IAA	16.5	TRUE
2	1	ldH	IAA	17.8333	TRUE
2	1	ldH	IAA	16.1667	TRUE
2	1	ldH	IAA	16.5	TRUE
2	1	ldH	IAA	16.3333	TRUE
2	1	ldH	IAA	16.6667	TRUE
2	1	ldH	IAA	17	TRUE
2	1	ldH	IAA	16.1667	TRUE
2	1	ldH	IAA	15.5	TRUE
2	1	ldH	IAA	17.5	TRUE
2	1	ldH	IAA	16.1667	TRUE
2	1	ldH	IAA	13.1667	FALSE
2	1	ldH	IAA	17.3333	TRUE
2	1	ldH	IAA	12.3333	FALSE
2	1	ldH	IAA	16	TRUE
2	1	ldH	IAA	17.1667	TRUE
2	1	ldH	IAA	23.6667	FALSE
2	1	ldH	IAA	16.6667	TRUE
2	1	ldH	IAA	16.6667	TRUE
2	1	ldH	IAA	17	TRUE
2	1	ldH	IAA	16.3333	TRUE
2	1	ldH	IAA	16	TRUE
2	1	ldH	IAA	15.6667	TRUE
2	1	ldH	IAA	17	TRUE
2	1	ldH	IAA	17.3333	TRUE
2	1	ldH	IAA	17.1667	TRUE
2	1	ldH	IAA	18.3333	FALSE
2	1	ldH	IAA	16.1667	TRUE
2	1	ldH	IAA	16.6667	TRUE
2	1	ldH	IAA	16.1667	TRUE
2	1	ldH	IAA	16.8333	TRUE
2	1	ldH	IAA	16.3333	TRUE
2	1	ldH	IAA	13.3333	FALSE
2	1	ldH	IAA	16.5	TRUE
2	1	ldH	IAA	16.8333	TRUE
2	1	ldH	IAA	17.3333	TRUE
2	1	ldH	IAA	16.6667	TRUE
2	1	ldH	IAA	17	TRUE
2	1	ldH	IAA	16.3333	TRUE
2	1	ldH	IAA	16.8333	TRUE
2	1	ldH	IAA	17.1667	TRUE
2	1	ldH	IAA	16.5	TRUE
2	1	ldH	IAA	16.8333	TRUE
2	1	ldH	IAA	17	TRUE
2	1	ldH	IAA	18	TRUE
2	1	ldH	IAA	16.1667	TRUE
2	1	ldH	IAA	13.5	FALSE
2	1	ldH	IAA	13.6667	FALSE
2	1	ldH	IAA	13.3333	FALSE
2	1	ldH	IAA	16.8333	TRUE
2	1	ldH	IAA	17.1667	TRUE
2	1	ldH	IAA	16.5	TRUE
2	1	ldH	IAA	16.5	TRUE
2	1	ldH	IAA	15.6667	TRUE
2	1	ldH	IAA	16	TRUE
2	1	ldH	IAA	15.8333	TRUE
2	1	ldH	IAA	13.1667	FALSE
2	1	ldH	IAA	18.6667	FALSE
2	1	ldH	IAA	16	TRUE
2	1	ldH	IAA	16.3333	TRUE
2	1	ldH	IAA	17	TRUE
2	1	ldH	IAA	16.5	TRUE
2	1	ldH	IAA	16	TRUE
2	1	ldH	IAA	17.5	TRUE
2	1	ldH	IAA	16.6667	TRUE
2	1	ldH	IAA	16.8333	TRUE
2	1	ldH	IAA	15.6667	TRUE
2	1	ldH	IAA	17	TRUE
2	1	ldH	IAA	16	TRUE
2	1	ldH	IAA	16	TRUE
2	1	ldH	IAA	15.5	TRUE
2	1	ldH	IAA	17.6667	TRUE
2	1	ldH	IAA	16.5	TRUE
2	1	ldH	IAA	17.3333	TRUE
2	1	ldH	IAA	16.8333	TRUE
2	1	ldH	IAA	16.1667	TRUE
2	1	ldH	IAA	16.3333	TRUE
2	1	ldH	IAA	17.5	TRUE
2	1	ldH	IAA	18	TRUE
2	1	ldH	IAA	16.8333	TRUE
2	1	ldH	IAA	19.8333	FALSE
2	1	ldH	IAA	16.5	TRUE
2	1	ldH	IAA	16.6667	TRUE
2	1	ldH	IAA	17	TRUE
2	1	ldH	IAA	17.1667	TRUE
2	1	ldH	IAA	15.8333	TRUE
2	1	ldH	IAA	16.3333	TRUE
2	1	ldH	IAA	16.6667	TRUE
2	1	ldH	IAA	15	TRUE
2	1	ldH	IAA	19.1667	FALSE
2	1	ldH	IAA	16.3333	TRUE
2	1	ldH	IAA	17	TRUE
2	1	ldH	IAA	16	TRUE
2	1	ldH	IAA	16.6667	TRUE
2	1	ldH	IAA	17.5	TRUE
2	1	ldH	IAA	16.5	TRUE
2	1	ldH	IAA	15.5	TRUE
2	1	ldH	IAA	16.6667	TRUE
2	1	ldH	IAA	16.8333	TRUE
2	1	ldH	IAA	16.3333	TRUE
2	1	ldH	IAA	17.3333	TRUE
2	1	ldH	IAA	16.8333	TRUE
2	1	ldH	IAA	17.5	TRUE
2	1	ldH	IAA	16.5	TRUE
2	1	ldH	IAA	17	TRUE
2	1	ldH	IAA	16.6667	TRUE
2	1	ldH	IAA	16.6667	TRUE
2	1	ldH	IAA	17	TRUE
2	1	ldH	IAA	17	TRUE
2	1	ldH	IAA	16.3333	TRUE
2	1	ldH	IAA	18.3333	FALSE
2	1	ldH	IAA	17	TRUE
2	1	ldH	IAA	16.6667	TRUE
2	1	ldH	IAA	16.5	TRUE
2	1	ldH	IAA	17	TRUE
2	1	ldH	IAA	16.3333	TRUE
2	1	ldH	IAA	17.1667	TRUE
2	1	ldH	IAA	22	FALSE
2	1	ldH	IAA	16	TRUE
2	1	ldH	IAA	15.8333	TRUE
2	1	ldH	IAA	16.1667	TRUE
2	1	ldH	IAA	16.5	TRUE
2	1	ldH	IAA	16	TRUE
2	1	ldH	IAA	16	TRUE
2	1	ldH	IAA	17	TRUE
2	1	ldH	IAA	17.3333	TRUE
2	1	ldH	IAA	16.1667	TRUE
2	1	ldH	IAA	17	TRUE
2	1	ldH	IAA	17.5	TRUE
2	1	ldH	IAA	17.5	TRUE
2	1	ldH	IAA	16	TRUE
2	1	ldH	IAA	17.1667	TRUE
2	1	ldH	IAA	18.1667	TRUE
2	1	ldH	IAA	16.8333	TRUE
2	1	ldH	IAA	17	TRUE
2	1	ldH	IAA	17.1667	TRUE
2	1	ldH	IAA	15.8333	TRUE
2	1	ldH	IAA	16.3333	TRUE
2	1	ldH	IAA	16.1667	TRUE
2	1	ldH	IAA	19.3333	FALSE
2	1	ldH	IAA	17	TRUE
2	1	ldH	IAA	15.3333	TRUE
2	1	ldH	IAA	17	TRUE
2	1	ldH	IAA	16.6667	TRUE
2	1	ldH	IAA	20.5	FALSE
2	1	ldH	IAA	18.8333	FALSE
2	1	ldH	IAA	16.3333	TRUE
2	1	ldH	IAA	14.8333	FALSE
2	1	ldH	IAA	16.6667	TRUE
2	1	ldH	IAA	16	TRUE
2	1	ldH	IAA	16.8333	TRUE
2	1	ldH	IAA	16.8333	TRUE
2	1	ldH	IAA	16	TRUE
2	1	ldH	IAA	17.6667	TRUE
2	1	ldH	IAA	17	TRUE
2	1	ldH	IAA	16.5	TRUE
2	1	ldH	IAA	16.8333	TRUE
2	1	ldH	IAA	16.5	TRUE
2	1	ldH	IAA	17	TRUE
2	1	ldH	IAA	16.6667	TRUE
2	1	ldH	IAA	17.6667	TRUE
2	2	ldH	control	9.33333	TRUE
2	2	ldH	control	9.16667	TRUE
2	2	ldH	control	8.83333	TRUE
2	2	ldH	control	11	TRUE
2	2	ldH	control	9.83333	TRUE
2	2	ldH	control	10.3333	TRUE
2	2	ldH	control	10.1667	TRUE
2	2	ldH	control	10.5	TRUE
2	2	ldH	control	8.16667	TRUE
2	2	ldH	control	9.66667	TRUE
2	2	ldH	control	9.83333	TRUE
2	2	ldH	control	10.1667	TRUE
2	2	ldH	control	9.66667	TRUE
2	2	ldH	control	10.5	TRUE
2	2	ldH	control	10.5	TRUE
2	2	ldH	control	10.8333	TRUE
2	2	ldH	control	11	TRUE
2	2	ldH	control	8	TRUE
2	2	ldH	control	10.3333	TRUE
2	2	ldH	control	7.33333	TRUE
2	2	ldH	control	9.66667	TRUE
2	2	ldH	control	10.8333	TRUE
2	2	ldH	control	10.3333	TRUE
2	2	ldH	control	10.1667	TRUE
2	2	ldH	control	8.5	TRUE
2	2	ldH	control	7.33333	TRUE
2	2	ldH	control	10	TRUE
2	2	ldH	control	9.16667	TRUE
2	2	ldH	control	6.83333	FALSE
2	2	ldH	control	9	TRUE
2	2	ldH	control	8.16667	TRUE
2	2	ldH	control	9.66667	TRUE
2	2	ldH	control	10.8333	TRUE
2	2	ldH	control	9.33333	TRUE
2	2	ldH	control	9.16667	TRUE
2	2	ldH	control	9.5	TRUE
2	2	ldH	control	10	TRUE
2	2	ldH	control	9.33333	TRUE
2	2	ldH	control	9	TRUE
2	2	ldH	control	9.16667	TRUE
2	2	ldH	control	6.83333	FALSE
2	2	ldH	control	10.5	TRUE
2	2	ldH	control	9.33333	TRUE
2	2	ldH	control	12.1667	TRUE
2	2	ldH	control	10.1667	TRUE
2	2	ldH	control	10.1667	TRUE
2	2	ldH	control	9.83333	TRUE
2	2	ldH	control	11.6667	TRUE
2	2	ldH	control	10.8333	TRUE
2	2	ldH	control	8.16667	TRUE
2	2	ldH	control	10.6667	TRUE
2	2	ldH	control	12	TRUE
2	2	ldH	control	11.1667	TRUE
2	2	ldH	control	11.1667	TRUE
2	2	ldH	control	9.66667	TRUE
2	2	ldH	control	10.6667	TRUE
2	2	ldH	control	8.33333	TRUE
2	2	ldH	control	7.5	TRUE
2	2	ldH	control	11.6667	TRUE
2	2	ldH	control	10.1667	TRUE
2	2	ldH	control	9.83333	TRUE
2	2	ldH	control	10.5	TRUE
2	2	ldH	control	9.66667	TRUE
2	2	ldH	control	9.5	TRUE
2	2	ldH	control	10.3333	TRUE
2	2	ldH	control	8.16667	TRUE
2	2	ldH	control	9.33333	TRUE
2	2	ldH	control	10.3333	TRUE
2	2	ldH	control	10.1667	TRUE
2	2	ldH	control	11	TRUE
2	2	ldH	control	9.16667	TRUE
2	2	ldH	control	9.5	TRUE
2	2	ldH	control	11.3333	TRUE
2	2	ldH	control	7	TRUE
2	2	ldH	control	11.8333	TRUE
2	2	ldH	control	10.6667	TRUE
2	2	ldH	control	7.83333	TRUE
2	2	ldH	control	9.83333	TRUE
2	2	ldH	control	10.6667	TRUE
2	2	ldH	control	10.3333	TRUE
2	2	ldH	control	11.6667	TRUE
2	2	ldH	control	11	TRUE
2	2	ldH	control	10.8333	TRUE
2	2	ldH	control	11	TRUE
2	2	ldH	control	10	TRUE
2	2	ldH	control	10.5	TRUE
2	2	ldH	control	10.8333	TRUE
2	2	ldH	control	10.1667	TRUE
2	2	ldH	control	11.3333	TRUE
2	2	ldH	control	10.5	TRUE
2	2	ldH	control	10.1667	TRUE
2	2	ldH	control	11	TRUE
2	2	ldH	control	9.16667	TRUE
2	2	ldH	control	9	TRUE
2	2	ldH	control	11.1667	TRUE
2	2	ldH	control	10.6667	TRUE
2	2	ldH	control	10.1667	TRUE
2	2	ldH	control	10.3333	TRUE
2	2	ldH	control	8.83333	TRUE
2	2	ldH	control	9.5	TRUE
2	2	ldH	control	9.83333	TRUE
2	2	ldH	control	10.5	TRUE
2	2	ldH	control	8.83333	TRUE
2	2	ldH	control	8.83333	TRUE
2	2	ldH	control	11	TRUE
2	2	ldH	control	9.5	TRUE
2	2	ldH	control	10.5	TRUE
2	2	ldH	control	7.83333	TRUE
2	2	ldH	control	10.5	TRUE
2	2	ldH	control	10.8333	TRUE
2	2	ldH	control	9.5	TRUE
2	2	ldH	control	10.6667	TRUE
2	2	ldH	control	10.8333	TRUE
2	2	ldH	control	7.66667	TRUE
2	2	ldH	control	10.6667	TRUE
2	2	ldH	control	10	TRUE
2	2	ldH	control	10.1667	TRUE
2	2	ldH	control	9.83333	TRUE
2	2	ldH	control	10.5	TRUE
2	2	ldH	control	9	TRUE
2	2	ldH	control	9.83333	TRUE
2	2	ldH	control	10.6667	TRUE
2	2	ldH	control	10	TRUE
2	2	ldH	control	10.8333	TRUE
2	2	ldH	control	10.1667	TRUE
2	2	ldH	control	10.5	TRUE
2	2	ldH	control	12	TRUE
2	2	ldH	control	8.16667	TRUE
2	2	ldH	control	10	TRUE
2	2	ldH	control	7.66667	TRUE
2	2	ldH	control	10.8333	TRUE
2	2	ldH	control	9.16667	TRUE
2	2	ldH	control	10.3333	TRUE
2	2	ldH	control	10.1667	TRUE
2	2	ldH	control	7.83333	TRUE
2	2	ldH	control	10.8333	TRUE
2	2	ldH	control	9.16667	TRUE
2	2	ldH	control	9.83333	TRUE
2	2	ldH	control	11	TRUE
2	2	ldH	control	9.33333	TRUE
2	2	ldH	control	10.3333	TRUE
2	2	ldH	control	9.5	TRUE
2	2	ldH	control	10.6667	TRUE
2	2	ldH	control	8.16667	TRUE
2	2	ldH	control	8.16667	TRUE
2	2	ldH	control	9.66667	TRUE
2	2	ldH	control	9.16667	TRUE
2	2	ldH	control	10.1667	TRUE
2	2	ldH	control	8.5	TRUE
2	2	ldH	control	11	TRUE
2	2	ldH	control	10.5	TRUE
2	2	ldH	control	9.83333	TRUE
2	2	ldH	control	9.83333	TRUE
2	2	ldH	control	9.33333	TRUE
2	2	ldH	control	11.3333	TRUE
2	2	ldH	control	9.5	TRUE
2	2	ldH	control	9.33333	TRUE
2	2	ldH	control	10.1667	TRUE
2	2	ldH	control	9.66667	TRUE
2	2	ldH	control	8.83333	TRUE
2	2	ldH	control	10.6667	TRUE
2	2	ldH	control	10.3333	TRUE
2	2	ldH	control	10.3333	TRUE
2	2	ldH	control	7	TRUE
2	2	ldH	control	8.66667	TRUE
2	2	ldH	control	10	TRUE
2	2	ldH	control	9.5	TRUE
2	2	ldH	control	8.83333	TRUE
2	2	ldH	control	10.6667	TRUE
2	2	ldH	control	8	TRUE
2	2	ldH	control	10.1667	TRUE
2	2	ldH	control	9	TRUE
2	2	ldH	control	10.5	TRUE
2	2	ldH	control	8.66667	TRUE
2	2	ldH	control	10.6667	TRUE
2	2	ldH	control	9.5	TRUE
2	2	ldH	control	9.33333	TRUE
2	2	ldH	control	10.5	TRUE
2	2	ldH	control	10.1667	TRUE
2	2	ldH	control	11	TRUE
2	2	ldH	control	9.83333	TRUE
2	2	ldH	control	7.5	TRUE
2	2	ldH	control	11	TRUE
2	2	ldH	control	12.5	TRUE
2	2	ldH	control	10	TRUE
2	2	ldH	control	10	TRUE
2	2	ldH	IAA	8.83333	TRUE
2	2	ldH	IAA	9.5	TRUE
2	2	ldH	IAA	11.1667	TRUE
2	2	ldH	IAA	10	TRUE
2	2	ldH	IAA	10.3333	TRUE
2	2	ldH	IAA	9.83333	TRUE
2	2	ldH	IAA	10	TRUE
2	2	ldH	IAA	10	TRUE
2	2	ldH	IAA	9	TRUE
2	2	ldH	IAA	8.83333	TRUE
2	2	ldH	IAA	10.6667	TRUE
2	2	ldH	IAA	9.5	TRUE
2	2	ldH	IAA	8.5	TRUE
2	2	ldH	IAA	10	TRUE
2	2	ldH	IAA	10.8333	TRUE
2	2	ldH	IAA	9.83333	TRUE
2	2	ldH	IAA	9.33333	TRUE
2	2	ldH	IAA	11.6667	TRUE
2	2	ldH	IAA	11.8333	TRUE
2	2	ldH	IAA	9	TRUE
2	2	ldH	IAA	9.33333	TRUE
2	2	ldH	IAA	8.83333	TRUE
2	2	ldH	IAA	9.5	TRUE
2	2	ldH	IAA	10.6667	TRUE
2	2	ldH	IAA	8.83333	TRUE
2	2	ldH	IAA	9.5	TRUE
2	2	ldH	IAA	10.3333	TRUE
2	2	ldH	IAA	9.66667	TRUE
2	2	ldH	IAA	10.3333	TRUE
2	2	ldH	IAA	9	TRUE
2	2	ldH	IAA	11.5	TRUE
2	2	ldH	IAA	9.66667	TRUE
2	2	ldH	IAA	10.1667	TRUE
2	2	ldH	IAA	9.66667	TRUE
2	2	ldH	IAA	11.1667	TRUE
2	2	ldH	IAA	9.66667	TRUE
2	2	ldH	IAA	10.5	TRUE
2	2	ldH	IAA	8.83333	TRUE
2	2	ldH	IAA	9.66667	TRUE
2	2	ldH	IAA	9.83333	TRUE
2	2	ldH	IAA	9.5	TRUE
2	2	ldH	IAA	10.6667	TRUE
2	2	ldH	IAA	10	TRUE
2	2	ldH	IAA	9.16667	TRUE
2	2	ldH	IAA	10.5	TRUE
2	2	ldH	IAA	9.66667	TRUE
2	2	ldH	IAA	8.83333	TRUE
2	2	ldH	IAA	9	TRUE
2	2	ldH	IAA	9.66667	TRUE
2	2	ldH	IAA	9.16667	TRUE
2	2	ldH	IAA	11.1667	TRUE
2	2	ldH	IAA	9.66667	TRUE
2	2	ldH	IAA	9.33333	TRUE
2	2	ldH	IAA	9.33333	TRUE
2	2	ldH	IAA	10.8333	TRUE
2	2	ldH	IAA	9.83333	TRUE
2	2	ldH	IAA	10.5	TRUE
2	2	ldH	IAA	8.83333	TRUE
2	2	ldH	IAA	8.83333	TRUE
2	2	ldH	IAA	9.16667	TRUE
2	2	ldH	IAA	9.5	TRUE
2	2	ldH	IAA	10	TRUE
2	2	ldH	IAA	8.66667	TRUE
2	2	ldH	IAA	9.33333	TRUE
2	2	ldH	IAA	10	TRUE
2	2	ldH	IAA	10.6667	TRUE
2	2	ldH	IAA	10.5	TRUE
2	2	ldH	IAA	9.16667	TRUE
2	2	ldH	IAA	9.33333	TRUE
2	2	ldH	IAA	9.5	TRUE
2	2	ldH	IAA	10.8333	TRUE
2	2	ldH	IAA	9.16667	TRUE
2	2	ldH	IAA	8.16667	TRUE
2	2	ldH	IAA	11	TRUE
2	2	ldH	IAA	10	TRUE
2	2	ldH	IAA	9.16667	TRUE
2	2	ldH	IAA	10	TRUE
2	2	ldH	IAA	14	FALSE
2	2	ldH	IAA	8.83333	TRUE
2	2	ldH	IAA	11	TRUE
2	2	ldH	IAA	12.6667	FALSE
2	2	ldH	IAA	9.83333	TRUE
2	2	ldH	IAA	12.3333	FALSE
2	2	ldH	IAA	10.3333	TRUE
2	2	ldH	IAA	10.1667	TRUE
2	2	ldH	IAA	9.83333	TRUE
2	2	ldH	IAA	10.3333	TRUE
2	2	ldH	IAA	8.83333	TRUE
2	2	ldH	IAA	10.3333	TRUE
2	2	ldH	IAA	12.6667	FALSE
2	2	ldH	IAA	10.5	TRUE
2	2	ldH	IAA	9.5	TRUE
2	2	ldH	IAA	11.3333	TRUE
2	2	ldH	IAA	8.33333	TRUE
2	2	ldH	IAA	9.16667	TRUE
2	2	ldH	IAA	9.83333	TRUE
2	2	ldH	IAA	10.3333	TRUE
2	2	ldH	IAA	11.5	TRUE
2	2	ldH	IAA	9.66667	TRUE
2	2	ldH	IAA	10	TRUE
2	2	ldH	IAA	10	TRUE
2	2	ldH	IAA	9.66667	TRUE
2	2	ldH	IAA	11.3333	TRUE
2	2	ldH	IAA	9.83333	TRUE
2	2	ldH	IAA	11.5	TRUE
2	2	ldH	IAA	10	TRUE
2	2	ldH	IAA	9.66667	TRUE
2	2	ldH	IAA	9.16667	TRUE
2	2	ldH	IAA	8.33333	TRUE
2	2	ldH	IAA	9.66667	TRUE
2	2	ldH	IAA	11.6667	TRUE
2	2	ldH	IAA	10.3333	TRUE
2	2	ldH	IAA	10	TRUE
2	2	ldH	IAA	9.66667	TRUE
2	2	ldH	IAA	9.5	TRUE
2	2	ldH	IAA	10.1667	TRUE
2	2	ldH	IAA	8.66667	TRUE
2	2	ldH	IAA	10.1667	TRUE
2	2	ldH	IAA	10.3333	TRUE
2	2	ldH	IAA	11.1667	TRUE
2	2	ldH	IAA	9.83333	TRUE
2	2	ldH	IAA	9.33333	TRUE
2	2	ldH	IAA	10.3333	TRUE
2	2	ldH	IAA	11.8333	TRUE
2	2	ldH	IAA	11.5	TRUE
2	2	ldH	IAA	8.16667	TRUE
2	2	ldH	IAA	10	TRUE
2	2	ldH	IAA	9.66667	TRUE
2	2	ldH	IAA	10.6667	TRUE
2	2	ldH	IAA	10.8333	TRUE
2	2	ldH	IAA	9.33333	TRUE
2	2	ldH	IAA	9.66667	TRUE
2	2	ldH	IAA	10.6667	TRUE
2	2	ldH	IAA	9.33333	TRUE
2	2	ldH	IAA	8.66667	TRUE
2	2	ldH	IAA	10.6667	TRUE
2	2	ldH	IAA	9.5	TRUE
2	2	ldH	IAA	9	TRUE
2	2	ldH	IAA	9.83333	TRUE
2	2	ldH	IAA	9.16667	TRUE
2	2	ldH	IAA	9.16667	TRUE
2	2	ldH	IAA	9.33333	TRUE
2	2	ldH	IAA	9.5	TRUE
2	2	ldH	IAA	10.5	TRUE
2	2	ldH	IAA	9.5	TRUE
2	2	ldH	IAA	10.3333	TRUE
2	2	ldH	IAA	9.5	TRUE
2	2	ldH	IAA	10	TRUE
2	2	ldH	IAA	10	TRUE
2	2	ldH	IAA	9.33333	TRUE
2	2	ldH	IAA	12.1667	TRUE
2	2	ldH	IAA	10.3333	TRUE
2	2	ldH	IAA	10.3333	TRUE
2	2	ldH	IAA	9.16667	TRUE
2	2	ldH	IAA	10.3333	TRUE
2	2	ldH	IAA	11.3333	TRUE
2	2	ldH	IAA	9.83333	TRUE
2	2	ldH	IAA	9.5	TRUE
2	2	ldH	IAA	10.3333	TRUE
2	2	ldH	IAA	9.16667	TRUE
2	2	ldH	IAA	10.5	TRUE
2	2	ldH	IAA	9.83333	TRUE
2	2	ldH	IAA	10.1667	TRUE
2	2	ldH	IAA	9.16667	TRUE
2	2	ldH	IAA	8.83333	TRUE
2	2	ldH	IAA	9.5	TRUE
2	2	ldH	IAA	10.8333	TRUE
2	2	ldH	IAA	10.6667	TRUE
2	2	ldH	IAA	9	TRUE
2	2	ldH	IAA	8.66667	TRUE
2	2	ldH	IAA	9.83333	TRUE
2	2	ldH	IAA	9	TRUE
2	2	ldH	IAA	8.83333	TRUE
2	2	ldH	IAA	9.5	TRUE
2	2	ldH	IAA	9.5	TRUE
2	2	ldH	IAA	10.1667	TRUE
2	2	ldH	IAA	9.16667	TRUE
2	2	ldH	IAA	10.8333	TRUE
2	2	ldH	IAA	8.83333	TRUE
2	2	ldH	IAA	10.3333	TRUE
2	2	ldH	IAA	9.33333	TRUE
2	2	ldH	IAA	16.1667	FALSE
2	2	ldH	IAA	11.1667	TRUE
2	2	ldH	IAA	10	TRUE
2	2	ldH	IAA	11.8333	TRUE
2	2	ldH	IAA	10.5	TRUE
2	2	ldH	IAA	10.8333	TRUE
2	2	ldH	IAA	10.1667	TRUE
2	2	ldH	IAA	9	TRUE
2	2	ldH	IAA	8.83333	TRUE
2	2	ldH	IAA	10.5	TRUE
2	2	ldH	IAA	9.5	TRUE
2	2	ldH	IAA	10.1667	TRUE
2	2	ldH	IAA	10.1667	TRUE
2	2	ldH	IAA	11	TRUE
2	2	ldH	IAA	11	TRUE
2	2	ldH	IAA	10	TRUE
2	2	ldH	IAA	10	TRUE
2	2	ldH	IAA	10.5	TRUE
2	2	ldH	IAA	9.66667	TRUE
2	2	ldH	IAA	11.5	TRUE
2	2	ldH	IAA	9.16667	TRUE
2	2	ldH	IAA	9.83333	TRUE
2	2	ldH	IAA	10	TRUE
2	2	ldH	IAA	11.6667	TRUE
2	2	ldH	IAA	10.8333	TRUE
2	2	ldH	IAA	10.5	TRUE
2	2	ldH	IAA	10.6667	TRUE
2	2	ldH	IAA	9.33333	TRUE
2	2	ldH	IAA	9.5	TRUE
2	2	ldH	IAA	9.33333	TRUE
2	2	ldH	IAA	11.3333	TRUE
2	2	ldH	IAA	10	TRUE
2	2	ldH	IAA	11.1667	TRUE
2	2	ldH	IAA	11.8333	TRUE
2	2	ldH	IAA	10.8333	TRUE
2	2	ldH	IAA	10.8333	TRUE
2	2	ldH	IAA	9.5	TRUE
2	2	ldH	IAA	10.6667	TRUE
2	2	ldH	IAA	10.6667	TRUE
2	2	ldH	IAA	10.3333	TRUE
2	2	ldH	IAA	9	TRUE
2	2	ldH	IAA	9.5	TRUE
2	3	ldH	control	7.33333	TRUE
2	3	ldH	control	7.66667	TRUE
2	3	ldH	control	7.66667	TRUE
2	3	ldH	control	7.83333	TRUE
2	3	ldH	control	8.66667	FALSE
2	3	ldH	control	7	TRUE
2	3	ldH	control	7.33333	TRUE
2	3	ldH	control	7.83333	TRUE
2	3	ldH	control	6.16667	TRUE
2	3	ldH	control	7.16667	TRUE
2	3	ldH	control	6.66667	TRUE
2	3	ldH	control	7	TRUE
2	3	ldH	control	7.5	TRUE
2	3	ldH	control	6.66667	TRUE
2	3	ldH	control	6.66667	TRUE
2	3	ldH	control	6.66667	TRUE
2	3	ldH	control	6.83333	TRUE
2	3	ldH	control	6.33333	TRUE
2	3	ldH	control	7.33333	TRUE
2	3	ldH	control	6.66667	TRUE
2	3	ldH	control	7.16667	TRUE
2	3	ldH	control	7.66667	TRUE
2	3	ldH	control	7.16667	TRUE
2	3	ldH	control	7	TRUE
2	3	ldH	control	6	TRUE
2	3	ldH	control	6.66667	TRUE
2	3	ldH	control	7.16667	TRUE
2	3	ldH	control	7.16667	TRUE
2	3	ldH	control	6.5	TRUE
2	3	ldH	control	7.5	TRUE
2	3	ldH	control	7.66667	TRUE
2	3	ldH	control	6.66667	TRUE
2	3	ldH	control	7.16667	TRUE
2	3	ldH	control	7.66667	TRUE
2	3	ldH	control	7.16667	TRUE
2	3	ldH	control	7.33333	TRUE
2	3	ldH	control	7	TRUE
2	3	ldH	control	7.33333	TRUE
2	3	ldH	control	7.16667	TRUE
2	3	ldH	control	7.5	TRUE
2	3	ldH	control	6.66667	TRUE
2	3	ldH	control	6.5	TRUE
2	3	ldH	control	7.33333	TRUE
2	3	ldH	control	6.83333	TRUE
2	3	ldH	control	6.33333	TRUE
2	3	ldH	control	7	TRUE
2	3	ldH	control	7.5	TRUE
2	3	ldH	control	7.16667	TRUE
2	3	ldH	control	7	TRUE
2	3	ldH	control	6.16667	TRUE
2	3	ldH	control	7	TRUE
2	3	ldH	control	6.33333	TRUE
2	3	ldH	control	7	TRUE
2	3	ldH	control	7	TRUE
2	3	ldH	control	7	TRUE
2	3	ldH	control	7	TRUE
2	3	ldH	control	6.16667	TRUE
2	3	ldH	control	6.33333	TRUE
2	3	ldH	control	6.33333	TRUE
2	3	ldH	control	6.83333	TRUE
2	3	ldH	control	7.16667	TRUE
2	3	ldH	control	7	TRUE
2	3	ldH	control	7.66667	TRUE
2	3	ldH	control	7.83333	TRUE
2	3	ldH	control	7.33333	TRUE
2	3	ldH	control	6.16667	TRUE
2	3	ldH	control	7.5	TRUE
2	3	ldH	control	7	TRUE
2	3	ldH	control	7	TRUE
2	3	ldH	control	7.16667	TRUE
2	3	ldH	control	7.5	TRUE
2	3	ldH	control	7.33333	TRUE
2	3	ldH	control	6.5	TRUE
2	3	ldH	control	6.5	TRUE
2	3	ldH	control	6.83333	TRUE
2	3	ldH	control	7.33333	TRUE
2	3	ldH	control	6.33333	TRUE
2	3	ldH	control	7.5	TRUE
2	3	ldH	control	6.83333	TRUE
2	3	ldH	control	7.16667	TRUE
2	3	ldH	control	6.83333	TRUE
2	3	ldH	control	7	TRUE
2	3	ldH	control	7.5	TRUE
2	3	ldH	control	7	TRUE
2	3	ldH	control	6.83333	TRUE
2	3	ldH	control	6.66667	TRUE
2	3	ldH	control	7.33333	TRUE
2	3	ldH	control	7.83333	TRUE
2	3	ldH	control	6.33333	TRUE
2	3	ldH	control	7	TRUE
2	3	ldH	control	7.16667	TRUE
2	3	ldH	control	6.66667	TRUE
2	3	ldH	control	7.33333	TRUE
2	3	ldH	control	5.83333	TRUE
2	3	ldH	control	6.33333	TRUE
2	3	ldH	control	7.33333	TRUE
2	3	ldH	control	6.83333	TRUE
2	3	ldH	control	7.33333	TRUE
2	3	ldH	control	8	TRUE
2	3	ldH	control	7.83333	TRUE
2	3	ldH	control	7.66667	TRUE
2	3	ldH	control	7.33333	TRUE
2	3	ldH	control	6.5	TRUE
2	3	ldH	control	7.33333	TRUE
2	3	ldH	control	6.5	TRUE
2	3	ldH	control	7.5	TRUE
2	3	ldH	control	6.83333	TRUE
2	3	ldH	control	6	TRUE
2	3	ldH	control	6.66667	TRUE
2	3	ldH	control	6.66667	TRUE
2	3	ldH	control	7.16667	TRUE
2	3	ldH	control	6.66667	TRUE
2	3	ldH	control	6.83333	TRUE
2	3	ldH	control	6	TRUE
2	3	ldH	control	7	TRUE
2	3	ldH	control	7.5	TRUE
2	3	ldH	control	7.33333	TRUE
2	3	ldH	control	7	TRUE
2	3	ldH	control	7	TRUE
2	3	ldH	control	7.5	TRUE
2	3	ldH	control	7.5	TRUE
2	3	ldH	control	6.83333	TRUE
2	3	ldH	control	6.83333	TRUE
2	3	ldH	control	6.66667	TRUE
2	3	ldH	control	7.16667	TRUE
2	3	ldH	control	7	TRUE
2	3	ldH	control	7	TRUE
2	3	ldH	control	5.5	FALSE
2	3	ldH	control	7.83333	TRUE
2	3	ldH	control	6.16667	TRUE
2	3	ldH	control	6.66667	TRUE
2	3	ldH	control	6.5	TRUE
2	3	ldH	control	7.16667	TRUE
2	3	ldH	control	6.66667	TRUE
2	3	ldH	control	6.16667	TRUE
2	3	ldH	control	6.66667	TRUE
2	3	ldH	control	6.5	TRUE
2	3	ldH	control	7	TRUE
2	3	ldH	control	7	TRUE
2	3	ldH	control	7.5	TRUE
2	3	ldH	control	6.5	TRUE
2	3	ldH	control	7	TRUE
2	3	ldH	control	6	TRUE
2	3	ldH	control	5.83333	TRUE
2	3	ldH	control	6.66667	TRUE
2	3	ldH	control	6	TRUE
2	3	ldH	control	7.16667	TRUE
2	3	ldH	control	7.5	TRUE
2	3	ldH	control	7	TRUE
2	3	ldH	control	6.83333	TRUE
2	3	ldH	control	7.66667	TRUE
2	3	ldH	control	7.33333	TRUE
2	3	ldH	control	7	TRUE
2	3	ldH	control	6.5	TRUE
2	3	ldH	control	7.5	TRUE
2	3	ldH	control	6.66667	TRUE
2	3	ldH	control	6.83333	TRUE
2	3	ldH	control	7.33333	TRUE
2	3	ldH	control	7.33333	TRUE
2	3	ldH	control	7.33333	TRUE
2	3	ldH	control	7	TRUE
2	3	ldH	control	7.16667	TRUE
2	3	ldH	control	6.16667	TRUE
2	3	ldH	control	6.16667	TRUE
2	3	ldH	control	7.66667	TRUE
2	3	ldH	control	7.66667	TRUE
2	3	ldH	control	6.83333	TRUE
2	3	ldH	control	7.16667	TRUE
2	3	ldH	control	7	TRUE
2	3	ldH	control	7.5	TRUE
2	3	ldH	control	6.66667	TRUE
2	3	ldH	control	6.83333	TRUE
2	3	ldH	control	5.66667	TRUE
2	3	ldH	control	7	TRUE
2	3	ldH	control	6.83333	TRUE
2	3	ldH	control	7.33333	TRUE
2	3	ldH	control	7	TRUE
2	3	ldH	control	6.83333	TRUE
2	3	ldH	control	6.66667	TRUE
2	3	ldH	control	7	TRUE
2	3	ldH	control	6	TRUE
2	3	ldH	control	6.83333	TRUE
2	3	ldH	control	6.66667	TRUE
2	3	ldH	control	7.16667	TRUE
2	3	ldH	control	6.83333	TRUE
2	3	ldH	IAA	7.83333	TRUE
2	3	ldH	IAA	7	TRUE
2	3	ldH	IAA	6.83333	TRUE
2	3	ldH	IAA	7.5	TRUE
2	3	ldH	IAA	8.83333	FALSE
2	3	ldH	IAA	7.16667	TRUE
2	3	ldH	IAA	7	TRUE
2	3	ldH	IAA	7.83333	TRUE
2	3	ldH	IAA	7.5	TRUE
2	3	ldH	IAA	8	TRUE
2	3	ldH	IAA	8	TRUE
2	3	ldH	IAA	7.66667	TRUE
2	3	ldH	IAA	7.33333	TRUE
2	3	ldH	IAA	6.83333	TRUE
2	3	ldH	IAA	7.33333	TRUE
2	3	ldH	IAA	7.33333	TRUE
2	3	ldH	IAA	7.5	TRUE
2	3	ldH	IAA	7	TRUE
2	3	ldH	IAA	6.66667	TRUE
2	3	ldH	IAA	7.66667	TRUE
2	3	ldH	IAA	7.66667	TRUE
2	3	ldH	IAA	7.33333	TRUE
2	3	ldH	IAA	7.16667	TRUE
2	3	ldH	IAA	7.66667	TRUE
2	3	ldH	IAA	7.5	TRUE
2	3	ldH	IAA	7.33333	TRUE
2	3	ldH	IAA	7	TRUE
2	3	ldH	IAA	7	TRUE
2	3	ldH	IAA	7	TRUE
2	3	ldH	IAA	7.66667	TRUE
2	3	ldH	IAA	7	TRUE
2	3	ldH	IAA	6.83333	TRUE
2	3	ldH	IAA	7.5	TRUE
2	3	ldH	IAA	7.16667	TRUE
2	3	ldH	IAA	7.33333	TRUE
2	3	ldH	IAA	9.83333	FALSE
2	3	ldH	IAA	7.16667	TRUE
2	3	ldH	IAA	7.66667	TRUE
2	3	ldH	IAA	7.5	TRUE
2	3	ldH	IAA	7.16667	TRUE
2	3	ldH	IAA	7.33333	TRUE
2	3	ldH	IAA	8.33333	TRUE
2	3	ldH	IAA	7.5	TRUE
2	3	ldH	IAA	7.33333	TRUE
2	3	ldH	IAA	7.5	TRUE
2	3	ldH	IAA	7.5	TRUE
2	3	ldH	IAA	7.66667	TRUE
2	3	ldH	IAA	7.66667	TRUE
2	3	ldH	IAA	7.33333	TRUE
2	3	ldH	IAA	8.16667	TRUE
2	3	ldH	IAA	6.5	TRUE
2	3	ldH	IAA	7	TRUE
2	3	ldH	IAA	7.5	TRUE
2	3	ldH	IAA	7.33333	TRUE
2	3	ldH	IAA	7.5	TRUE
2	3	ldH	IAA	7.16667	TRUE
2	3	ldH	IAA	6.66667	TRUE
2	3	ldH	IAA	8.16667	TRUE
2	3	ldH	IAA	8	TRUE
2	3	ldH	IAA	7.5	TRUE
2	3	ldH	IAA	7.33333	TRUE
2	3	ldH	IAA	7.16667	TRUE
2	3	ldH	IAA	7.5	TRUE
2	3	ldH	IAA	7.16667	TRUE
2	3	ldH	IAA	7.16667	TRUE
2	3	ldH	IAA	7.5	TRUE
2	3	ldH	IAA	7.33333	TRUE
2	3	ldH	IAA	7.66667	TRUE
2	3	ldH	IAA	7.5	TRUE
2	3	ldH	IAA	7.66667	TRUE
2	3	ldH	IAA	7.33333	TRUE
2	3	ldH	IAA	7.66667	TRUE
2	3	ldH	IAA	7.66667	TRUE
2	3	ldH	IAA	7.33333	TRUE
2	3	ldH	IAA	6.83333	TRUE
2	3	ldH	IAA	8	TRUE
2	3	ldH	IAA	7.66667	TRUE
2	3	ldH	IAA	7.16667	TRUE
2	3	ldH	IAA	7.66667	TRUE
2	3	ldH	IAA	6.83333	TRUE
2	3	ldH	IAA	6.5	TRUE
2	3	ldH	IAA	7.66667	TRUE
2	3	ldH	IAA	6.83333	TRUE
2	3	ldH	IAA	7	TRUE
2	3	ldH	IAA	7.33333	TRUE
2	3	ldH	IAA	7.5	TRUE
2	3	ldH	IAA	7.83333	TRUE
2	3	ldH	IAA	7.66667	TRUE
2	3	ldH	IAA	7.16667	TRUE
2	3	ldH	IAA	7.5	TRUE
2	3	ldH	IAA	7	TRUE
2	3	ldH	IAA	8	TRUE
2	3	ldH	IAA	7.5	TRUE
2	3	ldH	IAA	6.66667	TRUE
2	3	ldH	IAA	8.33333	TRUE
2	3	ldH	IAA	7.5	TRUE
2	3	ldH	IAA	6.83333	TRUE
2	3	ldH	IAA	6.66667	TRUE
2	3	ldH	IAA	7.5	TRUE
2	3	ldH	IAA	7.33333	TRUE
2	3	ldH	IAA	7.33333	TRUE
2	3	ldH	IAA	7.33333	TRUE
2	3	ldH	IAA	6.83333	TRUE
2	3	ldH	IAA	7.83333	TRUE
2	3	ldH	IAA	7.16667	TRUE
2	3	ldH	IAA	7.16667	TRUE
2	3	ldH	IAA	7.66667	TRUE
2	3	ldH	IAA	7.33333	TRUE
2	3	ldH	IAA	6	FALSE
2	3	ldH	IAA	6.83333	TRUE
2	3	ldH	IAA	6.66667	TRUE
2	3	ldH	IAA	7.5	TRUE
2	3	ldH	IAA	7.66667	TRUE
2	3	ldH	IAA	7.33333	TRUE
2	3	ldH	IAA	7.5	TRUE
2	3	ldH	IAA	7	TRUE
2	3	ldH	IAA	7.33333	TRUE
2	3	ldH	IAA	6.83333	TRUE
2	3	ldH	IAA	7.66667	TRUE
2	3	ldH	IAA	6.83333	TRUE
2	3	ldH	IAA	7.33333	TRUE
2	3	ldH	IAA	7.83333	TRUE
2	3	ldH	IAA	7.5	TRUE
2	3	ldH	IAA	6.5	TRUE
2	3	ldH	IAA	7.5	TRUE
2	3	ldH	IAA	7	TRUE
2	3	ldH	IAA	7.16667	TRUE
2	3	ldH	IAA	7.5	TRUE
2	3	ldH	IAA	6.83333	TRUE
2	3	ldH	IAA	6.33333	TRUE
2	3	ldH	IAA	7.33333	TRUE
2	3	ldH	IAA	7.5	TRUE
2	3	ldH	IAA	6.83333	TRUE
2	3	ldH	IAA	7	TRUE
2	3	ldH	IAA	7.5	TRUE
2	3	ldH	IAA	7.83333	TRUE
2	3	ldH	IAA	7.33333	TRUE
2	3	ldH	IAA	7	TRUE
2	3	ldH	IAA	7.83333	TRUE
2	3	ldH	IAA	7.16667	TRUE
2	3	ldH	IAA	7	TRUE
2	3	ldH	IAA	7.83333	TRUE
2	3	ldH	IAA	8.66667	FALSE
2	3	ldH	IAA	7.5	TRUE
2	3	ldH	IAA	7.5	TRUE
2	3	ldH	IAA	7.16667	TRUE
2	3	ldH	IAA	7.33333	TRUE
2	3	ldH	IAA	7.33333	TRUE
2	3	ldH	IAA	7.5	TRUE
2	3	ldH	IAA	7	TRUE
2	3	ldH	IAA	6.66667	TRUE
2	3	ldH	IAA	8.83333	FALSE
2	3	ldH	IAA	7.83333	TRUE
2	3	ldH	IAA	6.83333	TRUE
2	3	ldH	IAA	7.16667	TRUE
2	3	ldH	IAA	7.33333	TRUE
2	3	ldH	IAA	6.66667	TRUE
2	3	ldH	IAA	8	TRUE
2	3	ldH	IAA	6.66667	TRUE
2	3	ldH	IAA	7.16667	TRUE
2	3	ldH	IAA	7.5	TRUE
2	3	ldH	IAA	7.33333	TRUE
2	3	ldH	IAA	7.83333	TRUE
2	3	ldH	IAA	7.5	TRUE
2	3	ldH	IAA	8.5	TRUE
2	3	ldH	IAA	6.83333	TRUE
2	3	ldH	IAA	7.66667	TRUE
2	3	ldH	IAA	7.33333	TRUE
2	3	ldH	IAA	6.83333	TRUE
2	3	ldH	IAA	7.5	TRUE
2	3	ldH	IAA	7.5	TRUE
2	3	ldH	IAA	7.5	TRUE
2	3	ldH	IAA	7.83333	TRUE
2	3	ldH	IAA	6.83333	TRUE
2	3	ldH	IAA	6.83333	TRUE
2	3	ldH	IAA	7.33333	TRUE
2	3	ldH	IAA	7.83333	TRUE
2	3	ldH	IAA	6.66667	TRUE
2	3	ldH	IAA	7.33333	TRUE
2	3	ldH	IAA	10.8333	FALSE
2	3	ldH	IAA	7.83333	TRUE
2	3	ldH	IAA	7.33333	TRUE
2	3	ldH	IAA	6.5	TRUE
2	3	ldH	IAA	7.33333	TRUE
2	3	ldH	IAA	6.66667	TRUE
2	3	ldH	IAA	7.83333	TRUE
2	3	ldH	IAA	6.66667	TRUE
2	3	ldH	IAA	7.66667	TRUE
2	3	ldH	IAA	7.16667	TRUE
2	3	ldH	IAA	7.33333	TRUE
2	3	ldH	IAA	7.66667	TRUE
2	3	ldH	IAA	6.83333	TRUE
2	3	ldH	IAA	6.83333	TRUE
2	3	ldH	IAA	7.16667	TRUE
2	3	ldH	IAA	7.66667	TRUE
2	3	ldH	IAA	7.33333	TRUE
2	3	ldH	IAA	7.16667	TRUE
2	3	ldH	IAA	6.66667	TRUE
2	3	ldH	IAA	7.16667	TRUE
2	3	ldH	IAA	7.83333	TRUE
2	3	ldH	IAA	8.16667	TRUE
2	3	ldH	IAA	7.16667	TRUE
2	3	ldH	IAA	6.66667	TRUE
2	3	ldH	IAA	6.83333	TRUE
2	3	ldH	IAA	7.5	TRUE
2	3	ldH	IAA	8.66667	FALSE
2	3	ldH	IAA	7.66667	TRUE
2	3	ldH	IAA	6.83333	TRUE
2	3	ldH	IAA	7.83333	TRUE
2	3	ldH	IAA	6.83333	TRUE
2	3	ldH	IAA	7	TRUE
2	3	ldH	IAA	7.66667	TRUE
2	3	ldH	IAA	6.83333	TRUE
2	3	ldH	IAA	7.16667	TRUE
2	3	ldH	IAA	7	TRUE
2	3	ldH	IAA	7.66667	TRUE
2	3	ldH	IAA	8.33333	TRUE
2	3	ldH	IAA	6.83333	TRUE
2	3	ldH	IAA	7	TRUE
2	3	ldH	IAA	7.33333	TRUE
2	3	ldH	IAA	7.66667	TRUE
2	4	ldH	control	11.1667	TRUE
2	4	ldH	control	10.1667	TRUE
2	4	ldH	control	10.1667	TRUE
2	4	ldH	control	11	TRUE
2	4	ldH	control	11.5	TRUE
2	4	ldH	control	9.83333	TRUE
2	4	ldH	control	10.6667	TRUE
2	4	ldH	control	10	TRUE
2	4	ldH	control	9.5	TRUE
2	4	ldH	control	10	TRUE
2	4	ldH	control	10.1667	TRUE
2	4	ldH	control	10.5	TRUE
2	4	ldH	control	10.6667	TRUE
2	4	ldH	control	10	TRUE
2	4	ldH	control	11.5	TRUE
2	4	ldH	control	10.8333	TRUE
2	4	ldH	control	10.8333	TRUE
2	4	ldH	control	9.16667	FALSE
2	4	ldH	control	11.1667	TRUE
2	4	ldH	control	10	TRUE
2	4	ldH	control	10.1667	TRUE
2	4	ldH	control	10.8333	TRUE
2	4	ldH	control	10.3333	TRUE
2	4	ldH	control	11.1667	TRUE
2	4	ldH	control	9.66667	TRUE
2	4	ldH	control	9.83333	TRUE
2	4	ldH	control	10.6667	TRUE
2	4	ldH	control	10.5	TRUE
2	4	ldH	control	10.1667	TRUE
2	4	ldH	control	10.5	TRUE
2	4	ldH	control	11.6667	TRUE
2	4	ldH	control	10.6667	TRUE
2	4	ldH	control	11.1667	TRUE
2	4	ldH	control	10.5	TRUE
2	4	ldH	control	10.3333	TRUE
2	4	ldH	control	10	TRUE
2	4	ldH	control	10.1667	TRUE
2	4	ldH	control	10.8333	TRUE
2	4	ldH	control	10	TRUE
2	4	ldH	control	10.3333	TRUE
2	4	ldH	control	9.16667	FALSE
2	4	ldH	control	10.8333	TRUE
2	4	ldH	control	10.6667	TRUE
2	4	ldH	control	10.5	TRUE
2	4	ldH	control	10.5	TRUE
2	4	ldH	control	10.1667	TRUE
2	4	ldH	control	9.83333	TRUE
2	4	ldH	control	10.6667	TRUE
2	4	ldH	control	9.83333	TRUE
2	4	ldH	control	9.16667	FALSE
2	4	ldH	control	10.5	TRUE
2	4	ldH	control	11	TRUE
2	4	ldH	control	10.8333	TRUE
2	4	ldH	control	11.3333	TRUE
2	4	ldH	control	11	TRUE
2	4	ldH	control	9.83333	TRUE
2	4	ldH	control	9.5	TRUE
2	4	ldH	control	10.3333	TRUE
2	4	ldH	control	10	TRUE
2	4	ldH	control	10.6667	TRUE
2	4	ldH	control	10.6667	TRUE
2	4	ldH	control	11.5	TRUE
2	4	ldH	control	11.3333	TRUE
2	4	ldH	control	10.6667	TRUE
2	4	ldH	control	9.66667	TRUE
2	4	ldH	control	10.8333	TRUE
2	4	ldH	control	10.3333	TRUE
2	4	ldH	control	10.1667	TRUE
2	4	ldH	control	10.6667	TRUE
2	4	ldH	control	10.3333	TRUE
2	4	ldH	control	10.5	TRUE
2	4	ldH	control	10.3333	TRUE
2	4	ldH	control	10.1667	TRUE
2	4	ldH	control	10.6667	TRUE
2	4	ldH	control	10.6667	TRUE
2	4	ldH	control	10	TRUE
2	4	ldH	control	10.3333	TRUE
2	4	ldH	control	10.6667	TRUE
2	4	ldH	control	10.5	TRUE
2	4	ldH	control	11.3333	TRUE
2	4	ldH	control	10.8333	TRUE
2	4	ldH	control	11.1667	TRUE
2	4	ldH	control	10.3333	TRUE
2	4	ldH	control	10.3333	TRUE
2	4	ldH	control	10.3333	TRUE
2	4	ldH	control	10.8333	TRUE
2	4	ldH	control	11.3333	TRUE
2	4	ldH	control	10.8333	TRUE
2	4	ldH	control	10.3333	TRUE
2	4	ldH	control	10.6667	TRUE
2	4	ldH	control	10.6667	TRUE
2	4	ldH	control	11	TRUE
2	4	ldH	control	9.16667	FALSE
2	4	ldH	control	11.3333	TRUE
2	4	ldH	control	10.1667	TRUE
2	4	ldH	control	10.5	TRUE
2	4	ldH	control	9.5	TRUE
2	4	ldH	control	10.1667	TRUE
2	4	ldH	control	10.5	TRUE
2	4	ldH	control	10.5	TRUE
2	4	ldH	control	10.6667	TRUE
2	4	ldH	control	8.66667	FALSE
2	4	ldH	control	11.1667	TRUE
2	4	ldH	control	10.3333	TRUE
2	4	ldH	control	11	TRUE
2	4	ldH	control	10.5	TRUE
2	4	ldH	control	9.33333	TRUE
2	4	ldH	control	11	TRUE
2	4	ldH	control	10.6667	TRUE
2	4	ldH	control	10.3333	TRUE
2	4	ldH	control	10.5	TRUE
2	4	ldH	control	10.1667	TRUE
2	4	ldH	control	9.16667	FALSE
2	4	ldH	control	10.6667	TRUE
2	4	ldH	control	11	TRUE
2	4	ldH	control	9.83333	TRUE
2	4	ldH	control	10.8333	TRUE
2	4	ldH	control	11	TRUE
2	4	ldH	control	9.83333	TRUE
2	4	ldH	control	9.83333	TRUE
2	4	ldH	control	10.3333	TRUE
2	4	ldH	control	9.33333	TRUE
2	4	ldH	control	10.5	TRUE
2	4	ldH	control	11	TRUE
2	4	ldH	control	10.1667	TRUE
2	4	ldH	control	10.8333	TRUE
2	4	ldH	control	11.5	TRUE
2	4	ldH	control	10.6667	TRUE
2	4	ldH	control	10	TRUE
2	4	ldH	control	10.3333	TRUE
2	4	ldH	control	10	TRUE
2	4	ldH	control	10.1667	TRUE
2	4	ldH	control	10.6667	TRUE
2	4	ldH	control	9.66667	TRUE
2	4	ldH	control	10.5	TRUE
2	4	ldH	control	10.1667	TRUE
2	4	ldH	control	10.6667	TRUE
2	4	ldH	control	10.5	TRUE
2	4	ldH	control	10.3333	TRUE
2	4	ldH	control	10.3333	TRUE
2	4	ldH	control	9	FALSE
2	4	ldH	control	9	FALSE
2	4	ldH	control	10.8333	TRUE
2	4	ldH	control	9	FALSE
2	4	ldH	control	12.6667	FALSE
2	4	ldH	control	10.5	TRUE
2	4	ldH	control	10.1667	TRUE
2	4	ldH	control	10.1667	TRUE
2	4	ldH	control	10.3333	TRUE
2	4	ldH	control	11.3333	TRUE
2	4	ldH	control	10.6667	TRUE
2	4	ldH	control	10	TRUE
2	4	ldH	control	10.8333	TRUE
2	4	ldH	control	10.1667	TRUE
2	4	ldH	control	10.3333	TRUE
2	4	ldH	control	11.3333	TRUE
2	4	ldH	control	11	TRUE
2	4	ldH	control	10.6667	TRUE
2	4	ldH	control	10.8333	TRUE
2	4	ldH	control	10.5	TRUE
2	4	ldH	control	9.16667	FALSE
2	4	ldH	control	9.33333	TRUE
2	4	ldH	control	10.8333	TRUE
2	4	ldH	control	10.3333	TRUE
2	4	ldH	control	10.5	TRUE
2	4	ldH	control	10.1667	TRUE
2	4	ldH	control	9.33333	TRUE
2	4	ldH	control	10.1667	TRUE
2	4	ldH	control	9.83333	TRUE
2	4	ldH	control	10.3333	TRUE
2	4	ldH	control	9.16667	FALSE
2	4	ldH	control	10.5	TRUE
2	4	ldH	control	10.1667	TRUE
2	4	ldH	control	10.8333	TRUE
2	4	ldH	control	10	TRUE
2	4	ldH	control	10.1667	TRUE
2	4	ldH	control	10.1667	TRUE
2	4	ldH	control	10.8333	TRUE
2	4	ldH	control	9.5	TRUE
2	4	ldH	control	10.3333	TRUE
2	4	ldH	control	10.3333	TRUE
2	4	ldH	control	9.5	TRUE
2	4	ldH	control	11	TRUE
2	4	ldH	IAA	12.1667	FALSE
2	4	ldH	IAA	10.8333	TRUE
2	4	ldH	IAA	10.5	TRUE
2	4	ldH	IAA	10.6667	TRUE
2	4	ldH	IAA	9.83333	TRUE
2	4	ldH	IAA	10.8333	TRUE
2	4	ldH	IAA	9.5	TRUE
2	4	ldH	IAA	10	TRUE
2	4	ldH	IAA	11.1667	TRUE
2	4	ldH	IAA	10.3333	TRUE
2	4	ldH	IAA	14.1667	FALSE
2	4	ldH	IAA	11	TRUE
2	4	ldH	IAA	10.3333	TRUE
2	4	ldH	IAA	10.3333	TRUE
2	4	ldH	IAA	11	TRUE
2	4	ldH	IAA	9.66667	TRUE
2	4	ldH	IAA	10.8333	TRUE
2	4	ldH	IAA	11	TRUE
2	4	ldH	IAA	11.6667	TRUE
2	4	ldH	IAA	9.83333	TRUE
2	4	ldH	IAA	10.5	TRUE
2	4	ldH	IAA	9.66667	TRUE
2	4	ldH	IAA	9.83333	TRUE
2	4	ldH	IAA	11	TRUE
2	4	ldH	IAA	10.8333	TRUE
2	4	ldH	IAA	10.5	TRUE
2	4	ldH	IAA	10.6667	TRUE
2	4	ldH	IAA	11	TRUE
2	4	ldH	IAA	11.1667	TRUE
2	4	ldH	IAA	10.8333	TRUE
2	4	ldH	IAA	11.5	TRUE
2	4	ldH	IAA	10.8333	TRUE
2	4	ldH	IAA	10.5	TRUE
2	4	ldH	IAA	9.66667	TRUE
2	4	ldH	IAA	10.6667	TRUE
2	4	ldH	IAA	10.5	TRUE
2	4	ldH	IAA	11.3333	TRUE
2	4	ldH	IAA	10.3333	TRUE
2	4	ldH	IAA	9.83333	TRUE
2	4	ldH	IAA	11	TRUE
2	4	ldH	IAA	10.1667	TRUE
2	4	ldH	IAA	10.8333	TRUE
2	4	ldH	IAA	10.3333	TRUE
2	4	ldH	IAA	10.1667	TRUE
2	4	ldH	IAA	12.3333	FALSE
2	4	ldH	IAA	9.83333	TRUE
2	4	ldH	IAA	9.83333	TRUE
2	4	ldH	IAA	10.3333	TRUE
2	4	ldH	IAA	10.1667	TRUE
2	4	ldH	IAA	10.1667	TRUE
2	4	ldH	IAA	10.3333	TRUE
2	4	ldH	IAA	10.3333	TRUE
2	4	ldH	IAA	10.5	TRUE
2	4	ldH	IAA	12	TRUE
2	4	ldH	IAA	9.83333	TRUE
2	4	ldH	IAA	11.1667	TRUE
2	4	ldH	IAA	9.5	TRUE
2	4	ldH	IAA	11	TRUE
2	4	ldH	IAA	10.5	TRUE
2	4	ldH	IAA	9.83333	TRUE
2	4	ldH	IAA	10.8333	TRUE
2	4	ldH	IAA	10	TRUE
2	4	ldH	IAA	11.3333	TRUE
2	4	ldH	IAA	10	TRUE
2	4	ldH	IAA	10.8333	TRUE
2	4	ldH	IAA	9.5	TRUE
2	4	ldH	IAA	10.6667	TRUE
2	4	ldH	IAA	11	TRUE
2	4	ldH	IAA	10.5	TRUE
2	4	ldH	IAA	10.5	TRUE
2	4	ldH	IAA	11.3333	TRUE
2	4	ldH	IAA	10.6667	TRUE
2	4	ldH	IAA	10.6667	TRUE
2	4	ldH	IAA	11	TRUE
2	4	ldH	IAA	9.66667	TRUE
2	4	ldH	IAA	10.8333	TRUE
2	4	ldH	IAA	10.8333	TRUE
2	4	ldH	IAA	10.6667	TRUE
2	4	ldH	IAA	11	TRUE
2	4	ldH	IAA	10.1667	TRUE
2	4	ldH	IAA	10.8333	TRUE
2	4	ldH	IAA	10.5	TRUE
2	4	ldH	IAA	11	TRUE
2	4	ldH	IAA	10.5	TRUE
2	4	ldH	IAA	10.6667	TRUE
2	4	ldH	IAA	10.5	TRUE
2	4	ldH	IAA	11.1667	TRUE
2	4	ldH	IAA	11.3333	TRUE
2	4	ldH	IAA	10.5	TRUE
2	4	ldH	IAA	10.8333	TRUE
2	4	ldH	IAA	11.1667	TRUE
2	4	ldH	IAA	11	TRUE
2	4	ldH	IAA	10.5	TRUE
2	4	ldH	IAA	9.83333	TRUE
2	4	ldH	IAA	10.6667	TRUE
2	4	ldH	IAA	10.6667	TRUE
2	4	ldH	IAA	9.83333	TRUE
2	4	ldH	IAA	11.3333	TRUE
2	4	ldH	IAA	10.6667	TRUE
2	4	ldH	IAA	11.3333	TRUE
2	4	ldH	IAA	11.3333	TRUE
2	4	ldH	IAA	10.6667	TRUE
2	4	ldH	IAA	10.8333	TRUE
2	4	ldH	IAA	10.3333	TRUE
2	4	ldH	IAA	11	TRUE
2	4	ldH	IAA	13	FALSE
2	4	ldH	IAA	11	TRUE
2	4	ldH	IAA	9.83333	TRUE
2	4	ldH	IAA	9.33333	TRUE
2	4	ldH	IAA	10.3333	TRUE
2	4	ldH	IAA	11	TRUE
2	4	ldH	IAA	10.3333	TRUE
2	4	ldH	IAA	10.6667	TRUE
2	4	ldH	IAA	11	TRUE
2	4	ldH	IAA	10.8333	TRUE
2	4	ldH	IAA	10.8333	TRUE
2	4	ldH	IAA	11.1667	TRUE
2	4	ldH	IAA	10.5	TRUE
2	4	ldH	IAA	11.1667	TRUE
2	4	ldH	IAA	10.6667	TRUE
2	4	ldH	IAA	11	TRUE
2	4	ldH	IAA	11.1667	TRUE
2	4	ldH	IAA	10.6667	TRUE
2	4	ldH	IAA	10.5	TRUE
2	4	ldH	IAA	10.3333	TRUE
2	4	ldH	IAA	9.83333	TRUE
2	4	ldH	IAA	10	TRUE
2	4	ldH	IAA	10.5	TRUE
2	4	ldH	IAA	10.1667	TRUE
2	4	ldH	IAA	11.1667	TRUE
2	4	ldH	IAA	10.5	TRUE
2	4	ldH	IAA	11.3333	TRUE
2	4	ldH	IAA	10.3333	TRUE
2	4	ldH	IAA	10.8333	TRUE
2	4	ldH	IAA	10.6667	TRUE
2	4	ldH	IAA	10.6667	TRUE
2	4	ldH	IAA	10.5	TRUE
2	4	ldH	IAA	9.66667	TRUE
2	4	ldH	IAA	10.3333	TRUE
2	4	ldH	IAA	10.3333	TRUE
2	4	ldH	IAA	10.6667	TRUE
2	4	ldH	IAA	10.3333	TRUE
2	4	ldH	IAA	12	TRUE
2	4	ldH	IAA	10	TRUE
2	4	ldH	IAA	10.6667	TRUE
2	4	ldH	IAA	9.83333	TRUE
2	4	ldH	IAA	11.1667	TRUE
2	4	ldH	IAA	10.1667	TRUE
2	4	ldH	IAA	10.3333	TRUE
2	4	ldH	IAA	9.83333	TRUE
2	4	ldH	IAA	10.5	TRUE
2	4	ldH	IAA	11.1667	TRUE
2	4	ldH	IAA	10	TRUE
2	4	ldH	IAA	11	TRUE
2	4	ldH	IAA	10.3333	TRUE
2	4	ldH	IAA	11	TRUE
2	4	ldH	IAA	11	TRUE
2	4	ldH	IAA	10.3333	TRUE
2	4	ldH	IAA	10.1667	TRUE
2	4	ldH	IAA	12	TRUE
2	4	ldH	IAA	10	TRUE
2	4	ldH	IAA	10.8333	TRUE
2	4	ldH	IAA	10.1667	TRUE
2	4	ldH	IAA	10.6667	TRUE
2	4	ldH	IAA	10	TRUE
2	4	ldH	IAA	10.1667	TRUE
2	4	ldH	IAA	10.6667	TRUE
2	4	ldH	IAA	10.1667	TRUE
2	4	ldH	IAA	10.5	TRUE
2	4	ldH	IAA	10.5	TRUE
2	4	ldH	IAA	11.1667	TRUE
2	4	ldH	IAA	11	TRUE
2	4	ldH	IAA	10.5	TRUE
2	4	ldH	IAA	10	TRUE
2	4	ldH	IAA	10.3333	TRUE
2	4	ldH	IAA	11	TRUE
2	4	ldH	IAA	10.1667	TRUE
2	4	ldH	IAA	10.3333	TRUE
2	4	ldH	IAA	10.5	TRUE
2	4	ldH	IAA	10.8333	TRUE
2	4	ldH	IAA	10.1667	TRUE
2	4	ldH	IAA	10.3333	TRUE
2	4	ldH	IAA	10.3333	TRUE
2	4	ldH	IAA	10.5	TRUE
2	4	ldH	IAA	11	TRUE
2	4	ldH	IAA	9.83333	TRUE
2	4	ldH	IAA	10.5	TRUE
2	4	ldH	IAA	11.6667	TRUE
2	4	ldH	IAA	10.3333	TRUE
2	4	ldH	IAA	10.6667	TRUE
2	4	ldH	IAA	10.8333	TRUE
2	4	ldH	IAA	10.3333	TRUE
2	4	ldH	IAA	11.3333	TRUE
2	4	ldH	IAA	10.3333	TRUE
2	4	ldH	IAA	10.6667	TRUE
2	4	ldH	IAA	11	TRUE
2	4	ldH	IAA	11.1667	TRUE
2	4	ldH	IAA	10.5	TRUE
2	4	ldH	IAA	10	TRUE
2	4	ldH	IAA	9.66667	TRUE
2	4	ldH	IAA	11.5	TRUE
2	4	ldH	IAA	11.6667	TRUE
2	4	ldH	IAA	11.1667	TRUE
2	4	ldH	IAA	9.66667	TRUE
2	4	ldH	IAA	10.1667	TRUE
2	4	ldH	IAA	10.6667	TRUE
2	4	ldH	IAA	11	TRUE
2	4	ldH	IAA	11.6667	TRUE
2	4	ldH	IAA	10.5	TRUE
2	4	ldH	IAA	10.3333	TRUE
2	4	ldH	IAA	10.6667	TRUE
2	4	ldH	IAA	11.5	TRUE
2	4	ldH	IAA	10.6667	TRUE
2	4	ldH	IAA	10.5	TRUE
2	4	ldH	IAA	11	TRUE
2	4	ldH	IAA	10.5	TRUE
2	4	ldH	IAA	10.1667	TRUE

## Sheet: Fig2A_volume_at_hatch
FieldIndex	Stage	Field	Condition	Value	IsInlier
1	1	volAtEcdysis	control	18320.7	TRUE
1	1	volAtEcdysis	control	17200.5	TRUE
1	1	volAtEcdysis	control	17200.5	TRUE
1	1	volAtEcdysis	control	16893.1	TRUE
1	1	volAtEcdysis	control	17513.4	TRUE
1	1	volAtEcdysis	control	18320.7	TRUE
1	1	volAtEcdysis	control	18320.7	TRUE
1	1	volAtEcdysis	control	17671.9	TRUE
1	1	volAtEcdysis	control	17200.5	TRUE
1	1	volAtEcdysis	control	18486.6	TRUE
1	1	volAtEcdysis	control	18486.6	TRUE
1	1	volAtEcdysis	control	17671.9	TRUE
1	1	volAtEcdysis	control	16893.1	TRUE
1	1	volAtEcdysis	control	16893.1	TRUE
1	1	volAtEcdysis	control	17513.4	TRUE
1	1	volAtEcdysis	control	19338.9	TRUE
1	1	volAtEcdysis	control	20048.9	TRUE
1	1	volAtEcdysis	control	17513.4	TRUE
1	1	volAtEcdysis	control	16741.6	TRUE
1	1	volAtEcdysis	control	17993.4	TRUE
1	1	volAtEcdysis	control	17671.9	TRUE
1	1	volAtEcdysis	control	16893.1	TRUE
1	1	volAtEcdysis	control	17671.9	TRUE
1	1	volAtEcdysis	control	18486.6	TRUE
1	1	volAtEcdysis	control	16268.2	TRUE
1	1	volAtEcdysis	control	17671.9	TRUE
1	1	volAtEcdysis	control	18320.7	TRUE
1	1	volAtEcdysis	control	16294.9	TRUE
1	1	volAtEcdysis	control	16741.6	TRUE
1	1	volAtEcdysis	control	16741.6	TRUE
1	1	volAtEcdysis	control	17671.9	TRUE
1	1	volAtEcdysis	control	17671.9	TRUE
1	1	volAtEcdysis	control	17993.4	TRUE
1	1	volAtEcdysis	control	18486.6	TRUE
1	1	volAtEcdysis	control	17046.1	TRUE
1	1	volAtEcdysis	control	16893.1	TRUE
1	1	volAtEcdysis	control	17671.9	TRUE
1	1	volAtEcdysis	control	16148.7	TRUE
1	1	volAtEcdysis	control	16893.1	TRUE
1	1	volAtEcdysis	control	16893.1	TRUE
1	1	volAtEcdysis	control	17046.1	TRUE
1	1	volAtEcdysis	control	17671.9	TRUE
1	1	volAtEcdysis	control	18486.6	TRUE
1	1	volAtEcdysis	control	16893.1	TRUE
1	1	volAtEcdysis	control	17513.4	TRUE
1	1	volAtEcdysis	control	17671.9	TRUE
1	1	volAtEcdysis	control	17671.9	TRUE
1	1	volAtEcdysis	control	16003.8	TRUE
1	1	volAtEcdysis	control	18486.6	TRUE
1	1	volAtEcdysis	control	17832	TRUE
1	1	volAtEcdysis	control	17671.9	TRUE
1	1	volAtEcdysis	control	16893.1	TRUE
1	1	volAtEcdysis	control	17200.5	TRUE
1	1	volAtEcdysis	control	15437	TRUE
1	1	volAtEcdysis	control	18654	TRUE
1	1	volAtEcdysis	control	16893.1	TRUE
1	1	volAtEcdysis	control	17200.5	TRUE
1	1	volAtEcdysis	control	15025.2	TRUE
1	1	volAtEcdysis	control	17492.4	TRUE
1	1	volAtEcdysis	control	19165.4	TRUE
1	1	volAtEcdysis	control	16442.4	TRUE
1	1	volAtEcdysis	control	15717.8	TRUE
1	1	volAtEcdysis	control	16893.1	TRUE
1	1	volAtEcdysis	control	15576.8	TRUE
1	1	volAtEcdysis	control	18486.6	TRUE
1	1	volAtEcdysis	control	15717.8	TRUE
1	1	volAtEcdysis	control	17671.9	TRUE
1	1	volAtEcdysis	control	17832	TRUE
1	1	volAtEcdysis	control	17513.4	TRUE
1	1	volAtEcdysis	control	17046.1	TRUE
1	1	volAtEcdysis	control	16442.4	TRUE
1	1	volAtEcdysis	control	19514	TRUE
1	1	volAtEcdysis	control	18486.6	TRUE
1	1	volAtEcdysis	control	18486.6	TRUE
1	1	volAtEcdysis	control	17832	TRUE
1	1	volAtEcdysis	control	18486.6	TRUE
1	1	volAtEcdysis	control	18320.7	TRUE
1	1	volAtEcdysis	control	15576.8	TRUE
1	1	volAtEcdysis	control	17046.1	TRUE
1	1	volAtEcdysis	control	17513.4	TRUE
1	1	volAtEcdysis	control	16294.9	TRUE
1	1	volAtEcdysis	control	18486.6	TRUE
1	1	volAtEcdysis	control	14106.4	FALSE
1	1	volAtEcdysis	control	17513.4	TRUE
1	1	volAtEcdysis	control	17513.4	TRUE
1	1	volAtEcdysis	control	17671.9	TRUE
1	1	volAtEcdysis	control	17832	TRUE
1	1	volAtEcdysis	control	16294.9	TRUE
1	1	volAtEcdysis	control	18486.6	TRUE
1	1	volAtEcdysis	control	15576.8	TRUE
1	1	volAtEcdysis	control	18320.7	TRUE
1	1	volAtEcdysis	control	17200.5	TRUE
1	1	volAtEcdysis	control	18822.9	TRUE
1	1	volAtEcdysis	control	15025.2	TRUE
1	1	volAtEcdysis	control	16148.7	TRUE
1	1	volAtEcdysis	control	18822.9	TRUE
1	1	volAtEcdysis	control	17993.4	TRUE
1	1	volAtEcdysis	control	18822.9	TRUE
1	1	volAtEcdysis	control	17671.9	TRUE
1	1	volAtEcdysis	control	18654	TRUE
1	1	volAtEcdysis	control	17993.4	TRUE
1	1	volAtEcdysis	control	18320.7	TRUE
1	1	volAtEcdysis	control	17200.5	TRUE
1	1	volAtEcdysis	control	19338.9	TRUE
1	1	volAtEcdysis	control	16148.7	TRUE
1	1	volAtEcdysis	control	18822.9	TRUE
1	1	volAtEcdysis	control	18822.9	TRUE
1	1	volAtEcdysis	control	17993.4	TRUE
1	1	volAtEcdysis	control	17832	TRUE
1	1	volAtEcdysis	control	17671.9	TRUE
1	1	volAtEcdysis	control	17832	TRUE
1	1	volAtEcdysis	control	18486.6	TRUE
1	1	volAtEcdysis	control	17832	TRUE
1	1	volAtEcdysis	control	20598.5	TRUE
1	1	volAtEcdysis	control	19514	TRUE
1	1	volAtEcdysis	control	17671.9	TRUE
1	1	volAtEcdysis	control	16148.7	TRUE
1	1	volAtEcdysis	control	18486.6	TRUE
1	1	volAtEcdysis	control	17513.4	TRUE
1	1	volAtEcdysis	control	17832	TRUE
1	1	volAtEcdysis	control	17200.5	TRUE
1	1	volAtEcdysis	control	17993.4	TRUE
1	1	volAtEcdysis	control	17200.5	TRUE
1	1	volAtEcdysis	control	19338.9	TRUE
1	1	volAtEcdysis	control	19690.7	TRUE
1	1	volAtEcdysis	control	18822.9	TRUE
1	1	volAtEcdysis	control	17832	TRUE
1	1	volAtEcdysis	control	18486.6	TRUE
1	1	volAtEcdysis	control	17671.9	TRUE
1	1	volAtEcdysis	control	18486.6	TRUE
1	1	volAtEcdysis	control	18654	TRUE
1	1	volAtEcdysis	control	16741.6	TRUE
1	1	volAtEcdysis	control	18320.7	TRUE
1	1	volAtEcdysis	control	17513.4	TRUE
1	1	volAtEcdysis	control	18654	TRUE
1	1	volAtEcdysis	control	18486.6	TRUE
1	1	volAtEcdysis	control	19690.7	TRUE
1	1	volAtEcdysis	control	18486.6	TRUE
1	1	volAtEcdysis	control	18320.7	TRUE
1	1	volAtEcdysis	control	17993.4	TRUE
1	1	volAtEcdysis	control	18822.9	TRUE
1	1	volAtEcdysis	control	17513.4	TRUE
1	1	volAtEcdysis	control	16893.1	TRUE
1	1	volAtEcdysis	control	16741.6	TRUE
1	1	volAtEcdysis	control	16148.7	TRUE
1	1	volAtEcdysis	control	17513.4	TRUE
1	1	volAtEcdysis	control	20230.4	TRUE
1	1	volAtEcdysis	control	17993.4	TRUE
1	1	volAtEcdysis	control	16893.1	TRUE
1	1	volAtEcdysis	control	17200.5	TRUE
1	1	volAtEcdysis	control	17993.4	TRUE
1	1	volAtEcdysis	IAA	15298.5	TRUE
1	1	volAtEcdysis	IAA	18486.6	TRUE
1	1	volAtEcdysis	IAA	16893.1	TRUE
1	1	volAtEcdysis	IAA	16442.4	TRUE
1	1	volAtEcdysis	IAA	16893.1	TRUE
1	1	volAtEcdysis	IAA	16294.9	TRUE
1	1	volAtEcdysis	IAA	16294.9	TRUE
1	1	volAtEcdysis	IAA	15298.5	TRUE
1	1	volAtEcdysis	IAA	16294.9	TRUE
1	1	volAtEcdysis	IAA	16003.8	TRUE
1	1	volAtEcdysis	IAA	17513.4	TRUE
1	1	volAtEcdysis	IAA	16148.7	TRUE
1	1	volAtEcdysis	IAA	17513.4	TRUE
1	1	volAtEcdysis	IAA	17671.9	TRUE
1	1	volAtEcdysis	IAA	16741.6	TRUE
1	1	volAtEcdysis	IAA	17046.1	TRUE
1	1	volAtEcdysis	IAA	17513.4	TRUE
1	1	volAtEcdysis	IAA	16294.9	TRUE
1	1	volAtEcdysis	IAA	16893.1	TRUE
1	1	volAtEcdysis	IAA	16893.1	TRUE
1	1	volAtEcdysis	IAA	17671.9	TRUE
1	1	volAtEcdysis	IAA	16893.1	TRUE
1	1	volAtEcdysis	IAA	16003.8	TRUE
1	1	volAtEcdysis	IAA	16442.4	TRUE
1	1	volAtEcdysis	IAA	16003.8	TRUE
1	1	volAtEcdysis	IAA	16148.7	TRUE
1	1	volAtEcdysis	IAA	15025.2	TRUE
1	1	volAtEcdysis	IAA	17671.9	TRUE
1	1	volAtEcdysis	IAA	16148.7	TRUE
1	1	volAtEcdysis	IAA	15298.5	TRUE
1	1	volAtEcdysis	IAA	18822.9	TRUE
1	1	volAtEcdysis	IAA	16003.8	TRUE
1	1	volAtEcdysis	IAA	17046.1	TRUE
1	1	volAtEcdysis	IAA	15576.8	TRUE
1	1	volAtEcdysis	IAA	16893.1	TRUE
1	1	volAtEcdysis	IAA	18486.6	TRUE
1	1	volAtEcdysis	IAA	16148.7	TRUE
1	1	volAtEcdysis	IAA	17671.9	TRUE
1	1	volAtEcdysis	IAA	16003.8	TRUE
1	1	volAtEcdysis	IAA	15437	TRUE
1	1	volAtEcdysis	IAA	17513.4	TRUE
1	1	volAtEcdysis	IAA	19690.7	FALSE
1	1	volAtEcdysis	IAA	17671.9	TRUE
1	1	volAtEcdysis	IAA	17200.5	TRUE
1	1	volAtEcdysis	IAA	16294.9	TRUE
1	1	volAtEcdysis	IAA	15576.8	TRUE
1	1	volAtEcdysis	IAA	16893.1	TRUE
1	1	volAtEcdysis	IAA	18486.6	TRUE
1	1	volAtEcdysis	IAA	16442.4	TRUE
1	1	volAtEcdysis	IAA	16893.1	TRUE
1	1	volAtEcdysis	IAA	16893.1	TRUE
1	1	volAtEcdysis	IAA	16003.8	TRUE
1	1	volAtEcdysis	IAA	17200.5	TRUE
1	1	volAtEcdysis	IAA	16294.9	TRUE
1	1	volAtEcdysis	IAA	15717.8	TRUE
1	1	volAtEcdysis	IAA	18654	TRUE
1	1	volAtEcdysis	IAA	16741.6	TRUE
1	1	volAtEcdysis	IAA	17046.1	TRUE
1	1	volAtEcdysis	IAA	15025.2	TRUE
1	1	volAtEcdysis	IAA	16893.1	TRUE
1	1	volAtEcdysis	IAA	16294.9	TRUE
1	1	volAtEcdysis	IAA	16893.1	TRUE
1	1	volAtEcdysis	IAA	16893.1	TRUE
1	1	volAtEcdysis	IAA	15437	TRUE
1	1	volAtEcdysis	IAA	16003.8	TRUE
1	1	volAtEcdysis	IAA	19165.4	TRUE
1	1	volAtEcdysis	IAA	15717.8	TRUE
1	1	volAtEcdysis	IAA	16148.7	TRUE
1	1	volAtEcdysis	IAA	18320.7	TRUE
1	1	volAtEcdysis	IAA	16893.1	TRUE
1	1	volAtEcdysis	IAA	19165.4	TRUE
1	1	volAtEcdysis	IAA	18320.7	TRUE
1	1	volAtEcdysis	IAA	16294.9	TRUE
1	1	volAtEcdysis	IAA	13484.7	FALSE
1	1	volAtEcdysis	IAA	16741.6	TRUE
1	1	volAtEcdysis	IAA	16893.1	TRUE
1	1	volAtEcdysis	IAA	16893.1	TRUE
1	1	volAtEcdysis	IAA	17671.9	TRUE
1	1	volAtEcdysis	IAA	17671.9	TRUE
1	1	volAtEcdysis	IAA	16148.7	TRUE
1	1	volAtEcdysis	IAA	16893.1	TRUE
1	1	volAtEcdysis	IAA	16003.8	TRUE
1	1	volAtEcdysis	IAA	16741.6	TRUE
1	1	volAtEcdysis	IAA	16294.9	TRUE
1	1	volAtEcdysis	IAA	17046.1	TRUE
1	1	volAtEcdysis	IAA	16893.1	TRUE
1	1	volAtEcdysis	IAA	17513.4	TRUE
1	1	volAtEcdysis	IAA	16893.1	TRUE
1	1	volAtEcdysis	IAA	17671.9	TRUE
1	1	volAtEcdysis	IAA	18654	TRUE
1	1	volAtEcdysis	IAA	17046.1	TRUE
1	1	volAtEcdysis	IAA	16741.6	TRUE
1	1	volAtEcdysis	IAA	16893.1	TRUE
1	1	volAtEcdysis	IAA	15717.8	TRUE
1	1	volAtEcdysis	IAA	17832	TRUE
1	1	volAtEcdysis	IAA	17513.4	TRUE
1	1	volAtEcdysis	IAA	17993.4	TRUE
1	1	volAtEcdysis	IAA	16294.9	TRUE
1	1	volAtEcdysis	IAA	17513.4	TRUE
1	1	volAtEcdysis	IAA	15298.5	TRUE
1	1	volAtEcdysis	IAA	17046.1	TRUE
1	1	volAtEcdysis	IAA	17513.4	TRUE
1	1	volAtEcdysis	IAA	17513.4	TRUE
1	1	volAtEcdysis	IAA	17993.4	TRUE
1	1	volAtEcdysis	IAA	17513.4	TRUE
1	1	volAtEcdysis	IAA	19165.4	TRUE
1	1	volAtEcdysis	IAA	16893.1	TRUE
1	1	volAtEcdysis	IAA	16893.1	TRUE
1	1	volAtEcdysis	IAA	17513.4	TRUE
1	1	volAtEcdysis	IAA	16148.7	TRUE
1	1	volAtEcdysis	IAA	16741.6	TRUE
1	1	volAtEcdysis	IAA	16294.9	TRUE
1	1	volAtEcdysis	IAA	17200.5	TRUE
1	1	volAtEcdysis	IAA	19338.9	TRUE
1	1	volAtEcdysis	IAA	14363	TRUE
1	1	volAtEcdysis	IAA	16893.1	TRUE
1	1	volAtEcdysis	IAA	16148.7	TRUE
1	1	volAtEcdysis	IAA	17513.4	TRUE
1	1	volAtEcdysis	IAA	16893.1	TRUE
1	1	volAtEcdysis	IAA	17513.4	TRUE
1	1	volAtEcdysis	IAA	17046.1	TRUE
1	1	volAtEcdysis	IAA	16741.6	TRUE
1	1	volAtEcdysis	IAA	16148.7	TRUE
1	1	volAtEcdysis	IAA	17513.4	TRUE
1	1	volAtEcdysis	IAA	16294.9	TRUE
1	1	volAtEcdysis	IAA	16442.4	TRUE
1	1	volAtEcdysis	IAA	17993.4	TRUE
1	1	volAtEcdysis	IAA	17671.9	TRUE
1	1	volAtEcdysis	IAA	15717.8	TRUE
1	1	volAtEcdysis	IAA	16003.8	TRUE
1	1	volAtEcdysis	IAA	16148.7	TRUE
1	1	volAtEcdysis	IAA	16294.9	TRUE
1	1	volAtEcdysis	IAA	17993.4	TRUE
1	1	volAtEcdysis	IAA	16893.1	TRUE
1	1	volAtEcdysis	IAA	16148.7	TRUE
1	1	volAtEcdysis	IAA	17046.1	TRUE
1	1	volAtEcdysis	IAA	17671.9	TRUE
1	1	volAtEcdysis	IAA	16003.8	TRUE
1	1	volAtEcdysis	IAA	17046.1	TRUE
1	1	volAtEcdysis	IAA	16741.6	TRUE
1	1	volAtEcdysis	IAA	17671.9	TRUE
1	1	volAtEcdysis	IAA	15437	TRUE
1	1	volAtEcdysis	IAA	17200.5	TRUE
1	1	volAtEcdysis	IAA	16893.1	TRUE
1	1	volAtEcdysis	IAA	16893.1	TRUE
1	1	volAtEcdysis	IAA	18486.6	TRUE
1	1	volAtEcdysis	IAA	16148.7	TRUE
1	1	volAtEcdysis	IAA	16893.1	TRUE
1	1	volAtEcdysis	IAA	15576.8	TRUE
1	1	volAtEcdysis	IAA	17513.4	TRUE
1	1	volAtEcdysis	IAA	16893.1	TRUE
1	1	volAtEcdysis	IAA	16148.7	TRUE
1	1	volAtEcdysis	IAA	19165.4	TRUE
1	1	volAtEcdysis	IAA	18486.6	TRUE
1	1	volAtEcdysis	IAA	16294.9	TRUE
1	1	volAtEcdysis	IAA	17513.4	TRUE
1	1	volAtEcdysis	IAA	17671.9	TRUE
1	1	volAtEcdysis	IAA	15576.8	TRUE
1	1	volAtEcdysis	IAA	17513.4	TRUE
1	1	volAtEcdysis	IAA	17832	TRUE
1	1	volAtEcdysis	IAA	18486.6	TRUE
1	1	volAtEcdysis	IAA	17993.4	TRUE
1	1	volAtEcdysis	IAA	17671.9	TRUE
1	1	volAtEcdysis	IAA	16893.1	TRUE
1	1	volAtEcdysis	IAA	16003.8	TRUE
1	1	volAtEcdysis	IAA	16893.1	TRUE
1	1	volAtEcdysis	IAA	16893.1	TRUE
1	1	volAtEcdysis	IAA	16148.7	TRUE
1	1	volAtEcdysis	IAA	15576.8	TRUE
1	1	volAtEcdysis	IAA	17513.4	TRUE
1	1	volAtEcdysis	IAA	16294.9	TRUE
1	1	volAtEcdysis	IAA	16442.4	TRUE
1	1	volAtEcdysis	IAA	17832	TRUE
1	1	volAtEcdysis	IAA	17200.5	TRUE
1	1	volAtEcdysis	IAA	16148.7	TRUE
1	1	volAtEcdysis	IAA	17671.9	TRUE
1	1	volAtEcdysis	IAA	17671.9	TRUE
1	1	volAtEcdysis	IAA	16741.6	TRUE
1	1	volAtEcdysis	IAA	17671.9	TRUE
1	1	volAtEcdysis	IAA	17832	TRUE
1	1	volAtEcdysis	IAA	16893.1	TRUE
1	1	volAtEcdysis	IAA	15298.5	TRUE
1	1	volAtEcdysis	IAA	15298.5	TRUE
1	1	volAtEcdysis	IAA	16893.1	TRUE
1	1	volAtEcdysis	IAA	16003.8	TRUE
1	1	volAtEcdysis	IAA	15437	TRUE
1	1	volAtEcdysis	IAA	16003.8	TRUE
1	1	volAtEcdysis	IAA	18486.6	TRUE
1	1	volAtEcdysis	IAA	16893.1	TRUE
1	1	volAtEcdysis	IAA	19338.9	TRUE
1	1	volAtEcdysis	IAA	17046.1	TRUE
1	1	volAtEcdysis	IAA	16893.1	TRUE
1	1	volAtEcdysis	IAA	16741.6	TRUE
1	1	volAtEcdysis	IAA	16442.4	TRUE
1	1	volAtEcdysis	IAA	17993.4	TRUE
1	1	volAtEcdysis	IAA	16893.1	TRUE
1	1	volAtEcdysis	IAA	15298.5	TRUE
1	1	volAtEcdysis	IAA	16442.4	TRUE
1	1	volAtEcdysis	IAA	18654	TRUE
1	1	volAtEcdysis	IAA	16893.1	TRUE
1	1	volAtEcdysis	IAA	16741.6	TRUE
1	1	volAtEcdysis	IAA	18822.9	TRUE
1	1	volAtEcdysis	IAA	18486.6	TRUE
1	1	volAtEcdysis	IAA	16442.4	TRUE
1	1	volAtEcdysis	IAA	17513.4	TRUE
1	1	volAtEcdysis	IAA	17832	TRUE
1	1	volAtEcdysis	IAA	17513.4	TRUE
1	1	volAtEcdysis	IAA	16442.4	TRUE
1	1	volAtEcdysis	IAA	16003.8	TRUE
1	1	volAtEcdysis	IAA	20230.4	FALSE
1	1	volAtEcdysis	IAA	16148.7	TRUE
1	1	volAtEcdysis	IAA	16148.7	TRUE
1	1	volAtEcdysis	IAA	17046.1	TRUE
1	1	volAtEcdysis	IAA	17671.9	TRUE
1	1	volAtEcdysis	IAA	16294.9	TRUE
1	1	volAtEcdysis	IAA	16893.1	TRUE
1	1	volAtEcdysis	IAA	16148.7	TRUE
1	1	volAtEcdysis	IAA	15717.8	TRUE
1	2	volAtEcdysis	control	58080.4	TRUE
1	2	volAtEcdysis	control	50279.8	TRUE
1	2	volAtEcdysis	control	52125.8	TRUE
1	2	volAtEcdysis	control	41608.7	FALSE
1	2	volAtEcdysis	control	50279.8	TRUE
1	2	volAtEcdysis	control	54528.9	TRUE
1	2	volAtEcdysis	control	55022.6	TRUE
1	2	volAtEcdysis	control	54528.9	TRUE
1	2	volAtEcdysis	control	54039.5	TRUE
1	2	volAtEcdysis	control	52597.8	TRUE
1	2	volAtEcdysis	control	56530.8	TRUE
1	2	volAtEcdysis	control	58080.4	TRUE
1	2	volAtEcdysis	control	59672.4	TRUE
1	2	volAtEcdysis	control	57042.7	TRUE
1	2	volAtEcdysis	control	58080.4	TRUE
1	2	volAtEcdysis	control	53915.5	TRUE
1	2	volAtEcdysis	control	57523.5	TRUE
1	2	volAtEcdysis	control	49828.6	TRUE
1	2	volAtEcdysis	control	58005.7	TRUE
1	2	volAtEcdysis	control	50296.3	TRUE
1	2	volAtEcdysis	control	57559.2	TRUE
1	2	volAtEcdysis	control	54528.9	TRUE
1	2	volAtEcdysis	control	54039.5	TRUE
1	2	volAtEcdysis	control	56530.8	TRUE
1	2	volAtEcdysis	control	57234.1	TRUE
1	2	volAtEcdysis	control	57042.7	TRUE
1	2	volAtEcdysis	control	59672.4	TRUE
1	2	volAtEcdysis	control	55520.8	TRUE
1	2	volAtEcdysis	control	53074	TRUE
1	2	volAtEcdysis	control	56531	TRUE
1	2	volAtEcdysis	control	57042.7	TRUE
1	2	volAtEcdysis	control	59672.4	TRUE
1	2	volAtEcdysis	control	62423.4	TRUE
1	2	volAtEcdysis	control	56739.1	TRUE
1	2	volAtEcdysis	control	59672.4	TRUE
1	2	volAtEcdysis	control	57559.2	TRUE
1	2	volAtEcdysis	control	58080.4	TRUE
1	2	volAtEcdysis	control	56530.8	TRUE
1	2	volAtEcdysis	control	55520.8	TRUE
1	2	volAtEcdysis	control	55520.8	TRUE
1	2	volAtEcdysis	control	60758	TRUE
1	2	volAtEcdysis	control	60758	TRUE
1	2	volAtEcdysis	control	57727.7	TRUE
1	2	volAtEcdysis	control	45125	FALSE
1	2	volAtEcdysis	control	59672.4	TRUE
1	2	volAtEcdysis	control	60212.7	TRUE
1	2	volAtEcdysis	control	65301.2	FALSE
1	2	volAtEcdysis	control	47632.7	TRUE
1	2	volAtEcdysis	control	54606.2	TRUE
1	2	volAtEcdysis	control	55395.3	TRUE
1	2	volAtEcdysis	control	56240.7	TRUE
1	2	volAtEcdysis	control	55022.6	TRUE
1	2	volAtEcdysis	control	56530.8	TRUE
1	2	volAtEcdysis	control	52125.8	TRUE
1	2	volAtEcdysis	control	58080.4	TRUE
1	2	volAtEcdysis	control	52376	TRUE
1	2	volAtEcdysis	control	51465.9	TRUE
1	2	volAtEcdysis	control	51658	TRUE
1	2	volAtEcdysis	control	52125.8	TRUE
1	2	volAtEcdysis	control	54766.8	TRUE
1	2	volAtEcdysis	control	58080.4	TRUE
1	2	volAtEcdysis	control	54528.9	TRUE
1	2	volAtEcdysis	control	48499.2	TRUE
1	2	volAtEcdysis	control	62423.4	TRUE
1	2	volAtEcdysis	control	55022.6	TRUE
1	2	volAtEcdysis	control	58880.6	TRUE
1	2	volAtEcdysis	control	55852.3	TRUE
1	2	volAtEcdysis	control	55708.1	TRUE
1	2	volAtEcdysis	control	50735.1	TRUE
1	2	volAtEcdysis	control	57704.2	TRUE
1	2	volAtEcdysis	control	52125.8	TRUE
1	2	volAtEcdysis	control	57042.7	TRUE
1	2	volAtEcdysis	control	52125.8	TRUE
1	2	volAtEcdysis	control	52125.8	TRUE
1	2	volAtEcdysis	control	52125.8	TRUE
1	2	volAtEcdysis	control	57042.7	TRUE
1	2	volAtEcdysis	control	55022.6	TRUE
1	2	volAtEcdysis	control	54178.1	TRUE
1	2	volAtEcdysis	control	57559.2	TRUE
1	2	volAtEcdysis	control	55520.8	TRUE
1	2	volAtEcdysis	control	52125.8	TRUE
1	2	volAtEcdysis	control	57559.2	TRUE
1	2	volAtEcdysis	control	47205.3	TRUE
1	2	volAtEcdysis	control	53074	TRUE
1	2	volAtEcdysis	control	54528.9	TRUE
1	2	volAtEcdysis	control	57731.1	TRUE
1	2	volAtEcdysis	control	45533.6	FALSE
1	2	volAtEcdysis	control	47205.3	TRUE
1	2	volAtEcdysis	control	60758	TRUE
1	2	volAtEcdysis	control	56530.8	TRUE
1	2	volAtEcdysis	control	56970.2	TRUE
1	2	volAtEcdysis	control	55022.6	TRUE
1	2	volAtEcdysis	control	58080.4	TRUE
1	2	volAtEcdysis	control	59672.4	TRUE
1	2	volAtEcdysis	control	59137	TRUE
1	2	volAtEcdysis	control	54039.5	TRUE
1	2	volAtEcdysis	control	55022.6	TRUE
1	2	volAtEcdysis	control	55520.8	TRUE
1	2	volAtEcdysis	control	52597.8	TRUE
1	2	volAtEcdysis	control	55520.2	TRUE
1	2	volAtEcdysis	control	52792.8	TRUE
1	2	volAtEcdysis	control	55150.9	TRUE
1	2	volAtEcdysis	control	50860.5	TRUE
1	2	volAtEcdysis	control	57042.7	TRUE
1	2	volAtEcdysis	control	57042.7	TRUE
1	2	volAtEcdysis	control	48499.2	TRUE
1	2	volAtEcdysis	control	52597.8	TRUE
1	2	volAtEcdysis	control	58080.4	TRUE
1	2	volAtEcdysis	control	57042.7	TRUE
1	2	volAtEcdysis	control	60882.6	TRUE
1	2	volAtEcdysis	control	52217.9	TRUE
1	2	volAtEcdysis	control	56002.7	TRUE
1	2	volAtEcdysis	control	54649.7	TRUE
1	2	volAtEcdysis	control	58783.9	TRUE
1	2	volAtEcdysis	control	53479.8	TRUE
1	2	volAtEcdysis	control	55500.4	TRUE
1	2	volAtEcdysis	control	51658	TRUE
1	2	volAtEcdysis	control	55022.6	TRUE
1	2	volAtEcdysis	control	53973.7	TRUE
1	2	volAtEcdysis	control	54039.5	TRUE
1	2	volAtEcdysis	control	52597.8	TRUE
1	2	volAtEcdysis	control	54528.9	TRUE
1	2	volAtEcdysis	control	45749.7	TRUE
1	2	volAtEcdysis	control	55520.8	TRUE
1	2	volAtEcdysis	control	52361.7	TRUE
1	2	volAtEcdysis	control	54039.5	TRUE
1	2	volAtEcdysis	control	45504	FALSE
1	2	volAtEcdysis	control	57042.7	TRUE
1	2	volAtEcdysis	control	50735.1	TRUE
1	2	volAtEcdysis	control	57559.2	TRUE
1	2	volAtEcdysis	control	60402.4	TRUE
1	2	volAtEcdysis	control	54039.5	TRUE
1	2	volAtEcdysis	control	55999.1	TRUE
1	2	volAtEcdysis	control	57559.2	TRUE
1	2	volAtEcdysis	control	56095.1	TRUE
1	2	volAtEcdysis	control	55557.8	TRUE
1	2	volAtEcdysis	control	56344.9	TRUE
1	2	volAtEcdysis	control	54722.7	TRUE
1	2	volAtEcdysis	control	51386.6	TRUE
1	2	volAtEcdysis	control	52597.8	TRUE
1	2	volAtEcdysis	control	59672.4	TRUE
1	2	volAtEcdysis	control	59672.4	TRUE
1	2	volAtEcdysis	control	57559.2	TRUE
1	2	volAtEcdysis	control	55520.8	TRUE
1	2	volAtEcdysis	control	59137	TRUE
1	2	volAtEcdysis	control	58080.4	TRUE
1	2	volAtEcdysis	control	53074	TRUE
1	2	volAtEcdysis	control	53451.4	TRUE
1	2	volAtEcdysis	control	54985.7	TRUE
1	2	volAtEcdysis	control	57559.2	TRUE
1	2	volAtEcdysis	control	54039.5	TRUE
1	2	volAtEcdysis	control	51658	TRUE
1	2	volAtEcdysis	control	58722.8	TRUE
1	2	volAtEcdysis	control	56968.6	TRUE
1	2	volAtEcdysis	control	57680.6	TRUE
1	2	volAtEcdysis	control	55022.6	TRUE
1	2	volAtEcdysis	control	52125.8	TRUE
1	2	volAtEcdysis	control	57552	TRUE
1	2	volAtEcdysis	control	56530.8	TRUE
1	2	volAtEcdysis	control	55520.8	TRUE
1	2	volAtEcdysis	control	55022.6	TRUE
1	2	volAtEcdysis	control	58273	TRUE
1	2	volAtEcdysis	control	58648.5	TRUE
1	2	volAtEcdysis	control	59672.4	TRUE
1	2	volAtEcdysis	control	52597.8	TRUE
1	2	volAtEcdysis	control	49381.5	TRUE
1	2	volAtEcdysis	control	49423.1	TRUE
1	2	volAtEcdysis	control	52368.2	TRUE
1	2	volAtEcdysis	control	54130.4	TRUE
1	2	volAtEcdysis	control	61863.2	TRUE
1	2	volAtEcdysis	control	52597.8	TRUE
1	2	volAtEcdysis	control	57042.7	TRUE
1	2	volAtEcdysis	control	54039.5	TRUE
1	2	volAtEcdysis	control	54039.5	TRUE
1	2	volAtEcdysis	control	55520.8	TRUE
1	2	volAtEcdysis	control	54039.5	TRUE
1	2	volAtEcdysis	control	53074	TRUE
1	2	volAtEcdysis	control	57559.2	TRUE
1	2	volAtEcdysis	control	55520.8	TRUE
1	2	volAtEcdysis	control	55645.7	TRUE
1	2	volAtEcdysis	control	53451.6	TRUE
1	2	volAtEcdysis	control	60212.7	TRUE
1	2	volAtEcdysis	control	47632.7	TRUE
1	2	volAtEcdysis	control	48499.2	TRUE
1	2	volAtEcdysis	control	53074	TRUE
1	2	volAtEcdysis	control	59137	TRUE
1	2	volAtEcdysis	IAA	51658	TRUE
1	2	volAtEcdysis	IAA	54528.9	TRUE
1	2	volAtEcdysis	IAA	54528.9	TRUE
1	2	volAtEcdysis	IAA	50279.8	TRUE
1	2	volAtEcdysis	IAA	55520.8	TRUE
1	2	volAtEcdysis	IAA	50735.1	TRUE
1	2	volAtEcdysis	IAA	57559.2	TRUE
1	2	volAtEcdysis	IAA	48499.2	TRUE
1	2	volAtEcdysis	IAA	52766.7	TRUE
1	2	volAtEcdysis	IAA	60212.7	TRUE
1	2	volAtEcdysis	IAA	57945.8	TRUE
1	2	volAtEcdysis	IAA	59042.2	TRUE
1	2	volAtEcdysis	IAA	57038.2	TRUE
1	2	volAtEcdysis	IAA	59672.4	TRUE
1	2	volAtEcdysis	IAA	57421.1	TRUE
1	2	volAtEcdysis	IAA	55520.8	TRUE
1	2	volAtEcdysis	IAA	57042.7	TRUE
1	2	volAtEcdysis	IAA	56530.8	TRUE
1	2	volAtEcdysis	IAA	59930.2	TRUE
1	2	volAtEcdysis	IAA	60212.7	TRUE
1	2	volAtEcdysis	IAA	57042.7	TRUE
1	2	volAtEcdysis	IAA	59672.4	TRUE
1	2	volAtEcdysis	IAA	59672.4	TRUE
1	2	volAtEcdysis	IAA	48064	TRUE
1	2	volAtEcdysis	IAA	55520.8	TRUE
1	2	volAtEcdysis	IAA	59672.4	TRUE
1	2	volAtEcdysis	IAA	57559.2	TRUE
1	2	volAtEcdysis	IAA	55876.6	TRUE
1	2	volAtEcdysis	IAA	55520.8	TRUE
1	2	volAtEcdysis	IAA	59672.4	TRUE
1	2	volAtEcdysis	IAA	53074	TRUE
1	2	volAtEcdysis	IAA	57042.7	TRUE
1	2	volAtEcdysis	IAA	57042.7	TRUE
1	2	volAtEcdysis	IAA	55022.6	TRUE
1	2	volAtEcdysis	IAA	59672.4	TRUE
1	2	volAtEcdysis	IAA	49828.6	TRUE
1	2	volAtEcdysis	IAA	55618.1	TRUE
1	2	volAtEcdysis	IAA	63559	TRUE
1	2	volAtEcdysis	IAA	57042.7	TRUE
1	2	volAtEcdysis	IAA	61863.2	TRUE
1	2	volAtEcdysis	IAA	62423.4	TRUE
1	2	volAtEcdysis	IAA	51658	TRUE
1	2	volAtEcdysis	IAA	59672.4	TRUE
1	2	volAtEcdysis	IAA	59672.4	TRUE
1	2	volAtEcdysis	IAA	52125.8	TRUE
1	2	volAtEcdysis	IAA	55520.8	TRUE
1	2	volAtEcdysis	IAA	59672.4	TRUE
1	2	volAtEcdysis	IAA	59672.4	TRUE
1	2	volAtEcdysis	IAA	52125.8	TRUE
1	2	volAtEcdysis	IAA	56530.8	TRUE
1	2	volAtEcdysis	IAA	60758	TRUE
1	2	volAtEcdysis	IAA	62423.4	TRUE
1	2	volAtEcdysis	IAA	55022.6	TRUE
1	2	volAtEcdysis	IAA	65301.2	TRUE
1	2	volAtEcdysis	IAA	54039.5	TRUE
1	2	volAtEcdysis	IAA	57042.7	TRUE
1	2	volAtEcdysis	IAA	62988.6	TRUE
1	2	volAtEcdysis	IAA	54039.5	TRUE
1	2	volAtEcdysis	IAA	52125.8	TRUE
1	2	volAtEcdysis	IAA	59672.4	TRUE
1	2	volAtEcdysis	IAA	53841.3	TRUE
1	2	volAtEcdysis	IAA	58061.6	TRUE
1	2	volAtEcdysis	IAA	52597.8	TRUE
1	2	volAtEcdysis	IAA	59537.8	TRUE
1	2	volAtEcdysis	IAA	57908.7	TRUE
1	2	volAtEcdysis	IAA	56062.2	TRUE
1	2	volAtEcdysis	IAA	57042.7	TRUE
1	2	volAtEcdysis	IAA	62423.4	TRUE
1	2	volAtEcdysis	IAA	58080.4	TRUE
1	2	volAtEcdysis	IAA	61863.2	TRUE
1	2	volAtEcdysis	IAA	58647	TRUE
1	2	volAtEcdysis	IAA	59101.1	TRUE
1	2	volAtEcdysis	IAA	52597.8	TRUE
1	2	volAtEcdysis	IAA	60212.7	TRUE
1	2	volAtEcdysis	IAA	54039.5	TRUE
1	2	volAtEcdysis	IAA	62423.4	TRUE
1	2	volAtEcdysis	IAA	56530.8	TRUE
1	2	volAtEcdysis	IAA	49625.7	TRUE
1	2	volAtEcdysis	IAA	58080.4	TRUE
1	2	volAtEcdysis	IAA	59461.3	TRUE
1	2	volAtEcdysis	IAA	59097.2	TRUE
1	2	volAtEcdysis	IAA	54528.9	TRUE
1	2	volAtEcdysis	IAA	49619.3	TRUE
1	2	volAtEcdysis	IAA	58080.4	TRUE
1	2	volAtEcdysis	IAA	57042.7	TRUE
1	2	volAtEcdysis	IAA	57042.7	TRUE
1	2	volAtEcdysis	IAA	60212.7	TRUE
1	2	volAtEcdysis	IAA	59137	TRUE
1	2	volAtEcdysis	IAA	61684.6	TRUE
1	2	volAtEcdysis	IAA	55520.8	TRUE
1	2	volAtEcdysis	IAA	59672.4	TRUE
1	2	volAtEcdysis	IAA	56129.3	TRUE
1	2	volAtEcdysis	IAA	56530.8	TRUE
1	2	volAtEcdysis	IAA	57927.5	TRUE
1	2	volAtEcdysis	IAA	57559.2	TRUE
1	2	volAtEcdysis	IAA	64715.2	TRUE
1	2	volAtEcdysis	IAA	60758	TRUE
1	2	volAtEcdysis	IAA	56530.8	TRUE
1	2	volAtEcdysis	IAA	62423.4	TRUE
1	2	volAtEcdysis	IAA	60758	TRUE
1	2	volAtEcdysis	IAA	57782.9	TRUE
1	2	volAtEcdysis	IAA	59137	TRUE
1	2	volAtEcdysis	IAA	53074	TRUE
1	2	volAtEcdysis	IAA	57559.2	TRUE
1	2	volAtEcdysis	IAA	52597.8	TRUE
1	2	volAtEcdysis	IAA	57042.7	TRUE
1	2	volAtEcdysis	IAA	57042.7	TRUE
1	2	volAtEcdysis	IAA	60212.7	TRUE
1	2	volAtEcdysis	IAA	61863.2	TRUE
1	2	volAtEcdysis	IAA	65892.5	TRUE
1	2	volAtEcdysis	IAA	60212.7	TRUE
1	2	volAtEcdysis	IAA	62988.6	TRUE
1	2	volAtEcdysis	IAA	60212.7	TRUE
1	2	volAtEcdysis	IAA	56422.8	TRUE
1	2	volAtEcdysis	IAA	55022.6	TRUE
1	2	volAtEcdysis	IAA	57042.7	TRUE
1	2	volAtEcdysis	IAA	62423.4	TRUE
1	2	volAtEcdysis	IAA	59672.4	TRUE
1	2	volAtEcdysis	IAA	59137	TRUE
1	2	volAtEcdysis	IAA	56530.8	TRUE
1	2	volAtEcdysis	IAA	56530.8	TRUE
1	2	volAtEcdysis	IAA	56530.8	TRUE
1	2	volAtEcdysis	IAA	58832.4	TRUE
1	2	volAtEcdysis	IAA	59288.6	TRUE
1	2	volAtEcdysis	IAA	51658	TRUE
1	2	volAtEcdysis	IAA	55022.6	TRUE
1	2	volAtEcdysis	IAA	57712.5	TRUE
1	2	volAtEcdysis	IAA	49828.6	TRUE
1	2	volAtEcdysis	IAA	52783.6	TRUE
1	2	volAtEcdysis	IAA	61397.7	TRUE
1	2	volAtEcdysis	IAA	51000.5	TRUE
1	2	volAtEcdysis	IAA	54502.4	TRUE
1	2	volAtEcdysis	IAA	59853.3	TRUE
1	2	volAtEcdysis	IAA	57678.5	TRUE
1	2	volAtEcdysis	IAA	55520.8	TRUE
1	2	volAtEcdysis	IAA	48064	TRUE
1	2	volAtEcdysis	IAA	51616.7	TRUE
1	2	volAtEcdysis	IAA	55022.6	TRUE
1	2	volAtEcdysis	IAA	57042.7	TRUE
1	2	volAtEcdysis	IAA	52125.8	TRUE
1	2	volAtEcdysis	IAA	53074	TRUE
1	2	volAtEcdysis	IAA	59137	TRUE
1	2	volAtEcdysis	IAA	56530.8	TRUE
1	2	volAtEcdysis	IAA	51658	TRUE
1	2	volAtEcdysis	IAA	50279.8	TRUE
1	2	volAtEcdysis	IAA	45533.6	FALSE
1	2	volAtEcdysis	IAA	57042.7	TRUE
1	2	volAtEcdysis	IAA	56251.8	TRUE
1	2	volAtEcdysis	IAA	54039.5	TRUE
1	2	volAtEcdysis	IAA	50693.3	TRUE
1	2	volAtEcdysis	IAA	41608.7	FALSE
1	2	volAtEcdysis	IAA	48226	TRUE
1	2	volAtEcdysis	IAA	49381.5	TRUE
1	2	volAtEcdysis	IAA	55022.6	TRUE
1	2	volAtEcdysis	IAA	48408.6	TRUE
1	2	volAtEcdysis	IAA	50929	TRUE
1	2	volAtEcdysis	IAA	53074	TRUE
1	2	volAtEcdysis	IAA	60212.7	TRUE
1	2	volAtEcdysis	IAA	59672.4	TRUE
1	2	volAtEcdysis	IAA	55022.6	TRUE
1	2	volAtEcdysis	IAA	55269.2	TRUE
1	2	volAtEcdysis	IAA	53074	TRUE
1	2	volAtEcdysis	IAA	55520.8	TRUE
1	2	volAtEcdysis	IAA	52125.8	TRUE
1	2	volAtEcdysis	IAA	56017.9	TRUE
1	2	volAtEcdysis	IAA	54081.3	TRUE
1	2	volAtEcdysis	IAA	57306.3	TRUE
1	2	volAtEcdysis	IAA	59137	TRUE
1	2	volAtEcdysis	IAA	56530.8	TRUE
1	2	volAtEcdysis	IAA	54528.9	TRUE
1	2	volAtEcdysis	IAA	55520.8	TRUE
1	2	volAtEcdysis	IAA	59672.4	TRUE
1	2	volAtEcdysis	IAA	59137	TRUE
1	2	volAtEcdysis	IAA	57559.2	TRUE
1	2	volAtEcdysis	IAA	52597.8	TRUE
1	2	volAtEcdysis	IAA	55022.6	TRUE
1	2	volAtEcdysis	IAA	60758	TRUE
1	2	volAtEcdysis	IAA	54255.6	TRUE
1	2	volAtEcdysis	IAA	58080.4	TRUE
1	2	volAtEcdysis	IAA	56530.8	TRUE
1	2	volAtEcdysis	IAA	62423.4	TRUE
1	2	volAtEcdysis	IAA	43557.4	FALSE
1	2	volAtEcdysis	IAA	56815.1	TRUE
1	2	volAtEcdysis	IAA	56530.8	TRUE
1	2	volAtEcdysis	IAA	56683.1	TRUE
1	2	volAtEcdysis	IAA	55127.8	TRUE
1	2	volAtEcdysis	IAA	62988.6	TRUE
1	2	volAtEcdysis	IAA	59156.8	TRUE
1	2	volAtEcdysis	IAA	53008.8	TRUE
1	2	volAtEcdysis	IAA	60447.7	TRUE
1	2	volAtEcdysis	IAA	57042.7	TRUE
1	2	volAtEcdysis	IAA	57042.7	TRUE
1	2	volAtEcdysis	IAA	59672.4	TRUE
1	2	volAtEcdysis	IAA	52597.8	TRUE
1	2	volAtEcdysis	IAA	57042.7	TRUE
1	2	volAtEcdysis	IAA	55626.9	TRUE
1	2	volAtEcdysis	IAA	57042.7	TRUE
1	2	volAtEcdysis	IAA	56222.6	TRUE
1	2	volAtEcdysis	IAA	56530.8	TRUE
1	2	volAtEcdysis	IAA	55228	TRUE
1	2	volAtEcdysis	IAA	57042.7	TRUE
1	2	volAtEcdysis	IAA	59137	TRUE
1	2	volAtEcdysis	IAA	53070.6	TRUE
1	2	volAtEcdysis	IAA	57814.4	TRUE
1	2	volAtEcdysis	IAA	57559.2	TRUE
1	2	volAtEcdysis	IAA	57042.7	TRUE
1	2	volAtEcdysis	IAA	57559.2	TRUE
1	2	volAtEcdysis	IAA	55520.8	TRUE
1	2	volAtEcdysis	IAA	39775	FALSE
1	2	volAtEcdysis	IAA	62423.4	TRUE
1	2	volAtEcdysis	IAA	54528.9	TRUE
1	2	volAtEcdysis	IAA	53074	TRUE
1	2	volAtEcdysis	IAA	54528.9	TRUE
1	2	volAtEcdysis	IAA	56530.8	TRUE
1	2	volAtEcdysis	IAA	55520.8	TRUE
1	2	volAtEcdysis	IAA	46816.7	FALSE
1	2	volAtEcdysis	IAA	59672.4	TRUE
1	2	volAtEcdysis	IAA	50735.1	TRUE
1	2	volAtEcdysis	IAA	55520.8	TRUE
1	2	volAtEcdysis	IAA	60212.7	TRUE
1	2	volAtEcdysis	IAA	55022.6	TRUE
1	2	volAtEcdysis	IAA	52125.8	TRUE
1	2	volAtEcdysis	IAA	54528.9	TRUE
1	2	volAtEcdysis	IAA	57042.7	TRUE
1	2	volAtEcdysis	IAA	59137	TRUE
1	3	volAtEcdysis	control	145657	TRUE
1	3	volAtEcdysis	control	119911	TRUE
1	3	volAtEcdysis	control	125274	TRUE
1	3	volAtEcdysis	control	114508	TRUE
1	3	volAtEcdysis	control	104349	FALSE
1	3	volAtEcdysis	control	140260	TRUE
1	3	volAtEcdysis	control	133475	TRUE
1	3	volAtEcdysis	control	143811	TRUE
1	3	volAtEcdysis	control	134307	TRUE
1	3	volAtEcdysis	control	140499	TRUE
1	3	volAtEcdysis	control	145657	TRUE
1	3	volAtEcdysis	control	149650	TRUE
1	3	volAtEcdysis	control	153752	TRUE
1	3	volAtEcdysis	control	160840	TRUE
1	3	volAtEcdysis	control	168255	TRUE
1	3	volAtEcdysis	control	160746	TRUE
1	3	volAtEcdysis	control	164631	TRUE
1	3	volAtEcdysis	control	117322	TRUE
1	3	volAtEcdysis	control	152886	TRUE
1	3	volAtEcdysis	control	122280	TRUE
1	3	volAtEcdysis	control	147106	TRUE
1	3	volAtEcdysis	control	154563	TRUE
1	3	volAtEcdysis	control	142543	TRUE
1	3	volAtEcdysis	control	151660	TRUE
1	3	volAtEcdysis	control	146976	TRUE
1	3	volAtEcdysis	control	122110	TRUE
1	3	volAtEcdysis	control	165704	TRUE
1	3	volAtEcdysis	control	140608	TRUE
1	3	volAtEcdysis	control	122731	TRUE
1	3	volAtEcdysis	control	134161	TRUE
1	3	volAtEcdysis	control	124346	TRUE
1	3	volAtEcdysis	control	149650	TRUE
1	3	volAtEcdysis	control	152372	TRUE
1	3	volAtEcdysis	control	139266	TRUE
1	3	volAtEcdysis	control	130724	TRUE
1	3	volAtEcdysis	control	139238	TRUE
1	3	volAtEcdysis	control	154729	TRUE
1	3	volAtEcdysis	control	137580	TRUE
1	3	volAtEcdysis	control	128389	TRUE
1	3	volAtEcdysis	control	140499	TRUE
1	3	volAtEcdysis	control	122925	TRUE
1	3	volAtEcdysis	control	164117	TRUE
1	3	volAtEcdysis	control	146976	TRUE
1	3	volAtEcdysis	control	147091	TRUE
1	3	volAtEcdysis	control	166745	TRUE
1	3	volAtEcdysis	control	155694	TRUE
1	3	volAtEcdysis	control	136751	TRUE
1	3	volAtEcdysis	control	146980	TRUE
1	3	volAtEcdysis	control	153752	TRUE
1	3	volAtEcdysis	control	128913	TRUE
1	3	volAtEcdysis	control	151037	TRUE
1	3	volAtEcdysis	control	174432	TRUE
1	3	volAtEcdysis	control	155144	TRUE
1	3	volAtEcdysis	control	148805	TRUE
1	3	volAtEcdysis	control	146403	TRUE
1	3	volAtEcdysis	control	142162	TRUE
1	3	volAtEcdysis	control	127236	TRUE
1	3	volAtEcdysis	control	115766	TRUE
1	3	volAtEcdysis	control	149650	TRUE
1	3	volAtEcdysis	control	143098	TRUE
1	3	volAtEcdysis	control	140499	TRUE
1	3	volAtEcdysis	control	146976	TRUE
1	3	volAtEcdysis	control	123699	TRUE
1	3	volAtEcdysis	control	146476	TRUE
1	3	volAtEcdysis	control	135524	TRUE
1	3	volAtEcdysis	control	136451	TRUE
1	3	volAtEcdysis	control	127592	TRUE
1	3	volAtEcdysis	control	147870	TRUE
1	3	volAtEcdysis	control	134307	TRUE
1	3	volAtEcdysis	control	143055	TRUE
1	3	volAtEcdysis	control	127236	TRUE
1	3	volAtEcdysis	control	138867	TRUE
1	3	volAtEcdysis	control	145657	TRUE
1	3	volAtEcdysis	control	122169	TRUE
1	3	volAtEcdysis	control	153752	TRUE
1	3	volAtEcdysis	control	151882	TRUE
1	3	volAtEcdysis	control	130188	TRUE
1	3	volAtEcdysis	control	138122	TRUE
1	3	volAtEcdysis	control	149650	TRUE
1	3	volAtEcdysis	control	154477	TRUE
1	3	volAtEcdysis	control	157964	TRUE
1	3	volAtEcdysis	control	175716	TRUE
1	3	volAtEcdysis	control	129551	TRUE
1	3	volAtEcdysis	control	146976	TRUE
1	3	volAtEcdysis	control	136751	TRUE
1	3	volAtEcdysis	control	143055	TRUE
1	3	volAtEcdysis	control	116269	TRUE
1	3	volAtEcdysis	control	114516	TRUE
1	3	volAtEcdysis	control	168255	TRUE
1	3	volAtEcdysis	control	152372	TRUE
1	3	volAtEcdysis	control	146421	TRUE
1	3	volAtEcdysis	control	160931	TRUE
1	3	volAtEcdysis	control	135524	TRUE
1	3	volAtEcdysis	control	150030	TRUE
1	3	volAtEcdysis	control	152372	TRUE
1	3	volAtEcdysis	control	145657	TRUE
1	3	volAtEcdysis	control	135524	TRUE
1	3	volAtEcdysis	control	136673	TRUE
1	3	volAtEcdysis	control	122909	TRUE
1	3	volAtEcdysis	control	133102	TRUE
1	3	volAtEcdysis	control	139238	TRUE
1	3	volAtEcdysis	control	148307	TRUE
1	3	volAtEcdysis	control	138862	TRUE
1	3	volAtEcdysis	control	133102	TRUE
1	3	volAtEcdysis	control	156549	TRUE
1	3	volAtEcdysis	control	122350	TRUE
1	3	volAtEcdysis	control	145657	TRUE
1	3	volAtEcdysis	control	143766	TRUE
1	3	volAtEcdysis	control	156359	TRUE
1	3	volAtEcdysis	control	171288	TRUE
1	3	volAtEcdysis	control	129729	TRUE
1	3	volAtEcdysis	control	145117	TRUE
1	3	volAtEcdysis	control	150705	TRUE
1	3	volAtEcdysis	control	146070	TRUE
1	3	volAtEcdysis	control	160840	TRUE
1	3	volAtEcdysis	control	147080	TRUE
1	3	volAtEcdysis	control	153252	TRUE
1	3	volAtEcdysis	control	142608	TRUE
1	3	volAtEcdysis	control	147352	TRUE
1	3	volAtEcdysis	control	118384	TRUE
1	3	volAtEcdysis	control	127236	TRUE
1	3	volAtEcdysis	control	148631	TRUE
1	3	volAtEcdysis	control	119726	TRUE
1	3	volAtEcdysis	control	153752	TRUE
1	3	volAtEcdysis	control	136290	TRUE
1	3	volAtEcdysis	control	159507	TRUE
1	3	volAtEcdysis	control	147561	TRUE
1	3	volAtEcdysis	control	146976	TRUE
1	3	volAtEcdysis	control	124263	TRUE
1	3	volAtEcdysis	control	141771	TRUE
1	3	volAtEcdysis	control	169779	TRUE
1	3	volAtEcdysis	control	155144	TRUE
1	3	volAtEcdysis	control	152967	TRUE
1	3	volAtEcdysis	control	156549	TRUE
1	3	volAtEcdysis	control	141920	TRUE
1	3	volAtEcdysis	control	132276	TRUE
1	3	volAtEcdysis	control	174334	TRUE
1	3	volAtEcdysis	control	155370	TRUE
1	3	volAtEcdysis	control	143700	TRUE
1	3	volAtEcdysis	control	146282	TRUE
1	3	volAtEcdysis	control	128061	TRUE
1	3	volAtEcdysis	control	166745	TRUE
1	3	volAtEcdysis	control	146976	TRUE
1	3	volAtEcdysis	control	161819	TRUE
1	3	volAtEcdysis	control	155745	TRUE
1	3	volAtEcdysis	control	155144	TRUE
1	3	volAtEcdysis	control	160840	TRUE
1	3	volAtEcdysis	control	160840	TRUE
1	3	volAtEcdysis	control	135623	TRUE
1	3	volAtEcdysis	control	125347	TRUE
1	3	volAtEcdysis	control	149879	TRUE
1	3	volAtEcdysis	control	143055	TRUE
1	3	volAtEcdysis	control	124963	TRUE
1	3	volAtEcdysis	control	138451	TRUE
1	3	volAtEcdysis	control	130749	TRUE
1	3	volAtEcdysis	control	163250	TRUE
1	3	volAtEcdysis	control	134307	TRUE
1	3	volAtEcdysis	control	135040	TRUE
1	3	volAtEcdysis	control	148639	TRUE
1	3	volAtEcdysis	control	142134	TRUE
1	3	volAtEcdysis	control	131226	TRUE
1	3	volAtEcdysis	control	142972	TRUE
1	3	volAtEcdysis	control	149313	TRUE
1	3	volAtEcdysis	control	153719	TRUE
1	3	volAtEcdysis	control	126739	TRUE
1	3	volAtEcdysis	control	140740	TRUE
1	3	volAtEcdysis	control	116776	TRUE
1	3	volAtEcdysis	control	120519	TRUE
1	3	volAtEcdysis	control	131321	TRUE
1	3	volAtEcdysis	control	138785	TRUE
1	3	volAtEcdysis	control	143055	TRUE
1	3	volAtEcdysis	control	135547	TRUE
1	3	volAtEcdysis	control	143055	TRUE
1	3	volAtEcdysis	control	136751	TRUE
1	3	volAtEcdysis	control	146976	TRUE
1	3	volAtEcdysis	control	140499	TRUE
1	3	volAtEcdysis	control	143055	TRUE
1	3	volAtEcdysis	control	122731	TRUE
1	3	volAtEcdysis	control	146976	TRUE
1	3	volAtEcdysis	control	133102	TRUE
1	3	volAtEcdysis	control	149650	TRUE
1	3	volAtEcdysis	control	131074	TRUE
1	3	volAtEcdysis	control	136047	TRUE
1	3	volAtEcdysis	control	132156	TRUE
1	3	volAtEcdysis	control	143055	TRUE
1	3	volAtEcdysis	control	134307	TRUE
1	3	volAtEcdysis	control	150524	TRUE
1	3	volAtEcdysis	IAA	132450	TRUE
1	3	volAtEcdysis	IAA	128389	TRUE
1	3	volAtEcdysis	IAA	168255	TRUE
1	3	volAtEcdysis	IAA	135854	TRUE
1	3	volAtEcdysis	IAA	118384	TRUE
1	3	volAtEcdysis	IAA	125821	TRUE
1	3	volAtEcdysis	IAA	152216	TRUE
1	3	volAtEcdysis	IAA	117464	TRUE
1	3	volAtEcdysis	IAA	128041	TRUE
1	3	volAtEcdysis	IAA	124963	TRUE
1	3	volAtEcdysis	IAA	166745	TRUE
1	3	volAtEcdysis	IAA	140864	TRUE
1	3	volAtEcdysis	IAA	127454	TRUE
1	3	volAtEcdysis	IAA	159829	TRUE
1	3	volAtEcdysis	IAA	156549	TRUE
1	3	volAtEcdysis	IAA	139020	TRUE
1	3	volAtEcdysis	IAA	136751	TRUE
1	3	volAtEcdysis	IAA	168255	TRUE
1	3	volAtEcdysis	IAA	174897	TRUE
1	3	volAtEcdysis	IAA	140300	TRUE
1	3	volAtEcdysis	IAA	135524	TRUE
1	3	volAtEcdysis	IAA	144852	TRUE
1	3	volAtEcdysis	IAA	153752	TRUE
1	3	volAtEcdysis	IAA	128586	TRUE
1	3	volAtEcdysis	IAA	128389	TRUE
1	3	volAtEcdysis	IAA	165131	TRUE
1	3	volAtEcdysis	IAA	153752	TRUE
1	3	volAtEcdysis	IAA	146800	TRUE
1	3	volAtEcdysis	IAA	149426	TRUE
1	3	volAtEcdysis	IAA	136751	TRUE
1	3	volAtEcdysis	IAA	152372	TRUE
1	3	volAtEcdysis	IAA	141771	TRUE
1	3	volAtEcdysis	IAA	145657	TRUE
1	3	volAtEcdysis	IAA	148307	TRUE
1	3	volAtEcdysis	IAA	155341	TRUE
1	3	volAtEcdysis	IAA	113167	TRUE
1	3	volAtEcdysis	IAA	148307	TRUE
1	3	volAtEcdysis	IAA	146976	TRUE
1	3	volAtEcdysis	IAA	141771	TRUE
1	3	volAtEcdysis	IAA	161375	TRUE
1	3	volAtEcdysis	IAA	149650	TRUE
1	3	volAtEcdysis	IAA	116269	TRUE
1	3	volAtEcdysis	IAA	149692	TRUE
1	3	volAtEcdysis	IAA	143055	TRUE
1	3	volAtEcdysis	IAA	130724	TRUE
1	3	volAtEcdysis	IAA	124963	TRUE
1	3	volAtEcdysis	IAA	135844	TRUE
1	3	volAtEcdysis	IAA	146976	TRUE
1	3	volAtEcdysis	IAA	141771	TRUE
1	3	volAtEcdysis	IAA	129551	TRUE
1	3	volAtEcdysis	IAA	177606	TRUE
1	3	volAtEcdysis	IAA	157923	TRUE
1	3	volAtEcdysis	IAA	140386	TRUE
1	3	volAtEcdysis	IAA	153752	TRUE
1	3	volAtEcdysis	IAA	176012	TRUE
1	3	volAtEcdysis	IAA	155144	TRUE
1	3	volAtEcdysis	IAA	184126	TRUE
1	3	volAtEcdysis	IAA	128102	TRUE
1	3	volAtEcdysis	IAA	128416	TRUE
1	3	volAtEcdysis	IAA	134307	TRUE
1	3	volAtEcdysis	IAA	133511	TRUE
1	3	volAtEcdysis	IAA	141731	TRUE
1	3	volAtEcdysis	IAA	130496	TRUE
1	3	volAtEcdysis	IAA	139691	TRUE
1	3	volAtEcdysis	IAA	138767	TRUE
1	3	volAtEcdysis	IAA	150914	TRUE
1	3	volAtEcdysis	IAA	153102	TRUE
1	3	volAtEcdysis	IAA	135936	TRUE
1	3	volAtEcdysis	IAA	136751	TRUE
1	3	volAtEcdysis	IAA	136751	TRUE
1	3	volAtEcdysis	IAA	157151	TRUE
1	3	volAtEcdysis	IAA	135524	TRUE
1	3	volAtEcdysis	IAA	110280	TRUE
1	3	volAtEcdysis	IAA	168677	TRUE
1	3	volAtEcdysis	IAA	159397	TRUE
1	3	volAtEcdysis	IAA	144209	TRUE
1	3	volAtEcdysis	IAA	134307	TRUE
1	3	volAtEcdysis	IAA	173004	TRUE
1	3	volAtEcdysis	IAA	128389	TRUE
1	3	volAtEcdysis	IAA	161020	TRUE
1	3	volAtEcdysis	IAA	174432	TRUE
1	3	volAtEcdysis	IAA	136891	TRUE
1	3	volAtEcdysis	IAA	146976	TRUE
1	3	volAtEcdysis	IAA	155041	TRUE
1	3	volAtEcdysis	IAA	145657	TRUE
1	3	volAtEcdysis	IAA	141771	TRUE
1	3	volAtEcdysis	IAA	157261	TRUE
1	3	volAtEcdysis	IAA	133102	TRUE
1	3	volAtEcdysis	IAA	152079	TRUE
1	3	volAtEcdysis	IAA	166745	TRUE
1	3	volAtEcdysis	IAA	162297	TRUE
1	3	volAtEcdysis	IAA	135524	TRUE
1	3	volAtEcdysis	IAA	156230	TRUE
1	3	volAtEcdysis	IAA	136630	TRUE
1	3	volAtEcdysis	IAA	132567	TRUE
1	3	volAtEcdysis	IAA	135524	TRUE
1	3	volAtEcdysis	IAA	177432	TRUE
1	3	volAtEcdysis	IAA	163766	TRUE
1	3	volAtEcdysis	IAA	135524	TRUE
1	3	volAtEcdysis	IAA	153870	TRUE
1	3	volAtEcdysis	IAA	145820	TRUE
1	3	volAtEcdysis	IAA	139238	TRUE
1	3	volAtEcdysis	IAA	145657	TRUE
1	3	volAtEcdysis	IAA	134876	TRUE
1	3	volAtEcdysis	IAA	159129	TRUE
1	3	volAtEcdysis	IAA	152372	TRUE
1	3	volAtEcdysis	IAA	136751	TRUE
1	3	volAtEcdysis	IAA	146719	TRUE
1	3	volAtEcdysis	IAA	160840	TRUE
1	3	volAtEcdysis	IAA	171316	TRUE
1	3	volAtEcdysis	IAA	169779	TRUE
1	3	volAtEcdysis	IAA	162297	TRUE
1	3	volAtEcdysis	IAA	142355	TRUE
1	3	volAtEcdysis	IAA	139238	TRUE
1	3	volAtEcdysis	IAA	124963	TRUE
1	3	volAtEcdysis	IAA	139238	TRUE
1	3	volAtEcdysis	IAA	124963	TRUE
1	3	volAtEcdysis	IAA	149650	TRUE
1	3	volAtEcdysis	IAA	145657	TRUE
1	3	volAtEcdysis	IAA	163158	TRUE
1	3	volAtEcdysis	IAA	137928	TRUE
1	3	volAtEcdysis	IAA	127921	TRUE
1	3	volAtEcdysis	IAA	147690	TRUE
1	3	volAtEcdysis	IAA	159397	TRUE
1	3	volAtEcdysis	IAA	149650	TRUE
1	3	volAtEcdysis	IAA	130724	TRUE
1	3	volAtEcdysis	IAA	141440	TRUE
1	3	volAtEcdysis	IAA	133296	TRUE
1	3	volAtEcdysis	IAA	155618	TRUE
1	3	volAtEcdysis	IAA	174131	TRUE
1	3	volAtEcdysis	IAA	124269	TRUE
1	3	volAtEcdysis	IAA	140499	TRUE
1	3	volAtEcdysis	IAA	168255	TRUE
1	3	volAtEcdysis	IAA	136751	TRUE
1	3	volAtEcdysis	IAA	123381	TRUE
1	3	volAtEcdysis	IAA	119456	TRUE
1	3	volAtEcdysis	IAA	121306	TRUE
1	3	volAtEcdysis	IAA	134307	TRUE
1	3	volAtEcdysis	IAA	146976	TRUE
1	3	volAtEcdysis	IAA	120003	TRUE
1	3	volAtEcdysis	IAA	112152	TRUE
1	3	volAtEcdysis	IAA	143055	TRUE
1	3	volAtEcdysis	IAA	143943	TRUE
1	3	volAtEcdysis	IAA	122534	TRUE
1	3	volAtEcdysis	IAA	129551	TRUE
1	3	volAtEcdysis	IAA	117322	TRUE
1	3	volAtEcdysis	IAA	149650	TRUE
1	3	volAtEcdysis	IAA	143055	TRUE
1	3	volAtEcdysis	IAA	138697	TRUE
1	3	volAtEcdysis	IAA	114376	TRUE
1	3	volAtEcdysis	IAA	131190	TRUE
1	3	volAtEcdysis	IAA	129446	TRUE
1	3	volAtEcdysis	IAA	113406	TRUE
1	3	volAtEcdysis	IAA	122731	TRUE
1	3	volAtEcdysis	IAA	112011	TRUE
1	3	volAtEcdysis	IAA	149614	TRUE
1	3	volAtEcdysis	IAA	149652	TRUE
1	3	volAtEcdysis	IAA	141061	TRUE
1	3	volAtEcdysis	IAA	162297	TRUE
1	3	volAtEcdysis	IAA	128566	TRUE
1	3	volAtEcdysis	IAA	146976	TRUE
1	3	volAtEcdysis	IAA	123842	TRUE
1	3	volAtEcdysis	IAA	153752	TRUE
1	3	volAtEcdysis	IAA	129551	TRUE
1	3	volAtEcdysis	IAA	131327	TRUE
1	3	volAtEcdysis	IAA	126115	TRUE
1	3	volAtEcdysis	IAA	106805	TRUE
1	3	volAtEcdysis	IAA	161100	TRUE
1	3	volAtEcdysis	IAA	125428	TRUE
1	3	volAtEcdysis	IAA	123842	TRUE
1	3	volAtEcdysis	IAA	148307	TRUE
1	3	volAtEcdysis	IAA	141752	TRUE
1	3	volAtEcdysis	IAA	134284	TRUE
1	3	volAtEcdysis	IAA	148164	TRUE
1	3	volAtEcdysis	IAA	126906	TRUE
1	3	volAtEcdysis	IAA	149650	TRUE
1	3	volAtEcdysis	IAA	143055	TRUE
1	3	volAtEcdysis	IAA	141771	TRUE
1	3	volAtEcdysis	IAA	133102	TRUE
1	3	volAtEcdysis	IAA	140499	TRUE
1	3	volAtEcdysis	IAA	145666	TRUE
1	3	volAtEcdysis	IAA	122485	TRUE
1	3	volAtEcdysis	IAA	150303	TRUE
1	3	volAtEcdysis	IAA	135899	TRUE
1	3	volAtEcdysis	IAA	171316	TRUE
1	3	volAtEcdysis	IAA	141260	TRUE
1	3	volAtEcdysis	IAA	165466	TRUE
1	3	volAtEcdysis	IAA	129593	TRUE
1	3	volAtEcdysis	IAA	148656	TRUE
1	3	volAtEcdysis	IAA	129700	TRUE
1	3	volAtEcdysis	IAA	143055	TRUE
1	3	volAtEcdysis	IAA	141771	TRUE
1	3	volAtEcdysis	IAA	139419	TRUE
1	3	volAtEcdysis	IAA	151066	TRUE
1	3	volAtEcdysis	IAA	153752	TRUE
1	3	volAtEcdysis	IAA	158396	TRUE
1	3	volAtEcdysis	IAA	135657	TRUE
1	3	volAtEcdysis	IAA	140253	TRUE
1	3	volAtEcdysis	IAA	138991	TRUE
1	3	volAtEcdysis	IAA	145657	TRUE
1	3	volAtEcdysis	IAA	160891	TRUE
1	3	volAtEcdysis	IAA	118384	TRUE
1	3	volAtEcdysis	IAA	131079	TRUE
1	3	volAtEcdysis	IAA	145657	TRUE
1	3	volAtEcdysis	IAA	169779	TRUE
1	3	volAtEcdysis	IAA	160840	TRUE
1	3	volAtEcdysis	IAA	134307	TRUE
1	3	volAtEcdysis	IAA	114081	TRUE
1	3	volAtEcdysis	IAA	124938	TRUE
1	3	volAtEcdysis	IAA	140499	TRUE
1	3	volAtEcdysis	IAA	127321	TRUE
1	3	volAtEcdysis	IAA	146575	TRUE
1	3	volAtEcdysis	IAA	143048	TRUE
1	3	volAtEcdysis	IAA	124963	TRUE
1	3	volAtEcdysis	IAA	177450	TRUE
1	3	volAtEcdysis	IAA	128042	TRUE
1	3	volAtEcdysis	IAA	148307	TRUE
1	3	volAtEcdysis	IAA	140908	TRUE
1	3	volAtEcdysis	IAA	139238	TRUE
1	3	volAtEcdysis	IAA	142022	TRUE
1	3	volAtEcdysis	IAA	129551	TRUE
1	3	volAtEcdysis	IAA	126745	TRUE
1	3	volAtEcdysis	IAA	137094	TRUE
1	4	volAtEcdysis	control	327838	TRUE
1	4	volAtEcdysis	control	276235	TRUE
1	4	volAtEcdysis	control	308539	TRUE
1	4	volAtEcdysis	control	276235	TRUE
1	4	volAtEcdysis	control	257368	TRUE
1	4	volAtEcdysis	control	307791	TRUE
1	4	volAtEcdysis	control	307791	TRUE
1	4	volAtEcdysis	control	330806	TRUE
1	4	volAtEcdysis	control	313422	TRUE
1	4	volAtEcdysis	control	317873	TRUE
1	4	volAtEcdysis	control	321980	TRUE
1	4	volAtEcdysis	control	358762	TRUE
1	4	volAtEcdysis	control	362010	TRUE
1	4	volAtEcdysis	control	349190	TRUE
1	4	volAtEcdysis	control	359830	TRUE
1	4	volAtEcdysis	control	350632	TRUE
1	4	volAtEcdysis	control	356693	TRUE
1	4	volAtEcdysis	control	286377	TRUE
1	4	volAtEcdysis	control	365288	TRUE
1	4	volAtEcdysis	control	290198	TRUE
1	4	volAtEcdysis	control	346057	TRUE
1	4	volAtEcdysis	control	349190	TRUE
1	4	volAtEcdysis	control	315141	TRUE
1	4	volAtEcdysis	control	353590	TRUE
1	4	volAtEcdysis	control	325675	TRUE
1	4	volAtEcdysis	control	304545	TRUE
1	4	volAtEcdysis	control	368596	TRUE
1	4	volAtEcdysis	control	329376	TRUE
1	4	volAtEcdysis	control	306699	TRUE
1	4	volAtEcdysis	control	315523	TRUE
1	4	volAtEcdysis	control	302292	TRUE
1	4	volAtEcdysis	control	336560	TRUE
1	4	volAtEcdysis	control	330806	TRUE
1	4	volAtEcdysis	control	333802	TRUE
1	4	volAtEcdysis	control	302292	TRUE
1	4	volAtEcdysis	control	333802	TRUE
1	4	volAtEcdysis	control	346057	TRUE
1	4	volAtEcdysis	control	334647	TRUE
1	4	volAtEcdysis	control	330806	TRUE
1	4	volAtEcdysis	control	352352	TRUE
1	4	volAtEcdysis	control	321980	TRUE
1	4	volAtEcdysis	control	338982	TRUE
1	4	volAtEcdysis	control	346057	TRUE
1	4	volAtEcdysis	control	331106	TRUE
1	4	volAtEcdysis	control	372879	TRUE
1	4	volAtEcdysis	control	346057	TRUE
1	4	volAtEcdysis	control	302292	TRUE
1	4	volAtEcdysis	control	290275	TRUE
1	4	volAtEcdysis	control	321980	TRUE
1	4	volAtEcdysis	control	312368	TRUE
1	4	volAtEcdysis	control	326675	TRUE
1	4	volAtEcdysis	control	348970	TRUE
1	4	volAtEcdysis	control	307791	TRUE
1	4	volAtEcdysis	control	315981	TRUE
1	4	volAtEcdysis	control	321980	TRUE
1	4	volAtEcdysis	control	302313	TRUE
1	4	volAtEcdysis	control	287242	TRUE
1	4	volAtEcdysis	control	264995	TRUE
1	4	volAtEcdysis	control	325852	TRUE
1	4	volAtEcdysis	control	311823	TRUE
1	4	volAtEcdysis	control	302292	TRUE
1	4	volAtEcdysis	control	316228	TRUE
1	4	volAtEcdysis	control	305029	TRUE
1	4	volAtEcdysis	control	327838	TRUE
1	4	volAtEcdysis	control	288970	TRUE
1	4	volAtEcdysis	control	332498	TRUE
1	4	volAtEcdysis	control	303998	TRUE
1	4	volAtEcdysis	control	321615	TRUE
1	4	volAtEcdysis	control	299259	TRUE
1	4	volAtEcdysis	control	302292	TRUE
1	4	volAtEcdysis	control	288970	TRUE
1	4	volAtEcdysis	control	316963	TRUE
1	4	volAtEcdysis	control	322050	TRUE
1	4	volAtEcdysis	control	286965	TRUE
1	4	volAtEcdysis	control	317733	TRUE
1	4	volAtEcdysis	control	342951	TRUE
1	4	volAtEcdysis	control	315588	TRUE
1	4	volAtEcdysis	control	317712	TRUE
1	4	volAtEcdysis	control	335268	TRUE
1	4	volAtEcdysis	control	352352	TRUE
1	4	volAtEcdysis	control	346057	TRUE
1	4	volAtEcdysis	control	373313	TRUE
1	4	volAtEcdysis	control	264236	TRUE
1	4	volAtEcdysis	control	316228	TRUE
1	4	volAtEcdysis	control	296137	TRUE
1	4	volAtEcdysis	control	308308	TRUE
1	4	volAtEcdysis	control	249655	TRUE
1	4	volAtEcdysis	control	245690	TRUE
1	4	volAtEcdysis	control	341065	TRUE
1	4	volAtEcdysis	control	320092	TRUE
1	4	volAtEcdysis	control	322512	TRUE
1	4	volAtEcdysis	control	331640	TRUE
1	4	volAtEcdysis	control	300402	TRUE
1	4	volAtEcdysis	control	338813	TRUE
1	4	volAtEcdysis	control	281687	TRUE
1	4	volAtEcdysis	control	316228	TRUE
1	4	volAtEcdysis	control	294227	TRUE
1	4	volAtEcdysis	control	286377	TRUE
1	4	volAtEcdysis	control	276235	TRUE
1	4	volAtEcdysis	control	319091	TRUE
1	4	volAtEcdysis	control	319091	TRUE
1	4	volAtEcdysis	control	330806	TRUE
1	4	volAtEcdysis	control	321980	TRUE
1	4	volAtEcdysis	control	336824	TRUE
1	4	volAtEcdysis	control	352352	TRUE
1	4	volAtEcdysis	control	286124	TRUE
1	4	volAtEcdysis	control	319091	TRUE
1	4	volAtEcdysis	control	334866	TRUE
1	4	volAtEcdysis	control	331353	TRUE
1	4	volAtEcdysis	control	357356	TRUE
1	4	volAtEcdysis	control	315401	TRUE
1	4	volAtEcdysis	control	332682	TRUE
1	4	volAtEcdysis	control	333802	TRUE
1	4	volAtEcdysis	control	347756	TRUE
1	4	volAtEcdysis	control	358528	TRUE
1	4	volAtEcdysis	control	358338	TRUE
1	4	volAtEcdysis	control	362010	TRUE
1	4	volAtEcdysis	control	334315	TRUE
1	4	volAtEcdysis	control	325657	TRUE
1	4	volAtEcdysis	control	276274	TRUE
1	4	volAtEcdysis	control	299579	TRUE
1	4	volAtEcdysis	control	346691	TRUE
1	4	volAtEcdysis	control	311963	TRUE
1	4	volAtEcdysis	control	341888	TRUE
1	4	volAtEcdysis	control	313322	TRUE
1	4	volAtEcdysis	control	358762	TRUE
1	4	volAtEcdysis	control	314081	TRUE
1	4	volAtEcdysis	control	335343	TRUE
1	4	volAtEcdysis	control	305029	TRUE
1	4	volAtEcdysis	control	352352	TRUE
1	4	volAtEcdysis	control	395032	TRUE
1	4	volAtEcdysis	control	349190	TRUE
1	4	volAtEcdysis	control	355510	TRUE
1	4	volAtEcdysis	control	336824	TRUE
1	4	volAtEcdysis	control	339953	TRUE
1	4	volAtEcdysis	control	380422	TRUE
1	4	volAtEcdysis	control	359652	TRUE
1	4	volAtEcdysis	control	337688	TRUE
1	4	volAtEcdysis	control	346057	TRUE
1	4	volAtEcdysis	control	307186	TRUE
1	4	volAtEcdysis	control	348379	TRUE
1	4	volAtEcdysis	control	360045	TRUE
1	4	volAtEcdysis	control	374252	TRUE
1	4	volAtEcdysis	control	367553	TRUE
1	4	volAtEcdysis	control	368430	TRUE
1	4	volAtEcdysis	control	378700	TRUE
1	4	volAtEcdysis	control	253797	TRUE
1	4	volAtEcdysis	control	279782	TRUE
1	4	volAtEcdysis	control	288970	TRUE
1	4	volAtEcdysis	control	254710	TRUE
1	4	volAtEcdysis	control	245690	TRUE
1	4	volAtEcdysis	control	290636	TRUE
1	4	volAtEcdysis	control	277623	TRUE
1	4	volAtEcdysis	control	307946	TRUE
1	4	volAtEcdysis	control	264062	TRUE
1	4	volAtEcdysis	control	269001	TRUE
1	4	volAtEcdysis	control	295788	TRUE
1	4	volAtEcdysis	control	318715	TRUE
1	4	volAtEcdysis	control	304686	TRUE
1	4	volAtEcdysis	control	288970	TRUE
1	4	volAtEcdysis	control	285708	TRUE
1	4	volAtEcdysis	control	323373	TRUE
1	4	volAtEcdysis	control	282604	TRUE
1	4	volAtEcdysis	control	302907	TRUE
1	4	volAtEcdysis	control	243014	TRUE
1	4	volAtEcdysis	control	264062	TRUE
1	4	volAtEcdysis	control	292823	TRUE
1	4	volAtEcdysis	control	303747	TRUE
1	4	volAtEcdysis	control	333802	TRUE
1	4	volAtEcdysis	control	294227	TRUE
1	4	volAtEcdysis	control	307791	TRUE
1	4	volAtEcdysis	control	283284	TRUE
1	4	volAtEcdysis	control	279070	TRUE
1	4	volAtEcdysis	control	330806	TRUE
1	4	volAtEcdysis	control	313390	TRUE
1	4	volAtEcdysis	control	276235	TRUE
1	4	volAtEcdysis	control	299605	TRUE
1	4	volAtEcdysis	control	300957	TRUE
1	4	volAtEcdysis	control	316228	TRUE
1	4	volAtEcdysis	control	277379	TRUE
1	4	volAtEcdysis	control	284062	TRUE
1	4	volAtEcdysis	control	265044	TRUE
1	4	volAtEcdysis	control	283863	TRUE
1	4	volAtEcdysis	control	291586	TRUE
1	4	volAtEcdysis	control	330806	TRUE
1	4	volAtEcdysis	IAA	352352	TRUE
1	4	volAtEcdysis	IAA	285499	TRUE
1	4	volAtEcdysis	IAA	305029	TRUE
1	4	volAtEcdysis	IAA	302292	TRUE
1	4	volAtEcdysis	IAA	276235	TRUE
1	4	volAtEcdysis	IAA	267418	TRUE
1	4	volAtEcdysis	IAA	313390	TRUE
1	4	volAtEcdysis	IAA	289198	TRUE
1	4	volAtEcdysis	IAA	287933	TRUE
1	4	volAtEcdysis	IAA	305029	TRUE
1	4	volAtEcdysis	IAA	160840	FALSE
1	4	volAtEcdysis	IAA	345154	TRUE
1	4	volAtEcdysis	IAA	310703	TRUE
1	4	volAtEcdysis	IAA	333485	TRUE
1	4	volAtEcdysis	IAA	356936	TRUE
1	4	volAtEcdysis	IAA	314509	TRUE
1	4	volAtEcdysis	IAA	305029	TRUE
1	4	volAtEcdysis	IAA	358762	TRUE
1	4	volAtEcdysis	IAA	327842	TRUE
1	4	volAtEcdysis	IAA	305029	TRUE
1	4	volAtEcdysis	IAA	321980	TRUE
1	4	volAtEcdysis	IAA	342951	TRUE
1	4	volAtEcdysis	IAA	346057	TRUE
1	4	volAtEcdysis	IAA	288970	TRUE
1	4	volAtEcdysis	IAA	295045	TRUE
1	4	volAtEcdysis	IAA	378700	TRUE
1	4	volAtEcdysis	IAA	346057	TRUE
1	4	volAtEcdysis	IAA	330276	TRUE
1	4	volAtEcdysis	IAA	333968	TRUE
1	4	volAtEcdysis	IAA	336824	TRUE
1	4	volAtEcdysis	IAA	304707	TRUE
1	4	volAtEcdysis	IAA	322627	TRUE
1	4	volAtEcdysis	IAA	316228	TRUE
1	4	volAtEcdysis	IAA	349190	TRUE
1	4	volAtEcdysis	IAA	330806	TRUE
1	4	volAtEcdysis	IAA	267408	TRUE
1	4	volAtEcdysis	IAA	313346	TRUE
1	4	volAtEcdysis	IAA	336824	TRUE
1	4	volAtEcdysis	IAA	307791	TRUE
1	4	volAtEcdysis	IAA	351496	TRUE
1	4	volAtEcdysis	IAA	342951	TRUE
1	4	volAtEcdysis	IAA	304439	TRUE
1	4	volAtEcdysis	IAA	362010	TRUE
1	4	volAtEcdysis	IAA	318597	TRUE
1	4	volAtEcdysis	IAA	254950	TRUE
1	4	volAtEcdysis	IAA	299579	TRUE
1	4	volAtEcdysis	IAA	330806	TRUE
1	4	volAtEcdysis	IAA	367192	TRUE
1	4	volAtEcdysis	IAA	327293	TRUE
1	4	volAtEcdysis	IAA	336824	TRUE
1	4	volAtEcdysis	IAA	382129	TRUE
1	4	volAtEcdysis	IAA	342919	TRUE
1	4	volAtEcdysis	IAA	330806	TRUE
1	4	volAtEcdysis	IAA	368596	TRUE
1	4	volAtEcdysis	IAA	358762	TRUE
1	4	volAtEcdysis	IAA	319091	TRUE
1	4	volAtEcdysis	IAA	368596	TRUE
1	4	volAtEcdysis	IAA	333802	TRUE
1	4	volAtEcdysis	IAA	327838	TRUE
1	4	volAtEcdysis	IAA	320800	TRUE
1	4	volAtEcdysis	IAA	317993	TRUE
1	4	volAtEcdysis	IAA	308451	TRUE
1	4	volAtEcdysis	IAA	321132	TRUE
1	4	volAtEcdysis	IAA	324862	TRUE
1	4	volAtEcdysis	IAA	305320	TRUE
1	4	volAtEcdysis	IAA	327838	TRUE
1	4	volAtEcdysis	IAA	302292	TRUE
1	4	volAtEcdysis	IAA	330011	TRUE
1	4	volAtEcdysis	IAA	299579	TRUE
1	4	volAtEcdysis	IAA	302292	TRUE
1	4	volAtEcdysis	IAA	361903	TRUE
1	4	volAtEcdysis	IAA	346057	TRUE
1	4	volAtEcdysis	IAA	253619	TRUE
1	4	volAtEcdysis	IAA	362010	TRUE
1	4	volAtEcdysis	IAA	346057	TRUE
1	4	volAtEcdysis	IAA	316228	TRUE
1	4	volAtEcdysis	IAA	256493	TRUE
1	4	volAtEcdysis	IAA	365300	TRUE
1	4	volAtEcdysis	IAA	281260	TRUE
1	4	volAtEcdysis	IAA	320216	TRUE
1	4	volAtEcdysis	IAA	383773	TRUE
1	4	volAtEcdysis	IAA	319091	TRUE
1	4	volAtEcdysis	IAA	291469	TRUE
1	4	volAtEcdysis	IAA	315650	TRUE
1	4	volAtEcdysis	IAA	321980	TRUE
1	4	volAtEcdysis	IAA	336824	TRUE
1	4	volAtEcdysis	IAA	346057	TRUE
1	4	volAtEcdysis	IAA	306092	TRUE
1	4	volAtEcdysis	IAA	331001	TRUE
1	4	volAtEcdysis	IAA	358762	TRUE
1	4	volAtEcdysis	IAA	341942	TRUE
1	4	volAtEcdysis	IAA	327838	TRUE
1	4	volAtEcdysis	IAA	325761	TRUE
1	4	volAtEcdysis	IAA	315889	TRUE
1	4	volAtEcdysis	IAA	307791	TRUE
1	4	volAtEcdysis	IAA	316134	TRUE
1	4	volAtEcdysis	IAA	358762	TRUE
1	4	volAtEcdysis	IAA	340203	TRUE
1	4	volAtEcdysis	IAA	327838	TRUE
1	4	volAtEcdysis	IAA	347436	TRUE
1	4	volAtEcdysis	IAA	302292	TRUE
1	4	volAtEcdysis	IAA	321616	TRUE
1	4	volAtEcdysis	IAA	304083	TRUE
1	4	volAtEcdysis	IAA	316228	TRUE
1	4	volAtEcdysis	IAA	316228	TRUE
1	4	volAtEcdysis	IAA	286934	TRUE
1	4	volAtEcdysis	IAA	321191	TRUE
1	4	volAtEcdysis	IAA	349190	TRUE
1	4	volAtEcdysis	IAA	355318	TRUE
1	4	volAtEcdysis	IAA	376910	TRUE
1	4	volAtEcdysis	IAA	346057	TRUE
1	4	volAtEcdysis	IAA	346057	TRUE
1	4	volAtEcdysis	IAA	321980	TRUE
1	4	volAtEcdysis	IAA	266409	TRUE
1	4	volAtEcdysis	IAA	293726	TRUE
1	4	volAtEcdysis	IAA	293819	TRUE
1	4	volAtEcdysis	IAA	286377	TRUE
1	4	volAtEcdysis	IAA	330806	TRUE
1	4	volAtEcdysis	IAA	352352	TRUE
1	4	volAtEcdysis	IAA	335451	TRUE
1	4	volAtEcdysis	IAA	311997	TRUE
1	4	volAtEcdysis	IAA	276235	TRUE
1	4	volAtEcdysis	IAA	321980	TRUE
1	4	volAtEcdysis	IAA	305029	TRUE
1	4	volAtEcdysis	IAA	307791	TRUE
1	4	volAtEcdysis	IAA	326453	TRUE
1	4	volAtEcdysis	IAA	299579	TRUE
1	4	volAtEcdysis	IAA	322209	TRUE
1	4	volAtEcdysis	IAA	352682	TRUE
1	4	volAtEcdysis	IAA	329142	TRUE
1	4	volAtEcdysis	IAA	302625	TRUE
1	4	volAtEcdysis	IAA	327838	TRUE
1	4	volAtEcdysis	IAA	362010	TRUE
1	4	volAtEcdysis	IAA	321454	TRUE
1	4	volAtEcdysis	IAA	295688	TRUE
1	4	volAtEcdysis	IAA	296871	TRUE
1	4	volAtEcdysis	IAA	324667	TRUE
1	4	volAtEcdysis	IAA	321980	TRUE
1	4	volAtEcdysis	IAA	276235	TRUE
1	4	volAtEcdysis	IAA	256114	TRUE
1	4	volAtEcdysis	IAA	332982	TRUE
1	4	volAtEcdysis	IAA	346057	TRUE
1	4	volAtEcdysis	IAA	307657	TRUE
1	4	volAtEcdysis	IAA	313390	TRUE
1	4	volAtEcdysis	IAA	273756	TRUE
1	4	volAtEcdysis	IAA	342951	TRUE
1	4	volAtEcdysis	IAA	346057	TRUE
1	4	volAtEcdysis	IAA	294227	TRUE
1	4	volAtEcdysis	IAA	251865	TRUE
1	4	volAtEcdysis	IAA	276718	TRUE
1	4	volAtEcdysis	IAA	301244	TRUE
1	4	volAtEcdysis	IAA	259656	TRUE
1	4	volAtEcdysis	IAA	276235	TRUE
1	4	volAtEcdysis	IAA	307965	TRUE
1	4	volAtEcdysis	IAA	349190	TRUE
1	4	volAtEcdysis	IAA	337843	TRUE
1	4	volAtEcdysis	IAA	369632	TRUE
1	4	volAtEcdysis	IAA	309195	TRUE
1	4	volAtEcdysis	IAA	333802	TRUE
1	4	volAtEcdysis	IAA	276235	TRUE
1	4	volAtEcdysis	IAA	234863	FALSE
1	4	volAtEcdysis	IAA	302292	TRUE
1	4	volAtEcdysis	IAA	316228	TRUE
1	4	volAtEcdysis	IAA	295956	TRUE
1	4	volAtEcdysis	IAA	287233	TRUE
1	4	volAtEcdysis	IAA	330806	TRUE
1	4	volAtEcdysis	IAA	291280	TRUE
1	4	volAtEcdysis	IAA	288494	TRUE
1	4	volAtEcdysis	IAA	341428	TRUE
1	4	volAtEcdysis	IAA	346057	TRUE
1	4	volAtEcdysis	IAA	307791	TRUE
1	4	volAtEcdysis	IAA	286377	TRUE
1	4	volAtEcdysis	IAA	316312	TRUE
1	4	volAtEcdysis	IAA	358762	TRUE
1	4	volAtEcdysis	IAA	299579	TRUE
1	4	volAtEcdysis	IAA	277092	TRUE
1	4	volAtEcdysis	IAA	268865	TRUE
1	4	volAtEcdysis	IAA	310305	TRUE
1	4	volAtEcdysis	IAA	309847	TRUE
1	4	volAtEcdysis	IAA	278567	TRUE
1	4	volAtEcdysis	IAA	319091	TRUE
1	4	volAtEcdysis	IAA	295116	TRUE
1	4	volAtEcdysis	IAA	363235	TRUE
1	4	volAtEcdysis	IAA	310078	TRUE
1	4	volAtEcdysis	IAA	350276	TRUE
1	4	volAtEcdysis	IAA	338544	TRUE
1	4	volAtEcdysis	IAA	302292	TRUE
1	4	volAtEcdysis	IAA	353965	TRUE
1	4	volAtEcdysis	IAA	282992	TRUE
1	4	volAtEcdysis	IAA	288819	TRUE
1	4	volAtEcdysis	IAA	299579	TRUE
1	4	volAtEcdysis	IAA	316228	TRUE
1	4	volAtEcdysis	IAA	309917	TRUE
1	4	volAtEcdysis	IAA	321980	TRUE
1	4	volAtEcdysis	IAA	329699	TRUE
1	4	volAtEcdysis	IAA	316228	TRUE
1	4	volAtEcdysis	IAA	321980	TRUE
1	4	volAtEcdysis	IAA	300242	TRUE
1	4	volAtEcdysis	IAA	266855	TRUE
1	4	volAtEcdysis	IAA	346057	TRUE
1	4	volAtEcdysis	IAA	268865	TRUE
1	4	volAtEcdysis	IAA	301566	TRUE
1	4	volAtEcdysis	IAA	330806	TRUE
1	4	volAtEcdysis	IAA	336824	TRUE
1	4	volAtEcdysis	IAA	319234	TRUE
1	4	volAtEcdysis	IAA	290865	TRUE
1	4	volAtEcdysis	IAA	272287	TRUE
1	4	volAtEcdysis	IAA	274154	TRUE
1	4	volAtEcdysis	IAA	286377	TRUE
1	4	volAtEcdysis	IAA	273569	TRUE
1	4	volAtEcdysis	IAA	326765	TRUE
1	4	volAtEcdysis	IAA	308991	TRUE
1	4	volAtEcdysis	IAA	230666	FALSE
1	4	volAtEcdysis	IAA	341526	TRUE
1	4	volAtEcdysis	IAA	268085	TRUE
1	4	volAtEcdysis	IAA	300567	TRUE
1	4	volAtEcdysis	IAA	319835	TRUE
1	4	volAtEcdysis	IAA	279625	TRUE
1	4	volAtEcdysis	IAA	298189	TRUE
1	4	volAtEcdysis	IAA	276005	TRUE
1	4	volAtEcdysis	IAA	288970	TRUE
1	4	volAtEcdysis	IAA	301691	TRUE
1	5	volAtEcdysis	control	891651	TRUE
1	5	volAtEcdysis	control	692759	TRUE
1	5	volAtEcdysis	control	766557	TRUE
1	5	volAtEcdysis	control	675915	TRUE
1	5	volAtEcdysis	control	678479	TRUE
1	5	volAtEcdysis	control	779177	TRUE
1	5	volAtEcdysis	control	822171	TRUE
1	5	volAtEcdysis	control	852356	TRUE
1	5	volAtEcdysis	control	904351	TRUE
1	5	volAtEcdysis	control	776482	TRUE
1	5	volAtEcdysis	control	792812	TRUE
1	5	volAtEcdysis	control	857176	TRUE
1	5	volAtEcdysis	control	899724	TRUE
1	5	volAtEcdysis	control	856161	TRUE
1	5	volAtEcdysis	control	891651	TRUE
1	5	volAtEcdysis	control	846899	TRUE
1	5	volAtEcdysis	control	852352	TRUE
1	5	volAtEcdysis	control	804251	TRUE
1	5	volAtEcdysis	control	924387	TRUE
1	5	volAtEcdysis	control	853437	TRUE
1	5	volAtEcdysis	control	852356	TRUE
1	5	volAtEcdysis	control	883649	TRUE
1	5	volAtEcdysis	control	748911	TRUE
1	5	volAtEcdysis	control	846950	TRUE
1	5	volAtEcdysis	control	1.0176e+06	TRUE
1	5	volAtEcdysis	control	877482	TRUE
1	5	volAtEcdysis	control	891651	TRUE
1	5	volAtEcdysis	control	867862	TRUE
1	5	volAtEcdysis	control	971896	TRUE
1	5	volAtEcdysis	control	844707	TRUE
1	5	volAtEcdysis	control	785938	TRUE
1	5	volAtEcdysis	control	805074	TRUE
1	5	volAtEcdysis	control	867862	TRUE
1	5	volAtEcdysis	control	831996	TRUE
1	5	volAtEcdysis	control	789719	TRUE
1	5	volAtEcdysis	control	814931	TRUE
1	5	volAtEcdysis	control	778886	TRUE
1	5	volAtEcdysis	control	852356	TRUE
1	5	volAtEcdysis	control	796485	TRUE
1	5	volAtEcdysis	control	891651	TRUE
1	5	volAtEcdysis	control	993508	TRUE
1	5	volAtEcdysis	control	804634	TRUE
1	5	volAtEcdysis	control	877865	TRUE
1	5	volAtEcdysis	control	841710	TRUE
1	5	volAtEcdysis	control	897486	TRUE
1	5	volAtEcdysis	control	863431	TRUE
1	5	volAtEcdysis	control	758135	TRUE
1	5	volAtEcdysis	control	757638	TRUE
1	5	volAtEcdysis	control	815530	TRUE
1	5	volAtEcdysis	control	918759	TRUE
1	5	volAtEcdysis	control	883649	TRUE
1	5	volAtEcdysis	control	932757	TRUE
1	5	volAtEcdysis	control	852356	TRUE
1	5	volAtEcdysis	control	924387	TRUE
1	5	volAtEcdysis	control	807482	TRUE
1	5	volAtEcdysis	control	834932	TRUE
1	5	volAtEcdysis	control	810942	TRUE
1	5	volAtEcdysis	control	883649	TRUE
1	5	volAtEcdysis	control	833765	TRUE
1	5	volAtEcdysis	control	785938	TRUE
1	5	volAtEcdysis	control	775181	TRUE
1	5	volAtEcdysis	control	793055	TRUE
1	5	volAtEcdysis	control	828601	TRUE
1	5	volAtEcdysis	control	793055	TRUE
1	5	volAtEcdysis	control	963109	TRUE
1	5	volAtEcdysis	control	813605	TRUE
1	5	volAtEcdysis	control	834252	TRUE
1	5	volAtEcdysis	control	806613	TRUE
1	5	volAtEcdysis	control	778886	TRUE
1	5	volAtEcdysis	control	807482	TRUE
1	5	volAtEcdysis	control	844707	TRUE
1	5	volAtEcdysis	control	774355	TRUE
1	5	volAtEcdysis	control	933841	TRUE
1	5	volAtEcdysis	control	821548	TRUE
1	5	volAtEcdysis	control	844707	TRUE
1	5	volAtEcdysis	control	891651	TRUE
1	5	volAtEcdysis	control	876751	TRUE
1	5	volAtEcdysis	control	862463	TRUE
1	5	volAtEcdysis	control	853445	TRUE
1	5	volAtEcdysis	control	883649	TRUE
1	5	volAtEcdysis	control	975758	TRUE
1	5	volAtEcdysis	control	737879	TRUE
1	5	volAtEcdysis	control	744560	TRUE
1	5	volAtEcdysis	control	733921	TRUE
1	5	volAtEcdysis	control	759643	TRUE
1	5	volAtEcdysis	control	616156	FALSE
1	5	volAtEcdysis	control	687242	TRUE
1	5	volAtEcdysis	control	831386	TRUE
1	5	volAtEcdysis	control	829615	TRUE
1	5	volAtEcdysis	control	841816	TRUE
1	5	volAtEcdysis	control	883649	TRUE
1	5	volAtEcdysis	control	856140	TRUE
1	5	volAtEcdysis	control	1.03931e+06	TRUE
1	5	volAtEcdysis	control	793055	TRUE
1	5	volAtEcdysis	control	814793	TRUE
1	5	volAtEcdysis	control	807482	TRUE
1	5	volAtEcdysis	control	744560	TRUE
1	5	volAtEcdysis	control	725370	TRUE
1	5	volAtEcdysis	control	857810	TRUE
1	5	volAtEcdysis	control	744560	TRUE
1	5	volAtEcdysis	control	814793	TRUE
1	5	volAtEcdysis	control	1.0169e+06	TRUE
1	5	volAtEcdysis	control	852356	TRUE
1	5	volAtEcdysis	control	871890	TRUE
1	5	volAtEcdysis	control	771896	TRUE
1	5	volAtEcdysis	control	758105	TRUE
1	5	volAtEcdysis	control	891651	TRUE
1	5	volAtEcdysis	control	825026	TRUE
1	5	volAtEcdysis	control	863564	TRUE
1	5	volAtEcdysis	control	797358	TRUE
1	5	volAtEcdysis	control	800377	TRUE
1	5	volAtEcdysis	control	866147	TRUE
1	5	volAtEcdysis	control	1.00856e+06	TRUE
1	5	volAtEcdysis	control	908241	TRUE
1	5	volAtEcdysis	control	852356	TRUE
1	5	volAtEcdysis	control	871417	TRUE
1	5	volAtEcdysis	control	793055	TRUE
1	5	volAtEcdysis	control	778886	TRUE
1	5	volAtEcdysis	control	704564	TRUE
1	5	volAtEcdysis	control	748064	TRUE
1	5	volAtEcdysis	control	852143	TRUE
1	5	volAtEcdysis	control	911075	TRUE
1	5	volAtEcdysis	control	785938	TRUE
1	5	volAtEcdysis	control	814793	TRUE
1	5	volAtEcdysis	control	891651	TRUE
1	5	volAtEcdysis	control	822171	TRUE
1	5	volAtEcdysis	control	949725	TRUE
1	5	volAtEcdysis	control	778886	TRUE
1	5	volAtEcdysis	control	1.02998e+06	TRUE
1	5	volAtEcdysis	control	899724	TRUE
1	5	volAtEcdysis	control	945424	TRUE
1	5	volAtEcdysis	control	860620	TRUE
1	5	volAtEcdysis	control	891651	TRUE
1	5	volAtEcdysis	control	991212	TRUE
1	5	volAtEcdysis	control	932757	TRUE
1	5	volAtEcdysis	control	974928	TRUE
1	5	volAtEcdysis	control	847256	TRUE
1	5	volAtEcdysis	control	888457	TRUE
1	5	volAtEcdysis	control	807495	TRUE
1	5	volAtEcdysis	control	914165	TRUE
1	5	volAtEcdysis	control	1.05807e+06	FALSE
1	5	volAtEcdysis	control	1.03912e+06	TRUE
1	5	volAtEcdysis	control	899724	TRUE
1	5	volAtEcdysis	control	1.09515e+06	FALSE
1	5	volAtEcdysis	control	679935	TRUE
1	5	volAtEcdysis	control	852395	TRUE
1	5	volAtEcdysis	control	734009	TRUE
1	5	volAtEcdysis	control	692759	TRUE
1	5	volAtEcdysis	control	724696	TRUE
1	5	volAtEcdysis	control	900499	TRUE
1	5	volAtEcdysis	control	723797	TRUE
1	5	volAtEcdysis	control	776256	TRUE
1	5	volAtEcdysis	control	724696	TRUE
1	5	volAtEcdysis	control	798808	TRUE
1	5	volAtEcdysis	control	797621	TRUE
1	5	volAtEcdysis	control	899724	TRUE
1	5	volAtEcdysis	control	891651	TRUE
1	5	volAtEcdysis	control	805150	TRUE
1	5	volAtEcdysis	control	754862	TRUE
1	5	volAtEcdysis	control	848912	TRUE
1	5	volAtEcdysis	control	882316	TRUE
1	5	volAtEcdysis	control	940094	TRUE
1	5	volAtEcdysis	control	740950	TRUE
1	5	volAtEcdysis	control	726707	TRUE
1	5	volAtEcdysis	control	969578	TRUE
1	5	volAtEcdysis	control	861853	TRUE
1	5	volAtEcdysis	control	1.02595e+06	TRUE
1	5	volAtEcdysis	control	828762	TRUE
1	5	volAtEcdysis	control	880532	TRUE
1	5	volAtEcdysis	control	763259	TRUE
1	5	volAtEcdysis	control	872927	TRUE
1	5	volAtEcdysis	control	847969	TRUE
1	5	volAtEcdysis	control	932757	TRUE
1	5	volAtEcdysis	control	711748	TRUE
1	5	volAtEcdysis	control	795914	TRUE
1	5	volAtEcdysis	control	865656	TRUE
1	5	volAtEcdysis	control	837559	TRUE
1	5	volAtEcdysis	control	814793	TRUE
1	5	volAtEcdysis	control	918374	TRUE
1	5	volAtEcdysis	control	830305	TRUE
1	5	volAtEcdysis	control	807007	TRUE
1	5	volAtEcdysis	control	814793	TRUE
1	5	volAtEcdysis	control	924387	TRUE
1	5	volAtEcdysis	IAA	848282	TRUE
1	5	volAtEcdysis	IAA	758105	TRUE
1	5	volAtEcdysis	IAA	744560	TRUE
1	5	volAtEcdysis	IAA	758105	TRUE
1	5	volAtEcdysis	IAA	673232	TRUE
1	5	volAtEcdysis	IAA	709927	TRUE
1	5	volAtEcdysis	IAA	720521	TRUE
1	5	volAtEcdysis	IAA	777697	TRUE
1	5	volAtEcdysis	IAA	800346	TRUE
1	5	volAtEcdysis	IAA	863170	TRUE
1	5	volAtEcdysis	IAA	674276	TRUE
1	5	volAtEcdysis	IAA	880654	TRUE
1	5	volAtEcdysis	IAA	806392	TRUE
1	5	volAtEcdysis	IAA	817352	TRUE
1	5	volAtEcdysis	IAA	829615	TRUE
1	5	volAtEcdysis	IAA	745270	TRUE
1	5	volAtEcdysis	IAA	680382	TRUE
1	5	volAtEcdysis	IAA	898610	TRUE
1	5	volAtEcdysis	IAA	932757	TRUE
1	5	volAtEcdysis	IAA	852356	TRUE
1	5	volAtEcdysis	IAA	829583	TRUE
1	5	volAtEcdysis	IAA	884102	TRUE
1	5	volAtEcdysis	IAA	934595	TRUE
1	5	volAtEcdysis	IAA	705361	TRUE
1	5	volAtEcdysis	IAA	852356	TRUE
1	5	volAtEcdysis	IAA	924387	TRUE
1	5	volAtEcdysis	IAA	932757	TRUE
1	5	volAtEcdysis	IAA	886839	TRUE
1	5	volAtEcdysis	IAA	844707	TRUE
1	5	volAtEcdysis	IAA	797523	TRUE
1	5	volAtEcdysis	IAA	844707	TRUE
1	5	volAtEcdysis	IAA	825037	TRUE
1	5	volAtEcdysis	IAA	891651	TRUE
1	5	volAtEcdysis	IAA	880703	TRUE
1	5	volAtEcdysis	IAA	879577	TRUE
1	5	volAtEcdysis	IAA	729688	TRUE
1	5	volAtEcdysis	IAA	852356	TRUE
1	5	volAtEcdysis	IAA	849245	TRUE
1	5	volAtEcdysis	IAA	844636	TRUE
1	5	volAtEcdysis	IAA	907871	TRUE
1	5	volAtEcdysis	IAA	886793	TRUE
1	5	volAtEcdysis	IAA	891885	TRUE
1	5	volAtEcdysis	IAA	899724	TRUE
1	5	volAtEcdysis	IAA	852356	TRUE
1	5	volAtEcdysis	IAA	705361	TRUE
1	5	volAtEcdysis	IAA	807313	TRUE
1	5	volAtEcdysis	IAA	899724	TRUE
1	5	volAtEcdysis	IAA	965647	TRUE
1	5	volAtEcdysis	IAA	814222	TRUE
1	5	volAtEcdysis	IAA	852356	TRUE
1	5	volAtEcdysis	IAA	918562	TRUE
1	5	volAtEcdysis	IAA	899724	TRUE
1	5	volAtEcdysis	IAA	860074	TRUE
1	5	volAtEcdysis	IAA	984593	TRUE
1	5	volAtEcdysis	IAA	937774	TRUE
1	5	volAtEcdysis	IAA	891651	TRUE
1	5	volAtEcdysis	IAA	932757	TRUE
1	5	volAtEcdysis	IAA	829615	TRUE
1	5	volAtEcdysis	IAA	867628	TRUE
1	5	volAtEcdysis	IAA	831447	TRUE
1	5	volAtEcdysis	IAA	820021	TRUE
1	5	volAtEcdysis	IAA	814793	TRUE
1	5	volAtEcdysis	IAA	860074	TRUE
1	5	volAtEcdysis	IAA	854912	TRUE
1	5	volAtEcdysis	IAA	867862	TRUE
1	5	volAtEcdysis	IAA	804250	TRUE
1	5	volAtEcdysis	IAA	860074	TRUE
1	5	volAtEcdysis	IAA	852356	TRUE
1	5	volAtEcdysis	IAA	735630	TRUE
1	5	volAtEcdysis	IAA	771896	TRUE
1	5	volAtEcdysis	IAA	967002	TRUE
1	5	volAtEcdysis	IAA	893759	TRUE
1	5	volAtEcdysis	IAA	718193	TRUE
1	5	volAtEcdysis	IAA	852356	TRUE
1	5	volAtEcdysis	IAA	852356	TRUE
1	5	volAtEcdysis	IAA	778886	TRUE
1	5	volAtEcdysis	IAA	652138	TRUE
1	5	volAtEcdysis	IAA	852356	TRUE
1	5	volAtEcdysis	IAA	852356	TRUE
1	5	volAtEcdysis	IAA	809109	TRUE
1	5	volAtEcdysis	IAA	870586	TRUE
1	5	volAtEcdysis	IAA	785989	TRUE
1	5	volAtEcdysis	IAA	778886	TRUE
1	5	volAtEcdysis	IAA	721040	TRUE
1	5	volAtEcdysis	IAA	844707	TRUE
1	5	volAtEcdysis	IAA	901827	TRUE
1	5	volAtEcdysis	IAA	883649	TRUE
1	5	volAtEcdysis	IAA	814793	TRUE
1	5	volAtEcdysis	IAA	883649	TRUE
1	5	volAtEcdysis	IAA	883649	TRUE
1	5	volAtEcdysis	IAA	860074	TRUE
1	5	volAtEcdysis	IAA	860074	TRUE
1	5	volAtEcdysis	IAA	858766	TRUE
1	5	volAtEcdysis	IAA	945633	TRUE
1	5	volAtEcdysis	IAA	793055	TRUE
1	5	volAtEcdysis	IAA	842499	TRUE
1	5	volAtEcdysis	IAA	856201	TRUE
1	5	volAtEcdysis	IAA	891651	TRUE
1	5	volAtEcdysis	IAA	852356	TRUE
1	5	volAtEcdysis	IAA	891651	TRUE
1	5	volAtEcdysis	IAA	822171	TRUE
1	5	volAtEcdysis	IAA	829615	TRUE
1	5	volAtEcdysis	IAA	778886	TRUE
1	5	volAtEcdysis	IAA	813497	TRUE
1	5	volAtEcdysis	IAA	852356	TRUE
1	5	volAtEcdysis	IAA	758105	TRUE
1	5	volAtEcdysis	IAA	846033	TRUE
1	5	volAtEcdysis	IAA	841208	TRUE
1	5	volAtEcdysis	IAA	1.02022e+06	FALSE
1	5	volAtEcdysis	IAA	907871	TRUE
1	5	volAtEcdysis	IAA	867862	TRUE
1	5	volAtEcdysis	IAA	829615	TRUE
1	5	volAtEcdysis	IAA	819748	TRUE
1	5	volAtEcdysis	IAA	793055	TRUE
1	5	volAtEcdysis	IAA	744560	TRUE
1	5	volAtEcdysis	IAA	737879	TRUE
1	5	volAtEcdysis	IAA	778886	TRUE
1	5	volAtEcdysis	IAA	899724	TRUE
1	5	volAtEcdysis	IAA	844707	TRUE
1	5	volAtEcdysis	IAA	860074	TRUE
1	5	volAtEcdysis	IAA	793055	TRUE
1	5	volAtEcdysis	IAA	778886	TRUE
1	5	volAtEcdysis	IAA	824000	TRUE
1	5	volAtEcdysis	IAA	814793	TRUE
1	5	volAtEcdysis	IAA	778886	TRUE
1	5	volAtEcdysis	IAA	909372	TRUE
1	5	volAtEcdysis	IAA	791054	TRUE
1	5	volAtEcdysis	IAA	844707	TRUE
1	5	volAtEcdysis	IAA	860074	TRUE
1	5	volAtEcdysis	IAA	877342	TRUE
1	5	volAtEcdysis	IAA	755428	TRUE
1	5	volAtEcdysis	IAA	891651	TRUE
1	5	volAtEcdysis	IAA	836072	TRUE
1	5	volAtEcdysis	IAA	802408	TRUE
1	5	volAtEcdysis	IAA	758105	TRUE
1	5	volAtEcdysis	IAA	751302	TRUE
1	5	volAtEcdysis	IAA	814793	TRUE
1	5	volAtEcdysis	IAA	802018	TRUE
1	5	volAtEcdysis	IAA	711748	TRUE
1	5	volAtEcdysis	IAA	709141	TRUE
1	5	volAtEcdysis	IAA	776243	TRUE
1	5	volAtEcdysis	IAA	869024	TRUE
1	5	volAtEcdysis	IAA	835349	TRUE
1	5	volAtEcdysis	IAA	772406	TRUE
1	5	volAtEcdysis	IAA	729080	TRUE
1	5	volAtEcdysis	IAA	844707	TRUE
1	5	volAtEcdysis	IAA	737879	TRUE
1	5	volAtEcdysis	IAA	703187	TRUE
1	5	volAtEcdysis	IAA	627365	TRUE
1	5	volAtEcdysis	IAA	680382	TRUE
1	5	volAtEcdysis	IAA	820700	TRUE
1	5	volAtEcdysis	IAA	639773	TRUE
1	5	volAtEcdysis	IAA	663959	TRUE
1	5	volAtEcdysis	IAA	778886	TRUE
1	5	volAtEcdysis	IAA	829615	TRUE
1	5	volAtEcdysis	IAA	870256	TRUE
1	5	volAtEcdysis	IAA	720968	TRUE
1	5	volAtEcdysis	IAA	717902	TRUE
1	5	volAtEcdysis	IAA	1.58631e+06	FALSE
1	5	volAtEcdysis	IAA	675485	TRUE
1	5	volAtEcdysis	IAA	711748	TRUE
1	5	volAtEcdysis	IAA	808332	TRUE
1	5	volAtEcdysis	IAA	748409	TRUE
1	5	volAtEcdysis	IAA	658808	TRUE
1	5	volAtEcdysis	IAA	653196	TRUE
1	5	volAtEcdysis	IAA	784420	TRUE
1	5	volAtEcdysis	IAA	751785	TRUE
1	5	volAtEcdysis	IAA	758636	TRUE
1	5	volAtEcdysis	IAA	882859	TRUE
1	5	volAtEcdysis	IAA	844707	TRUE
1	5	volAtEcdysis	IAA	785938	TRUE
1	5	volAtEcdysis	IAA	751302	TRUE
1	5	volAtEcdysis	IAA	883649	TRUE
1	5	volAtEcdysis	IAA	975758	TRUE
1	5	volAtEcdysis	IAA	776897	TRUE
1	5	volAtEcdysis	IAA	744560	TRUE
1	5	volAtEcdysis	IAA	745286	TRUE
1	5	volAtEcdysis	IAA	791804	TRUE
1	5	volAtEcdysis	IAA	880767	TRUE
1	5	volAtEcdysis	IAA	807765	TRUE
1	5	volAtEcdysis	IAA	883649	TRUE
1	5	volAtEcdysis	IAA	811901	TRUE
1	5	volAtEcdysis	IAA	730329	TRUE
1	5	volAtEcdysis	IAA	967002	TRUE
1	5	volAtEcdysis	IAA	706845	TRUE
1	5	volAtEcdysis	IAA	743525	TRUE
1	5	volAtEcdysis	IAA	779554	TRUE
1	5	volAtEcdysis	IAA	780520	TRUE
1	5	volAtEcdysis	IAA	754608	TRUE
1	5	volAtEcdysis	IAA	778886	TRUE
1	5	volAtEcdysis	IAA	773491	TRUE
1	5	volAtEcdysis	IAA	822171	TRUE
1	5	volAtEcdysis	IAA	737879	TRUE
1	5	volAtEcdysis	IAA	778886	TRUE
1	5	volAtEcdysis	IAA	751302	TRUE
1	5	volAtEcdysis	IAA	827619	TRUE
1	5	volAtEcdysis	IAA	686542	TRUE
1	5	volAtEcdysis	IAA	717724	TRUE
1	5	volAtEcdysis	IAA	796344	TRUE
1	5	volAtEcdysis	IAA	785568	TRUE
1	5	volAtEcdysis	IAA	650483	TRUE
1	5	volAtEcdysis	IAA	765470	TRUE
1	5	volAtEcdysis	IAA	744560	TRUE
1	5	volAtEcdysis	IAA	711748	TRUE
1	5	volAtEcdysis	IAA	748132	TRUE
1	5	volAtEcdysis	IAA	737879	TRUE
1	5	volAtEcdysis	IAA	814793	TRUE
1	5	volAtEcdysis	IAA	784612	TRUE
1	5	volAtEcdysis	IAA	655160	TRUE
1	5	volAtEcdysis	IAA	832112	TRUE
1	5	volAtEcdysis	IAA	665939	TRUE
1	5	volAtEcdysis	IAA	829615	TRUE
1	5	volAtEcdysis	IAA	826166	TRUE
1	5	volAtEcdysis	IAA	736560	TRUE
1	5	volAtEcdysis	IAA	796305	TRUE
1	5	volAtEcdysis	IAA	758842	TRUE
1	5	volAtEcdysis	IAA	778886	TRUE
1	5	volAtEcdysis	IAA	791797	TRUE

## Sheet: Fig4C1
FieldIndex	Stage	Field	Condition	Value	IsInlier
3	1	FluoPerArea_norm_to_ref_AtEcdysis	control	1.0575	TRUE
3	1	FluoPerArea_norm_to_ref_AtEcdysis	control	0.997796	TRUE
3	1	FluoPerArea_norm_to_ref_AtEcdysis	control	1.07604	TRUE
3	1	FluoPerArea_norm_to_ref_AtEcdysis	control	0.989871	TRUE
3	1	FluoPerArea_norm_to_ref_AtEcdysis	control	0.960528	TRUE
3	1	FluoPerArea_norm_to_ref_AtEcdysis	control	0.908021	TRUE
3	1	FluoPerArea_norm_to_ref_AtEcdysis	control	1.08325	TRUE
3	1	FluoPerArea_norm_to_ref_AtEcdysis	control	1.02376	TRUE
3	1	FluoPerArea_norm_to_ref_AtEcdysis	control	0.965029	TRUE
3	1	FluoPerArea_norm_to_ref_AtEcdysis	control	0.922943	TRUE
3	1	FluoPerArea_norm_to_ref_AtEcdysis	control	1.0079	TRUE
3	1	FluoPerArea_norm_to_ref_AtEcdysis	control	0.933218	TRUE
3	1	FluoPerArea_norm_to_ref_AtEcdysis	control	0.953054	TRUE
3	1	FluoPerArea_norm_to_ref_AtEcdysis	control	1.04426	TRUE
3	1	FluoPerArea_norm_to_ref_AtEcdysis	control	1.18688	TRUE
3	1	FluoPerArea_norm_to_ref_AtEcdysis	control	1.03949	TRUE
3	1	FluoPerArea_norm_to_ref_AtEcdysis	control	0.939695	TRUE
3	1	FluoPerArea_norm_to_ref_AtEcdysis	control	0.970284	TRUE
3	1	FluoPerArea_norm_to_ref_AtEcdysis	control	0.901558	TRUE
3	1	FluoPerArea_norm_to_ref_AtEcdysis	control	0.972842	TRUE
3	1	FluoPerArea_norm_to_ref_AtEcdysis	control	0.886589	TRUE
3	1	FluoPerArea_norm_to_ref_AtEcdysis	control	0.982926	TRUE
3	1	FluoPerArea_norm_to_ref_AtEcdysis	control	0.954017	TRUE
3	1	FluoPerArea_norm_to_ref_AtEcdysis	control	0.880751	TRUE
3	1	FluoPerArea_norm_to_ref_AtEcdysis	control	0.874882	TRUE
3	1	FluoPerArea_norm_to_ref_AtEcdysis	control	1.16077	TRUE
3	1	FluoPerArea_norm_to_ref_AtEcdysis	control	0.920773	TRUE
3	1	FluoPerArea_norm_to_ref_AtEcdysis	control	0.885527	TRUE
3	1	FluoPerArea_norm_to_ref_AtEcdysis	control	0.897728	TRUE
3	1	FluoPerArea_norm_to_ref_AtEcdysis	control	0.982995	TRUE
3	1	FluoPerArea_norm_to_ref_AtEcdysis	control	0.913251	TRUE
3	1	FluoPerArea_norm_to_ref_AtEcdysis	control	1.13427	TRUE
3	1	FluoPerArea_norm_to_ref_AtEcdysis	control	1.09567	TRUE
3	1	FluoPerArea_norm_to_ref_AtEcdysis	control	1.05208	TRUE
3	1	FluoPerArea_norm_to_ref_AtEcdysis	control	1.13712	TRUE
3	1	FluoPerArea_norm_to_ref_AtEcdysis	control	1.01492	TRUE
3	1	FluoPerArea_norm_to_ref_AtEcdysis	control	1.12038	TRUE
3	1	FluoPerArea_norm_to_ref_AtEcdysis	control	1.02854	TRUE
3	1	FluoPerArea_norm_to_ref_AtEcdysis	control	1.16382	TRUE
3	1	FluoPerArea_norm_to_ref_AtEcdysis	control	1.09063	TRUE
3	1	FluoPerArea_norm_to_ref_AtEcdysis	control	0.935023	TRUE
3	1	FluoPerArea_norm_to_ref_AtEcdysis	control	0.945986	TRUE
3	1	FluoPerArea_norm_to_ref_AtEcdysis	control	0.961007	TRUE
3	1	FluoPerArea_norm_to_ref_AtEcdysis	control	0.954212	TRUE
3	1	FluoPerArea_norm_to_ref_AtEcdysis	control	1.09678	TRUE
3	1	FluoPerArea_norm_to_ref_AtEcdysis	control	1.04028	TRUE
3	1	FluoPerArea_norm_to_ref_AtEcdysis	control	1.06323	TRUE
3	1	FluoPerArea_norm_to_ref_AtEcdysis	control	1.1461	TRUE
3	1	FluoPerArea_norm_to_ref_AtEcdysis	control	1.04362	TRUE
3	1	FluoPerArea_norm_to_ref_AtEcdysis	control	0.997824	TRUE
3	1	FluoPerArea_norm_to_ref_AtEcdysis	control	0.899987	TRUE
3	1	FluoPerArea_norm_to_ref_AtEcdysis	control	0.915332	TRUE
3	1	FluoPerArea_norm_to_ref_AtEcdysis	control	0.96283	TRUE
3	1	FluoPerArea_norm_to_ref_AtEcdysis	control	1.01068	TRUE
3	1	FluoPerArea_norm_to_ref_AtEcdysis	control	0.928803	TRUE
3	1	FluoPerArea_norm_to_ref_AtEcdysis	control	0.972785	TRUE
3	1	FluoPerArea_norm_to_ref_AtEcdysis	control	1.00068	TRUE
3	1	FluoPerArea_norm_to_ref_AtEcdysis	control	1.01406	TRUE
3	1	FluoPerArea_norm_to_ref_AtEcdysis	control	1.00034	TRUE
3	1	FluoPerArea_norm_to_ref_AtEcdysis	control	0.964366	TRUE
3	1	FluoPerArea_norm_to_ref_AtEcdysis	control	1.02021	TRUE
3	1	FluoPerArea_norm_to_ref_AtEcdysis	control	0.939493	TRUE
3	1	FluoPerArea_norm_to_ref_AtEcdysis	control	1.09988	TRUE
3	1	FluoPerArea_norm_to_ref_AtEcdysis	control	0.906706	TRUE
3	1	FluoPerArea_norm_to_ref_AtEcdysis	control	0.999735	TRUE
3	1	FluoPerArea_norm_to_ref_AtEcdysis	control	1.04642	TRUE
3	1	FluoPerArea_norm_to_ref_AtEcdysis	control	0.928132	TRUE
3	1	FluoPerArea_norm_to_ref_AtEcdysis	control	0.922102	TRUE
3	1	FluoPerArea_norm_to_ref_AtEcdysis	control	0.913021	TRUE
3	1	FluoPerArea_norm_to_ref_AtEcdysis	control	1.01786	TRUE
3	1	FluoPerArea_norm_to_ref_AtEcdysis	control	1.06857	TRUE
3	1	FluoPerArea_norm_to_ref_AtEcdysis	control	1.02234	TRUE
3	1	FluoPerArea_norm_to_ref_AtEcdysis	control	1.03199	TRUE
3	1	FluoPerArea_norm_to_ref_AtEcdysis	control	0.907423	TRUE
3	1	FluoPerArea_norm_to_ref_AtEcdysis	control	1.11439	TRUE
3	1	FluoPerArea_norm_to_ref_AtEcdysis	control	0.979555	TRUE
3	1	FluoPerArea_norm_to_ref_AtEcdysis	control	1.02114	TRUE
3	1	FluoPerArea_norm_to_ref_AtEcdysis	control	1.04789	TRUE
3	1	FluoPerArea_norm_to_ref_AtEcdysis	control	0.820447	TRUE
3	1	FluoPerArea_norm_to_ref_AtEcdysis	control	0.994274	TRUE
3	1	FluoPerArea_norm_to_ref_AtEcdysis	control	1.00865	TRUE
3	1	FluoPerArea_norm_to_ref_AtEcdysis	control	1.06352	TRUE
3	1	FluoPerArea_norm_to_ref_AtEcdysis	control	0.893599	TRUE
3	1	FluoPerArea_norm_to_ref_AtEcdysis	control	0.974305	TRUE
3	1	FluoPerArea_norm_to_ref_AtEcdysis	control	1.02499	TRUE
3	1	FluoPerArea_norm_to_ref_AtEcdysis	control	1.05681	TRUE
3	1	FluoPerArea_norm_to_ref_AtEcdysis	control	1.06809	TRUE
3	1	FluoPerArea_norm_to_ref_AtEcdysis	control	1.03291	TRUE
3	1	FluoPerArea_norm_to_ref_AtEcdysis	control	1.06328	TRUE
3	1	FluoPerArea_norm_to_ref_AtEcdysis	control	1.0083	TRUE
3	1	FluoPerArea_norm_to_ref_AtEcdysis	control	1.06586	TRUE
3	1	FluoPerArea_norm_to_ref_AtEcdysis	control	1.07438	TRUE
3	1	FluoPerArea_norm_to_ref_AtEcdysis	control	1.05746	TRUE
3	1	FluoPerArea_norm_to_ref_AtEcdysis	control	1.02191	TRUE
3	1	FluoPerArea_norm_to_ref_AtEcdysis	control	1.03955	TRUE
3	1	FluoPerArea_norm_to_ref_AtEcdysis	control	0.915441	TRUE
3	1	FluoPerArea_norm_to_ref_AtEcdysis	control	0.998961	TRUE
3	1	FluoPerArea_norm_to_ref_AtEcdysis	control	1.05096	TRUE
3	1	FluoPerArea_norm_to_ref_AtEcdysis	control	1.00551	TRUE
3	1	FluoPerArea_norm_to_ref_AtEcdysis	control	0.934793	TRUE
3	1	FluoPerArea_norm_to_ref_AtEcdysis	control	0.939136	TRUE
3	1	FluoPerArea_norm_to_ref_AtEcdysis	control	1.03516	TRUE
3	1	FluoPerArea_norm_to_ref_AtEcdysis	control	0.965389	TRUE
3	1	FluoPerArea_norm_to_ref_AtEcdysis	control	0.925263	TRUE
3	1	FluoPerArea_norm_to_ref_AtEcdysis	control	1.0627	TRUE
3	1	FluoPerArea_norm_to_ref_AtEcdysis	control	1.00026	TRUE
3	1	FluoPerArea_norm_to_ref_AtEcdysis	control	1.00672	TRUE
3	1	FluoPerArea_norm_to_ref_AtEcdysis	control	0.900933	TRUE
3	1	FluoPerArea_norm_to_ref_AtEcdysis	control	1.1129	TRUE
3	1	FluoPerArea_norm_to_ref_AtEcdysis	control	0.892703	TRUE
3	1	FluoPerArea_norm_to_ref_AtEcdysis	control	0.979968	TRUE
3	1	FluoPerArea_norm_to_ref_AtEcdysis	control	0.937518	TRUE
3	1	FluoPerArea_norm_to_ref_AtEcdysis	control	1.09453	TRUE
3	1	FluoPerArea_norm_to_ref_AtEcdysis	control	1.02947	TRUE
3	1	FluoPerArea_norm_to_ref_AtEcdysis	control	0.898885	TRUE
3	1	FluoPerArea_norm_to_ref_AtEcdysis	control	0.887943	TRUE
3	1	FluoPerArea_norm_to_ref_AtEcdysis	control	0.896339	TRUE
3	1	FluoPerArea_norm_to_ref_AtEcdysis	control	1.00372	TRUE
3	1	FluoPerArea_norm_to_ref_AtEcdysis	control	1.06413	TRUE
3	1	FluoPerArea_norm_to_ref_AtEcdysis	control	0.973247	TRUE
3	1	FluoPerArea_norm_to_ref_AtEcdysis	control	0.98853	TRUE
3	1	FluoPerArea_norm_to_ref_AtEcdysis	control	1.09214	TRUE
3	1	FluoPerArea_norm_to_ref_AtEcdysis	control	1.09027	TRUE
3	1	FluoPerArea_norm_to_ref_AtEcdysis	control	0.883275	TRUE
3	1	FluoPerArea_norm_to_ref_AtEcdysis	control	1.06528	TRUE
3	1	FluoPerArea_norm_to_ref_AtEcdysis	control	0.956582	TRUE
3	1	FluoPerArea_norm_to_ref_AtEcdysis	control	1.04869	TRUE
3	1	FluoPerArea_norm_to_ref_AtEcdysis	control	0.995384	TRUE
3	1	FluoPerArea_norm_to_ref_AtEcdysis	control	1.08123	TRUE
3	1	FluoPerArea_norm_to_ref_AtEcdysis	control	0.905483	TRUE
3	1	FluoPerArea_norm_to_ref_AtEcdysis	control	0.950306	TRUE
3	1	FluoPerArea_norm_to_ref_AtEcdysis	control	1.01715	TRUE
3	1	FluoPerArea_norm_to_ref_AtEcdysis	control	0.946334	TRUE
3	1	FluoPerArea_norm_to_ref_AtEcdysis	control	1.04213	TRUE
3	1	FluoPerArea_norm_to_ref_AtEcdysis	control	1.0358	TRUE
3	1	FluoPerArea_norm_to_ref_AtEcdysis	control	0.902979	TRUE
3	1	FluoPerArea_norm_to_ref_AtEcdysis	control	0.876985	TRUE
3	1	FluoPerArea_norm_to_ref_AtEcdysis	control	1.00374	TRUE
3	1	FluoPerArea_norm_to_ref_AtEcdysis	control	1.0655	TRUE
3	1	FluoPerArea_norm_to_ref_AtEcdysis	control	0.881986	TRUE
3	1	FluoPerArea_norm_to_ref_AtEcdysis	control	0.988826	TRUE
3	1	FluoPerArea_norm_to_ref_AtEcdysis	control	1.04389	TRUE
3	1	FluoPerArea_norm_to_ref_AtEcdysis	control	1.06984	TRUE
3	1	FluoPerArea_norm_to_ref_AtEcdysis	control	0.947586	TRUE
3	1	FluoPerArea_norm_to_ref_AtEcdysis	control	1.06641	TRUE
3	1	FluoPerArea_norm_to_ref_AtEcdysis	control	1.10502	TRUE
3	1	FluoPerArea_norm_to_ref_AtEcdysis	control	0.993034	TRUE
3	1	FluoPerArea_norm_to_ref_AtEcdysis	control	1.10651	TRUE
3	1	FluoPerArea_norm_to_ref_AtEcdysis	control	0.923151	TRUE
3	1	FluoPerArea_norm_to_ref_AtEcdysis	control	0.817552	TRUE
3	1	FluoPerArea_norm_to_ref_AtEcdysis	control	0.971878	TRUE
3	1	FluoPerArea_norm_to_ref_AtEcdysis	control	0.966923	TRUE
3	1	FluoPerArea_norm_to_ref_AtEcdysis	control	1.05051	TRUE
3	1	FluoPerArea_norm_to_ref_AtEcdysis	control	0.900223	TRUE
3	1	FluoPerArea_norm_to_ref_AtEcdysis	control	0.979155	TRUE
3	1	FluoPerArea_norm_to_ref_AtEcdysis	control	1.12436	TRUE
3	1	FluoPerArea_norm_to_ref_AtEcdysis	control	0.968426	TRUE
3	1	FluoPerArea_norm_to_ref_AtEcdysis	control	1.00915	TRUE
3	1	FluoPerArea_norm_to_ref_AtEcdysis	control	1.04982	TRUE
3	1	FluoPerArea_norm_to_ref_AtEcdysis	control	0.879248	TRUE
3	1	FluoPerArea_norm_to_ref_AtEcdysis	control	0.957177	TRUE
3	1	FluoPerArea_norm_to_ref_AtEcdysis	control	1.00095	TRUE
3	1	FluoPerArea_norm_to_ref_AtEcdysis	control	0.946538	TRUE
3	1	FluoPerArea_norm_to_ref_AtEcdysis	control	1.05414	TRUE
3	1	FluoPerArea_norm_to_ref_AtEcdysis	control	1.03211	TRUE
3	1	FluoPerArea_norm_to_ref_AtEcdysis	control	1.14194	TRUE
3	1	FluoPerArea_norm_to_ref_AtEcdysis	control	1.0505	TRUE
3	1	FluoPerArea_norm_to_ref_AtEcdysis	control	0.880896	TRUE
3	1	FluoPerArea_norm_to_ref_AtEcdysis	control	0.990815	TRUE
3	1	FluoPerArea_norm_to_ref_AtEcdysis	control	0.953223	TRUE
3	1	FluoPerArea_norm_to_ref_AtEcdysis	control	1.11612	TRUE
3	1	FluoPerArea_norm_to_ref_AtEcdysis	control	1.07989	TRUE
3	1	FluoPerArea_norm_to_ref_AtEcdysis	control	0.954722	TRUE
3	1	FluoPerArea_norm_to_ref_AtEcdysis	control	1.09161	TRUE
3	1	FluoPerArea_norm_to_ref_AtEcdysis	control	0.916989	TRUE
3	1	FluoPerArea_norm_to_ref_AtEcdysis	control	0.963289	TRUE
3	1	FluoPerArea_norm_to_ref_AtEcdysis	control	0.88716	TRUE
3	1	FluoPerArea_norm_to_ref_AtEcdysis	control	1.03929	TRUE
3	1	FluoPerArea_norm_to_ref_AtEcdysis	control	0.925611	TRUE
3	1	FluoPerArea_norm_to_ref_AtEcdysis	control	1.03269	TRUE
3	1	FluoPerArea_norm_to_ref_AtEcdysis	control	0.98482	TRUE
3	1	FluoPerArea_norm_to_ref_AtEcdysis	control	0.956397	TRUE
3	1	FluoPerArea_norm_to_ref_AtEcdysis	control	1.08457	TRUE
3	1	FluoPerArea_norm_to_ref_AtEcdysis	control	0.903738	TRUE
3	1	FluoPerArea_norm_to_ref_AtEcdysis	control	0.907424	TRUE
3	1	FluoPerArea_norm_to_ref_AtEcdysis	control	1.04388	TRUE
3	1	FluoPerArea_norm_to_ref_AtEcdysis	control	0.921608	TRUE
3	1	FluoPerArea_norm_to_ref_AtEcdysis	control	1.05873	TRUE
3	1	FluoPerArea_norm_to_ref_AtEcdysis	control	0.988839	TRUE
3	1	FluoPerArea_norm_to_ref_AtEcdysis	control	0.952781	TRUE
3	1	FluoPerArea_norm_to_ref_AtEcdysis	control	1.0271	TRUE
3	1	FluoPerArea_norm_to_ref_AtEcdysis	control	0.885904	TRUE
3	1	FluoPerArea_norm_to_ref_AtEcdysis	control	1.0911	TRUE
3	1	FluoPerArea_norm_to_ref_AtEcdysis	control	1.02764	TRUE
3	1	FluoPerArea_norm_to_ref_AtEcdysis	control	1.09202	TRUE
3	1	FluoPerArea_norm_to_ref_AtEcdysis	control	0.996585	TRUE
3	1	FluoPerArea_norm_to_ref_AtEcdysis	control	1.04777	TRUE
3	1	FluoPerArea_norm_to_ref_AtEcdysis	control	1.09687	TRUE
3	1	FluoPerArea_norm_to_ref_AtEcdysis	control	1.03659	TRUE
3	1	FluoPerArea_norm_to_ref_AtEcdysis	control	1.00648	TRUE
3	1	FluoPerArea_norm_to_ref_AtEcdysis	control	0.901247	TRUE
3	1	FluoPerArea_norm_to_ref_AtEcdysis	control	0.872637	TRUE
3	1	FluoPerArea_norm_to_ref_AtEcdysis	IAA	1.09084	TRUE
3	1	FluoPerArea_norm_to_ref_AtEcdysis	IAA	0.962305	TRUE
3	1	FluoPerArea_norm_to_ref_AtEcdysis	IAA	0.996754	TRUE
3	1	FluoPerArea_norm_to_ref_AtEcdysis	IAA	0.946426	TRUE
3	1	FluoPerArea_norm_to_ref_AtEcdysis	IAA	1.03533	TRUE
3	1	FluoPerArea_norm_to_ref_AtEcdysis	IAA	1.01352	TRUE
3	1	FluoPerArea_norm_to_ref_AtEcdysis	IAA	1.06528	TRUE
3	1	FluoPerArea_norm_to_ref_AtEcdysis	IAA	1.0198	TRUE
3	1	FluoPerArea_norm_to_ref_AtEcdysis	IAA	0.992792	TRUE
3	1	FluoPerArea_norm_to_ref_AtEcdysis	IAA	1.06549	TRUE
3	1	FluoPerArea_norm_to_ref_AtEcdysis	IAA	0.990885	TRUE
3	1	FluoPerArea_norm_to_ref_AtEcdysis	IAA	1.02009	TRUE
3	1	FluoPerArea_norm_to_ref_AtEcdysis	IAA	1.056	TRUE
3	1	FluoPerArea_norm_to_ref_AtEcdysis	IAA	1.00052	TRUE
3	1	FluoPerArea_norm_to_ref_AtEcdysis	IAA	1.07685	TRUE
3	1	FluoPerArea_norm_to_ref_AtEcdysis	IAA	1.09532	TRUE
3	1	FluoPerArea_norm_to_ref_AtEcdysis	IAA	0.933683	TRUE
3	1	FluoPerArea_norm_to_ref_AtEcdysis	IAA	1.02494	TRUE
3	1	FluoPerArea_norm_to_ref_AtEcdysis	IAA	1.03748	TRUE
3	1	FluoPerArea_norm_to_ref_AtEcdysis	IAA	0.972069	TRUE
3	1	FluoPerArea_norm_to_ref_AtEcdysis	IAA	1.03376	TRUE
3	1	FluoPerArea_norm_to_ref_AtEcdysis	IAA	1.00911	TRUE
3	1	FluoPerArea_norm_to_ref_AtEcdysis	IAA	0.994359	TRUE
3	1	FluoPerArea_norm_to_ref_AtEcdysis	IAA	0.967211	TRUE
3	1	FluoPerArea_norm_to_ref_AtEcdysis	IAA	0.909537	TRUE
3	1	FluoPerArea_norm_to_ref_AtEcdysis	IAA	1.00469	TRUE
3	1	FluoPerArea_norm_to_ref_AtEcdysis	IAA	0.99231	TRUE
3	1	FluoPerArea_norm_to_ref_AtEcdysis	IAA	1.03566	TRUE
3	1	FluoPerArea_norm_to_ref_AtEcdysis	IAA	1.00414	TRUE
3	1	FluoPerArea_norm_to_ref_AtEcdysis	IAA	0.847555	TRUE
3	1	FluoPerArea_norm_to_ref_AtEcdysis	IAA	1.05777	TRUE
3	1	FluoPerArea_norm_to_ref_AtEcdysis	IAA	0.974246	TRUE
3	1	FluoPerArea_norm_to_ref_AtEcdysis	IAA	1.02781	TRUE
3	1	FluoPerArea_norm_to_ref_AtEcdysis	IAA	1.08981	TRUE
3	1	FluoPerArea_norm_to_ref_AtEcdysis	IAA	1.0074	TRUE
3	1	FluoPerArea_norm_to_ref_AtEcdysis	IAA	1.10088	TRUE
3	1	FluoPerArea_norm_to_ref_AtEcdysis	IAA	1.01445	TRUE
3	1	FluoPerArea_norm_to_ref_AtEcdysis	IAA	0.933299	TRUE
3	1	FluoPerArea_norm_to_ref_AtEcdysis	IAA	0.904466	TRUE
3	1	FluoPerArea_norm_to_ref_AtEcdysis	IAA	0.881697	TRUE
3	1	FluoPerArea_norm_to_ref_AtEcdysis	IAA	0.953883	TRUE
3	1	FluoPerArea_norm_to_ref_AtEcdysis	IAA	0.96356	TRUE
3	1	FluoPerArea_norm_to_ref_AtEcdysis	IAA	0.958956	TRUE
3	1	FluoPerArea_norm_to_ref_AtEcdysis	IAA	1.07884	TRUE
3	1	FluoPerArea_norm_to_ref_AtEcdysis	IAA	1.00835	TRUE
3	1	FluoPerArea_norm_to_ref_AtEcdysis	IAA	0.985349	TRUE
3	1	FluoPerArea_norm_to_ref_AtEcdysis	IAA	1.03408	TRUE
3	1	FluoPerArea_norm_to_ref_AtEcdysis	IAA	0.89677	TRUE
3	1	FluoPerArea_norm_to_ref_AtEcdysis	IAA	1.02575	TRUE
3	1	FluoPerArea_norm_to_ref_AtEcdysis	IAA	0.905593	TRUE
3	1	FluoPerArea_norm_to_ref_AtEcdysis	IAA	0.959143	TRUE
3	1	FluoPerArea_norm_to_ref_AtEcdysis	IAA	0.890218	TRUE
3	1	FluoPerArea_norm_to_ref_AtEcdysis	IAA	0.998515	TRUE
3	1	FluoPerArea_norm_to_ref_AtEcdysis	IAA	0.962494	TRUE
3	1	FluoPerArea_norm_to_ref_AtEcdysis	IAA	0.883427	TRUE
3	1	FluoPerArea_norm_to_ref_AtEcdysis	IAA	1.17994	TRUE
3	1	FluoPerArea_norm_to_ref_AtEcdysis	IAA	0.925721	TRUE
3	1	FluoPerArea_norm_to_ref_AtEcdysis	IAA	0.967652	TRUE
3	1	FluoPerArea_norm_to_ref_AtEcdysis	IAA	0.9496	TRUE
3	1	FluoPerArea_norm_to_ref_AtEcdysis	IAA	0.845014	TRUE
3	1	FluoPerArea_norm_to_ref_AtEcdysis	IAA	1.07423	TRUE
3	1	FluoPerArea_norm_to_ref_AtEcdysis	IAA	0.816325	TRUE
3	1	FluoPerArea_norm_to_ref_AtEcdysis	IAA	1.02896	TRUE
3	1	FluoPerArea_norm_to_ref_AtEcdysis	IAA	1.09584	TRUE
3	1	FluoPerArea_norm_to_ref_AtEcdysis	IAA	1.03362	TRUE
3	1	FluoPerArea_norm_to_ref_AtEcdysis	IAA	1.1006	TRUE
3	1	FluoPerArea_norm_to_ref_AtEcdysis	IAA	0.94356	TRUE
3	1	FluoPerArea_norm_to_ref_AtEcdysis	IAA	1.02584	TRUE
3	1	FluoPerArea_norm_to_ref_AtEcdysis	IAA	0.927735	TRUE
3	1	FluoPerArea_norm_to_ref_AtEcdysis	IAA	0.880752	TRUE
3	1	FluoPerArea_norm_to_ref_AtEcdysis	IAA	1.07022	TRUE
3	1	FluoPerArea_norm_to_ref_AtEcdysis	IAA	1.00523	TRUE
3	1	FluoPerArea_norm_to_ref_AtEcdysis	IAA	0.788966	TRUE
3	1	FluoPerArea_norm_to_ref_AtEcdysis	IAA	1.01242	TRUE
3	1	FluoPerArea_norm_to_ref_AtEcdysis	IAA	0.837061	TRUE
3	1	FluoPerArea_norm_to_ref_AtEcdysis	IAA	0.985503	TRUE
3	1	FluoPerArea_norm_to_ref_AtEcdysis	IAA	0.968739	TRUE
3	1	FluoPerArea_norm_to_ref_AtEcdysis	IAA	0.980998	TRUE
3	1	FluoPerArea_norm_to_ref_AtEcdysis	IAA	0.811932	TRUE
3	1	FluoPerArea_norm_to_ref_AtEcdysis	IAA	1.0034	TRUE
3	1	FluoPerArea_norm_to_ref_AtEcdysis	IAA	0.921085	TRUE
3	1	FluoPerArea_norm_to_ref_AtEcdysis	IAA	1.01684	TRUE
3	1	FluoPerArea_norm_to_ref_AtEcdysis	IAA	0.949194	TRUE
3	1	FluoPerArea_norm_to_ref_AtEcdysis	IAA	0.928417	TRUE
3	1	FluoPerArea_norm_to_ref_AtEcdysis	IAA	0.931443	TRUE
3	1	FluoPerArea_norm_to_ref_AtEcdysis	IAA	0.988332	TRUE
3	1	FluoPerArea_norm_to_ref_AtEcdysis	IAA	0.909323	TRUE
3	1	FluoPerArea_norm_to_ref_AtEcdysis	IAA	0.884795	TRUE
3	1	FluoPerArea_norm_to_ref_AtEcdysis	IAA	0.917796	TRUE
3	1	FluoPerArea_norm_to_ref_AtEcdysis	IAA	0.907763	TRUE
3	1	FluoPerArea_norm_to_ref_AtEcdysis	IAA	0.899548	TRUE
3	1	FluoPerArea_norm_to_ref_AtEcdysis	IAA	0.753618	TRUE
3	1	FluoPerArea_norm_to_ref_AtEcdysis	IAA	0.844309	TRUE
3	1	FluoPerArea_norm_to_ref_AtEcdysis	IAA	0.844195	TRUE
3	1	FluoPerArea_norm_to_ref_AtEcdysis	IAA	0.862653	TRUE
3	1	FluoPerArea_norm_to_ref_AtEcdysis	IAA	0.817572	TRUE
3	1	FluoPerArea_norm_to_ref_AtEcdysis	IAA	0.850064	TRUE
3	1	FluoPerArea_norm_to_ref_AtEcdysis	IAA	0.837055	TRUE
3	1	FluoPerArea_norm_to_ref_AtEcdysis	IAA	0.932607	TRUE
3	1	FluoPerArea_norm_to_ref_AtEcdysis	IAA	0.817897	TRUE
3	1	FluoPerArea_norm_to_ref_AtEcdysis	IAA	0.879109	TRUE
3	1	FluoPerArea_norm_to_ref_AtEcdysis	IAA	0.930613	TRUE
3	1	FluoPerArea_norm_to_ref_AtEcdysis	IAA	0.84134	TRUE
3	1	FluoPerArea_norm_to_ref_AtEcdysis	IAA	0.815976	TRUE
3	1	FluoPerArea_norm_to_ref_AtEcdysis	IAA	0.907616	TRUE
3	1	FluoPerArea_norm_to_ref_AtEcdysis	IAA	0.780355	TRUE
3	1	FluoPerArea_norm_to_ref_AtEcdysis	IAA	0.776068	TRUE
3	1	FluoPerArea_norm_to_ref_AtEcdysis	IAA	0.887819	TRUE
3	1	FluoPerArea_norm_to_ref_AtEcdysis	IAA	0.788301	TRUE
3	1	FluoPerArea_norm_to_ref_AtEcdysis	IAA	0.838775	TRUE
3	1	FluoPerArea_norm_to_ref_AtEcdysis	IAA	0.885623	TRUE
3	1	FluoPerArea_norm_to_ref_AtEcdysis	IAA	0.885	TRUE
3	1	FluoPerArea_norm_to_ref_AtEcdysis	IAA	0.924355	TRUE
3	1	FluoPerArea_norm_to_ref_AtEcdysis	IAA	0.873959	TRUE
3	1	FluoPerArea_norm_to_ref_AtEcdysis	IAA	0.846841	TRUE
3	1	FluoPerArea_norm_to_ref_AtEcdysis	IAA	0.831308	TRUE
3	1	FluoPerArea_norm_to_ref_AtEcdysis	IAA	0.790362	TRUE
3	1	FluoPerArea_norm_to_ref_AtEcdysis	IAA	0.879511	TRUE
3	1	FluoPerArea_norm_to_ref_AtEcdysis	IAA	0.779671	TRUE
3	1	FluoPerArea_norm_to_ref_AtEcdysis	IAA	0.785878	TRUE
3	1	FluoPerArea_norm_to_ref_AtEcdysis	IAA	0.958688	TRUE
3	1	FluoPerArea_norm_to_ref_AtEcdysis	IAA	0.875521	TRUE
3	1	FluoPerArea_norm_to_ref_AtEcdysis	IAA	0.782693	TRUE
3	1	FluoPerArea_norm_to_ref_AtEcdysis	IAA	0.885774	TRUE
3	1	FluoPerArea_norm_to_ref_AtEcdysis	IAA	0.809014	TRUE
3	1	FluoPerArea_norm_to_ref_AtEcdysis	IAA	0.892064	TRUE
3	1	FluoPerArea_norm_to_ref_AtEcdysis	IAA	0.873451	TRUE
3	1	FluoPerArea_norm_to_ref_AtEcdysis	IAA	0.93885	TRUE
3	1	FluoPerArea_norm_to_ref_AtEcdysis	IAA	0.841901	TRUE
3	1	FluoPerArea_norm_to_ref_AtEcdysis	IAA	0.984054	TRUE
3	1	FluoPerArea_norm_to_ref_AtEcdysis	IAA	0.932348	TRUE
3	1	FluoPerArea_norm_to_ref_AtEcdysis	IAA	0.896774	TRUE
3	1	FluoPerArea_norm_to_ref_AtEcdysis	IAA	0.797844	TRUE
3	1	FluoPerArea_norm_to_ref_AtEcdysis	IAA	0.811664	TRUE
3	1	FluoPerArea_norm_to_ref_AtEcdysis	IAA	0.946107	TRUE
3	1	FluoPerArea_norm_to_ref_AtEcdysis	IAA	0.729118	TRUE
3	1	FluoPerArea_norm_to_ref_AtEcdysis	IAA	0.807648	TRUE
3	1	FluoPerArea_norm_to_ref_AtEcdysis	IAA	0.651814	TRUE
3	1	FluoPerArea_norm_to_ref_AtEcdysis	IAA	0.931741	TRUE
3	1	FluoPerArea_norm_to_ref_AtEcdysis	IAA	0.782385	TRUE
3	1	FluoPerArea_norm_to_ref_AtEcdysis	IAA	0.925623	TRUE
3	1	FluoPerArea_norm_to_ref_AtEcdysis	IAA	0.772725	TRUE
3	1	FluoPerArea_norm_to_ref_AtEcdysis	IAA	0.847082	TRUE
3	1	FluoPerArea_norm_to_ref_AtEcdysis	IAA	1.05957	TRUE
3	1	FluoPerArea_norm_to_ref_AtEcdysis	IAA	0.775598	TRUE
3	1	FluoPerArea_norm_to_ref_AtEcdysis	IAA	0.710402	TRUE
3	1	FluoPerArea_norm_to_ref_AtEcdysis	IAA	0.70299	TRUE
3	1	FluoPerArea_norm_to_ref_AtEcdysis	IAA	0.902434	TRUE
3	1	FluoPerArea_norm_to_ref_AtEcdysis	IAA	0.794664	TRUE
3	1	FluoPerArea_norm_to_ref_AtEcdysis	IAA	0.868749	TRUE
3	1	FluoPerArea_norm_to_ref_AtEcdysis	IAA	0.793174	TRUE
3	1	FluoPerArea_norm_to_ref_AtEcdysis	IAA	0.645576	TRUE
3	1	FluoPerArea_norm_to_ref_AtEcdysis	IAA	0.775176	TRUE
3	1	FluoPerArea_norm_to_ref_AtEcdysis	IAA	0.882521	TRUE
3	1	FluoPerArea_norm_to_ref_AtEcdysis	IAA	0.787511	TRUE
3	1	FluoPerArea_norm_to_ref_AtEcdysis	IAA	0.915403	TRUE
3	1	FluoPerArea_norm_to_ref_AtEcdysis	IAA	0.974022	TRUE
3	1	FluoPerArea_norm_to_ref_AtEcdysis	IAA	1.08253	TRUE
3	1	FluoPerArea_norm_to_ref_AtEcdysis	IAA	0.895168	TRUE
3	1	FluoPerArea_norm_to_ref_AtEcdysis	IAA	0.926964	TRUE
3	1	FluoPerArea_norm_to_ref_AtEcdysis	IAA	0.753804	TRUE
3	1	FluoPerArea_norm_to_ref_AtEcdysis	IAA	0.90542	TRUE
3	1	FluoPerArea_norm_to_ref_AtEcdysis	IAA	0.947467	TRUE
3	1	FluoPerArea_norm_to_ref_AtEcdysis	IAA	0.949228	TRUE
3	1	FluoPerArea_norm_to_ref_AtEcdysis	IAA	0.866276	TRUE
3	1	FluoPerArea_norm_to_ref_AtEcdysis	IAA	0.864866	TRUE
3	1	FluoPerArea_norm_to_ref_AtEcdysis	IAA	0.908984	TRUE
3	1	FluoPerArea_norm_to_ref_AtEcdysis	IAA	0.918989	TRUE
3	1	FluoPerArea_norm_to_ref_AtEcdysis	IAA	0.973984	TRUE
3	1	FluoPerArea_norm_to_ref_AtEcdysis	IAA	0.729302	TRUE
3	1	FluoPerArea_norm_to_ref_AtEcdysis	IAA	0.891091	TRUE
3	1	FluoPerArea_norm_to_ref_AtEcdysis	IAA	0.908223	TRUE
3	1	FluoPerArea_norm_to_ref_AtEcdysis	IAA	0.906829	TRUE
3	1	FluoPerArea_norm_to_ref_AtEcdysis	IAA	0.860877	TRUE
3	1	FluoPerArea_norm_to_ref_AtEcdysis	IAA	0.837862	TRUE
3	1	FluoPerArea_norm_to_ref_AtEcdysis	IAA	0.85063	TRUE
3	1	FluoPerArea_norm_to_ref_AtEcdysis	IAA	0.971075	TRUE
3	1	FluoPerArea_norm_to_ref_AtEcdysis	IAA	0.897611	TRUE
3	1	FluoPerArea_norm_to_ref_AtEcdysis	IAA	0.827873	TRUE
3	1	FluoPerArea_norm_to_ref_AtEcdysis	IAA	0.815494	TRUE
3	1	FluoPerArea_norm_to_ref_AtEcdysis	IAA	0.815202	TRUE
3	1	FluoPerArea_norm_to_ref_AtEcdysis	IAA	0.998242	TRUE
3	1	FluoPerArea_norm_to_ref_AtEcdysis	IAA	0.874045	TRUE
3	1	FluoPerArea_norm_to_ref_AtEcdysis	IAA	0.908713	TRUE
3	1	FluoPerArea_norm_to_ref_AtEcdysis	IAA	0.971978	TRUE
3	1	FluoPerArea_norm_to_ref_AtEcdysis	IAA	0.953215	TRUE
3	1	FluoPerArea_norm_to_ref_AtEcdysis	IAA	1.00663	TRUE
3	1	FluoPerArea_norm_to_ref_AtEcdysis	IAA	0.943685	TRUE
3	1	FluoPerArea_norm_to_ref_AtEcdysis	IAA	0.854018	TRUE
3	1	FluoPerArea_norm_to_ref_AtEcdysis	IAA	0.862925	TRUE
3	1	FluoPerArea_norm_to_ref_AtEcdysis	IAA	0.955057	TRUE
3	1	FluoPerArea_norm_to_ref_AtEcdysis	IAA	0.778718	TRUE
3	1	FluoPerArea_norm_to_ref_AtEcdysis	IAA	0.838117	TRUE
3	1	FluoPerArea_norm_to_ref_AtEcdysis	IAA	0.820025	TRUE
3	1	FluoPerArea_norm_to_ref_AtEcdysis	IAA	0.94803	TRUE
3	1	FluoPerArea_norm_to_ref_AtEcdysis	IAA	0.977567	TRUE
3	1	FluoPerArea_norm_to_ref_AtEcdysis	IAA	0.891685	TRUE
3	1	FluoPerArea_norm_to_ref_AtEcdysis	IAA	0.858118	TRUE
3	1	FluoPerArea_norm_to_ref_AtEcdysis	IAA	0.842117	TRUE
3	1	FluoPerArea_norm_to_ref_AtEcdysis	IAA	0.972378	TRUE
3	1	FluoPerArea_norm_to_ref_AtEcdysis	IAA	0.905903	TRUE
3	2	FluoPerArea_norm_to_ref_AtEcdysis	control	1.08153	TRUE
3	2	FluoPerArea_norm_to_ref_AtEcdysis	control	1.0668	TRUE
3	2	FluoPerArea_norm_to_ref_AtEcdysis	control	1.09705	TRUE
3	2	FluoPerArea_norm_to_ref_AtEcdysis	control	1.03892	TRUE
3	2	FluoPerArea_norm_to_ref_AtEcdysis	control	1.04716	TRUE
3	2	FluoPerArea_norm_to_ref_AtEcdysis	control	0.950291	TRUE
3	2	FluoPerArea_norm_to_ref_AtEcdysis	control	1.12068	TRUE
3	2	FluoPerArea_norm_to_ref_AtEcdysis	control	1.02162	TRUE
3	2	FluoPerArea_norm_to_ref_AtEcdysis	control	0.951426	TRUE
3	2	FluoPerArea_norm_to_ref_AtEcdysis	control	1.19701	FALSE
3	2	FluoPerArea_norm_to_ref_AtEcdysis	control	1.0397	TRUE
3	2	FluoPerArea_norm_to_ref_AtEcdysis	control	1.01905	TRUE
3	2	FluoPerArea_norm_to_ref_AtEcdysis	control	1.14257	TRUE
3	2	FluoPerArea_norm_to_ref_AtEcdysis	control	1.10798	TRUE
3	2	FluoPerArea_norm_to_ref_AtEcdysis	control	0.973166	TRUE
3	2	FluoPerArea_norm_to_ref_AtEcdysis	control	1.00945	TRUE
3	2	FluoPerArea_norm_to_ref_AtEcdysis	control	0.927944	TRUE
3	2	FluoPerArea_norm_to_ref_AtEcdysis	control	1.00632	TRUE
3	2	FluoPerArea_norm_to_ref_AtEcdysis	control	1.05401	TRUE
3	2	FluoPerArea_norm_to_ref_AtEcdysis	control	0.958695	TRUE
3	2	FluoPerArea_norm_to_ref_AtEcdysis	control	1.03018	TRUE
3	2	FluoPerArea_norm_to_ref_AtEcdysis	control	1.05194	TRUE
3	2	FluoPerArea_norm_to_ref_AtEcdysis	control	0.896566	TRUE
3	2	FluoPerArea_norm_to_ref_AtEcdysis	control	0.947725	TRUE
3	2	FluoPerArea_norm_to_ref_AtEcdysis	control	0.935274	TRUE
3	2	FluoPerArea_norm_to_ref_AtEcdysis	control	1.07829	TRUE
3	2	FluoPerArea_norm_to_ref_AtEcdysis	control	1.04127	TRUE
3	2	FluoPerArea_norm_to_ref_AtEcdysis	control	1.00173	TRUE
3	2	FluoPerArea_norm_to_ref_AtEcdysis	control	0.99234	TRUE
3	2	FluoPerArea_norm_to_ref_AtEcdysis	control	1.00802	TRUE
3	2	FluoPerArea_norm_to_ref_AtEcdysis	control	1.04356	TRUE
3	2	FluoPerArea_norm_to_ref_AtEcdysis	control	1.08985	TRUE
3	2	FluoPerArea_norm_to_ref_AtEcdysis	control	1.09913	TRUE
3	2	FluoPerArea_norm_to_ref_AtEcdysis	control	1.09406	TRUE
3	2	FluoPerArea_norm_to_ref_AtEcdysis	control	1.07182	TRUE
3	2	FluoPerArea_norm_to_ref_AtEcdysis	control	1.03714	TRUE
3	2	FluoPerArea_norm_to_ref_AtEcdysis	control	1.07499	TRUE
3	2	FluoPerArea_norm_to_ref_AtEcdysis	control	1.07288	TRUE
3	2	FluoPerArea_norm_to_ref_AtEcdysis	control	1.03748	TRUE
3	2	FluoPerArea_norm_to_ref_AtEcdysis	control	1.06665	TRUE
3	2	FluoPerArea_norm_to_ref_AtEcdysis	control	1.08457	TRUE
3	2	FluoPerArea_norm_to_ref_AtEcdysis	control	1.03601	TRUE
3	2	FluoPerArea_norm_to_ref_AtEcdysis	control	0.954379	TRUE
3	2	FluoPerArea_norm_to_ref_AtEcdysis	control	1.08632	TRUE
3	2	FluoPerArea_norm_to_ref_AtEcdysis	control	1.06342	TRUE
3	2	FluoPerArea_norm_to_ref_AtEcdysis	control	0.963582	TRUE
3	2	FluoPerArea_norm_to_ref_AtEcdysis	control	1.06847	TRUE
3	2	FluoPerArea_norm_to_ref_AtEcdysis	control	1.17445	TRUE
3	2	FluoPerArea_norm_to_ref_AtEcdysis	control	1.0718	TRUE
3	2	FluoPerArea_norm_to_ref_AtEcdysis	control	1.00953	TRUE
3	2	FluoPerArea_norm_to_ref_AtEcdysis	control	1.07648	TRUE
3	2	FluoPerArea_norm_to_ref_AtEcdysis	control	1.09132	TRUE
3	2	FluoPerArea_norm_to_ref_AtEcdysis	control	1.00848	TRUE
3	2	FluoPerArea_norm_to_ref_AtEcdysis	control	0.983359	TRUE
3	2	FluoPerArea_norm_to_ref_AtEcdysis	control	0.910603	TRUE
3	2	FluoPerArea_norm_to_ref_AtEcdysis	control	0.993046	TRUE
3	2	FluoPerArea_norm_to_ref_AtEcdysis	control	1.05362	TRUE
3	2	FluoPerArea_norm_to_ref_AtEcdysis	control	0.936966	TRUE
3	2	FluoPerArea_norm_to_ref_AtEcdysis	control	1.02689	TRUE
3	2	FluoPerArea_norm_to_ref_AtEcdysis	control	1.00472	TRUE
3	2	FluoPerArea_norm_to_ref_AtEcdysis	control	1.00756	TRUE
3	2	FluoPerArea_norm_to_ref_AtEcdysis	control	1.05787	TRUE
3	2	FluoPerArea_norm_to_ref_AtEcdysis	control	1.09662	TRUE
3	2	FluoPerArea_norm_to_ref_AtEcdysis	control	1.016	TRUE
3	2	FluoPerArea_norm_to_ref_AtEcdysis	control	0.947025	TRUE
3	2	FluoPerArea_norm_to_ref_AtEcdysis	control	1.00238	TRUE
3	2	FluoPerArea_norm_to_ref_AtEcdysis	control	0.798354	FALSE
3	2	FluoPerArea_norm_to_ref_AtEcdysis	control	0.981685	TRUE
3	2	FluoPerArea_norm_to_ref_AtEcdysis	control	0.99356	TRUE
3	2	FluoPerArea_norm_to_ref_AtEcdysis	control	1.06647	TRUE
3	2	FluoPerArea_norm_to_ref_AtEcdysis	control	1.01978	TRUE
3	2	FluoPerArea_norm_to_ref_AtEcdysis	control	0.921211	TRUE
3	2	FluoPerArea_norm_to_ref_AtEcdysis	control	0.947332	TRUE
3	2	FluoPerArea_norm_to_ref_AtEcdysis	control	0.995716	TRUE
3	2	FluoPerArea_norm_to_ref_AtEcdysis	control	1.12859	TRUE
3	2	FluoPerArea_norm_to_ref_AtEcdysis	control	1.04675	TRUE
3	2	FluoPerArea_norm_to_ref_AtEcdysis	control	1.09008	TRUE
3	2	FluoPerArea_norm_to_ref_AtEcdysis	control	1.00569	TRUE
3	2	FluoPerArea_norm_to_ref_AtEcdysis	control	1.0179	TRUE
3	2	FluoPerArea_norm_to_ref_AtEcdysis	control	1.03767	TRUE
3	2	FluoPerArea_norm_to_ref_AtEcdysis	control	0.993255	TRUE
3	2	FluoPerArea_norm_to_ref_AtEcdysis	control	1.07102	TRUE
3	2	FluoPerArea_norm_to_ref_AtEcdysis	control	0.941104	TRUE
3	2	FluoPerArea_norm_to_ref_AtEcdysis	control	1.07434	TRUE
3	2	FluoPerArea_norm_to_ref_AtEcdysis	control	0.977835	TRUE
3	2	FluoPerArea_norm_to_ref_AtEcdysis	control	0.993991	TRUE
3	2	FluoPerArea_norm_to_ref_AtEcdysis	control	0.98851	TRUE
3	2	FluoPerArea_norm_to_ref_AtEcdysis	control	1.05639	TRUE
3	2	FluoPerArea_norm_to_ref_AtEcdysis	control	0.948393	TRUE
3	2	FluoPerArea_norm_to_ref_AtEcdysis	control	0.928315	TRUE
3	2	FluoPerArea_norm_to_ref_AtEcdysis	control	1.00787	TRUE
3	2	FluoPerArea_norm_to_ref_AtEcdysis	control	0.994107	TRUE
3	2	FluoPerArea_norm_to_ref_AtEcdysis	control	0.964723	TRUE
3	2	FluoPerArea_norm_to_ref_AtEcdysis	control	1.07484	TRUE
3	2	FluoPerArea_norm_to_ref_AtEcdysis	control	0.909765	TRUE
3	2	FluoPerArea_norm_to_ref_AtEcdysis	control	0.991248	TRUE
3	2	FluoPerArea_norm_to_ref_AtEcdysis	control	0.916689	TRUE
3	2	FluoPerArea_norm_to_ref_AtEcdysis	control	0.921075	TRUE
3	2	FluoPerArea_norm_to_ref_AtEcdysis	control	0.968176	TRUE
3	2	FluoPerArea_norm_to_ref_AtEcdysis	control	0.993218	TRUE
3	2	FluoPerArea_norm_to_ref_AtEcdysis	control	0.986108	TRUE
3	2	FluoPerArea_norm_to_ref_AtEcdysis	control	1.09131	TRUE
3	2	FluoPerArea_norm_to_ref_AtEcdysis	control	1.02835	TRUE
3	2	FluoPerArea_norm_to_ref_AtEcdysis	control	1.07489	TRUE
3	2	FluoPerArea_norm_to_ref_AtEcdysis	control	1.04643	TRUE
3	2	FluoPerArea_norm_to_ref_AtEcdysis	control	1.02481	TRUE
3	2	FluoPerArea_norm_to_ref_AtEcdysis	control	1.06645	TRUE
3	2	FluoPerArea_norm_to_ref_AtEcdysis	control	1.0324	TRUE
3	2	FluoPerArea_norm_to_ref_AtEcdysis	control	1.02909	TRUE
3	2	FluoPerArea_norm_to_ref_AtEcdysis	control	0.95406	TRUE
3	2	FluoPerArea_norm_to_ref_AtEcdysis	control	1.02208	TRUE
3	2	FluoPerArea_norm_to_ref_AtEcdysis	control	0.939912	TRUE
3	2	FluoPerArea_norm_to_ref_AtEcdysis	control	1.03857	TRUE
3	2	FluoPerArea_norm_to_ref_AtEcdysis	control	1.01135	TRUE
3	2	FluoPerArea_norm_to_ref_AtEcdysis	control	0.966741	TRUE
3	2	FluoPerArea_norm_to_ref_AtEcdysis	control	1.03299	TRUE
3	2	FluoPerArea_norm_to_ref_AtEcdysis	control	1.02558	TRUE
3	2	FluoPerArea_norm_to_ref_AtEcdysis	control	0.960078	TRUE
3	2	FluoPerArea_norm_to_ref_AtEcdysis	control	0.967742	TRUE
3	2	FluoPerArea_norm_to_ref_AtEcdysis	control	0.973697	TRUE
3	2	FluoPerArea_norm_to_ref_AtEcdysis	control	0.970166	TRUE
3	2	FluoPerArea_norm_to_ref_AtEcdysis	control	0.986666	TRUE
3	2	FluoPerArea_norm_to_ref_AtEcdysis	control	0.915256	TRUE
3	2	FluoPerArea_norm_to_ref_AtEcdysis	control	0.930137	TRUE
3	2	FluoPerArea_norm_to_ref_AtEcdysis	control	0.975821	TRUE
3	2	FluoPerArea_norm_to_ref_AtEcdysis	control	0.980262	TRUE
3	2	FluoPerArea_norm_to_ref_AtEcdysis	control	1.00472	TRUE
3	2	FluoPerArea_norm_to_ref_AtEcdysis	control	1.01145	TRUE
3	2	FluoPerArea_norm_to_ref_AtEcdysis	control	0.96959	TRUE
3	2	FluoPerArea_norm_to_ref_AtEcdysis	control	0.975501	TRUE
3	2	FluoPerArea_norm_to_ref_AtEcdysis	control	1.00486	TRUE
3	2	FluoPerArea_norm_to_ref_AtEcdysis	control	0.976252	TRUE
3	2	FluoPerArea_norm_to_ref_AtEcdysis	control	1.00405	TRUE
3	2	FluoPerArea_norm_to_ref_AtEcdysis	control	0.995148	TRUE
3	2	FluoPerArea_norm_to_ref_AtEcdysis	control	0.983431	TRUE
3	2	FluoPerArea_norm_to_ref_AtEcdysis	control	0.976605	TRUE
3	2	FluoPerArea_norm_to_ref_AtEcdysis	control	1.01015	TRUE
3	2	FluoPerArea_norm_to_ref_AtEcdysis	control	1.06481	TRUE
3	2	FluoPerArea_norm_to_ref_AtEcdysis	control	0.965207	TRUE
3	2	FluoPerArea_norm_to_ref_AtEcdysis	control	0.985024	TRUE
3	2	FluoPerArea_norm_to_ref_AtEcdysis	control	0.998271	TRUE
3	2	FluoPerArea_norm_to_ref_AtEcdysis	control	1.05993	TRUE
3	2	FluoPerArea_norm_to_ref_AtEcdysis	control	1.03372	TRUE
3	2	FluoPerArea_norm_to_ref_AtEcdysis	control	0.970041	TRUE
3	2	FluoPerArea_norm_to_ref_AtEcdysis	control	0.826238	TRUE
3	2	FluoPerArea_norm_to_ref_AtEcdysis	control	0.856393	TRUE
3	2	FluoPerArea_norm_to_ref_AtEcdysis	control	0.965195	TRUE
3	2	FluoPerArea_norm_to_ref_AtEcdysis	control	0.979566	TRUE
3	2	FluoPerArea_norm_to_ref_AtEcdysis	control	1.02497	TRUE
3	2	FluoPerArea_norm_to_ref_AtEcdysis	control	0.938699	TRUE
3	2	FluoPerArea_norm_to_ref_AtEcdysis	control	0.912339	TRUE
3	2	FluoPerArea_norm_to_ref_AtEcdysis	control	0.944277	TRUE
3	2	FluoPerArea_norm_to_ref_AtEcdysis	control	0.917853	TRUE
3	2	FluoPerArea_norm_to_ref_AtEcdysis	control	0.926688	TRUE
3	2	FluoPerArea_norm_to_ref_AtEcdysis	control	0.919966	TRUE
3	2	FluoPerArea_norm_to_ref_AtEcdysis	control	1.05895	TRUE
3	2	FluoPerArea_norm_to_ref_AtEcdysis	control	0.964569	TRUE
3	2	FluoPerArea_norm_to_ref_AtEcdysis	control	1.0665	TRUE
3	2	FluoPerArea_norm_to_ref_AtEcdysis	control	1.01263	TRUE
3	2	FluoPerArea_norm_to_ref_AtEcdysis	control	0.996845	TRUE
3	2	FluoPerArea_norm_to_ref_AtEcdysis	control	0.966087	TRUE
3	2	FluoPerArea_norm_to_ref_AtEcdysis	control	0.965471	TRUE
3	2	FluoPerArea_norm_to_ref_AtEcdysis	control	1.06478	TRUE
3	2	FluoPerArea_norm_to_ref_AtEcdysis	control	1.13375	TRUE
3	2	FluoPerArea_norm_to_ref_AtEcdysis	control	1.01459	TRUE
3	2	FluoPerArea_norm_to_ref_AtEcdysis	control	1.06978	TRUE
3	2	FluoPerArea_norm_to_ref_AtEcdysis	control	1.05342	TRUE
3	2	FluoPerArea_norm_to_ref_AtEcdysis	control	0.896327	TRUE
3	2	FluoPerArea_norm_to_ref_AtEcdysis	control	0.92386	TRUE
3	2	FluoPerArea_norm_to_ref_AtEcdysis	control	0.896427	TRUE
3	2	FluoPerArea_norm_to_ref_AtEcdysis	control	1.026	TRUE
3	2	FluoPerArea_norm_to_ref_AtEcdysis	control	0.880227	TRUE
3	2	FluoPerArea_norm_to_ref_AtEcdysis	control	0.956025	TRUE
3	2	FluoPerArea_norm_to_ref_AtEcdysis	control	0.995101	TRUE
3	2	FluoPerArea_norm_to_ref_AtEcdysis	control	0.942526	TRUE
3	2	FluoPerArea_norm_to_ref_AtEcdysis	control	0.95964	TRUE
3	2	FluoPerArea_norm_to_ref_AtEcdysis	control	0.953527	TRUE
3	2	FluoPerArea_norm_to_ref_AtEcdysis	control	0.901485	TRUE
3	2	FluoPerArea_norm_to_ref_AtEcdysis	control	1.03109	TRUE
3	2	FluoPerArea_norm_to_ref_AtEcdysis	control	1.03244	TRUE
3	2	FluoPerArea_norm_to_ref_AtEcdysis	control	1.04199	TRUE
3	2	FluoPerArea_norm_to_ref_AtEcdysis	control	0.880074	TRUE
3	2	FluoPerArea_norm_to_ref_AtEcdysis	control	0.928617	TRUE
3	2	FluoPerArea_norm_to_ref_AtEcdysis	control	0.959004	TRUE
3	2	FluoPerArea_norm_to_ref_AtEcdysis	control	0.942107	TRUE
3	2	FluoPerArea_norm_to_ref_AtEcdysis	control	0.849257	TRUE
3	2	FluoPerArea_norm_to_ref_AtEcdysis	control	0.784608	FALSE
3	2	FluoPerArea_norm_to_ref_AtEcdysis	control	0.987569	TRUE
3	2	FluoPerArea_norm_to_ref_AtEcdysis	control	0.873969	TRUE
3	2	FluoPerArea_norm_to_ref_AtEcdysis	control	0.912143	TRUE
3	2	FluoPerArea_norm_to_ref_AtEcdysis	control	0.957444	TRUE
3	2	FluoPerArea_norm_to_ref_AtEcdysis	control	0.997393	TRUE
3	2	FluoPerArea_norm_to_ref_AtEcdysis	control	0.913668	TRUE
3	2	FluoPerArea_norm_to_ref_AtEcdysis	control	1.03789	TRUE
3	2	FluoPerArea_norm_to_ref_AtEcdysis	control	1.10035	TRUE
3	2	FluoPerArea_norm_to_ref_AtEcdysis	control	0.902712	TRUE
3	2	FluoPerArea_norm_to_ref_AtEcdysis	control	1.01117	TRUE
3	2	FluoPerArea_norm_to_ref_AtEcdysis	control	1.02679	TRUE
3	2	FluoPerArea_norm_to_ref_AtEcdysis	control	0.918172	TRUE
3	2	FluoPerArea_norm_to_ref_AtEcdysis	control	0.913677	TRUE
3	2	FluoPerArea_norm_to_ref_AtEcdysis	control	0.913267	TRUE
3	2	FluoPerArea_norm_to_ref_AtEcdysis	control	0.984265	TRUE
3	2	FluoPerArea_norm_to_ref_AtEcdysis	IAA	1.08632	TRUE
3	2	FluoPerArea_norm_to_ref_AtEcdysis	IAA	0.970255	TRUE
3	2	FluoPerArea_norm_to_ref_AtEcdysis	IAA	1.03956	TRUE
3	2	FluoPerArea_norm_to_ref_AtEcdysis	IAA	0.987753	TRUE
3	2	FluoPerArea_norm_to_ref_AtEcdysis	IAA	1.06065	TRUE
3	2	FluoPerArea_norm_to_ref_AtEcdysis	IAA	1.0376	TRUE
3	2	FluoPerArea_norm_to_ref_AtEcdysis	IAA	1.02656	TRUE
3	2	FluoPerArea_norm_to_ref_AtEcdysis	IAA	1.09964	TRUE
3	2	FluoPerArea_norm_to_ref_AtEcdysis	IAA	1.05529	TRUE
3	2	FluoPerArea_norm_to_ref_AtEcdysis	IAA	1.05957	TRUE
3	2	FluoPerArea_norm_to_ref_AtEcdysis	IAA	1.05907	TRUE
3	2	FluoPerArea_norm_to_ref_AtEcdysis	IAA	0.94527	TRUE
3	2	FluoPerArea_norm_to_ref_AtEcdysis	IAA	1.05479	TRUE
3	2	FluoPerArea_norm_to_ref_AtEcdysis	IAA	1.01339	TRUE
3	2	FluoPerArea_norm_to_ref_AtEcdysis	IAA	1.011	TRUE
3	2	FluoPerArea_norm_to_ref_AtEcdysis	IAA	1.00812	TRUE
3	2	FluoPerArea_norm_to_ref_AtEcdysis	IAA	1.05023	TRUE
3	2	FluoPerArea_norm_to_ref_AtEcdysis	IAA	1.08873	TRUE
3	2	FluoPerArea_norm_to_ref_AtEcdysis	IAA	1.0495	TRUE
3	2	FluoPerArea_norm_to_ref_AtEcdysis	IAA	0.980447	TRUE
3	2	FluoPerArea_norm_to_ref_AtEcdysis	IAA	1.02995	TRUE
3	2	FluoPerArea_norm_to_ref_AtEcdysis	IAA	0.968028	TRUE
3	2	FluoPerArea_norm_to_ref_AtEcdysis	IAA	0.991752	TRUE
3	2	FluoPerArea_norm_to_ref_AtEcdysis	IAA	0.950578	TRUE
3	2	FluoPerArea_norm_to_ref_AtEcdysis	IAA	0.946761	TRUE
3	2	FluoPerArea_norm_to_ref_AtEcdysis	IAA	1.02109	TRUE
3	2	FluoPerArea_norm_to_ref_AtEcdysis	IAA	1.02265	TRUE
3	2	FluoPerArea_norm_to_ref_AtEcdysis	IAA	0.994262	TRUE
3	2	FluoPerArea_norm_to_ref_AtEcdysis	IAA	0.979244	TRUE
3	2	FluoPerArea_norm_to_ref_AtEcdysis	IAA	0.944016	TRUE
3	2	FluoPerArea_norm_to_ref_AtEcdysis	IAA	0.991935	TRUE
3	2	FluoPerArea_norm_to_ref_AtEcdysis	IAA	0.936554	TRUE
3	2	FluoPerArea_norm_to_ref_AtEcdysis	IAA	0.961695	TRUE
3	2	FluoPerArea_norm_to_ref_AtEcdysis	IAA	1.07906	TRUE
3	2	FluoPerArea_norm_to_ref_AtEcdysis	IAA	0.948815	TRUE
3	2	FluoPerArea_norm_to_ref_AtEcdysis	IAA	1.0397	TRUE
3	2	FluoPerArea_norm_to_ref_AtEcdysis	IAA	1.08147	TRUE
3	2	FluoPerArea_norm_to_ref_AtEcdysis	IAA	1.03478	TRUE
3	2	FluoPerArea_norm_to_ref_AtEcdysis	IAA	1.0446	TRUE
3	2	FluoPerArea_norm_to_ref_AtEcdysis	IAA	1.01046	TRUE
3	2	FluoPerArea_norm_to_ref_AtEcdysis	IAA	1.07102	TRUE
3	2	FluoPerArea_norm_to_ref_AtEcdysis	IAA	1.02532	TRUE
3	2	FluoPerArea_norm_to_ref_AtEcdysis	IAA	1.02783	TRUE
3	2	FluoPerArea_norm_to_ref_AtEcdysis	IAA	1.15223	TRUE
3	2	FluoPerArea_norm_to_ref_AtEcdysis	IAA	1.01978	TRUE
3	2	FluoPerArea_norm_to_ref_AtEcdysis	IAA	1.05347	TRUE
3	2	FluoPerArea_norm_to_ref_AtEcdysis	IAA	0.918503	TRUE
3	2	FluoPerArea_norm_to_ref_AtEcdysis	IAA	1.02214	TRUE
3	2	FluoPerArea_norm_to_ref_AtEcdysis	IAA	1.00273	TRUE
3	2	FluoPerArea_norm_to_ref_AtEcdysis	IAA	0.939731	TRUE
3	2	FluoPerArea_norm_to_ref_AtEcdysis	IAA	0.967763	TRUE
3	2	FluoPerArea_norm_to_ref_AtEcdysis	IAA	0.976297	TRUE
3	2	FluoPerArea_norm_to_ref_AtEcdysis	IAA	1.00724	TRUE
3	2	FluoPerArea_norm_to_ref_AtEcdysis	IAA	1.01333	TRUE
3	2	FluoPerArea_norm_to_ref_AtEcdysis	IAA	0.940901	TRUE
3	2	FluoPerArea_norm_to_ref_AtEcdysis	IAA	1.18014	FALSE
3	2	FluoPerArea_norm_to_ref_AtEcdysis	IAA	1.0215	TRUE
3	2	FluoPerArea_norm_to_ref_AtEcdysis	IAA	0.925349	TRUE
3	2	FluoPerArea_norm_to_ref_AtEcdysis	IAA	1.02359	TRUE
3	2	FluoPerArea_norm_to_ref_AtEcdysis	IAA	0.986773	TRUE
3	2	FluoPerArea_norm_to_ref_AtEcdysis	IAA	1.15602	TRUE
3	2	FluoPerArea_norm_to_ref_AtEcdysis	IAA	1.00276	TRUE
3	2	FluoPerArea_norm_to_ref_AtEcdysis	IAA	0.942565	TRUE
3	2	FluoPerArea_norm_to_ref_AtEcdysis	IAA	1.02446	TRUE
3	2	FluoPerArea_norm_to_ref_AtEcdysis	IAA	0.928113	TRUE
3	2	FluoPerArea_norm_to_ref_AtEcdysis	IAA	1.03968	TRUE
3	2	FluoPerArea_norm_to_ref_AtEcdysis	IAA	0.976909	TRUE
3	2	FluoPerArea_norm_to_ref_AtEcdysis	IAA	1.05558	TRUE
3	2	FluoPerArea_norm_to_ref_AtEcdysis	IAA	0.989257	TRUE
3	2	FluoPerArea_norm_to_ref_AtEcdysis	IAA	0.93652	TRUE
3	2	FluoPerArea_norm_to_ref_AtEcdysis	IAA	1.05703	TRUE
3	2	FluoPerArea_norm_to_ref_AtEcdysis	IAA	1.02066	TRUE
3	2	FluoPerArea_norm_to_ref_AtEcdysis	IAA	0.943595	TRUE
3	2	FluoPerArea_norm_to_ref_AtEcdysis	IAA	1.01822	TRUE
3	2	FluoPerArea_norm_to_ref_AtEcdysis	IAA	1.06057	TRUE
3	2	FluoPerArea_norm_to_ref_AtEcdysis	IAA	0.944241	TRUE
3	2	FluoPerArea_norm_to_ref_AtEcdysis	IAA	0.979938	TRUE
3	2	FluoPerArea_norm_to_ref_AtEcdysis	IAA	1.01255	TRUE
3	2	FluoPerArea_norm_to_ref_AtEcdysis	IAA	0.895558	TRUE
3	2	FluoPerArea_norm_to_ref_AtEcdysis	IAA	0.910676	TRUE
3	2	FluoPerArea_norm_to_ref_AtEcdysis	IAA	0.880979	TRUE
3	2	FluoPerArea_norm_to_ref_AtEcdysis	IAA	0.91434	TRUE
3	2	FluoPerArea_norm_to_ref_AtEcdysis	IAA	0.897503	TRUE
3	2	FluoPerArea_norm_to_ref_AtEcdysis	IAA	0.925551	TRUE
3	2	FluoPerArea_norm_to_ref_AtEcdysis	IAA	0.820858	TRUE
3	2	FluoPerArea_norm_to_ref_AtEcdysis	IAA	0.980141	TRUE
3	2	FluoPerArea_norm_to_ref_AtEcdysis	IAA	0.957593	TRUE
3	2	FluoPerArea_norm_to_ref_AtEcdysis	IAA	0.842834	TRUE
3	2	FluoPerArea_norm_to_ref_AtEcdysis	IAA	0.958208	TRUE
3	2	FluoPerArea_norm_to_ref_AtEcdysis	IAA	0.946569	TRUE
3	2	FluoPerArea_norm_to_ref_AtEcdysis	IAA	0.901342	TRUE
3	2	FluoPerArea_norm_to_ref_AtEcdysis	IAA	0.981319	TRUE
3	2	FluoPerArea_norm_to_ref_AtEcdysis	IAA	1.00999	TRUE
3	2	FluoPerArea_norm_to_ref_AtEcdysis	IAA	1.02635	TRUE
3	2	FluoPerArea_norm_to_ref_AtEcdysis	IAA	0.953697	TRUE
3	2	FluoPerArea_norm_to_ref_AtEcdysis	IAA	1.02869	TRUE
3	2	FluoPerArea_norm_to_ref_AtEcdysis	IAA	1.02525	TRUE
3	2	FluoPerArea_norm_to_ref_AtEcdysis	IAA	0.918196	TRUE
3	2	FluoPerArea_norm_to_ref_AtEcdysis	IAA	0.897627	TRUE
3	2	FluoPerArea_norm_to_ref_AtEcdysis	IAA	0.975568	TRUE
3	2	FluoPerArea_norm_to_ref_AtEcdysis	IAA	1.01442	TRUE
3	2	FluoPerArea_norm_to_ref_AtEcdysis	IAA	0.96511	TRUE
3	2	FluoPerArea_norm_to_ref_AtEcdysis	IAA	0.88074	TRUE
3	2	FluoPerArea_norm_to_ref_AtEcdysis	IAA	0.909403	TRUE
3	2	FluoPerArea_norm_to_ref_AtEcdysis	IAA	0.93604	TRUE
3	2	FluoPerArea_norm_to_ref_AtEcdysis	IAA	0.958501	TRUE
3	2	FluoPerArea_norm_to_ref_AtEcdysis	IAA	0.852294	TRUE
3	2	FluoPerArea_norm_to_ref_AtEcdysis	IAA	0.970045	TRUE
3	2	FluoPerArea_norm_to_ref_AtEcdysis	IAA	0.984101	TRUE
3	2	FluoPerArea_norm_to_ref_AtEcdysis	IAA	0.898802	TRUE
3	2	FluoPerArea_norm_to_ref_AtEcdysis	IAA	0.948605	TRUE
3	2	FluoPerArea_norm_to_ref_AtEcdysis	IAA	0.976663	TRUE
3	2	FluoPerArea_norm_to_ref_AtEcdysis	IAA	0.924879	TRUE
3	2	FluoPerArea_norm_to_ref_AtEcdysis	IAA	0.937939	TRUE
3	2	FluoPerArea_norm_to_ref_AtEcdysis	IAA	0.961351	TRUE
3	2	FluoPerArea_norm_to_ref_AtEcdysis	IAA	0.922746	TRUE
3	2	FluoPerArea_norm_to_ref_AtEcdysis	IAA	0.996692	TRUE
3	2	FluoPerArea_norm_to_ref_AtEcdysis	IAA	0.875793	TRUE
3	2	FluoPerArea_norm_to_ref_AtEcdysis	IAA	0.931201	TRUE
3	2	FluoPerArea_norm_to_ref_AtEcdysis	IAA	0.938218	TRUE
3	2	FluoPerArea_norm_to_ref_AtEcdysis	IAA	0.916986	TRUE
3	2	FluoPerArea_norm_to_ref_AtEcdysis	IAA	0.917858	TRUE
3	2	FluoPerArea_norm_to_ref_AtEcdysis	IAA	0.941457	TRUE
3	2	FluoPerArea_norm_to_ref_AtEcdysis	IAA	0.875435	TRUE
3	2	FluoPerArea_norm_to_ref_AtEcdysis	IAA	0.913784	TRUE
3	2	FluoPerArea_norm_to_ref_AtEcdysis	IAA	0.994104	TRUE
3	2	FluoPerArea_norm_to_ref_AtEcdysis	IAA	0.793776	TRUE
3	2	FluoPerArea_norm_to_ref_AtEcdysis	IAA	1.01207	TRUE
3	2	FluoPerArea_norm_to_ref_AtEcdysis	IAA	1.01137	TRUE
3	2	FluoPerArea_norm_to_ref_AtEcdysis	IAA	1.03726	TRUE
3	2	FluoPerArea_norm_to_ref_AtEcdysis	IAA	1.05099	TRUE
3	2	FluoPerArea_norm_to_ref_AtEcdysis	IAA	0.985384	TRUE
3	2	FluoPerArea_norm_to_ref_AtEcdysis	IAA	1.05832	TRUE
3	2	FluoPerArea_norm_to_ref_AtEcdysis	IAA	0.809861	TRUE
3	2	FluoPerArea_norm_to_ref_AtEcdysis	IAA	0.793011	TRUE
3	2	FluoPerArea_norm_to_ref_AtEcdysis	IAA	0.899344	TRUE
3	2	FluoPerArea_norm_to_ref_AtEcdysis	IAA	1.01593	TRUE
3	2	FluoPerArea_norm_to_ref_AtEcdysis	IAA	0.846182	TRUE
3	2	FluoPerArea_norm_to_ref_AtEcdysis	IAA	0.946902	TRUE
3	2	FluoPerArea_norm_to_ref_AtEcdysis	IAA	0.953872	TRUE
3	2	FluoPerArea_norm_to_ref_AtEcdysis	IAA	0.980941	TRUE
3	2	FluoPerArea_norm_to_ref_AtEcdysis	IAA	0.996568	TRUE
3	2	FluoPerArea_norm_to_ref_AtEcdysis	IAA	1.04236	TRUE
3	2	FluoPerArea_norm_to_ref_AtEcdysis	IAA	0.92652	TRUE
3	2	FluoPerArea_norm_to_ref_AtEcdysis	IAA	0.790326	TRUE
3	2	FluoPerArea_norm_to_ref_AtEcdysis	IAA	0.958949	TRUE
3	2	FluoPerArea_norm_to_ref_AtEcdysis	IAA	0.926194	TRUE
3	2	FluoPerArea_norm_to_ref_AtEcdysis	IAA	0.863081	TRUE
3	2	FluoPerArea_norm_to_ref_AtEcdysis	IAA	1.02393	TRUE
3	2	FluoPerArea_norm_to_ref_AtEcdysis	IAA	0.934747	TRUE
3	2	FluoPerArea_norm_to_ref_AtEcdysis	IAA	0.870803	TRUE
3	2	FluoPerArea_norm_to_ref_AtEcdysis	IAA	0.841679	TRUE
3	2	FluoPerArea_norm_to_ref_AtEcdysis	IAA	0.999983	TRUE
3	2	FluoPerArea_norm_to_ref_AtEcdysis	IAA	0.943482	TRUE
3	2	FluoPerArea_norm_to_ref_AtEcdysis	IAA	1.00408	TRUE
3	2	FluoPerArea_norm_to_ref_AtEcdysis	IAA	1.01305	TRUE
3	2	FluoPerArea_norm_to_ref_AtEcdysis	IAA	1.02912	TRUE
3	2	FluoPerArea_norm_to_ref_AtEcdysis	IAA	0.960499	TRUE
3	2	FluoPerArea_norm_to_ref_AtEcdysis	IAA	1.02478	TRUE
3	2	FluoPerArea_norm_to_ref_AtEcdysis	IAA	0.996884	TRUE
3	2	FluoPerArea_norm_to_ref_AtEcdysis	IAA	0.909156	TRUE
3	2	FluoPerArea_norm_to_ref_AtEcdysis	IAA	0.916126	TRUE
3	2	FluoPerArea_norm_to_ref_AtEcdysis	IAA	0.790086	TRUE
3	2	FluoPerArea_norm_to_ref_AtEcdysis	IAA	1.02257	TRUE
3	2	FluoPerArea_norm_to_ref_AtEcdysis	IAA	0.894042	TRUE
3	2	FluoPerArea_norm_to_ref_AtEcdysis	IAA	1.03932	TRUE
3	2	FluoPerArea_norm_to_ref_AtEcdysis	IAA	0.92856	TRUE
3	2	FluoPerArea_norm_to_ref_AtEcdysis	IAA	0.910029	TRUE
3	2	FluoPerArea_norm_to_ref_AtEcdysis	IAA	0.895882	TRUE
3	2	FluoPerArea_norm_to_ref_AtEcdysis	IAA	0.810421	TRUE
3	2	FluoPerArea_norm_to_ref_AtEcdysis	IAA	0.814665	TRUE
3	2	FluoPerArea_norm_to_ref_AtEcdysis	IAA	0.962627	TRUE
3	2	FluoPerArea_norm_to_ref_AtEcdysis	IAA	0.776304	TRUE
3	2	FluoPerArea_norm_to_ref_AtEcdysis	IAA	0.91786	TRUE
3	2	FluoPerArea_norm_to_ref_AtEcdysis	IAA	0.903392	TRUE
3	2	FluoPerArea_norm_to_ref_AtEcdysis	IAA	0.940158	TRUE
3	2	FluoPerArea_norm_to_ref_AtEcdysis	IAA	0.926902	TRUE
3	2	FluoPerArea_norm_to_ref_AtEcdysis	IAA	0.895843	TRUE
3	2	FluoPerArea_norm_to_ref_AtEcdysis	IAA	0.85042	TRUE
3	2	FluoPerArea_norm_to_ref_AtEcdysis	IAA	0.741639	FALSE
3	2	FluoPerArea_norm_to_ref_AtEcdysis	IAA	0.994155	TRUE
3	2	FluoPerArea_norm_to_ref_AtEcdysis	IAA	0.913489	TRUE
3	2	FluoPerArea_norm_to_ref_AtEcdysis	IAA	0.943154	TRUE
3	2	FluoPerArea_norm_to_ref_AtEcdysis	IAA	1.02095	TRUE
3	2	FluoPerArea_norm_to_ref_AtEcdysis	IAA	0.989198	TRUE
3	2	FluoPerArea_norm_to_ref_AtEcdysis	IAA	0.99591	TRUE
3	2	FluoPerArea_norm_to_ref_AtEcdysis	IAA	0.992566	TRUE
3	2	FluoPerArea_norm_to_ref_AtEcdysis	IAA	0.978668	TRUE
3	2	FluoPerArea_norm_to_ref_AtEcdysis	IAA	0.820921	TRUE
3	2	FluoPerArea_norm_to_ref_AtEcdysis	IAA	0.918691	TRUE
3	2	FluoPerArea_norm_to_ref_AtEcdysis	IAA	0.946385	TRUE
3	2	FluoPerArea_norm_to_ref_AtEcdysis	IAA	0.897994	TRUE
3	2	FluoPerArea_norm_to_ref_AtEcdysis	IAA	1.00148	TRUE
3	2	FluoPerArea_norm_to_ref_AtEcdysis	IAA	0.85112	TRUE
3	2	FluoPerArea_norm_to_ref_AtEcdysis	IAA	0.982739	TRUE
3	2	FluoPerArea_norm_to_ref_AtEcdysis	IAA	0.928434	TRUE
3	2	FluoPerArea_norm_to_ref_AtEcdysis	IAA	0.790698	TRUE
3	2	FluoPerArea_norm_to_ref_AtEcdysis	IAA	0.872475	TRUE
3	2	FluoPerArea_norm_to_ref_AtEcdysis	IAA	0.953703	TRUE
3	2	FluoPerArea_norm_to_ref_AtEcdysis	IAA	0.934815	TRUE
3	2	FluoPerArea_norm_to_ref_AtEcdysis	IAA	0.990345	TRUE
3	3	FluoPerArea_norm_to_ref_AtEcdysis	control	1.00109	TRUE
3	3	FluoPerArea_norm_to_ref_AtEcdysis	control	1.07514	TRUE
3	3	FluoPerArea_norm_to_ref_AtEcdysis	control	1.11087	TRUE
3	3	FluoPerArea_norm_to_ref_AtEcdysis	control	1.09552	TRUE
3	3	FluoPerArea_norm_to_ref_AtEcdysis	control	1.06606	TRUE
3	3	FluoPerArea_norm_to_ref_AtEcdysis	control	1.08089	TRUE
3	3	FluoPerArea_norm_to_ref_AtEcdysis	control	1.05559	TRUE
3	3	FluoPerArea_norm_to_ref_AtEcdysis	control	0.980733	TRUE
3	3	FluoPerArea_norm_to_ref_AtEcdysis	control	1.05115	TRUE
3	3	FluoPerArea_norm_to_ref_AtEcdysis	control	1.0897	TRUE
3	3	FluoPerArea_norm_to_ref_AtEcdysis	control	0.998436	TRUE
3	3	FluoPerArea_norm_to_ref_AtEcdysis	control	1.08101	TRUE
3	3	FluoPerArea_norm_to_ref_AtEcdysis	control	1.02101	TRUE
3	3	FluoPerArea_norm_to_ref_AtEcdysis	control	1.01269	TRUE
3	3	FluoPerArea_norm_to_ref_AtEcdysis	control	0.925636	TRUE
3	3	FluoPerArea_norm_to_ref_AtEcdysis	control	0.959013	TRUE
3	3	FluoPerArea_norm_to_ref_AtEcdysis	control	1.07426	TRUE
3	3	FluoPerArea_norm_to_ref_AtEcdysis	control	0.924752	TRUE
3	3	FluoPerArea_norm_to_ref_AtEcdysis	control	1.09157	TRUE
3	3	FluoPerArea_norm_to_ref_AtEcdysis	control	1.11125	TRUE
3	3	FluoPerArea_norm_to_ref_AtEcdysis	control	1.01753	TRUE
3	3	FluoPerArea_norm_to_ref_AtEcdysis	control	0.896128	TRUE
3	3	FluoPerArea_norm_to_ref_AtEcdysis	control	0.9786	TRUE
3	3	FluoPerArea_norm_to_ref_AtEcdysis	control	1.02108	TRUE
3	3	FluoPerArea_norm_to_ref_AtEcdysis	control	1.05058	TRUE
3	3	FluoPerArea_norm_to_ref_AtEcdysis	control	0.988399	TRUE
3	3	FluoPerArea_norm_to_ref_AtEcdysis	control	0.937103	TRUE
3	3	FluoPerArea_norm_to_ref_AtEcdysis	control	0.916429	TRUE
3	3	FluoPerArea_norm_to_ref_AtEcdysis	control	0.964706	TRUE
3	3	FluoPerArea_norm_to_ref_AtEcdysis	control	1.08014	TRUE
3	3	FluoPerArea_norm_to_ref_AtEcdysis	control	1.02963	TRUE
3	3	FluoPerArea_norm_to_ref_AtEcdysis	control	1.02515	TRUE
3	3	FluoPerArea_norm_to_ref_AtEcdysis	control	0.966613	TRUE
3	3	FluoPerArea_norm_to_ref_AtEcdysis	control	1.02339	TRUE
3	3	FluoPerArea_norm_to_ref_AtEcdysis	control	1.07338	TRUE
3	3	FluoPerArea_norm_to_ref_AtEcdysis	control	1.10818	TRUE
3	3	FluoPerArea_norm_to_ref_AtEcdysis	control	0.983066	TRUE
3	3	FluoPerArea_norm_to_ref_AtEcdysis	control	1.01334	TRUE
3	3	FluoPerArea_norm_to_ref_AtEcdysis	control	1.07925	TRUE
3	3	FluoPerArea_norm_to_ref_AtEcdysis	control	0.957361	TRUE
3	3	FluoPerArea_norm_to_ref_AtEcdysis	control	1.12396	TRUE
3	3	FluoPerArea_norm_to_ref_AtEcdysis	control	0.907504	TRUE
3	3	FluoPerArea_norm_to_ref_AtEcdysis	control	1.09266	TRUE
3	3	FluoPerArea_norm_to_ref_AtEcdysis	control	1.01032	TRUE
3	3	FluoPerArea_norm_to_ref_AtEcdysis	control	0.956066	TRUE
3	3	FluoPerArea_norm_to_ref_AtEcdysis	control	0.998684	TRUE
3	3	FluoPerArea_norm_to_ref_AtEcdysis	control	1.11706	TRUE
3	3	FluoPerArea_norm_to_ref_AtEcdysis	control	1.01792	TRUE
3	3	FluoPerArea_norm_to_ref_AtEcdysis	control	1.09064	TRUE
3	3	FluoPerArea_norm_to_ref_AtEcdysis	control	1.07069	TRUE
3	3	FluoPerArea_norm_to_ref_AtEcdysis	control	1.0453	TRUE
3	3	FluoPerArea_norm_to_ref_AtEcdysis	control	1.07794	TRUE
3	3	FluoPerArea_norm_to_ref_AtEcdysis	control	1.07702	TRUE
3	3	FluoPerArea_norm_to_ref_AtEcdysis	control	0.89488	TRUE
3	3	FluoPerArea_norm_to_ref_AtEcdysis	control	0.919068	TRUE
3	3	FluoPerArea_norm_to_ref_AtEcdysis	control	0.941318	TRUE
3	3	FluoPerArea_norm_to_ref_AtEcdysis	control	0.927797	TRUE
3	3	FluoPerArea_norm_to_ref_AtEcdysis	control	1.01191	TRUE
3	3	FluoPerArea_norm_to_ref_AtEcdysis	control	0.937516	TRUE
3	3	FluoPerArea_norm_to_ref_AtEcdysis	control	0.998014	TRUE
3	3	FluoPerArea_norm_to_ref_AtEcdysis	control	1	TRUE
3	3	FluoPerArea_norm_to_ref_AtEcdysis	control	0.963821	TRUE
3	3	FluoPerArea_norm_to_ref_AtEcdysis	control	1.02823	TRUE
3	3	FluoPerArea_norm_to_ref_AtEcdysis	control	1.00388	TRUE
3	3	FluoPerArea_norm_to_ref_AtEcdysis	control	1.02778	TRUE
3	3	FluoPerArea_norm_to_ref_AtEcdysis	control	1.02089	TRUE
3	3	FluoPerArea_norm_to_ref_AtEcdysis	control	0.99224	TRUE
3	3	FluoPerArea_norm_to_ref_AtEcdysis	control	1.00631	TRUE
3	3	FluoPerArea_norm_to_ref_AtEcdysis	control	1.06207	TRUE
3	3	FluoPerArea_norm_to_ref_AtEcdysis	control	1.04106	TRUE
3	3	FluoPerArea_norm_to_ref_AtEcdysis	control	0.93551	TRUE
3	3	FluoPerArea_norm_to_ref_AtEcdysis	control	0.942539	TRUE
3	3	FluoPerArea_norm_to_ref_AtEcdysis	control	1.04812	TRUE
3	3	FluoPerArea_norm_to_ref_AtEcdysis	control	0.953794	TRUE
3	3	FluoPerArea_norm_to_ref_AtEcdysis	control	1.15631	TRUE
3	3	FluoPerArea_norm_to_ref_AtEcdysis	control	0.973143	TRUE
3	3	FluoPerArea_norm_to_ref_AtEcdysis	control	0.916503	TRUE
3	3	FluoPerArea_norm_to_ref_AtEcdysis	control	0.954823	TRUE
3	3	FluoPerArea_norm_to_ref_AtEcdysis	control	1.0566	TRUE
3	3	FluoPerArea_norm_to_ref_AtEcdysis	control	0.988725	TRUE
3	3	FluoPerArea_norm_to_ref_AtEcdysis	control	0.877395	TRUE
3	3	FluoPerArea_norm_to_ref_AtEcdysis	control	0.98952	TRUE
3	3	FluoPerArea_norm_to_ref_AtEcdysis	control	1.00478	TRUE
3	3	FluoPerArea_norm_to_ref_AtEcdysis	control	0.869373	TRUE
3	3	FluoPerArea_norm_to_ref_AtEcdysis	control	1.11432	TRUE
3	3	FluoPerArea_norm_to_ref_AtEcdysis	control	1.06696	TRUE
3	3	FluoPerArea_norm_to_ref_AtEcdysis	control	0.980207	TRUE
3	3	FluoPerArea_norm_to_ref_AtEcdysis	control	1.01788	TRUE
3	3	FluoPerArea_norm_to_ref_AtEcdysis	control	1.00158	TRUE
3	3	FluoPerArea_norm_to_ref_AtEcdysis	control	1.03631	TRUE
3	3	FluoPerArea_norm_to_ref_AtEcdysis	control	1.03079	TRUE
3	3	FluoPerArea_norm_to_ref_AtEcdysis	control	1.00343	TRUE
3	3	FluoPerArea_norm_to_ref_AtEcdysis	control	1.04396	TRUE
3	3	FluoPerArea_norm_to_ref_AtEcdysis	control	1.01047	TRUE
3	3	FluoPerArea_norm_to_ref_AtEcdysis	control	0.965534	TRUE
3	3	FluoPerArea_norm_to_ref_AtEcdysis	control	1.08561	TRUE
3	3	FluoPerArea_norm_to_ref_AtEcdysis	control	0.992017	TRUE
3	3	FluoPerArea_norm_to_ref_AtEcdysis	control	0.986674	TRUE
3	3	FluoPerArea_norm_to_ref_AtEcdysis	control	1.02743	TRUE
3	3	FluoPerArea_norm_to_ref_AtEcdysis	control	1.07479	TRUE
3	3	FluoPerArea_norm_to_ref_AtEcdysis	control	1.06048	TRUE
3	3	FluoPerArea_norm_to_ref_AtEcdysis	control	1.01177	TRUE
3	3	FluoPerArea_norm_to_ref_AtEcdysis	control	0.92461	TRUE
3	3	FluoPerArea_norm_to_ref_AtEcdysis	control	0.95024	TRUE
3	3	FluoPerArea_norm_to_ref_AtEcdysis	control	0.98226	TRUE
3	3	FluoPerArea_norm_to_ref_AtEcdysis	control	0.996031	TRUE
3	3	FluoPerArea_norm_to_ref_AtEcdysis	control	1.00773	TRUE
3	3	FluoPerArea_norm_to_ref_AtEcdysis	control	0.934393	TRUE
3	3	FluoPerArea_norm_to_ref_AtEcdysis	control	1.11839	TRUE
3	3	FluoPerArea_norm_to_ref_AtEcdysis	control	0.941948	TRUE
3	3	FluoPerArea_norm_to_ref_AtEcdysis	control	1.03576	TRUE
3	3	FluoPerArea_norm_to_ref_AtEcdysis	control	0.986374	TRUE
3	3	FluoPerArea_norm_to_ref_AtEcdysis	control	1.04415	TRUE
3	3	FluoPerArea_norm_to_ref_AtEcdysis	control	1.04791	TRUE
3	3	FluoPerArea_norm_to_ref_AtEcdysis	control	0.973609	TRUE
3	3	FluoPerArea_norm_to_ref_AtEcdysis	control	0.984102	TRUE
3	3	FluoPerArea_norm_to_ref_AtEcdysis	control	1.06788	TRUE
3	3	FluoPerArea_norm_to_ref_AtEcdysis	control	1.06198	TRUE
3	3	FluoPerArea_norm_to_ref_AtEcdysis	control	1.02866	TRUE
3	3	FluoPerArea_norm_to_ref_AtEcdysis	control	0.995912	TRUE
3	3	FluoPerArea_norm_to_ref_AtEcdysis	control	0.990364	TRUE
3	3	FluoPerArea_norm_to_ref_AtEcdysis	control	1.12286	TRUE
3	3	FluoPerArea_norm_to_ref_AtEcdysis	control	1.01469	TRUE
3	3	FluoPerArea_norm_to_ref_AtEcdysis	control	1.06773	TRUE
3	3	FluoPerArea_norm_to_ref_AtEcdysis	control	1.0277	TRUE
3	3	FluoPerArea_norm_to_ref_AtEcdysis	control	0.927148	TRUE
3	3	FluoPerArea_norm_to_ref_AtEcdysis	control	0.904649	TRUE
3	3	FluoPerArea_norm_to_ref_AtEcdysis	control	1.04706	TRUE
3	3	FluoPerArea_norm_to_ref_AtEcdysis	control	1.08897	TRUE
3	3	FluoPerArea_norm_to_ref_AtEcdysis	control	0.994522	TRUE
3	3	FluoPerArea_norm_to_ref_AtEcdysis	control	0.99943	TRUE
3	3	FluoPerArea_norm_to_ref_AtEcdysis	control	1.04489	TRUE
3	3	FluoPerArea_norm_to_ref_AtEcdysis	control	1.01269	TRUE
3	3	FluoPerArea_norm_to_ref_AtEcdysis	control	0.959635	TRUE
3	3	FluoPerArea_norm_to_ref_AtEcdysis	control	0.899179	TRUE
3	3	FluoPerArea_norm_to_ref_AtEcdysis	control	0.931026	TRUE
3	3	FluoPerArea_norm_to_ref_AtEcdysis	control	0.920957	TRUE
3	3	FluoPerArea_norm_to_ref_AtEcdysis	control	0.946287	TRUE
3	3	FluoPerArea_norm_to_ref_AtEcdysis	control	0.90863	TRUE
3	3	FluoPerArea_norm_to_ref_AtEcdysis	control	1.02295	TRUE
3	3	FluoPerArea_norm_to_ref_AtEcdysis	control	1.02725	TRUE
3	3	FluoPerArea_norm_to_ref_AtEcdysis	control	0.950857	TRUE
3	3	FluoPerArea_norm_to_ref_AtEcdysis	control	0.972906	TRUE
3	3	FluoPerArea_norm_to_ref_AtEcdysis	control	0.93052	TRUE
3	3	FluoPerArea_norm_to_ref_AtEcdysis	control	0.975137	TRUE
3	3	FluoPerArea_norm_to_ref_AtEcdysis	control	0.883605	TRUE
3	3	FluoPerArea_norm_to_ref_AtEcdysis	control	0.95998	TRUE
3	3	FluoPerArea_norm_to_ref_AtEcdysis	control	0.989802	TRUE
3	3	FluoPerArea_norm_to_ref_AtEcdysis	control	0.961866	TRUE
3	3	FluoPerArea_norm_to_ref_AtEcdysis	control	0.970405	TRUE
3	3	FluoPerArea_norm_to_ref_AtEcdysis	control	0.943979	TRUE
3	3	FluoPerArea_norm_to_ref_AtEcdysis	control	1.00993	TRUE
3	3	FluoPerArea_norm_to_ref_AtEcdysis	control	1.01433	TRUE
3	3	FluoPerArea_norm_to_ref_AtEcdysis	control	0.997987	TRUE
3	3	FluoPerArea_norm_to_ref_AtEcdysis	control	0.992516	TRUE
3	3	FluoPerArea_norm_to_ref_AtEcdysis	control	1.02889	TRUE
3	3	FluoPerArea_norm_to_ref_AtEcdysis	control	1.04651	TRUE
3	3	FluoPerArea_norm_to_ref_AtEcdysis	control	1.04235	TRUE
3	3	FluoPerArea_norm_to_ref_AtEcdysis	control	1.06433	TRUE
3	3	FluoPerArea_norm_to_ref_AtEcdysis	control	0.909616	TRUE
3	3	FluoPerArea_norm_to_ref_AtEcdysis	control	0.944946	TRUE
3	3	FluoPerArea_norm_to_ref_AtEcdysis	control	0.858398	TRUE
3	3	FluoPerArea_norm_to_ref_AtEcdysis	control	0.861781	TRUE
3	3	FluoPerArea_norm_to_ref_AtEcdysis	control	0.943199	TRUE
3	3	FluoPerArea_norm_to_ref_AtEcdysis	control	0.801904	TRUE
3	3	FluoPerArea_norm_to_ref_AtEcdysis	control	1.00449	TRUE
3	3	FluoPerArea_norm_to_ref_AtEcdysis	control	0.887167	TRUE
3	3	FluoPerArea_norm_to_ref_AtEcdysis	control	0.964806	TRUE
3	3	FluoPerArea_norm_to_ref_AtEcdysis	control	1.02091	TRUE
3	3	FluoPerArea_norm_to_ref_AtEcdysis	control	1.0397	TRUE
3	3	FluoPerArea_norm_to_ref_AtEcdysis	control	1.06713	TRUE
3	3	FluoPerArea_norm_to_ref_AtEcdysis	control	1.01786	TRUE
3	3	FluoPerArea_norm_to_ref_AtEcdysis	control	0.915791	TRUE
3	3	FluoPerArea_norm_to_ref_AtEcdysis	control	0.829022	TRUE
3	3	FluoPerArea_norm_to_ref_AtEcdysis	control	1.00298	TRUE
3	3	FluoPerArea_norm_to_ref_AtEcdysis	control	1.00518	TRUE
3	3	FluoPerArea_norm_to_ref_AtEcdysis	control	0.871678	TRUE
3	3	FluoPerArea_norm_to_ref_AtEcdysis	control	0.946251	TRUE
3	3	FluoPerArea_norm_to_ref_AtEcdysis	control	0.955346	TRUE
3	3	FluoPerArea_norm_to_ref_AtEcdysis	control	0.938028	TRUE
3	3	FluoPerArea_norm_to_ref_AtEcdysis	control	1.02757	TRUE
3	3	FluoPerArea_norm_to_ref_AtEcdysis	control	0.924355	TRUE
3	3	FluoPerArea_norm_to_ref_AtEcdysis	control	0.859249	TRUE
3	3	FluoPerArea_norm_to_ref_AtEcdysis	control	0.930896	TRUE
3	3	FluoPerArea_norm_to_ref_AtEcdysis	control	1.04254	TRUE
3	3	FluoPerArea_norm_to_ref_AtEcdysis	control	1.00177	TRUE
3	3	FluoPerArea_norm_to_ref_AtEcdysis	control	0.976964	TRUE
3	3	FluoPerArea_norm_to_ref_AtEcdysis	control	1.05426	TRUE
3	3	FluoPerArea_norm_to_ref_AtEcdysis	control	0.878086	TRUE
3	3	FluoPerArea_norm_to_ref_AtEcdysis	control	0.927356	TRUE
3	3	FluoPerArea_norm_to_ref_AtEcdysis	control	0.982273	TRUE
3	3	FluoPerArea_norm_to_ref_AtEcdysis	control	1.05997	TRUE
3	3	FluoPerArea_norm_to_ref_AtEcdysis	control	1.07198	TRUE
3	3	FluoPerArea_norm_to_ref_AtEcdysis	control	1.03374	TRUE
3	3	FluoPerArea_norm_to_ref_AtEcdysis	control	0.994955	TRUE
3	3	FluoPerArea_norm_to_ref_AtEcdysis	control	0.851126	TRUE
3	3	FluoPerArea_norm_to_ref_AtEcdysis	control	0.969825	TRUE
3	3	FluoPerArea_norm_to_ref_AtEcdysis	control	1.01206	TRUE
3	3	FluoPerArea_norm_to_ref_AtEcdysis	control	1.00508	TRUE
3	3	FluoPerArea_norm_to_ref_AtEcdysis	control	1.00948	TRUE
3	3	FluoPerArea_norm_to_ref_AtEcdysis	control	1.05047	TRUE
3	3	FluoPerArea_norm_to_ref_AtEcdysis	control	0.935061	TRUE
3	3	FluoPerArea_norm_to_ref_AtEcdysis	control	0.975473	TRUE
3	3	FluoPerArea_norm_to_ref_AtEcdysis	control	1.03789	TRUE
3	3	FluoPerArea_norm_to_ref_AtEcdysis	control	1.06652	TRUE
3	3	FluoPerArea_norm_to_ref_AtEcdysis	control	0.976265	TRUE
3	3	FluoPerArea_norm_to_ref_AtEcdysis	control	0.860682	TRUE
3	3	FluoPerArea_norm_to_ref_AtEcdysis	control	1.09144	TRUE
3	3	FluoPerArea_norm_to_ref_AtEcdysis	control	0.958277	TRUE
3	3	FluoPerArea_norm_to_ref_AtEcdysis	control	1.02359	TRUE
3	3	FluoPerArea_norm_to_ref_AtEcdysis	control	1.00686	TRUE
3	3	FluoPerArea_norm_to_ref_AtEcdysis	control	1.09237	TRUE
3	3	FluoPerArea_norm_to_ref_AtEcdysis	control	1.06754	TRUE
3	3	FluoPerArea_norm_to_ref_AtEcdysis	control	0.803815	TRUE
3	3	FluoPerArea_norm_to_ref_AtEcdysis	control	0.866785	TRUE
3	3	FluoPerArea_norm_to_ref_AtEcdysis	control	1.03152	TRUE
3	3	FluoPerArea_norm_to_ref_AtEcdysis	control	1.03613	TRUE
3	3	FluoPerArea_norm_to_ref_AtEcdysis	control	0.94931	TRUE
3	3	FluoPerArea_norm_to_ref_AtEcdysis	control	0.815595	TRUE
3	3	FluoPerArea_norm_to_ref_AtEcdysis	control	0.872365	TRUE
3	3	FluoPerArea_norm_to_ref_AtEcdysis	control	0.992513	TRUE
3	3	FluoPerArea_norm_to_ref_AtEcdysis	control	0.853924	TRUE
3	3	FluoPerArea_norm_to_ref_AtEcdysis	control	0.962625	TRUE
3	3	FluoPerArea_norm_to_ref_AtEcdysis	control	0.909166	TRUE
3	3	FluoPerArea_norm_to_ref_AtEcdysis	control	0.887655	TRUE
3	3	FluoPerArea_norm_to_ref_AtEcdysis	control	0.973974	TRUE
3	3	FluoPerArea_norm_to_ref_AtEcdysis	control	1.04951	TRUE
3	3	FluoPerArea_norm_to_ref_AtEcdysis	control	0.840221	TRUE
3	3	FluoPerArea_norm_to_ref_AtEcdysis	control	1.04315	TRUE
3	3	FluoPerArea_norm_to_ref_AtEcdysis	control	0.734554	FALSE
3	3	FluoPerArea_norm_to_ref_AtEcdysis	control	1.07968	TRUE
3	3	FluoPerArea_norm_to_ref_AtEcdysis	control	1.06977	TRUE
3	3	FluoPerArea_norm_to_ref_AtEcdysis	control	0.890371	TRUE
3	3	FluoPerArea_norm_to_ref_AtEcdysis	control	0.846819	TRUE
3	3	FluoPerArea_norm_to_ref_AtEcdysis	control	0.823621	TRUE
3	3	FluoPerArea_norm_to_ref_AtEcdysis	control	1.1048	TRUE
3	3	FluoPerArea_norm_to_ref_AtEcdysis	control	0.935549	TRUE
3	3	FluoPerArea_norm_to_ref_AtEcdysis	IAA	1.03949	TRUE
3	3	FluoPerArea_norm_to_ref_AtEcdysis	IAA	1.15162	TRUE
3	3	FluoPerArea_norm_to_ref_AtEcdysis	IAA	0.990651	TRUE
3	3	FluoPerArea_norm_to_ref_AtEcdysis	IAA	0.981302	TRUE
3	3	FluoPerArea_norm_to_ref_AtEcdysis	IAA	1.10091	TRUE
3	3	FluoPerArea_norm_to_ref_AtEcdysis	IAA	0.99653	TRUE
3	3	FluoPerArea_norm_to_ref_AtEcdysis	IAA	1.1286	TRUE
3	3	FluoPerArea_norm_to_ref_AtEcdysis	IAA	1.01914	TRUE
3	3	FluoPerArea_norm_to_ref_AtEcdysis	IAA	1.06507	TRUE
3	3	FluoPerArea_norm_to_ref_AtEcdysis	IAA	1.02533	TRUE
3	3	FluoPerArea_norm_to_ref_AtEcdysis	IAA	0.988394	TRUE
3	3	FluoPerArea_norm_to_ref_AtEcdysis	IAA	1.06389	TRUE
3	3	FluoPerArea_norm_to_ref_AtEcdysis	IAA	1.10174	TRUE
3	3	FluoPerArea_norm_to_ref_AtEcdysis	IAA	1.00587	TRUE
3	3	FluoPerArea_norm_to_ref_AtEcdysis	IAA	1.13937	TRUE
3	3	FluoPerArea_norm_to_ref_AtEcdysis	IAA	0.993777	TRUE
3	3	FluoPerArea_norm_to_ref_AtEcdysis	IAA	0.964039	TRUE
3	3	FluoPerArea_norm_to_ref_AtEcdysis	IAA	1.0277	TRUE
3	3	FluoPerArea_norm_to_ref_AtEcdysis	IAA	1.10132	TRUE
3	3	FluoPerArea_norm_to_ref_AtEcdysis	IAA	1.12318	TRUE
3	3	FluoPerArea_norm_to_ref_AtEcdysis	IAA	1.04773	TRUE
3	3	FluoPerArea_norm_to_ref_AtEcdysis	IAA	1.10155	TRUE
3	3	FluoPerArea_norm_to_ref_AtEcdysis	IAA	1.04696	TRUE
3	3	FluoPerArea_norm_to_ref_AtEcdysis	IAA	1.01773	TRUE
3	3	FluoPerArea_norm_to_ref_AtEcdysis	IAA	1.048	TRUE
3	3	FluoPerArea_norm_to_ref_AtEcdysis	IAA	1.06327	TRUE
3	3	FluoPerArea_norm_to_ref_AtEcdysis	IAA	0.948356	TRUE
3	3	FluoPerArea_norm_to_ref_AtEcdysis	IAA	1.01054	TRUE
3	3	FluoPerArea_norm_to_ref_AtEcdysis	IAA	0.987965	TRUE
3	3	FluoPerArea_norm_to_ref_AtEcdysis	IAA	0.952523	TRUE
3	3	FluoPerArea_norm_to_ref_AtEcdysis	IAA	1.11955	TRUE
3	3	FluoPerArea_norm_to_ref_AtEcdysis	IAA	0.959355	TRUE
3	3	FluoPerArea_norm_to_ref_AtEcdysis	IAA	1.07527	TRUE
3	3	FluoPerArea_norm_to_ref_AtEcdysis	IAA	1.0791	TRUE
3	3	FluoPerArea_norm_to_ref_AtEcdysis	IAA	1.14885	TRUE
3	3	FluoPerArea_norm_to_ref_AtEcdysis	IAA	1.08189	TRUE
3	3	FluoPerArea_norm_to_ref_AtEcdysis	IAA	1.11105	TRUE
3	3	FluoPerArea_norm_to_ref_AtEcdysis	IAA	1.04332	TRUE
3	3	FluoPerArea_norm_to_ref_AtEcdysis	IAA	0.994162	TRUE
3	3	FluoPerArea_norm_to_ref_AtEcdysis	IAA	1.04285	TRUE
3	3	FluoPerArea_norm_to_ref_AtEcdysis	IAA	1.0213	TRUE
3	3	FluoPerArea_norm_to_ref_AtEcdysis	IAA	1.02206	TRUE
3	3	FluoPerArea_norm_to_ref_AtEcdysis	IAA	1.03483	TRUE
3	3	FluoPerArea_norm_to_ref_AtEcdysis	IAA	1.13949	TRUE
3	3	FluoPerArea_norm_to_ref_AtEcdysis	IAA	0.977501	TRUE
3	3	FluoPerArea_norm_to_ref_AtEcdysis	IAA	0.931662	TRUE
3	3	FluoPerArea_norm_to_ref_AtEcdysis	IAA	0.914807	TRUE
3	3	FluoPerArea_norm_to_ref_AtEcdysis	IAA	1.0477	TRUE
3	3	FluoPerArea_norm_to_ref_AtEcdysis	IAA	1.09503	TRUE
3	3	FluoPerArea_norm_to_ref_AtEcdysis	IAA	0.960432	TRUE
3	3	FluoPerArea_norm_to_ref_AtEcdysis	IAA	1.02949	TRUE
3	3	FluoPerArea_norm_to_ref_AtEcdysis	IAA	0.929699	TRUE
3	3	FluoPerArea_norm_to_ref_AtEcdysis	IAA	1.07628	TRUE
3	3	FluoPerArea_norm_to_ref_AtEcdysis	IAA	1.04172	TRUE
3	3	FluoPerArea_norm_to_ref_AtEcdysis	IAA	1.05255	TRUE
3	3	FluoPerArea_norm_to_ref_AtEcdysis	IAA	0.971941	TRUE
3	3	FluoPerArea_norm_to_ref_AtEcdysis	IAA	1.00247	TRUE
3	3	FluoPerArea_norm_to_ref_AtEcdysis	IAA	1.20197	TRUE
3	3	FluoPerArea_norm_to_ref_AtEcdysis	IAA	0.952067	TRUE
3	3	FluoPerArea_norm_to_ref_AtEcdysis	IAA	1.04481	TRUE
3	3	FluoPerArea_norm_to_ref_AtEcdysis	IAA	1.02727	TRUE
3	3	FluoPerArea_norm_to_ref_AtEcdysis	IAA	0.943239	TRUE
3	3	FluoPerArea_norm_to_ref_AtEcdysis	IAA	1.13596	TRUE
3	3	FluoPerArea_norm_to_ref_AtEcdysis	IAA	1.0045	TRUE
3	3	FluoPerArea_norm_to_ref_AtEcdysis	IAA	1.04883	TRUE
3	3	FluoPerArea_norm_to_ref_AtEcdysis	IAA	1.05946	TRUE
3	3	FluoPerArea_norm_to_ref_AtEcdysis	IAA	0.937334	TRUE
3	3	FluoPerArea_norm_to_ref_AtEcdysis	IAA	0.957209	TRUE
3	3	FluoPerArea_norm_to_ref_AtEcdysis	IAA	0.805746	TRUE
3	3	FluoPerArea_norm_to_ref_AtEcdysis	IAA	0.954197	TRUE
3	3	FluoPerArea_norm_to_ref_AtEcdysis	IAA	0.939805	TRUE
3	3	FluoPerArea_norm_to_ref_AtEcdysis	IAA	0.941952	TRUE
3	3	FluoPerArea_norm_to_ref_AtEcdysis	IAA	1.05127	TRUE
3	3	FluoPerArea_norm_to_ref_AtEcdysis	IAA	0.939489	TRUE
3	3	FluoPerArea_norm_to_ref_AtEcdysis	IAA	1.07501	TRUE
3	3	FluoPerArea_norm_to_ref_AtEcdysis	IAA	1.05842	TRUE
3	3	FluoPerArea_norm_to_ref_AtEcdysis	IAA	0.960171	TRUE
3	3	FluoPerArea_norm_to_ref_AtEcdysis	IAA	0.87696	TRUE
3	3	FluoPerArea_norm_to_ref_AtEcdysis	IAA	0.879927	TRUE
3	3	FluoPerArea_norm_to_ref_AtEcdysis	IAA	0.985334	TRUE
3	3	FluoPerArea_norm_to_ref_AtEcdysis	IAA	0.949957	TRUE
3	3	FluoPerArea_norm_to_ref_AtEcdysis	IAA	0.915565	TRUE
3	3	FluoPerArea_norm_to_ref_AtEcdysis	IAA	0.999872	TRUE
3	3	FluoPerArea_norm_to_ref_AtEcdysis	IAA	0.93436	TRUE
3	3	FluoPerArea_norm_to_ref_AtEcdysis	IAA	0.887407	TRUE
3	3	FluoPerArea_norm_to_ref_AtEcdysis	IAA	0.942122	TRUE
3	3	FluoPerArea_norm_to_ref_AtEcdysis	IAA	0.973513	TRUE
3	3	FluoPerArea_norm_to_ref_AtEcdysis	IAA	0.897118	TRUE
3	3	FluoPerArea_norm_to_ref_AtEcdysis	IAA	0.887711	TRUE
3	3	FluoPerArea_norm_to_ref_AtEcdysis	IAA	0.94984	TRUE
3	3	FluoPerArea_norm_to_ref_AtEcdysis	IAA	1.0362	TRUE
3	3	FluoPerArea_norm_to_ref_AtEcdysis	IAA	1.00863	TRUE
3	3	FluoPerArea_norm_to_ref_AtEcdysis	IAA	1.06871	TRUE
3	3	FluoPerArea_norm_to_ref_AtEcdysis	IAA	0.975759	TRUE
3	3	FluoPerArea_norm_to_ref_AtEcdysis	IAA	0.979811	TRUE
3	3	FluoPerArea_norm_to_ref_AtEcdysis	IAA	0.951891	TRUE
3	3	FluoPerArea_norm_to_ref_AtEcdysis	IAA	1.04047	TRUE
3	3	FluoPerArea_norm_to_ref_AtEcdysis	IAA	1.01739	TRUE
3	3	FluoPerArea_norm_to_ref_AtEcdysis	IAA	1.01188	TRUE
3	3	FluoPerArea_norm_to_ref_AtEcdysis	IAA	0.890822	TRUE
3	3	FluoPerArea_norm_to_ref_AtEcdysis	IAA	0.97193	TRUE
3	3	FluoPerArea_norm_to_ref_AtEcdysis	IAA	0.98853	TRUE
3	3	FluoPerArea_norm_to_ref_AtEcdysis	IAA	0.895854	TRUE
3	3	FluoPerArea_norm_to_ref_AtEcdysis	IAA	0.92025	TRUE
3	3	FluoPerArea_norm_to_ref_AtEcdysis	IAA	0.928225	TRUE
3	3	FluoPerArea_norm_to_ref_AtEcdysis	IAA	0.891965	TRUE
3	3	FluoPerArea_norm_to_ref_AtEcdysis	IAA	0.897931	TRUE
3	3	FluoPerArea_norm_to_ref_AtEcdysis	IAA	1.00281	TRUE
3	3	FluoPerArea_norm_to_ref_AtEcdysis	IAA	0.895057	TRUE
3	3	FluoPerArea_norm_to_ref_AtEcdysis	IAA	1.00793	TRUE
3	3	FluoPerArea_norm_to_ref_AtEcdysis	IAA	1.06735	TRUE
3	3	FluoPerArea_norm_to_ref_AtEcdysis	IAA	0.994279	TRUE
3	3	FluoPerArea_norm_to_ref_AtEcdysis	IAA	0.931331	TRUE
3	3	FluoPerArea_norm_to_ref_AtEcdysis	IAA	0.991357	TRUE
3	3	FluoPerArea_norm_to_ref_AtEcdysis	IAA	0.983773	TRUE
3	3	FluoPerArea_norm_to_ref_AtEcdysis	IAA	0.945053	TRUE
3	3	FluoPerArea_norm_to_ref_AtEcdysis	IAA	0.862979	TRUE
3	3	FluoPerArea_norm_to_ref_AtEcdysis	IAA	0.830879	TRUE
3	3	FluoPerArea_norm_to_ref_AtEcdysis	IAA	1.0281	TRUE
3	3	FluoPerArea_norm_to_ref_AtEcdysis	IAA	0.883338	TRUE
3	3	FluoPerArea_norm_to_ref_AtEcdysis	IAA	0.910894	TRUE
3	3	FluoPerArea_norm_to_ref_AtEcdysis	IAA	1.0239	TRUE
3	3	FluoPerArea_norm_to_ref_AtEcdysis	IAA	0.968116	TRUE
3	3	FluoPerArea_norm_to_ref_AtEcdysis	IAA	0.949946	TRUE
3	3	FluoPerArea_norm_to_ref_AtEcdysis	IAA	0.938483	TRUE
3	3	FluoPerArea_norm_to_ref_AtEcdysis	IAA	1.03187	TRUE
3	3	FluoPerArea_norm_to_ref_AtEcdysis	IAA	0.859454	TRUE
3	3	FluoPerArea_norm_to_ref_AtEcdysis	IAA	0.840361	TRUE
3	3	FluoPerArea_norm_to_ref_AtEcdysis	IAA	0.865165	TRUE
3	3	FluoPerArea_norm_to_ref_AtEcdysis	IAA	1.00888	TRUE
3	3	FluoPerArea_norm_to_ref_AtEcdysis	IAA	1.05585	TRUE
3	3	FluoPerArea_norm_to_ref_AtEcdysis	IAA	1.05564	TRUE
3	3	FluoPerArea_norm_to_ref_AtEcdysis	IAA	1.00421	TRUE
3	3	FluoPerArea_norm_to_ref_AtEcdysis	IAA	0.968666	TRUE
3	3	FluoPerArea_norm_to_ref_AtEcdysis	IAA	0.925763	TRUE
3	3	FluoPerArea_norm_to_ref_AtEcdysis	IAA	0.81458	TRUE
3	3	FluoPerArea_norm_to_ref_AtEcdysis	IAA	0.764507	TRUE
3	3	FluoPerArea_norm_to_ref_AtEcdysis	IAA	0.909297	TRUE
3	3	FluoPerArea_norm_to_ref_AtEcdysis	IAA	0.845659	TRUE
3	3	FluoPerArea_norm_to_ref_AtEcdysis	IAA	0.979899	TRUE
3	3	FluoPerArea_norm_to_ref_AtEcdysis	IAA	0.955246	TRUE
3	3	FluoPerArea_norm_to_ref_AtEcdysis	IAA	1.00202	TRUE
3	3	FluoPerArea_norm_to_ref_AtEcdysis	IAA	0.941281	TRUE
3	3	FluoPerArea_norm_to_ref_AtEcdysis	IAA	0.950869	TRUE
3	3	FluoPerArea_norm_to_ref_AtEcdysis	IAA	0.893639	TRUE
3	3	FluoPerArea_norm_to_ref_AtEcdysis	IAA	1.02645	TRUE
3	3	FluoPerArea_norm_to_ref_AtEcdysis	IAA	0.910165	TRUE
3	3	FluoPerArea_norm_to_ref_AtEcdysis	IAA	0.78868	TRUE
3	3	FluoPerArea_norm_to_ref_AtEcdysis	IAA	0.93954	TRUE
3	3	FluoPerArea_norm_to_ref_AtEcdysis	IAA	0.864829	TRUE
3	3	FluoPerArea_norm_to_ref_AtEcdysis	IAA	0.918455	TRUE
3	3	FluoPerArea_norm_to_ref_AtEcdysis	IAA	0.806399	TRUE
3	3	FluoPerArea_norm_to_ref_AtEcdysis	IAA	0.864499	TRUE
3	3	FluoPerArea_norm_to_ref_AtEcdysis	IAA	0.914171	TRUE
3	3	FluoPerArea_norm_to_ref_AtEcdysis	IAA	0.909988	TRUE
3	3	FluoPerArea_norm_to_ref_AtEcdysis	IAA	0.932752	TRUE
3	3	FluoPerArea_norm_to_ref_AtEcdysis	IAA	1.01374	TRUE
3	3	FluoPerArea_norm_to_ref_AtEcdysis	IAA	0.943111	TRUE
3	3	FluoPerArea_norm_to_ref_AtEcdysis	IAA	0.902707	TRUE
3	3	FluoPerArea_norm_to_ref_AtEcdysis	IAA	1.09477	TRUE
3	3	FluoPerArea_norm_to_ref_AtEcdysis	IAA	0.825533	TRUE
3	3	FluoPerArea_norm_to_ref_AtEcdysis	IAA	0.913693	TRUE
3	3	FluoPerArea_norm_to_ref_AtEcdysis	IAA	0.835617	TRUE
3	3	FluoPerArea_norm_to_ref_AtEcdysis	IAA	1.02505	TRUE
3	3	FluoPerArea_norm_to_ref_AtEcdysis	IAA	0.862007	TRUE
3	3	FluoPerArea_norm_to_ref_AtEcdysis	IAA	0.927842	TRUE
3	3	FluoPerArea_norm_to_ref_AtEcdysis	IAA	0.905457	TRUE
3	3	FluoPerArea_norm_to_ref_AtEcdysis	IAA	0.890572	TRUE
3	3	FluoPerArea_norm_to_ref_AtEcdysis	IAA	1.05437	TRUE
3	3	FluoPerArea_norm_to_ref_AtEcdysis	IAA	0.836752	TRUE
3	3	FluoPerArea_norm_to_ref_AtEcdysis	IAA	1.00176	TRUE
3	3	FluoPerArea_norm_to_ref_AtEcdysis	IAA	0.847228	TRUE
3	3	FluoPerArea_norm_to_ref_AtEcdysis	IAA	0.918288	TRUE
3	3	FluoPerArea_norm_to_ref_AtEcdysis	IAA	1.0007	TRUE
3	3	FluoPerArea_norm_to_ref_AtEcdysis	IAA	0.940394	TRUE
3	3	FluoPerArea_norm_to_ref_AtEcdysis	IAA	0.8765	TRUE
3	3	FluoPerArea_norm_to_ref_AtEcdysis	IAA	0.913379	TRUE
3	3	FluoPerArea_norm_to_ref_AtEcdysis	IAA	0.99168	TRUE
3	3	FluoPerArea_norm_to_ref_AtEcdysis	IAA	0.834208	TRUE
3	3	FluoPerArea_norm_to_ref_AtEcdysis	IAA	0.861777	TRUE
3	3	FluoPerArea_norm_to_ref_AtEcdysis	IAA	0.881102	TRUE
3	3	FluoPerArea_norm_to_ref_AtEcdysis	IAA	0.857149	TRUE
3	3	FluoPerArea_norm_to_ref_AtEcdysis	IAA	0.96492	TRUE
3	3	FluoPerArea_norm_to_ref_AtEcdysis	IAA	0.922888	TRUE
3	3	FluoPerArea_norm_to_ref_AtEcdysis	IAA	0.924146	TRUE
3	3	FluoPerArea_norm_to_ref_AtEcdysis	IAA	0.940244	TRUE
3	3	FluoPerArea_norm_to_ref_AtEcdysis	IAA	0.836784	TRUE
3	3	FluoPerArea_norm_to_ref_AtEcdysis	IAA	0.93118	TRUE
3	3	FluoPerArea_norm_to_ref_AtEcdysis	IAA	1.01123	TRUE
3	3	FluoPerArea_norm_to_ref_AtEcdysis	IAA	0.803696	TRUE
3	3	FluoPerArea_norm_to_ref_AtEcdysis	IAA	0.882128	TRUE
3	3	FluoPerArea_norm_to_ref_AtEcdysis	IAA	0.990858	TRUE
3	3	FluoPerArea_norm_to_ref_AtEcdysis	IAA	0.906829	TRUE
3	3	FluoPerArea_norm_to_ref_AtEcdysis	IAA	0.988586	TRUE
3	3	FluoPerArea_norm_to_ref_AtEcdysis	IAA	0.860986	TRUE
3	3	FluoPerArea_norm_to_ref_AtEcdysis	IAA	0.828428	TRUE
3	3	FluoPerArea_norm_to_ref_AtEcdysis	IAA	0.981034	TRUE
3	3	FluoPerArea_norm_to_ref_AtEcdysis	IAA	0.971271	TRUE
3	3	FluoPerArea_norm_to_ref_AtEcdysis	IAA	0.800087	TRUE
3	3	FluoPerArea_norm_to_ref_AtEcdysis	IAA	0.984258	TRUE
3	3	FluoPerArea_norm_to_ref_AtEcdysis	IAA	0.855736	TRUE
3	3	FluoPerArea_norm_to_ref_AtEcdysis	IAA	0.981151	TRUE
3	3	FluoPerArea_norm_to_ref_AtEcdysis	IAA	0.881116	TRUE
3	3	FluoPerArea_norm_to_ref_AtEcdysis	IAA	0.829526	TRUE
3	3	FluoPerArea_norm_to_ref_AtEcdysis	IAA	0.955411	TRUE
3	3	FluoPerArea_norm_to_ref_AtEcdysis	IAA	0.783712	TRUE
3	3	FluoPerArea_norm_to_ref_AtEcdysis	IAA	0.823066	TRUE
3	3	FluoPerArea_norm_to_ref_AtEcdysis	IAA	1.08932	TRUE
3	4	FluoPerArea_norm_to_ref_AtEcdysis	control	1.12053	TRUE
3	4	FluoPerArea_norm_to_ref_AtEcdysis	control	1.21428	TRUE
3	4	FluoPerArea_norm_to_ref_AtEcdysis	control	1.24455	TRUE
3	4	FluoPerArea_norm_to_ref_AtEcdysis	control	1.13495	TRUE
3	4	FluoPerArea_norm_to_ref_AtEcdysis	control	1.16007	TRUE
3	4	FluoPerArea_norm_to_ref_AtEcdysis	control	1.09598	TRUE
3	4	FluoPerArea_norm_to_ref_AtEcdysis	control	1.01268	TRUE
3	4	FluoPerArea_norm_to_ref_AtEcdysis	control	0.914558	TRUE
3	4	FluoPerArea_norm_to_ref_AtEcdysis	control	1.06704	TRUE
3	4	FluoPerArea_norm_to_ref_AtEcdysis	control	1.12283	TRUE
3	4	FluoPerArea_norm_to_ref_AtEcdysis	control	1.22912	TRUE
3	4	FluoPerArea_norm_to_ref_AtEcdysis	control	0.977375	TRUE
3	4	FluoPerArea_norm_to_ref_AtEcdysis	control	0.967725	TRUE
3	4	FluoPerArea_norm_to_ref_AtEcdysis	control	0.932338	TRUE
3	4	FluoPerArea_norm_to_ref_AtEcdysis	control	0.971728	TRUE
3	4	FluoPerArea_norm_to_ref_AtEcdysis	control	1.03309	TRUE
3	4	FluoPerArea_norm_to_ref_AtEcdysis	control	1.09787	TRUE
3	4	FluoPerArea_norm_to_ref_AtEcdysis	control	1.14292	TRUE
3	4	FluoPerArea_norm_to_ref_AtEcdysis	control	1.1051	TRUE
3	4	FluoPerArea_norm_to_ref_AtEcdysis	control	1.066	TRUE
3	4	FluoPerArea_norm_to_ref_AtEcdysis	control	0.962486	TRUE
3	4	FluoPerArea_norm_to_ref_AtEcdysis	control	0.972722	TRUE
3	4	FluoPerArea_norm_to_ref_AtEcdysis	control	1.03679	TRUE
3	4	FluoPerArea_norm_to_ref_AtEcdysis	control	0.936636	TRUE
3	4	FluoPerArea_norm_to_ref_AtEcdysis	control	1.01189	TRUE
3	4	FluoPerArea_norm_to_ref_AtEcdysis	control	1	TRUE
3	4	FluoPerArea_norm_to_ref_AtEcdysis	control	0.957219	TRUE
3	4	FluoPerArea_norm_to_ref_AtEcdysis	control	0.998194	TRUE
3	4	FluoPerArea_norm_to_ref_AtEcdysis	control	1.10113	TRUE
3	4	FluoPerArea_norm_to_ref_AtEcdysis	control	1.19916	TRUE
3	4	FluoPerArea_norm_to_ref_AtEcdysis	control	1.0014	TRUE
3	4	FluoPerArea_norm_to_ref_AtEcdysis	control	1.1392	TRUE
3	4	FluoPerArea_norm_to_ref_AtEcdysis	control	1.16656	TRUE
3	4	FluoPerArea_norm_to_ref_AtEcdysis	control	1.14003	TRUE
3	4	FluoPerArea_norm_to_ref_AtEcdysis	control	1.1064	TRUE
3	4	FluoPerArea_norm_to_ref_AtEcdysis	control	1.01528	TRUE
3	4	FluoPerArea_norm_to_ref_AtEcdysis	control	1.10915	TRUE
3	4	FluoPerArea_norm_to_ref_AtEcdysis	control	0.937982	TRUE
3	4	FluoPerArea_norm_to_ref_AtEcdysis	control	0.990561	TRUE
3	4	FluoPerArea_norm_to_ref_AtEcdysis	control	1.15941	TRUE
3	4	FluoPerArea_norm_to_ref_AtEcdysis	control	1.12256	TRUE
3	4	FluoPerArea_norm_to_ref_AtEcdysis	control	1.14399	TRUE
3	4	FluoPerArea_norm_to_ref_AtEcdysis	control	1.1439	TRUE
3	4	FluoPerArea_norm_to_ref_AtEcdysis	control	1.0317	TRUE
3	4	FluoPerArea_norm_to_ref_AtEcdysis	control	1.06577	TRUE
3	4	FluoPerArea_norm_to_ref_AtEcdysis	control	1.10549	TRUE
3	4	FluoPerArea_norm_to_ref_AtEcdysis	control	0.952254	TRUE
3	4	FluoPerArea_norm_to_ref_AtEcdysis	control	1.06743	TRUE
3	4	FluoPerArea_norm_to_ref_AtEcdysis	control	1.10272	TRUE
3	4	FluoPerArea_norm_to_ref_AtEcdysis	control	0.950482	TRUE
3	4	FluoPerArea_norm_to_ref_AtEcdysis	control	0.909643	TRUE
3	4	FluoPerArea_norm_to_ref_AtEcdysis	control	0.932728	TRUE
3	4	FluoPerArea_norm_to_ref_AtEcdysis	control	1.05918	TRUE
3	4	FluoPerArea_norm_to_ref_AtEcdysis	control	0.889769	TRUE
3	4	FluoPerArea_norm_to_ref_AtEcdysis	control	0.898826	TRUE
3	4	FluoPerArea_norm_to_ref_AtEcdysis	control	0.961973	TRUE
3	4	FluoPerArea_norm_to_ref_AtEcdysis	control	0.896507	TRUE
3	4	FluoPerArea_norm_to_ref_AtEcdysis	control	0.997428	TRUE
3	4	FluoPerArea_norm_to_ref_AtEcdysis	control	1.05576	TRUE
3	4	FluoPerArea_norm_to_ref_AtEcdysis	control	1.22275	TRUE
3	4	FluoPerArea_norm_to_ref_AtEcdysis	control	0.98902	TRUE
3	4	FluoPerArea_norm_to_ref_AtEcdysis	control	0.977332	TRUE
3	4	FluoPerArea_norm_to_ref_AtEcdysis	control	0.871456	TRUE
3	4	FluoPerArea_norm_to_ref_AtEcdysis	control	0.997689	TRUE
3	4	FluoPerArea_norm_to_ref_AtEcdysis	control	0.877133	TRUE
3	4	FluoPerArea_norm_to_ref_AtEcdysis	control	0.943184	TRUE
3	4	FluoPerArea_norm_to_ref_AtEcdysis	control	1.04817	TRUE
3	4	FluoPerArea_norm_to_ref_AtEcdysis	control	0.906747	TRUE
3	4	FluoPerArea_norm_to_ref_AtEcdysis	control	1.08596	TRUE
3	4	FluoPerArea_norm_to_ref_AtEcdysis	control	1.0812	TRUE
3	4	FluoPerArea_norm_to_ref_AtEcdysis	control	0.969892	TRUE
3	4	FluoPerArea_norm_to_ref_AtEcdysis	control	1.07908	TRUE
3	4	FluoPerArea_norm_to_ref_AtEcdysis	control	0.976076	TRUE
3	4	FluoPerArea_norm_to_ref_AtEcdysis	control	1.25691	FALSE
3	4	FluoPerArea_norm_to_ref_AtEcdysis	control	1.04566	TRUE
3	4	FluoPerArea_norm_to_ref_AtEcdysis	control	1.03973	TRUE
3	4	FluoPerArea_norm_to_ref_AtEcdysis	control	0.9254	TRUE
3	4	FluoPerArea_norm_to_ref_AtEcdysis	control	0.933354	TRUE
3	4	FluoPerArea_norm_to_ref_AtEcdysis	control	0.930117	TRUE
3	4	FluoPerArea_norm_to_ref_AtEcdysis	control	0.938831	TRUE
3	4	FluoPerArea_norm_to_ref_AtEcdysis	control	0.935612	TRUE
3	4	FluoPerArea_norm_to_ref_AtEcdysis	control	0.927296	TRUE
3	4	FluoPerArea_norm_to_ref_AtEcdysis	control	0.979241	TRUE
3	4	FluoPerArea_norm_to_ref_AtEcdysis	control	1.13345	TRUE
3	4	FluoPerArea_norm_to_ref_AtEcdysis	control	1.16412	TRUE
3	4	FluoPerArea_norm_to_ref_AtEcdysis	control	1.11908	TRUE
3	4	FluoPerArea_norm_to_ref_AtEcdysis	control	0.920614	TRUE
3	4	FluoPerArea_norm_to_ref_AtEcdysis	control	1.03182	TRUE
3	4	FluoPerArea_norm_to_ref_AtEcdysis	control	1.0911	TRUE
3	4	FluoPerArea_norm_to_ref_AtEcdysis	control	0.993314	TRUE
3	4	FluoPerArea_norm_to_ref_AtEcdysis	control	1.04759	TRUE
3	4	FluoPerArea_norm_to_ref_AtEcdysis	control	0.996092	TRUE
3	4	FluoPerArea_norm_to_ref_AtEcdysis	control	1.01095	TRUE
3	4	FluoPerArea_norm_to_ref_AtEcdysis	control	1.08083	TRUE
3	4	FluoPerArea_norm_to_ref_AtEcdysis	control	1.02439	TRUE
3	4	FluoPerArea_norm_to_ref_AtEcdysis	control	1.0628	TRUE
3	4	FluoPerArea_norm_to_ref_AtEcdysis	control	1.05868	TRUE
3	4	FluoPerArea_norm_to_ref_AtEcdysis	control	1.08416	TRUE
3	4	FluoPerArea_norm_to_ref_AtEcdysis	control	1.05106	TRUE
3	4	FluoPerArea_norm_to_ref_AtEcdysis	control	1.05981	TRUE
3	4	FluoPerArea_norm_to_ref_AtEcdysis	control	1.09375	TRUE
3	4	FluoPerArea_norm_to_ref_AtEcdysis	control	1.02557	TRUE
3	4	FluoPerArea_norm_to_ref_AtEcdysis	control	0.959972	TRUE
3	4	FluoPerArea_norm_to_ref_AtEcdysis	control	1.05811	TRUE
3	4	FluoPerArea_norm_to_ref_AtEcdysis	control	1.05865	TRUE
3	4	FluoPerArea_norm_to_ref_AtEcdysis	control	0.913312	TRUE
3	4	FluoPerArea_norm_to_ref_AtEcdysis	control	1.02787	TRUE
3	4	FluoPerArea_norm_to_ref_AtEcdysis	control	1.01204	TRUE
3	4	FluoPerArea_norm_to_ref_AtEcdysis	control	0.956803	TRUE
3	4	FluoPerArea_norm_to_ref_AtEcdysis	control	0.973037	TRUE
3	4	FluoPerArea_norm_to_ref_AtEcdysis	control	1.06711	TRUE
3	4	FluoPerArea_norm_to_ref_AtEcdysis	control	1.08133	TRUE
3	4	FluoPerArea_norm_to_ref_AtEcdysis	control	1.02351	TRUE
3	4	FluoPerArea_norm_to_ref_AtEcdysis	control	0.954626	TRUE
3	4	FluoPerArea_norm_to_ref_AtEcdysis	control	0.995182	TRUE
3	4	FluoPerArea_norm_to_ref_AtEcdysis	control	1.0838	TRUE
3	4	FluoPerArea_norm_to_ref_AtEcdysis	control	1.10149	TRUE
3	4	FluoPerArea_norm_to_ref_AtEcdysis	control	1.04697	TRUE
3	4	FluoPerArea_norm_to_ref_AtEcdysis	control	1.07075	TRUE
3	4	FluoPerArea_norm_to_ref_AtEcdysis	control	0.950563	TRUE
3	4	FluoPerArea_norm_to_ref_AtEcdysis	control	1.04177	TRUE
3	4	FluoPerArea_norm_to_ref_AtEcdysis	control	0.978969	TRUE
3	4	FluoPerArea_norm_to_ref_AtEcdysis	control	0.94826	TRUE
3	4	FluoPerArea_norm_to_ref_AtEcdysis	control	0.937461	TRUE
3	4	FluoPerArea_norm_to_ref_AtEcdysis	control	1.05516	TRUE
3	4	FluoPerArea_norm_to_ref_AtEcdysis	control	1.03096	TRUE
3	4	FluoPerArea_norm_to_ref_AtEcdysis	control	0.992855	TRUE
3	4	FluoPerArea_norm_to_ref_AtEcdysis	control	1.01973	TRUE
3	4	FluoPerArea_norm_to_ref_AtEcdysis	control	0.994953	TRUE
3	4	FluoPerArea_norm_to_ref_AtEcdysis	control	0.932234	TRUE
3	4	FluoPerArea_norm_to_ref_AtEcdysis	control	0.90506	TRUE
3	4	FluoPerArea_norm_to_ref_AtEcdysis	control	1.00166	TRUE
3	4	FluoPerArea_norm_to_ref_AtEcdysis	control	0.889514	TRUE
3	4	FluoPerArea_norm_to_ref_AtEcdysis	control	0.832377	TRUE
3	4	FluoPerArea_norm_to_ref_AtEcdysis	control	0.85389	TRUE
3	4	FluoPerArea_norm_to_ref_AtEcdysis	control	0.88603	TRUE
3	4	FluoPerArea_norm_to_ref_AtEcdysis	control	0.916308	TRUE
3	4	FluoPerArea_norm_to_ref_AtEcdysis	control	0.873815	TRUE
3	4	FluoPerArea_norm_to_ref_AtEcdysis	control	1.06687	TRUE
3	4	FluoPerArea_norm_to_ref_AtEcdysis	control	0.946096	TRUE
3	4	FluoPerArea_norm_to_ref_AtEcdysis	control	0.99762	TRUE
3	4	FluoPerArea_norm_to_ref_AtEcdysis	control	0.895564	TRUE
3	4	FluoPerArea_norm_to_ref_AtEcdysis	control	0.986714	TRUE
3	4	FluoPerArea_norm_to_ref_AtEcdysis	control	0.801368	TRUE
3	4	FluoPerArea_norm_to_ref_AtEcdysis	control	0.723869	FALSE
3	4	FluoPerArea_norm_to_ref_AtEcdysis	control	0.827435	TRUE
3	4	FluoPerArea_norm_to_ref_AtEcdysis	control	0.953451	TRUE
3	4	FluoPerArea_norm_to_ref_AtEcdysis	control	1.07438	TRUE
3	4	FluoPerArea_norm_to_ref_AtEcdysis	control	1.01729	TRUE
3	4	FluoPerArea_norm_to_ref_AtEcdysis	control	1.02786	TRUE
3	4	FluoPerArea_norm_to_ref_AtEcdysis	control	0.955489	TRUE
3	4	FluoPerArea_norm_to_ref_AtEcdysis	control	0.977226	TRUE
3	4	FluoPerArea_norm_to_ref_AtEcdysis	control	0.9878	TRUE
3	4	FluoPerArea_norm_to_ref_AtEcdysis	control	1.11747	TRUE
3	4	FluoPerArea_norm_to_ref_AtEcdysis	control	1.0435	TRUE
3	4	FluoPerArea_norm_to_ref_AtEcdysis	control	1.15951	TRUE
3	4	FluoPerArea_norm_to_ref_AtEcdysis	control	0.965273	TRUE
3	4	FluoPerArea_norm_to_ref_AtEcdysis	control	0.917137	TRUE
3	4	FluoPerArea_norm_to_ref_AtEcdysis	control	0.954434	TRUE
3	4	FluoPerArea_norm_to_ref_AtEcdysis	control	0.995171	TRUE
3	4	FluoPerArea_norm_to_ref_AtEcdysis	control	0.967653	TRUE
3	4	FluoPerArea_norm_to_ref_AtEcdysis	control	1.04044	TRUE
3	4	FluoPerArea_norm_to_ref_AtEcdysis	control	1.13962	TRUE
3	4	FluoPerArea_norm_to_ref_AtEcdysis	control	0.960697	TRUE
3	4	FluoPerArea_norm_to_ref_AtEcdysis	control	0.93373	TRUE
3	4	FluoPerArea_norm_to_ref_AtEcdysis	control	0.95102	TRUE
3	4	FluoPerArea_norm_to_ref_AtEcdysis	control	0.945815	TRUE
3	4	FluoPerArea_norm_to_ref_AtEcdysis	control	0.928734	TRUE
3	4	FluoPerArea_norm_to_ref_AtEcdysis	control	0.934639	TRUE
3	4	FluoPerArea_norm_to_ref_AtEcdysis	control	1.06798	TRUE
3	4	FluoPerArea_norm_to_ref_AtEcdysis	control	1.06864	TRUE
3	4	FluoPerArea_norm_to_ref_AtEcdysis	control	1.03591	TRUE
3	4	FluoPerArea_norm_to_ref_AtEcdysis	control	1.05384	TRUE
3	4	FluoPerArea_norm_to_ref_AtEcdysis	control	0.980461	TRUE
3	4	FluoPerArea_norm_to_ref_AtEcdysis	control	0.987689	TRUE
3	4	FluoPerArea_norm_to_ref_AtEcdysis	control	1.08656	TRUE
3	4	FluoPerArea_norm_to_ref_AtEcdysis	control	1.06752	TRUE
3	4	FluoPerArea_norm_to_ref_AtEcdysis	control	0.940741	TRUE
3	4	FluoPerArea_norm_to_ref_AtEcdysis	control	1.09039	TRUE
3	4	FluoPerArea_norm_to_ref_AtEcdysis	control	0.943853	TRUE
3	4	FluoPerArea_norm_to_ref_AtEcdysis	control	1.0171	TRUE
3	4	FluoPerArea_norm_to_ref_AtEcdysis	control	0.898163	TRUE
3	4	FluoPerArea_norm_to_ref_AtEcdysis	control	0.939346	TRUE
3	4	FluoPerArea_norm_to_ref_AtEcdysis	control	0.989464	TRUE
3	4	FluoPerArea_norm_to_ref_AtEcdysis	control	1.03862	TRUE
3	4	FluoPerArea_norm_to_ref_AtEcdysis	control	1.04214	TRUE
3	4	FluoPerArea_norm_to_ref_AtEcdysis	control	0.887944	TRUE
3	4	FluoPerArea_norm_to_ref_AtEcdysis	control	1.13856	TRUE
3	4	FluoPerArea_norm_to_ref_AtEcdysis	control	1.01857	TRUE
3	4	FluoPerArea_norm_to_ref_AtEcdysis	control	0.961166	TRUE
3	4	FluoPerArea_norm_to_ref_AtEcdysis	control	0.855604	TRUE
3	4	FluoPerArea_norm_to_ref_AtEcdysis	control	1.09917	TRUE
3	4	FluoPerArea_norm_to_ref_AtEcdysis	control	1.01784	TRUE
3	4	FluoPerArea_norm_to_ref_AtEcdysis	control	1.00766	TRUE
3	4	FluoPerArea_norm_to_ref_AtEcdysis	control	1.04834	TRUE
3	4	FluoPerArea_norm_to_ref_AtEcdysis	control	0.984603	TRUE
3	4	FluoPerArea_norm_to_ref_AtEcdysis	control	0.922671	TRUE
3	4	FluoPerArea_norm_to_ref_AtEcdysis	control	0.813052	TRUE
3	4	FluoPerArea_norm_to_ref_AtEcdysis	control	0.99155	TRUE
3	4	FluoPerArea_norm_to_ref_AtEcdysis	control	0.941689	TRUE
3	4	FluoPerArea_norm_to_ref_AtEcdysis	control	1.11844	TRUE
3	4	FluoPerArea_norm_to_ref_AtEcdysis	control	0.773939	TRUE
3	4	FluoPerArea_norm_to_ref_AtEcdysis	control	1.06586	TRUE
3	4	FluoPerArea_norm_to_ref_AtEcdysis	control	1.02377	TRUE
3	4	FluoPerArea_norm_to_ref_AtEcdysis	control	1.01165	TRUE
3	4	FluoPerArea_norm_to_ref_AtEcdysis	control	1.04274	TRUE
3	4	FluoPerArea_norm_to_ref_AtEcdysis	control	0.785894	TRUE
3	4	FluoPerArea_norm_to_ref_AtEcdysis	control	1.04671	TRUE
3	4	FluoPerArea_norm_to_ref_AtEcdysis	control	0.912506	TRUE
3	4	FluoPerArea_norm_to_ref_AtEcdysis	control	1.11334	TRUE
3	4	FluoPerArea_norm_to_ref_AtEcdysis	control	1.09101	TRUE
3	4	FluoPerArea_norm_to_ref_AtEcdysis	control	1.07476	TRUE
3	4	FluoPerArea_norm_to_ref_AtEcdysis	control	0.822219	TRUE
3	4	FluoPerArea_norm_to_ref_AtEcdysis	control	0.981475	TRUE
3	4	FluoPerArea_norm_to_ref_AtEcdysis	control	0.876868	TRUE
3	4	FluoPerArea_norm_to_ref_AtEcdysis	control	0.931253	TRUE
3	4	FluoPerArea_norm_to_ref_AtEcdysis	control	1.06436	TRUE
3	4	FluoPerArea_norm_to_ref_AtEcdysis	control	0.999226	TRUE
3	4	FluoPerArea_norm_to_ref_AtEcdysis	control	0.80806	TRUE
3	4	FluoPerArea_norm_to_ref_AtEcdysis	control	0.834531	TRUE
3	4	FluoPerArea_norm_to_ref_AtEcdysis	control	1.05339	TRUE
3	4	FluoPerArea_norm_to_ref_AtEcdysis	control	0.760531	TRUE
3	4	FluoPerArea_norm_to_ref_AtEcdysis	control	0.976715	TRUE
3	4	FluoPerArea_norm_to_ref_AtEcdysis	control	0.948362	TRUE
3	4	FluoPerArea_norm_to_ref_AtEcdysis	control	1.00839	TRUE
3	4	FluoPerArea_norm_to_ref_AtEcdysis	control	1.01521	TRUE
3	4	FluoPerArea_norm_to_ref_AtEcdysis	control	0.919102	TRUE
3	4	FluoPerArea_norm_to_ref_AtEcdysis	control	0.995393	TRUE
3	4	FluoPerArea_norm_to_ref_AtEcdysis	control	0.79342	TRUE
3	4	FluoPerArea_norm_to_ref_AtEcdysis	control	0.936857	TRUE
3	4	FluoPerArea_norm_to_ref_AtEcdysis	control	1.03013	TRUE
3	4	FluoPerArea_norm_to_ref_AtEcdysis	control	1.05317	TRUE
3	4	FluoPerArea_norm_to_ref_AtEcdysis	control	0.975528	TRUE
3	4	FluoPerArea_norm_to_ref_AtEcdysis	control	0.859914	TRUE
3	4	FluoPerArea_norm_to_ref_AtEcdysis	control	0.975333	TRUE
3	4	FluoPerArea_norm_to_ref_AtEcdysis	control	0.938723	TRUE
3	4	FluoPerArea_norm_to_ref_AtEcdysis	control	1.16938	TRUE
3	4	FluoPerArea_norm_to_ref_AtEcdysis	IAA	1.08201	TRUE
3	4	FluoPerArea_norm_to_ref_AtEcdysis	IAA	1.29173	FALSE
3	4	FluoPerArea_norm_to_ref_AtEcdysis	IAA	1.16857	TRUE
3	4	FluoPerArea_norm_to_ref_AtEcdysis	IAA	1.03894	TRUE
3	4	FluoPerArea_norm_to_ref_AtEcdysis	IAA	1.21305	TRUE
3	4	FluoPerArea_norm_to_ref_AtEcdysis	IAA	1.22778	TRUE
3	4	FluoPerArea_norm_to_ref_AtEcdysis	IAA	1.1154	TRUE
3	4	FluoPerArea_norm_to_ref_AtEcdysis	IAA	1.12955	TRUE
3	4	FluoPerArea_norm_to_ref_AtEcdysis	IAA	1.14761	TRUE
3	4	FluoPerArea_norm_to_ref_AtEcdysis	IAA	1.16707	TRUE
3	4	FluoPerArea_norm_to_ref_AtEcdysis	IAA	1.0664	TRUE
3	4	FluoPerArea_norm_to_ref_AtEcdysis	IAA	1.1335	TRUE
3	4	FluoPerArea_norm_to_ref_AtEcdysis	IAA	1.16608	TRUE
3	4	FluoPerArea_norm_to_ref_AtEcdysis	IAA	1.08143	TRUE
3	4	FluoPerArea_norm_to_ref_AtEcdysis	IAA	1.18341	TRUE
3	4	FluoPerArea_norm_to_ref_AtEcdysis	IAA	1.14788	TRUE
3	4	FluoPerArea_norm_to_ref_AtEcdysis	IAA	1.23041	TRUE
3	4	FluoPerArea_norm_to_ref_AtEcdysis	IAA	1.04781	TRUE
3	4	FluoPerArea_norm_to_ref_AtEcdysis	IAA	1.16762	TRUE
3	4	FluoPerArea_norm_to_ref_AtEcdysis	IAA	1.14021	TRUE
3	4	FluoPerArea_norm_to_ref_AtEcdysis	IAA	1.14744	TRUE
3	4	FluoPerArea_norm_to_ref_AtEcdysis	IAA	1.1867	TRUE
3	4	FluoPerArea_norm_to_ref_AtEcdysis	IAA	1.18687	TRUE
3	4	FluoPerArea_norm_to_ref_AtEcdysis	IAA	1.01085	TRUE
3	4	FluoPerArea_norm_to_ref_AtEcdysis	IAA	1.09706	TRUE
3	4	FluoPerArea_norm_to_ref_AtEcdysis	IAA	1.14723	TRUE
3	4	FluoPerArea_norm_to_ref_AtEcdysis	IAA	0.99272	TRUE
3	4	FluoPerArea_norm_to_ref_AtEcdysis	IAA	0.949507	TRUE
3	4	FluoPerArea_norm_to_ref_AtEcdysis	IAA	0.992945	TRUE
3	4	FluoPerArea_norm_to_ref_AtEcdysis	IAA	1.19532	TRUE
3	4	FluoPerArea_norm_to_ref_AtEcdysis	IAA	1.20084	TRUE
3	4	FluoPerArea_norm_to_ref_AtEcdysis	IAA	1.18245	TRUE
3	4	FluoPerArea_norm_to_ref_AtEcdysis	IAA	0.998864	TRUE
3	4	FluoPerArea_norm_to_ref_AtEcdysis	IAA	1.15024	TRUE
3	4	FluoPerArea_norm_to_ref_AtEcdysis	IAA	1.2046	TRUE
3	4	FluoPerArea_norm_to_ref_AtEcdysis	IAA	1.03173	TRUE
3	4	FluoPerArea_norm_to_ref_AtEcdysis	IAA	1.0045	TRUE
3	4	FluoPerArea_norm_to_ref_AtEcdysis	IAA	1.01951	TRUE
3	4	FluoPerArea_norm_to_ref_AtEcdysis	IAA	1.01935	TRUE
3	4	FluoPerArea_norm_to_ref_AtEcdysis	IAA	0.959314	TRUE
3	4	FluoPerArea_norm_to_ref_AtEcdysis	IAA	1.03082	TRUE
3	4	FluoPerArea_norm_to_ref_AtEcdysis	IAA	1.12825	TRUE
3	4	FluoPerArea_norm_to_ref_AtEcdysis	IAA	1.11362	TRUE
3	4	FluoPerArea_norm_to_ref_AtEcdysis	IAA	1.12776	TRUE
3	4	FluoPerArea_norm_to_ref_AtEcdysis	IAA	1.18393	TRUE
3	4	FluoPerArea_norm_to_ref_AtEcdysis	IAA	1.0055	TRUE
3	4	FluoPerArea_norm_to_ref_AtEcdysis	IAA	1.00734	TRUE
3	4	FluoPerArea_norm_to_ref_AtEcdysis	IAA	1.24414	TRUE
3	4	FluoPerArea_norm_to_ref_AtEcdysis	IAA	1.00971	TRUE
3	4	FluoPerArea_norm_to_ref_AtEcdysis	IAA	1.07598	TRUE
3	4	FluoPerArea_norm_to_ref_AtEcdysis	IAA	1.17345	TRUE
3	4	FluoPerArea_norm_to_ref_AtEcdysis	IAA	0.941519	TRUE
3	4	FluoPerArea_norm_to_ref_AtEcdysis	IAA	1.00649	TRUE
3	4	FluoPerArea_norm_to_ref_AtEcdysis	IAA	1.01263	TRUE
3	4	FluoPerArea_norm_to_ref_AtEcdysis	IAA	1.19854	TRUE
3	4	FluoPerArea_norm_to_ref_AtEcdysis	IAA	1.14947	TRUE
3	4	FluoPerArea_norm_to_ref_AtEcdysis	IAA	1.01766	TRUE
3	4	FluoPerArea_norm_to_ref_AtEcdysis	IAA	1.23153	TRUE
3	4	FluoPerArea_norm_to_ref_AtEcdysis	IAA	1.08757	TRUE
3	4	FluoPerArea_norm_to_ref_AtEcdysis	IAA	1.1326	TRUE
3	4	FluoPerArea_norm_to_ref_AtEcdysis	IAA	1.00686	TRUE
3	4	FluoPerArea_norm_to_ref_AtEcdysis	IAA	0.961666	TRUE
3	4	FluoPerArea_norm_to_ref_AtEcdysis	IAA	1.21492	TRUE
3	4	FluoPerArea_norm_to_ref_AtEcdysis	IAA	1.03256	TRUE
3	4	FluoPerArea_norm_to_ref_AtEcdysis	IAA	1.17887	TRUE
3	4	FluoPerArea_norm_to_ref_AtEcdysis	IAA	0.994573	TRUE
3	4	FluoPerArea_norm_to_ref_AtEcdysis	IAA	1.05387	TRUE
3	4	FluoPerArea_norm_to_ref_AtEcdysis	IAA	1.07576	TRUE
3	4	FluoPerArea_norm_to_ref_AtEcdysis	IAA	1.00552	TRUE
3	4	FluoPerArea_norm_to_ref_AtEcdysis	IAA	1.04048	TRUE
3	4	FluoPerArea_norm_to_ref_AtEcdysis	IAA	1.03614	TRUE
3	4	FluoPerArea_norm_to_ref_AtEcdysis	IAA	0.992861	TRUE
3	4	FluoPerArea_norm_to_ref_AtEcdysis	IAA	1.02192	TRUE
3	4	FluoPerArea_norm_to_ref_AtEcdysis	IAA	0.958022	TRUE
3	4	FluoPerArea_norm_to_ref_AtEcdysis	IAA	0.977343	TRUE
3	4	FluoPerArea_norm_to_ref_AtEcdysis	IAA	1.01174	TRUE
3	4	FluoPerArea_norm_to_ref_AtEcdysis	IAA	0.813179	TRUE
3	4	FluoPerArea_norm_to_ref_AtEcdysis	IAA	0.888442	TRUE
3	4	FluoPerArea_norm_to_ref_AtEcdysis	IAA	0.873893	TRUE
3	4	FluoPerArea_norm_to_ref_AtEcdysis	IAA	0.926638	TRUE
3	4	FluoPerArea_norm_to_ref_AtEcdysis	IAA	0.978475	TRUE
3	4	FluoPerArea_norm_to_ref_AtEcdysis	IAA	1.07427	TRUE
3	4	FluoPerArea_norm_to_ref_AtEcdysis	IAA	1.06941	TRUE
3	4	FluoPerArea_norm_to_ref_AtEcdysis	IAA	0.985591	TRUE
3	4	FluoPerArea_norm_to_ref_AtEcdysis	IAA	0.886704	TRUE
3	4	FluoPerArea_norm_to_ref_AtEcdysis	IAA	0.891395	TRUE
3	4	FluoPerArea_norm_to_ref_AtEcdysis	IAA	0.90059	TRUE
3	4	FluoPerArea_norm_to_ref_AtEcdysis	IAA	0.906058	TRUE
3	4	FluoPerArea_norm_to_ref_AtEcdysis	IAA	0.905052	TRUE
3	4	FluoPerArea_norm_to_ref_AtEcdysis	IAA	1.07975	TRUE
3	4	FluoPerArea_norm_to_ref_AtEcdysis	IAA	0.970392	TRUE
3	4	FluoPerArea_norm_to_ref_AtEcdysis	IAA	1.1204	TRUE
3	4	FluoPerArea_norm_to_ref_AtEcdysis	IAA	1.10549	TRUE
3	4	FluoPerArea_norm_to_ref_AtEcdysis	IAA	1.07748	TRUE
3	4	FluoPerArea_norm_to_ref_AtEcdysis	IAA	1.05151	TRUE
3	4	FluoPerArea_norm_to_ref_AtEcdysis	IAA	0.970192	TRUE
3	4	FluoPerArea_norm_to_ref_AtEcdysis	IAA	0.873573	TRUE
3	4	FluoPerArea_norm_to_ref_AtEcdysis	IAA	0.990715	TRUE
3	4	FluoPerArea_norm_to_ref_AtEcdysis	IAA	1.03108	TRUE
3	4	FluoPerArea_norm_to_ref_AtEcdysis	IAA	0.943593	TRUE
3	4	FluoPerArea_norm_to_ref_AtEcdysis	IAA	0.92216	TRUE
3	4	FluoPerArea_norm_to_ref_AtEcdysis	IAA	0.883432	TRUE
3	4	FluoPerArea_norm_to_ref_AtEcdysis	IAA	0.955202	TRUE
3	4	FluoPerArea_norm_to_ref_AtEcdysis	IAA	1.01786	TRUE
3	4	FluoPerArea_norm_to_ref_AtEcdysis	IAA	0.87333	TRUE
3	4	FluoPerArea_norm_to_ref_AtEcdysis	IAA	0.872503	TRUE
3	4	FluoPerArea_norm_to_ref_AtEcdysis	IAA	0.917516	TRUE
3	4	FluoPerArea_norm_to_ref_AtEcdysis	IAA	0.912388	TRUE
3	4	FluoPerArea_norm_to_ref_AtEcdysis	IAA	0.907886	TRUE
3	4	FluoPerArea_norm_to_ref_AtEcdysis	IAA	1.07125	TRUE
3	4	FluoPerArea_norm_to_ref_AtEcdysis	IAA	0.973742	TRUE
3	4	FluoPerArea_norm_to_ref_AtEcdysis	IAA	1.00685	TRUE
3	4	FluoPerArea_norm_to_ref_AtEcdysis	IAA	1.0312	TRUE
3	4	FluoPerArea_norm_to_ref_AtEcdysis	IAA	0.881697	TRUE
3	4	FluoPerArea_norm_to_ref_AtEcdysis	IAA	1.01651	TRUE
3	4	FluoPerArea_norm_to_ref_AtEcdysis	IAA	0.919057	TRUE
3	4	FluoPerArea_norm_to_ref_AtEcdysis	IAA	1.05119	TRUE
3	4	FluoPerArea_norm_to_ref_AtEcdysis	IAA	0.996611	TRUE
3	4	FluoPerArea_norm_to_ref_AtEcdysis	IAA	1.02538	TRUE
3	4	FluoPerArea_norm_to_ref_AtEcdysis	IAA	0.923613	TRUE
3	4	FluoPerArea_norm_to_ref_AtEcdysis	IAA	1.00632	TRUE
3	4	FluoPerArea_norm_to_ref_AtEcdysis	IAA	0.95471	TRUE
3	4	FluoPerArea_norm_to_ref_AtEcdysis	IAA	0.965004	TRUE
3	4	FluoPerArea_norm_to_ref_AtEcdysis	IAA	1.02855	TRUE
3	4	FluoPerArea_norm_to_ref_AtEcdysis	IAA	1.00774	TRUE
3	4	FluoPerArea_norm_to_ref_AtEcdysis	IAA	0.857953	TRUE
3	4	FluoPerArea_norm_to_ref_AtEcdysis	IAA	1.09866	TRUE
3	4	FluoPerArea_norm_to_ref_AtEcdysis	IAA	1.06773	TRUE
3	4	FluoPerArea_norm_to_ref_AtEcdysis	IAA	0.811667	TRUE
3	4	FluoPerArea_norm_to_ref_AtEcdysis	IAA	0.960795	TRUE
3	4	FluoPerArea_norm_to_ref_AtEcdysis	IAA	1.0687	TRUE
3	4	FluoPerArea_norm_to_ref_AtEcdysis	IAA	0.955996	TRUE
3	4	FluoPerArea_norm_to_ref_AtEcdysis	IAA	1.05374	TRUE
3	4	FluoPerArea_norm_to_ref_AtEcdysis	IAA	1.01771	TRUE
3	4	FluoPerArea_norm_to_ref_AtEcdysis	IAA	1.14632	TRUE
3	4	FluoPerArea_norm_to_ref_AtEcdysis	IAA	1.08478	TRUE
3	4	FluoPerArea_norm_to_ref_AtEcdysis	IAA	0.774817	TRUE
3	4	FluoPerArea_norm_to_ref_AtEcdysis	IAA	0.817014	TRUE
3	4	FluoPerArea_norm_to_ref_AtEcdysis	IAA	0.761653	TRUE
3	4	FluoPerArea_norm_to_ref_AtEcdysis	IAA	0.788496	TRUE
3	4	FluoPerArea_norm_to_ref_AtEcdysis	IAA	0.791822	TRUE
3	4	FluoPerArea_norm_to_ref_AtEcdysis	IAA	1.01065	TRUE
3	4	FluoPerArea_norm_to_ref_AtEcdysis	IAA	0.996931	TRUE
3	4	FluoPerArea_norm_to_ref_AtEcdysis	IAA	0.83136	TRUE
3	4	FluoPerArea_norm_to_ref_AtEcdysis	IAA	1.11558	TRUE
3	4	FluoPerArea_norm_to_ref_AtEcdysis	IAA	1.11355	TRUE
3	4	FluoPerArea_norm_to_ref_AtEcdysis	IAA	1.03529	TRUE
3	4	FluoPerArea_norm_to_ref_AtEcdysis	IAA	0.875597	TRUE
3	4	FluoPerArea_norm_to_ref_AtEcdysis	IAA	0.99063	TRUE
3	4	FluoPerArea_norm_to_ref_AtEcdysis	IAA	0.818758	TRUE
3	4	FluoPerArea_norm_to_ref_AtEcdysis	IAA	0.953936	TRUE
3	4	FluoPerArea_norm_to_ref_AtEcdysis	IAA	1.12558	TRUE
3	4	FluoPerArea_norm_to_ref_AtEcdysis	IAA	1.04934	TRUE
3	4	FluoPerArea_norm_to_ref_AtEcdysis	IAA	1.11053	TRUE
3	4	FluoPerArea_norm_to_ref_AtEcdysis	IAA	1.01245	TRUE
3	4	FluoPerArea_norm_to_ref_AtEcdysis	IAA	0.943173	TRUE
3	4	FluoPerArea_norm_to_ref_AtEcdysis	IAA	1.06359	TRUE
3	4	FluoPerArea_norm_to_ref_AtEcdysis	IAA	1.01661	TRUE
3	4	FluoPerArea_norm_to_ref_AtEcdysis	IAA	1.17178	TRUE
3	4	FluoPerArea_norm_to_ref_AtEcdysis	IAA	0.878491	TRUE
3	4	FluoPerArea_norm_to_ref_AtEcdysis	IAA	1.08623	TRUE
3	4	FluoPerArea_norm_to_ref_AtEcdysis	IAA	1.09136	TRUE
3	4	FluoPerArea_norm_to_ref_AtEcdysis	IAA	1.20865	TRUE
3	4	FluoPerArea_norm_to_ref_AtEcdysis	IAA	1.15826	TRUE
3	4	FluoPerArea_norm_to_ref_AtEcdysis	IAA	0.992625	TRUE
3	4	FluoPerArea_norm_to_ref_AtEcdysis	IAA	0.811348	TRUE
3	4	FluoPerArea_norm_to_ref_AtEcdysis	IAA	1.04171	TRUE
3	4	FluoPerArea_norm_to_ref_AtEcdysis	IAA	0.796952	TRUE
3	4	FluoPerArea_norm_to_ref_AtEcdysis	IAA	0.828478	TRUE
3	4	FluoPerArea_norm_to_ref_AtEcdysis	IAA	1.06437	TRUE
3	4	FluoPerArea_norm_to_ref_AtEcdysis	IAA	0.818155	TRUE
3	4	FluoPerArea_norm_to_ref_AtEcdysis	IAA	1.07583	TRUE
3	4	FluoPerArea_norm_to_ref_AtEcdysis	IAA	0.815872	TRUE
3	4	FluoPerArea_norm_to_ref_AtEcdysis	IAA	0.781248	TRUE
3	4	FluoPerArea_norm_to_ref_AtEcdysis	IAA	1.0269	TRUE
3	4	FluoPerArea_norm_to_ref_AtEcdysis	IAA	0.762399	TRUE
3	4	FluoPerArea_norm_to_ref_AtEcdysis	IAA	0.802395	TRUE
3	4	FluoPerArea_norm_to_ref_AtEcdysis	IAA	0.906945	TRUE
3	4	FluoPerArea_norm_to_ref_AtEcdysis	IAA	0.968255	TRUE
3	4	FluoPerArea_norm_to_ref_AtEcdysis	IAA	0.807858	TRUE
3	4	FluoPerArea_norm_to_ref_AtEcdysis	IAA	0.955152	TRUE
3	4	FluoPerArea_norm_to_ref_AtEcdysis	IAA	0.975838	TRUE
3	4	FluoPerArea_norm_to_ref_AtEcdysis	IAA	0.994774	TRUE
3	4	FluoPerArea_norm_to_ref_AtEcdysis	IAA	0.823888	TRUE
3	4	FluoPerArea_norm_to_ref_AtEcdysis	IAA	1.14094	TRUE
3	4	FluoPerArea_norm_to_ref_AtEcdysis	IAA	1.01403	TRUE
3	4	FluoPerArea_norm_to_ref_AtEcdysis	IAA	0.820704	TRUE
3	4	FluoPerArea_norm_to_ref_AtEcdysis	IAA	1.02994	TRUE
3	4	FluoPerArea_norm_to_ref_AtEcdysis	IAA	0.980248	TRUE
3	4	FluoPerArea_norm_to_ref_AtEcdysis	IAA	1.06567	TRUE
3	4	FluoPerArea_norm_to_ref_AtEcdysis	IAA	0.882551	TRUE
3	4	FluoPerArea_norm_to_ref_AtEcdysis	IAA	1.0609	TRUE
3	4	FluoPerArea_norm_to_ref_AtEcdysis	IAA	0.985977	TRUE
3	4	FluoPerArea_norm_to_ref_AtEcdysis	IAA	0.867405	TRUE
3	4	FluoPerArea_norm_to_ref_AtEcdysis	IAA	0.754196	FALSE
3	4	FluoPerArea_norm_to_ref_AtEcdysis	IAA	1.08467	TRUE
3	4	FluoPerArea_norm_to_ref_AtEcdysis	IAA	1.02272	TRUE
3	4	FluoPerArea_norm_to_ref_AtEcdysis	IAA	0.990406	TRUE
3	4	FluoPerArea_norm_to_ref_AtEcdysis	IAA	0.912308	TRUE
3	4	FluoPerArea_norm_to_ref_AtEcdysis	IAA	0.991419	TRUE
3	4	FluoPerArea_norm_to_ref_AtEcdysis	IAA	0.986359	TRUE
3	4	FluoPerArea_norm_to_ref_AtEcdysis	IAA	1.08758	TRUE
3	4	FluoPerArea_norm_to_ref_AtEcdysis	IAA	1.08645	TRUE
3	4	FluoPerArea_norm_to_ref_AtEcdysis	IAA	1.01772	TRUE
3	4	FluoPerArea_norm_to_ref_AtEcdysis	IAA	1.13002	TRUE
3	4	FluoPerArea_norm_to_ref_AtEcdysis	IAA	0.968387	TRUE
3	4	FluoPerArea_norm_to_ref_AtEcdysis	IAA	1.04003	TRUE
3	4	FluoPerArea_norm_to_ref_AtEcdysis	IAA	1.07364	TRUE
3	5	FluoPerArea_norm_to_ref_AtEcdysis	control	1.00541	TRUE
3	5	FluoPerArea_norm_to_ref_AtEcdysis	control	1.12559	TRUE
3	5	FluoPerArea_norm_to_ref_AtEcdysis	control	1.17811	TRUE
3	5	FluoPerArea_norm_to_ref_AtEcdysis	control	1.21608	TRUE
3	5	FluoPerArea_norm_to_ref_AtEcdysis	control	1.12127	TRUE
3	5	FluoPerArea_norm_to_ref_AtEcdysis	control	1.01035	TRUE
3	5	FluoPerArea_norm_to_ref_AtEcdysis	control	0.943517	TRUE
3	5	FluoPerArea_norm_to_ref_AtEcdysis	control	0.8434	TRUE
3	5	FluoPerArea_norm_to_ref_AtEcdysis	control	0.895561	TRUE
3	5	FluoPerArea_norm_to_ref_AtEcdysis	control	1.19788	TRUE
3	5	FluoPerArea_norm_to_ref_AtEcdysis	control	1.23548	TRUE
3	5	FluoPerArea_norm_to_ref_AtEcdysis	control	0.919688	TRUE
3	5	FluoPerArea_norm_to_ref_AtEcdysis	control	0.86599	TRUE
3	5	FluoPerArea_norm_to_ref_AtEcdysis	control	1.09879	TRUE
3	5	FluoPerArea_norm_to_ref_AtEcdysis	control	0.733345	TRUE
3	5	FluoPerArea_norm_to_ref_AtEcdysis	control	0.889485	TRUE
3	5	FluoPerArea_norm_to_ref_AtEcdysis	control	0.971865	TRUE
3	5	FluoPerArea_norm_to_ref_AtEcdysis	control	1.12966	TRUE
3	5	FluoPerArea_norm_to_ref_AtEcdysis	control	0.976871	TRUE
3	5	FluoPerArea_norm_to_ref_AtEcdysis	control	0.93691	TRUE
3	5	FluoPerArea_norm_to_ref_AtEcdysis	control	0.771071	TRUE
3	5	FluoPerArea_norm_to_ref_AtEcdysis	control	0.852386	TRUE
3	5	FluoPerArea_norm_to_ref_AtEcdysis	control	0.876352	TRUE
3	5	FluoPerArea_norm_to_ref_AtEcdysis	control	0.808886	TRUE
3	5	FluoPerArea_norm_to_ref_AtEcdysis	control	0.757581	TRUE
3	5	FluoPerArea_norm_to_ref_AtEcdysis	control	0.807494	TRUE
3	5	FluoPerArea_norm_to_ref_AtEcdysis	control	0.925882	TRUE
3	5	FluoPerArea_norm_to_ref_AtEcdysis	control	0.909065	TRUE
3	5	FluoPerArea_norm_to_ref_AtEcdysis	control	1.0052	TRUE
3	5	FluoPerArea_norm_to_ref_AtEcdysis	control	1.16608	TRUE
3	5	FluoPerArea_norm_to_ref_AtEcdysis	control	0.985472	TRUE
3	5	FluoPerArea_norm_to_ref_AtEcdysis	control	1.00096	TRUE
3	5	FluoPerArea_norm_to_ref_AtEcdysis	control	0.935122	TRUE
3	5	FluoPerArea_norm_to_ref_AtEcdysis	control	1.01325	TRUE
3	5	FluoPerArea_norm_to_ref_AtEcdysis	control	1.10659	TRUE
3	5	FluoPerArea_norm_to_ref_AtEcdysis	control	1.0066	TRUE
3	5	FluoPerArea_norm_to_ref_AtEcdysis	control	1.07145	TRUE
3	5	FluoPerArea_norm_to_ref_AtEcdysis	control	1.18913	TRUE
3	5	FluoPerArea_norm_to_ref_AtEcdysis	control	1.10256	TRUE
3	5	FluoPerArea_norm_to_ref_AtEcdysis	control	1.07049	TRUE
3	5	FluoPerArea_norm_to_ref_AtEcdysis	control	1.12306	TRUE
3	5	FluoPerArea_norm_to_ref_AtEcdysis	control	1.13142	TRUE
3	5	FluoPerArea_norm_to_ref_AtEcdysis	control	1.06894	TRUE
3	5	FluoPerArea_norm_to_ref_AtEcdysis	control	1.03186	TRUE
3	5	FluoPerArea_norm_to_ref_AtEcdysis	control	1.09694	TRUE
3	5	FluoPerArea_norm_to_ref_AtEcdysis	control	1.12982	TRUE
3	5	FluoPerArea_norm_to_ref_AtEcdysis	control	1.05569	TRUE
3	5	FluoPerArea_norm_to_ref_AtEcdysis	control	1.05629	TRUE
3	5	FluoPerArea_norm_to_ref_AtEcdysis	control	1.0163	TRUE
3	5	FluoPerArea_norm_to_ref_AtEcdysis	control	0.991272	TRUE
3	5	FluoPerArea_norm_to_ref_AtEcdysis	control	0.846674	TRUE
3	5	FluoPerArea_norm_to_ref_AtEcdysis	control	0.897924	TRUE
3	5	FluoPerArea_norm_to_ref_AtEcdysis	control	1.0188	TRUE
3	5	FluoPerArea_norm_to_ref_AtEcdysis	control	0.884662	TRUE
3	5	FluoPerArea_norm_to_ref_AtEcdysis	control	0.951128	TRUE
3	5	FluoPerArea_norm_to_ref_AtEcdysis	control	0.911932	TRUE
3	5	FluoPerArea_norm_to_ref_AtEcdysis	control	0.969088	TRUE
3	5	FluoPerArea_norm_to_ref_AtEcdysis	control	0.95669	TRUE
3	5	FluoPerArea_norm_to_ref_AtEcdysis	control	1.00568	TRUE
3	5	FluoPerArea_norm_to_ref_AtEcdysis	control	1.05433	TRUE
3	5	FluoPerArea_norm_to_ref_AtEcdysis	control	1.0912	TRUE
3	5	FluoPerArea_norm_to_ref_AtEcdysis	control	1.02757	TRUE
3	5	FluoPerArea_norm_to_ref_AtEcdysis	control	0.823229	TRUE
3	5	FluoPerArea_norm_to_ref_AtEcdysis	control	0.943218	TRUE
3	5	FluoPerArea_norm_to_ref_AtEcdysis	control	0.964518	TRUE
3	5	FluoPerArea_norm_to_ref_AtEcdysis	control	1.13854	TRUE
3	5	FluoPerArea_norm_to_ref_AtEcdysis	control	0.98516	TRUE
3	5	FluoPerArea_norm_to_ref_AtEcdysis	control	0.88275	TRUE
3	5	FluoPerArea_norm_to_ref_AtEcdysis	control	0.989953	TRUE
3	5	FluoPerArea_norm_to_ref_AtEcdysis	control	1.05911	TRUE
3	5	FluoPerArea_norm_to_ref_AtEcdysis	control	0.958112	TRUE
3	5	FluoPerArea_norm_to_ref_AtEcdysis	control	1.07991	TRUE
3	5	FluoPerArea_norm_to_ref_AtEcdysis	control	1.01618	TRUE
3	5	FluoPerArea_norm_to_ref_AtEcdysis	control	1.34797	TRUE
3	5	FluoPerArea_norm_to_ref_AtEcdysis	control	1.10784	TRUE
3	5	FluoPerArea_norm_to_ref_AtEcdysis	control	0.881896	TRUE
3	5	FluoPerArea_norm_to_ref_AtEcdysis	control	1.00302	TRUE
3	5	FluoPerArea_norm_to_ref_AtEcdysis	control	0.981634	TRUE
3	5	FluoPerArea_norm_to_ref_AtEcdysis	control	0.934361	TRUE
3	5	FluoPerArea_norm_to_ref_AtEcdysis	control	0.897082	TRUE
3	5	FluoPerArea_norm_to_ref_AtEcdysis	control	1.08087	TRUE
3	5	FluoPerArea_norm_to_ref_AtEcdysis	control	1.02282	TRUE
3	5	FluoPerArea_norm_to_ref_AtEcdysis	control	1.00029	TRUE
3	5	FluoPerArea_norm_to_ref_AtEcdysis	control	1.16229	TRUE
3	5	FluoPerArea_norm_to_ref_AtEcdysis	control	1.19225	TRUE
3	5	FluoPerArea_norm_to_ref_AtEcdysis	control	1.07863	TRUE
3	5	FluoPerArea_norm_to_ref_AtEcdysis	control	1.12134	TRUE
3	5	FluoPerArea_norm_to_ref_AtEcdysis	control	1.13674	TRUE
3	5	FluoPerArea_norm_to_ref_AtEcdysis	control	1.11541	TRUE
3	5	FluoPerArea_norm_to_ref_AtEcdysis	control	1.11155	TRUE
3	5	FluoPerArea_norm_to_ref_AtEcdysis	control	1.06779	TRUE
3	5	FluoPerArea_norm_to_ref_AtEcdysis	control	1.08964	TRUE
3	5	FluoPerArea_norm_to_ref_AtEcdysis	control	1.15349	TRUE
3	5	FluoPerArea_norm_to_ref_AtEcdysis	control	1.16556	TRUE
3	5	FluoPerArea_norm_to_ref_AtEcdysis	control	1.16383	TRUE
3	5	FluoPerArea_norm_to_ref_AtEcdysis	control	1.1199	TRUE
3	5	FluoPerArea_norm_to_ref_AtEcdysis	control	1.08044	TRUE
3	5	FluoPerArea_norm_to_ref_AtEcdysis	control	1.03282	TRUE
3	5	FluoPerArea_norm_to_ref_AtEcdysis	control	1.09988	TRUE
3	5	FluoPerArea_norm_to_ref_AtEcdysis	control	1.09758	TRUE
3	5	FluoPerArea_norm_to_ref_AtEcdysis	control	1.02061	TRUE
3	5	FluoPerArea_norm_to_ref_AtEcdysis	control	1.09392	TRUE
3	5	FluoPerArea_norm_to_ref_AtEcdysis	control	1.11349	TRUE
3	5	FluoPerArea_norm_to_ref_AtEcdysis	control	1.18573	TRUE
3	5	FluoPerArea_norm_to_ref_AtEcdysis	control	1.11633	TRUE
3	5	FluoPerArea_norm_to_ref_AtEcdysis	control	1.00843	TRUE
3	5	FluoPerArea_norm_to_ref_AtEcdysis	control	1.12424	TRUE
3	5	FluoPerArea_norm_to_ref_AtEcdysis	control	1.13684	TRUE
3	5	FluoPerArea_norm_to_ref_AtEcdysis	control	1.03412	TRUE
3	5	FluoPerArea_norm_to_ref_AtEcdysis	control	0.93284	TRUE
3	5	FluoPerArea_norm_to_ref_AtEcdysis	control	1.04741	TRUE
3	5	FluoPerArea_norm_to_ref_AtEcdysis	control	1.05133	TRUE
3	5	FluoPerArea_norm_to_ref_AtEcdysis	control	1.01305	TRUE
3	5	FluoPerArea_norm_to_ref_AtEcdysis	control	0.901153	TRUE
3	5	FluoPerArea_norm_to_ref_AtEcdysis	control	1.0333	TRUE
3	5	FluoPerArea_norm_to_ref_AtEcdysis	control	1.08429	TRUE
3	5	FluoPerArea_norm_to_ref_AtEcdysis	control	1.11237	TRUE
3	5	FluoPerArea_norm_to_ref_AtEcdysis	control	0.968764	TRUE
3	5	FluoPerArea_norm_to_ref_AtEcdysis	control	1	TRUE
3	5	FluoPerArea_norm_to_ref_AtEcdysis	control	0.94323	TRUE
3	5	FluoPerArea_norm_to_ref_AtEcdysis	control	0.952556	TRUE
3	5	FluoPerArea_norm_to_ref_AtEcdysis	control	0.889836	TRUE
3	5	FluoPerArea_norm_to_ref_AtEcdysis	control	0.919003	TRUE
3	5	FluoPerArea_norm_to_ref_AtEcdysis	control	0.934404	TRUE
3	5	FluoPerArea_norm_to_ref_AtEcdysis	control	1.01346	TRUE
3	5	FluoPerArea_norm_to_ref_AtEcdysis	control	0.909601	TRUE
3	5	FluoPerArea_norm_to_ref_AtEcdysis	control	0.971589	TRUE
3	5	FluoPerArea_norm_to_ref_AtEcdysis	control	0.874604	TRUE
3	5	FluoPerArea_norm_to_ref_AtEcdysis	control	1.02236	TRUE
3	5	FluoPerArea_norm_to_ref_AtEcdysis	control	0.780247	TRUE
3	5	FluoPerArea_norm_to_ref_AtEcdysis	control	0.790922	TRUE
3	5	FluoPerArea_norm_to_ref_AtEcdysis	control	0.787459	TRUE
3	5	FluoPerArea_norm_to_ref_AtEcdysis	control	0.805154	TRUE
3	5	FluoPerArea_norm_to_ref_AtEcdysis	control	0.774133	TRUE
3	5	FluoPerArea_norm_to_ref_AtEcdysis	control	0.762533	TRUE
3	5	FluoPerArea_norm_to_ref_AtEcdysis	control	0.670775	TRUE
3	5	FluoPerArea_norm_to_ref_AtEcdysis	control	0.70354	TRUE
3	5	FluoPerArea_norm_to_ref_AtEcdysis	control	0.741314	TRUE
3	5	FluoPerArea_norm_to_ref_AtEcdysis	control	0.850599	TRUE
3	5	FluoPerArea_norm_to_ref_AtEcdysis	control	1.07081	TRUE
3	5	FluoPerArea_norm_to_ref_AtEcdysis	control	0.971799	TRUE
3	5	FluoPerArea_norm_to_ref_AtEcdysis	control	0.843624	TRUE
3	5	FluoPerArea_norm_to_ref_AtEcdysis	control	0.789361	TRUE
3	5	FluoPerArea_norm_to_ref_AtEcdysis	control	0.692856	TRUE
3	5	FluoPerArea_norm_to_ref_AtEcdysis	control	0.63807	TRUE
3	5	FluoPerArea_norm_to_ref_AtEcdysis	control	0.774141	TRUE
3	5	FluoPerArea_norm_to_ref_AtEcdysis	control	0.976772	TRUE
3	5	FluoPerArea_norm_to_ref_AtEcdysis	control	1.00048	TRUE
3	5	FluoPerArea_norm_to_ref_AtEcdysis	control	0.935006	TRUE
3	5	FluoPerArea_norm_to_ref_AtEcdysis	control	0.863666	TRUE
3	5	FluoPerArea_norm_to_ref_AtEcdysis	control	0.941954	TRUE
3	5	FluoPerArea_norm_to_ref_AtEcdysis	control	1.01697	TRUE
3	5	FluoPerArea_norm_to_ref_AtEcdysis	control	1.01126	TRUE
3	5	FluoPerArea_norm_to_ref_AtEcdysis	control	0.977946	TRUE
3	5	FluoPerArea_norm_to_ref_AtEcdysis	control	1.24203	TRUE
3	5	FluoPerArea_norm_to_ref_AtEcdysis	control	1.2189	TRUE
3	5	FluoPerArea_norm_to_ref_AtEcdysis	control	0.926446	TRUE
3	5	FluoPerArea_norm_to_ref_AtEcdysis	control	1.11936	TRUE
3	5	FluoPerArea_norm_to_ref_AtEcdysis	control	1.06722	TRUE
3	5	FluoPerArea_norm_to_ref_AtEcdysis	control	0.924548	TRUE
3	5	FluoPerArea_norm_to_ref_AtEcdysis	control	0.929869	TRUE
3	5	FluoPerArea_norm_to_ref_AtEcdysis	control	1.18407	TRUE
3	5	FluoPerArea_norm_to_ref_AtEcdysis	control	1.104	TRUE
3	5	FluoPerArea_norm_to_ref_AtEcdysis	control	0.956688	TRUE
3	5	FluoPerArea_norm_to_ref_AtEcdysis	control	0.897529	TRUE
3	5	FluoPerArea_norm_to_ref_AtEcdysis	control	0.902154	TRUE
3	5	FluoPerArea_norm_to_ref_AtEcdysis	control	1.01767	TRUE
3	5	FluoPerArea_norm_to_ref_AtEcdysis	control	0.86857	TRUE
3	5	FluoPerArea_norm_to_ref_AtEcdysis	control	1.0578	TRUE
3	5	FluoPerArea_norm_to_ref_AtEcdysis	control	1.11475	TRUE
3	5	FluoPerArea_norm_to_ref_AtEcdysis	control	1.11199	TRUE
3	5	FluoPerArea_norm_to_ref_AtEcdysis	control	1.0924	TRUE
3	5	FluoPerArea_norm_to_ref_AtEcdysis	control	0.864804	TRUE
3	5	FluoPerArea_norm_to_ref_AtEcdysis	control	0.880727	TRUE
3	5	FluoPerArea_norm_to_ref_AtEcdysis	control	0.829994	TRUE
3	5	FluoPerArea_norm_to_ref_AtEcdysis	control	1.09439	TRUE
3	5	FluoPerArea_norm_to_ref_AtEcdysis	control	0.839022	TRUE
3	5	FluoPerArea_norm_to_ref_AtEcdysis	control	1.0094	TRUE
3	5	FluoPerArea_norm_to_ref_AtEcdysis	control	1.03308	TRUE
3	5	FluoPerArea_norm_to_ref_AtEcdysis	control	0.882499	TRUE
3	5	FluoPerArea_norm_to_ref_AtEcdysis	control	1.15114	TRUE
3	5	FluoPerArea_norm_to_ref_AtEcdysis	control	0.825652	TRUE
3	5	FluoPerArea_norm_to_ref_AtEcdysis	control	0.905826	TRUE
3	5	FluoPerArea_norm_to_ref_AtEcdysis	control	1.05352	TRUE
3	5	FluoPerArea_norm_to_ref_AtEcdysis	control	1.06913	TRUE
3	5	FluoPerArea_norm_to_ref_AtEcdysis	control	1.1656	TRUE
3	5	FluoPerArea_norm_to_ref_AtEcdysis	control	1.08975	TRUE
3	5	FluoPerArea_norm_to_ref_AtEcdysis	control	0.843615	TRUE
3	5	FluoPerArea_norm_to_ref_AtEcdysis	control	0.926381	TRUE
3	5	FluoPerArea_norm_to_ref_AtEcdysis	control	0.990609	TRUE
3	5	FluoPerArea_norm_to_ref_AtEcdysis	control	0.866265	TRUE
3	5	FluoPerArea_norm_to_ref_AtEcdysis	control	1.16096	TRUE
3	5	FluoPerArea_norm_to_ref_AtEcdysis	control	1.16876	TRUE
3	5	FluoPerArea_norm_to_ref_AtEcdysis	control	1.03264	TRUE
3	5	FluoPerArea_norm_to_ref_AtEcdysis	control	0.868111	TRUE
3	5	FluoPerArea_norm_to_ref_AtEcdysis	control	0.963421	TRUE
3	5	FluoPerArea_norm_to_ref_AtEcdysis	control	0.81304	TRUE
3	5	FluoPerArea_norm_to_ref_AtEcdysis	control	1.03256	TRUE
3	5	FluoPerArea_norm_to_ref_AtEcdysis	control	0.96417	TRUE
3	5	FluoPerArea_norm_to_ref_AtEcdysis	control	1.10685	TRUE
3	5	FluoPerArea_norm_to_ref_AtEcdysis	control	1.04059	TRUE
3	5	FluoPerArea_norm_to_ref_AtEcdysis	control	0.97269	TRUE
3	5	FluoPerArea_norm_to_ref_AtEcdysis	control	1.08428	TRUE
3	5	FluoPerArea_norm_to_ref_AtEcdysis	control	1.15549	TRUE
3	5	FluoPerArea_norm_to_ref_AtEcdysis	control	1.01546	TRUE
3	5	FluoPerArea_norm_to_ref_AtEcdysis	control	1.02434	TRUE
3	5	FluoPerArea_norm_to_ref_AtEcdysis	control	0.822111	TRUE
3	5	FluoPerArea_norm_to_ref_AtEcdysis	control	0.858265	TRUE
3	5	FluoPerArea_norm_to_ref_AtEcdysis	control	0.982697	TRUE
3	5	FluoPerArea_norm_to_ref_AtEcdysis	control	0.963169	TRUE
3	5	FluoPerArea_norm_to_ref_AtEcdysis	control	1.06315	TRUE
3	5	FluoPerArea_norm_to_ref_AtEcdysis	control	1.08414	TRUE
3	5	FluoPerArea_norm_to_ref_AtEcdysis	control	0.812133	TRUE
3	5	FluoPerArea_norm_to_ref_AtEcdysis	control	0.765547	TRUE
3	5	FluoPerArea_norm_to_ref_AtEcdysis	control	0.891929	TRUE
3	5	FluoPerArea_norm_to_ref_AtEcdysis	control	1.01408	TRUE
3	5	FluoPerArea_norm_to_ref_AtEcdysis	control	1.04697	TRUE
3	5	FluoPerArea_norm_to_ref_AtEcdysis	control	1.17389	TRUE
3	5	FluoPerArea_norm_to_ref_AtEcdysis	control	0.87404	TRUE
3	5	FluoPerArea_norm_to_ref_AtEcdysis	control	0.946248	TRUE
3	5	FluoPerArea_norm_to_ref_AtEcdysis	control	0.936594	TRUE
3	5	FluoPerArea_norm_to_ref_AtEcdysis	control	0.986169	TRUE
3	5	FluoPerArea_norm_to_ref_AtEcdysis	control	0.936793	TRUE
3	5	FluoPerArea_norm_to_ref_AtEcdysis	control	0.87165	TRUE
3	5	FluoPerArea_norm_to_ref_AtEcdysis	control	0.869744	TRUE
3	5	FluoPerArea_norm_to_ref_AtEcdysis	control	0.808569	TRUE
3	5	FluoPerArea_norm_to_ref_AtEcdysis	control	1.08074	TRUE
3	5	FluoPerArea_norm_to_ref_AtEcdysis	control	1.05456	TRUE
3	5	FluoPerArea_norm_to_ref_AtEcdysis	control	0.982909	TRUE
3	5	FluoPerArea_norm_to_ref_AtEcdysis	control	0.809822	TRUE
3	5	FluoPerArea_norm_to_ref_AtEcdysis	control	0.760447	TRUE
3	5	FluoPerArea_norm_to_ref_AtEcdysis	control	0.919703	TRUE
3	5	FluoPerArea_norm_to_ref_AtEcdysis	control	0.946133	TRUE
3	5	FluoPerArea_norm_to_ref_AtEcdysis	control	0.959945	TRUE
3	5	FluoPerArea_norm_to_ref_AtEcdysis	control	0.968631	TRUE
3	5	FluoPerArea_norm_to_ref_AtEcdysis	control	0.915414	TRUE
3	5	FluoPerArea_norm_to_ref_AtEcdysis	control	0.967596	TRUE
3	5	FluoPerArea_norm_to_ref_AtEcdysis	IAA	0.911631	TRUE
3	5	FluoPerArea_norm_to_ref_AtEcdysis	IAA	1.32483	TRUE
3	5	FluoPerArea_norm_to_ref_AtEcdysis	IAA	1.20924	TRUE
3	5	FluoPerArea_norm_to_ref_AtEcdysis	IAA	1.11802	TRUE
3	5	FluoPerArea_norm_to_ref_AtEcdysis	IAA	1.1541	TRUE
3	5	FluoPerArea_norm_to_ref_AtEcdysis	IAA	1.53443	FALSE
3	5	FluoPerArea_norm_to_ref_AtEcdysis	IAA	1.10286	TRUE
3	5	FluoPerArea_norm_to_ref_AtEcdysis	IAA	1.14995	TRUE
3	5	FluoPerArea_norm_to_ref_AtEcdysis	IAA	1.15675	TRUE
3	5	FluoPerArea_norm_to_ref_AtEcdysis	IAA	1.15484	TRUE
3	5	FluoPerArea_norm_to_ref_AtEcdysis	IAA	1.20302	TRUE
3	5	FluoPerArea_norm_to_ref_AtEcdysis	IAA	1.1448	TRUE
3	5	FluoPerArea_norm_to_ref_AtEcdysis	IAA	1.18496	TRUE
3	5	FluoPerArea_norm_to_ref_AtEcdysis	IAA	1.12713	TRUE
3	5	FluoPerArea_norm_to_ref_AtEcdysis	IAA	1.19851	TRUE
3	5	FluoPerArea_norm_to_ref_AtEcdysis	IAA	1.18554	TRUE
3	5	FluoPerArea_norm_to_ref_AtEcdysis	IAA	1.18308	TRUE
3	5	FluoPerArea_norm_to_ref_AtEcdysis	IAA	1.10857	TRUE
3	5	FluoPerArea_norm_to_ref_AtEcdysis	IAA	1.23581	TRUE
3	5	FluoPerArea_norm_to_ref_AtEcdysis	IAA	1.12712	TRUE
3	5	FluoPerArea_norm_to_ref_AtEcdysis	IAA	1.19589	TRUE
3	5	FluoPerArea_norm_to_ref_AtEcdysis	IAA	1.16146	TRUE
3	5	FluoPerArea_norm_to_ref_AtEcdysis	IAA	1.14414	TRUE
3	5	FluoPerArea_norm_to_ref_AtEcdysis	IAA	1.08336	TRUE
3	5	FluoPerArea_norm_to_ref_AtEcdysis	IAA	1.11956	TRUE
3	5	FluoPerArea_norm_to_ref_AtEcdysis	IAA	1.02288	TRUE
3	5	FluoPerArea_norm_to_ref_AtEcdysis	IAA	1.07288	TRUE
3	5	FluoPerArea_norm_to_ref_AtEcdysis	IAA	1.22382	TRUE
3	5	FluoPerArea_norm_to_ref_AtEcdysis	IAA	1.19647	TRUE
3	5	FluoPerArea_norm_to_ref_AtEcdysis	IAA	1.21778	TRUE
3	5	FluoPerArea_norm_to_ref_AtEcdysis	IAA	1.24518	TRUE
3	5	FluoPerArea_norm_to_ref_AtEcdysis	IAA	1.25499	TRUE
3	5	FluoPerArea_norm_to_ref_AtEcdysis	IAA	1.19572	TRUE
3	5	FluoPerArea_norm_to_ref_AtEcdysis	IAA	1.17283	TRUE
3	5	FluoPerArea_norm_to_ref_AtEcdysis	IAA	1.19384	TRUE
3	5	FluoPerArea_norm_to_ref_AtEcdysis	IAA	1.21258	TRUE
3	5	FluoPerArea_norm_to_ref_AtEcdysis	IAA	1.15991	TRUE
3	5	FluoPerArea_norm_to_ref_AtEcdysis	IAA	1.08362	TRUE
3	5	FluoPerArea_norm_to_ref_AtEcdysis	IAA	1.09744	TRUE
3	5	FluoPerArea_norm_to_ref_AtEcdysis	IAA	1.16927	TRUE
3	5	FluoPerArea_norm_to_ref_AtEcdysis	IAA	1.03843	TRUE
3	5	FluoPerArea_norm_to_ref_AtEcdysis	IAA	1.12386	TRUE
3	5	FluoPerArea_norm_to_ref_AtEcdysis	IAA	1.26476	TRUE
3	5	FluoPerArea_norm_to_ref_AtEcdysis	IAA	1.18689	TRUE
3	5	FluoPerArea_norm_to_ref_AtEcdysis	IAA	1.02744	TRUE
3	5	FluoPerArea_norm_to_ref_AtEcdysis	IAA	0.971305	TRUE
3	5	FluoPerArea_norm_to_ref_AtEcdysis	IAA	1.15044	TRUE
3	5	FluoPerArea_norm_to_ref_AtEcdysis	IAA	1.14377	TRUE
3	5	FluoPerArea_norm_to_ref_AtEcdysis	IAA	1.04971	TRUE
3	5	FluoPerArea_norm_to_ref_AtEcdysis	IAA	1.07473	TRUE
3	5	FluoPerArea_norm_to_ref_AtEcdysis	IAA	0.992314	TRUE
3	5	FluoPerArea_norm_to_ref_AtEcdysis	IAA	1.12852	TRUE
3	5	FluoPerArea_norm_to_ref_AtEcdysis	IAA	1.00768	TRUE
3	5	FluoPerArea_norm_to_ref_AtEcdysis	IAA	1.20524	TRUE
3	5	FluoPerArea_norm_to_ref_AtEcdysis	IAA	1.14639	TRUE
3	5	FluoPerArea_norm_to_ref_AtEcdysis	IAA	1.05751	TRUE
3	5	FluoPerArea_norm_to_ref_AtEcdysis	IAA	1.00699	TRUE
3	5	FluoPerArea_norm_to_ref_AtEcdysis	IAA	1.03957	TRUE
3	5	FluoPerArea_norm_to_ref_AtEcdysis	IAA	1.06583	TRUE
3	5	FluoPerArea_norm_to_ref_AtEcdysis	IAA	0.975599	TRUE
3	5	FluoPerArea_norm_to_ref_AtEcdysis	IAA	1.18778	TRUE
3	5	FluoPerArea_norm_to_ref_AtEcdysis	IAA	1.17446	TRUE
3	5	FluoPerArea_norm_to_ref_AtEcdysis	IAA	1.05094	TRUE
3	5	FluoPerArea_norm_to_ref_AtEcdysis	IAA	1.09884	TRUE
3	5	FluoPerArea_norm_to_ref_AtEcdysis	IAA	1.0914	TRUE
3	5	FluoPerArea_norm_to_ref_AtEcdysis	IAA	1.15697	TRUE
[truncated: 139 more rows]

## Sheet: Fig4C2
FieldIndex	Stage	Field	Condition	Value	IsInlier
2	1	ldH	control	13.1667	TRUE
2	1	ldH	control	13.1667	TRUE
2	1	ldH	control	11.8333	TRUE
2	1	ldH	control	13.6667	TRUE
2	1	ldH	control	12.5	TRUE
2	1	ldH	control	13	TRUE
2	1	ldH	control	13	TRUE
2	1	ldH	control	12.8333	TRUE
2	1	ldH	control	12.6667	TRUE
2	1	ldH	control	33.5	FALSE
2	1	ldH	control	13	TRUE
2	1	ldH	control	12.6667	TRUE
2	1	ldH	control	12.8333	TRUE
2	1	ldH	control	13.3333	TRUE
2	1	ldH	control	12.1667	TRUE
2	1	ldH	control	13.6667	TRUE
2	1	ldH	control	13.1667	TRUE
2	1	ldH	control	14	TRUE
2	1	ldH	control	12.5	TRUE
2	1	ldH	control	12.3333	TRUE
2	1	ldH	control	12.5	TRUE
2	1	ldH	control	13.6667	TRUE
2	1	ldH	control	12	TRUE
2	1	ldH	control	13.5	TRUE
2	1	ldH	control	12.5	TRUE
2	1	ldH	control	13.5	TRUE
2	1	ldH	control	16.1667	FALSE
2	1	ldH	control	12.6667	TRUE
2	1	ldH	control	12.5	TRUE
2	1	ldH	control	12.8333	TRUE
2	1	ldH	control	12.3333	TRUE
2	1	ldH	control	14.1667	TRUE
2	1	ldH	control	13.8333	TRUE
2	1	ldH	control	12.6667	TRUE
2	1	ldH	control	12.5	TRUE
2	1	ldH	control	14.1667	TRUE
2	1	ldH	control	13	TRUE
2	1	ldH	control	13.6667	TRUE
2	1	ldH	control	12.3333	TRUE
2	1	ldH	control	12.3333	TRUE
2	1	ldH	control	13.1667	TRUE
2	1	ldH	control	12.5	TRUE
2	1	ldH	control	13.3333	TRUE
2	1	ldH	control	13.1667	TRUE
2	1	ldH	control	14.3333	TRUE
2	1	ldH	control	13.1667	TRUE
2	1	ldH	control	12	TRUE
2	1	ldH	control	14.1667	TRUE
2	1	ldH	control	12.5	TRUE
2	1	ldH	control	13.1667	TRUE
2	1	ldH	control	12.1667	TRUE
2	1	ldH	control	13.8333	TRUE
2	1	ldH	control	12	TRUE
2	1	ldH	control	14	TRUE
2	1	ldH	control	14.1667	TRUE
2	1	ldH	control	14.1667	TRUE
2	1	ldH	control	12	TRUE
2	1	ldH	control	13.6667	TRUE
2	1	ldH	control	14	TRUE
2	1	ldH	control	12.5	TRUE
2	1	ldH	control	12.5	TRUE
2	1	ldH	control	14.6667	TRUE
2	1	ldH	control	12.6667	TRUE
2	1	ldH	control	15.3333	FALSE
2	1	ldH	control	11.8333	TRUE
2	1	ldH	control	12.3333	TRUE
2	1	ldH	control	20	FALSE
2	1	ldH	control	13.5	TRUE
2	1	ldH	control	13.6667	TRUE
2	1	ldH	control	12.8333	TRUE
2	1	ldH	control	13.5	TRUE
2	1	ldH	control	12.5	TRUE
2	1	ldH	control	14.3333	TRUE
2	1	ldH	control	15.1667	FALSE
2	1	ldH	control	11.6667	TRUE
2	1	ldH	control	11.8333	TRUE
2	1	ldH	control	12.1667	TRUE
2	1	ldH	control	12.3333	TRUE
2	1	ldH	control	12.8333	TRUE
2	1	ldH	control	12.5	TRUE
2	1	ldH	control	13	TRUE
2	1	ldH	control	12.1667	TRUE
2	1	ldH	control	15	FALSE
2	1	ldH	control	12.1667	TRUE
2	1	ldH	control	12.6667	TRUE
2	1	ldH	control	12.8333	TRUE
2	1	ldH	control	11.3333	TRUE
2	1	ldH	control	11.3333	TRUE
2	1	ldH	control	12.6667	TRUE
2	1	ldH	control	13	TRUE
2	1	ldH	control	11.5	TRUE
2	1	ldH	control	12.5	TRUE
2	1	ldH	control	13	TRUE
2	1	ldH	control	12.5	TRUE
2	1	ldH	control	12.5	TRUE
2	1	ldH	control	13.6667	TRUE
2	1	ldH	control	12.6667	TRUE
2	1	ldH	control	12.6667	TRUE
2	1	ldH	control	13.5	TRUE
2	1	ldH	control	12.1667	TRUE
2	1	ldH	control	11.8333	TRUE
2	1	ldH	control	12.8333	TRUE
2	1	ldH	control	12.5	TRUE
2	1	ldH	control	13	TRUE
2	1	ldH	control	11.6667	TRUE
2	1	ldH	control	11.8333	TRUE
2	1	ldH	control	14.6667	TRUE
2	1	ldH	control	12.5	TRUE
2	1	ldH	control	11.6667	TRUE
2	1	ldH	control	12.3333	TRUE
2	1	ldH	control	12	TRUE
2	1	ldH	control	12.8333	TRUE
2	1	ldH	control	12.8333	TRUE
2	1	ldH	control	11.6667	TRUE
2	1	ldH	control	12.6667	TRUE
2	1	ldH	control	12.6667	TRUE
2	1	ldH	control	12.1667	TRUE
2	1	ldH	control	12.5	TRUE
2	1	ldH	control	11.8333	TRUE
2	1	ldH	control	11.5	TRUE
2	1	ldH	control	11.3333	TRUE
2	1	ldH	control	11.6667	TRUE
2	1	ldH	control	12.1667	TRUE
2	1	ldH	control	13.3333	TRUE
2	1	ldH	control	12	TRUE
2	1	ldH	control	13.1667	TRUE
2	1	ldH	control	12.5	TRUE
2	1	ldH	control	11.8333	TRUE
2	1	ldH	control	13.5	TRUE
2	1	ldH	control	11.6667	TRUE
2	1	ldH	control	11.5	TRUE
2	1	ldH	control	12.6667	TRUE
2	1	ldH	control	12.8333	TRUE
2	1	ldH	control	12	TRUE
2	1	ldH	control	11.6667	TRUE
2	1	ldH	control	13	TRUE
2	1	ldH	control	13.8333	TRUE
2	1	ldH	control	13.3333	TRUE
2	1	ldH	control	12.8333	TRUE
2	1	ldH	control	12.8333	TRUE
2	1	ldH	control	12.3333	TRUE
2	1	ldH	control	12.1667	TRUE
2	1	ldH	control	13	TRUE
2	1	ldH	control	13.1667	TRUE
2	1	ldH	control	13.1667	TRUE
2	1	ldH	control	13.6667	TRUE
2	1	ldH	control	12.8333	TRUE
2	1	ldH	control	14	TRUE
2	1	ldH	control	12.5	TRUE
2	1	ldH	control	14.3333	TRUE
2	1	ldH	control	13.3333	TRUE
2	1	ldH	control	13.6667	TRUE
2	1	ldH	control	14	TRUE
2	1	ldH	control	14.5	TRUE
2	1	ldH	control	13.5	TRUE
2	1	ldH	control	13	TRUE
2	1	ldH	control	13	TRUE
2	1	ldH	control	12.3333	TRUE
2	1	ldH	control	13	TRUE
2	1	ldH	control	13.1667	TRUE
2	1	ldH	control	14.5	TRUE
2	1	ldH	control	13	TRUE
2	1	ldH	control	12.8333	TRUE
2	1	ldH	control	13.1667	TRUE
2	1	ldH	control	13.1667	TRUE
2	1	ldH	control	11.6667	TRUE
2	1	ldH	control	13.5	TRUE
2	1	ldH	control	12.3333	TRUE
2	1	ldH	control	12	TRUE
2	1	ldH	control	14.3333	TRUE
2	1	ldH	control	15.8333	FALSE
2	1	ldH	control	13.6667	TRUE
2	1	ldH	control	12.8333	TRUE
2	1	ldH	control	13.3333	TRUE
2	1	ldH	control	12.1667	TRUE
2	1	ldH	control	12.8333	TRUE
2	1	ldH	control	13	TRUE
2	1	ldH	control	12.8333	TRUE
2	1	ldH	control	12.5	TRUE
2	1	ldH	control	12.8333	TRUE
2	1	ldH	control	14.3333	TRUE
2	1	ldH	control	12.3333	TRUE
2	1	ldH	control	13.1667	TRUE
2	1	ldH	control	12.3333	TRUE
2	1	ldH	control	13	TRUE
2	1	ldH	control	12.5	TRUE
2	1	ldH	control	12.1667	TRUE
2	1	ldH	control	13.6667	TRUE
2	1	ldH	control	13.3333	TRUE
2	1	ldH	control	13.3333	TRUE
2	1	ldH	control	11.3333	TRUE
2	1	ldH	control	12.8333	TRUE
2	1	ldH	control	13	TRUE
2	1	ldH	control	12.5	TRUE
2	1	ldH	control	13.3333	TRUE
2	1	ldH	control	14.3333	TRUE
2	1	ldH	control	13.1667	TRUE
2	1	ldH	control	12.5	TRUE
2	1	ldH	control	11.5	TRUE
2	1	ldH	control	12.6667	TRUE
2	1	ldH	control	13.1667	TRUE
2	1	ldH	control	13.8333	TRUE
2	1	ldH	IAA	16.3333	TRUE
2	1	ldH	IAA	17.3333	TRUE
2	1	ldH	IAA	17.6667	TRUE
2	1	ldH	IAA	15.3333	TRUE
2	1	ldH	IAA	14.3333	TRUE
2	1	ldH	IAA	16.5	TRUE
2	1	ldH	IAA	16.8333	TRUE
2	1	ldH	IAA	17.5	TRUE
2	1	ldH	IAA	17.1667	TRUE
2	1	ldH	IAA	14.3333	TRUE
2	1	ldH	IAA	15.3333	TRUE
2	1	ldH	IAA	16.6667	TRUE
2	1	ldH	IAA	16.3333	TRUE
2	1	ldH	IAA	16.1667	TRUE
2	1	ldH	IAA	16	TRUE
2	1	ldH	IAA	15.1667	TRUE
2	1	ldH	IAA	19.6667	FALSE
2	1	ldH	IAA	15.5	TRUE
2	1	ldH	IAA	15.1667	TRUE
2	1	ldH	IAA	28.5	FALSE
2	1	ldH	IAA	16.1667	TRUE
2	1	ldH	IAA	32.1667	FALSE
2	1	ldH	IAA	17.8333	TRUE
2	1	ldH	IAA	17.6667	TRUE
2	1	ldH	IAA	16	TRUE
2	1	ldH	IAA	15.6667	TRUE
2	1	ldH	IAA	18.3333	TRUE
2	1	ldH	IAA	15.6667	TRUE
2	1	ldH	IAA	14.8333	TRUE
2	1	ldH	IAA	18.8333	TRUE
2	1	ldH	IAA	16.6667	TRUE
2	1	ldH	IAA	16.1667	TRUE
2	1	ldH	IAA	16.5	TRUE
2	1	ldH	IAA	14.8333	TRUE
2	1	ldH	IAA	15.6667	TRUE
2	1	ldH	IAA	13.3333	TRUE
2	1	ldH	IAA	20.8333	FALSE
2	1	ldH	IAA	15.3333	TRUE
2	1	ldH	IAA	17.1667	TRUE
2	1	ldH	IAA	16.5	TRUE
2	1	ldH	IAA	17	TRUE
2	1	ldH	IAA	15.8333	TRUE
2	1	ldH	IAA	14.3333	TRUE
2	1	ldH	IAA	15.3333	TRUE
2	1	ldH	IAA	15.1667	TRUE
2	1	ldH	IAA	17	TRUE
2	1	ldH	IAA	15.3333	TRUE
2	1	ldH	IAA	16	TRUE
2	1	ldH	IAA	15.1667	TRUE
2	1	ldH	IAA	20.6667	FALSE
2	1	ldH	IAA	19	TRUE
2	1	ldH	IAA	16.6667	TRUE
2	1	ldH	IAA	15.8333	TRUE
2	1	ldH	IAA	16.6667	TRUE
2	1	ldH	IAA	19	TRUE
2	1	ldH	IAA	13.3333	TRUE
2	1	ldH	IAA	16.6667	TRUE
2	1	ldH	IAA	19.6667	FALSE
2	1	ldH	IAA	23.5	FALSE
2	1	ldH	IAA	19.3333	FALSE
2	1	ldH	IAA	17.1667	TRUE
2	1	ldH	IAA	15.5	TRUE
2	1	ldH	IAA	14.5	TRUE
2	1	ldH	IAA	13.3333	TRUE
2	1	ldH	IAA	14	TRUE
2	1	ldH	IAA	13.8333	TRUE
2	1	ldH	IAA	14.3333	TRUE
2	1	ldH	IAA	15	TRUE
2	1	ldH	IAA	15.3333	TRUE
2	1	ldH	IAA	17.3333	TRUE
2	1	ldH	IAA	15.6667	TRUE
2	1	ldH	IAA	16	TRUE
2	1	ldH	IAA	16.8333	TRUE
2	1	ldH	IAA	15.6667	TRUE
2	1	ldH	IAA	16.8333	TRUE
2	1	ldH	IAA	15.1667	TRUE
2	1	ldH	IAA	14.5	TRUE
2	1	ldH	IAA	14.3333	TRUE
2	1	ldH	IAA	15.6667	TRUE
2	1	ldH	IAA	14	TRUE
2	1	ldH	IAA	15.8333	TRUE
2	1	ldH	IAA	15.1667	TRUE
2	1	ldH	IAA	14.3333	TRUE
2	1	ldH	IAA	14.6667	TRUE
2	1	ldH	IAA	16.5	TRUE
2	1	ldH	IAA	15.1667	TRUE
2	1	ldH	IAA	15	TRUE
2	1	ldH	IAA	16.8333	TRUE
2	1	ldH	IAA	15.1667	TRUE
2	1	ldH	IAA	14.8333	TRUE
2	1	ldH	IAA	15.8333	TRUE
2	1	ldH	IAA	16.5	TRUE
2	1	ldH	IAA	14.3333	TRUE
2	1	ldH	IAA	15.8333	TRUE
2	1	ldH	IAA	16	TRUE
2	1	ldH	IAA	14.6667	TRUE
2	1	ldH	IAA	14.5	TRUE
2	1	ldH	IAA	14.8333	TRUE
2	1	ldH	IAA	15	TRUE
2	1	ldH	IAA	15.6667	TRUE
2	1	ldH	IAA	14.8333	TRUE
2	1	ldH	IAA	14.1667	TRUE
2	1	ldH	IAA	17.1667	TRUE
2	1	ldH	IAA	15.8333	TRUE
2	1	ldH	IAA	15	TRUE
2	1	ldH	IAA	15	TRUE
2	1	ldH	IAA	16.1667	TRUE
2	1	ldH	IAA	15.5	TRUE
2	1	ldH	IAA	18.3333	TRUE
2	1	ldH	IAA	14.6667	TRUE
2	1	ldH	IAA	14.5	TRUE
2	1	ldH	IAA	19.6667	FALSE
2	1	ldH	IAA	15.5	TRUE
2	1	ldH	IAA	19.1667	TRUE
2	1	ldH	IAA	14.8333	TRUE
2	1	ldH	IAA	15	TRUE
2	1	ldH	IAA	15.6667	TRUE
2	1	ldH	IAA	20	FALSE
2	1	ldH	IAA	16.5	TRUE
2	1	ldH	IAA	15.8333	TRUE
2	1	ldH	IAA	13.8333	TRUE
2	1	ldH	IAA	14.6667	TRUE
2	1	ldH	IAA	14.6667	TRUE
2	1	ldH	IAA	16.5	TRUE
2	1	ldH	IAA	15	TRUE
2	1	ldH	IAA	14.3333	TRUE
2	1	ldH	IAA	14.8333	TRUE
2	1	ldH	IAA	14.3333	TRUE
2	1	ldH	IAA	14	TRUE
2	1	ldH	IAA	14.3333	TRUE
2	1	ldH	IAA	13.3333	TRUE
2	1	ldH	IAA	14.8333	TRUE
2	1	ldH	IAA	15	TRUE
2	1	ldH	IAA	14	TRUE
2	1	ldH	IAA	13.6667	TRUE
2	1	ldH	IAA	17.3333	TRUE
2	1	ldH	IAA	13.8333	TRUE
2	1	ldH	IAA	16	TRUE
2	1	ldH	IAA	14.5	TRUE
2	1	ldH	IAA	14.5	TRUE
2	1	ldH	IAA	14.6667	TRUE
2	1	ldH	IAA	15.3333	TRUE
2	1	ldH	IAA	14.1667	TRUE
2	1	ldH	IAA	15.1667	TRUE
2	1	ldH	IAA	14.8333	TRUE
2	1	ldH	IAA	15.5	TRUE
2	1	ldH	IAA	14.8333	TRUE
2	1	ldH	IAA	14.5	TRUE
2	1	ldH	IAA	18	TRUE
2	1	ldH	IAA	17	TRUE
2	1	ldH	IAA	17	TRUE
2	1	ldH	IAA	13.6667	TRUE
2	1	ldH	IAA	14.1667	TRUE
2	1	ldH	IAA	16.1667	TRUE
2	1	ldH	IAA	14.6667	TRUE
2	1	ldH	IAA	13.8333	TRUE
2	1	ldH	IAA	15	TRUE
2	1	ldH	IAA	13.8333	TRUE
2	1	ldH	IAA	15.5	TRUE
2	1	ldH	IAA	15	TRUE
2	1	ldH	IAA	14.1667	TRUE
2	1	ldH	IAA	15.8333	TRUE
2	1	ldH	IAA	15.5	TRUE
2	1	ldH	IAA	16	TRUE
2	1	ldH	IAA	18.3333	TRUE
2	1	ldH	IAA	13.6667	TRUE
2	1	ldH	IAA	14	TRUE
2	1	ldH	IAA	14.6667	TRUE
2	1	ldH	IAA	15.1667	TRUE
2	1	ldH	IAA	15.5	TRUE
2	1	ldH	IAA	15.5	TRUE
2	1	ldH	IAA	14.8333	TRUE
2	1	ldH	IAA	14.6667	TRUE
2	1	ldH	IAA	15.5	TRUE
2	1	ldH	IAA	16.6667	TRUE
2	1	ldH	IAA	14.5	TRUE
2	1	ldH	IAA	14	TRUE
2	1	ldH	IAA	14.5	TRUE
2	1	ldH	IAA	14.1667	TRUE
2	1	ldH	IAA	19.3333	FALSE
2	1	ldH	IAA	15.1667	TRUE
2	1	ldH	IAA	14.1667	TRUE
2	1	ldH	IAA	15.1667	TRUE
2	1	ldH	IAA	15	TRUE
2	1	ldH	IAA	13.6667	TRUE
2	1	ldH	IAA	15	TRUE
2	1	ldH	IAA	17	TRUE
2	1	ldH	IAA	15.8333	TRUE
2	1	ldH	IAA	15.1667	TRUE
2	1	ldH	IAA	15.5	TRUE
2	1	ldH	IAA	14.8333	TRUE
2	1	ldH	IAA	14.1667	TRUE
2	1	ldH	IAA	13.8333	TRUE
2	1	ldH	IAA	17	TRUE
2	1	ldH	IAA	15.1667	TRUE
2	1	ldH	IAA	14.5	TRUE
2	1	ldH	IAA	15.5	TRUE
2	1	ldH	IAA	14.5	TRUE
2	1	ldH	IAA	16.8333	TRUE
2	1	ldH	IAA	14.5	TRUE
2	1	ldH	IAA	14.6667	TRUE
2	2	ldH	control	8.83333	TRUE
2	2	ldH	control	8.33333	TRUE
2	2	ldH	control	9.83333	TRUE
2	2	ldH	control	8	TRUE
2	2	ldH	control	9	TRUE
2	2	ldH	control	8.66667	TRUE
2	2	ldH	control	8.5	TRUE
2	2	ldH	control	9.83333	TRUE
2	2	ldH	control	9.16667	TRUE
2	2	ldH	control	9.16667	TRUE
2	2	ldH	control	10	TRUE
2	2	ldH	control	10.5	TRUE
2	2	ldH	control	12.6667	FALSE
2	2	ldH	control	9	TRUE
2	2	ldH	control	16	FALSE
2	2	ldH	control	8.83333	TRUE
2	2	ldH	control	8.33333	TRUE
2	2	ldH	control	13	FALSE
2	2	ldH	control	8.83333	TRUE
2	2	ldH	control	10.6667	TRUE
2	2	ldH	control	10.5	TRUE
2	2	ldH	control	8	TRUE
2	2	ldH	control	9.16667	TRUE
2	2	ldH	control	10	TRUE
2	2	ldH	control	11	FALSE
2	2	ldH	control	9.66667	TRUE
2	2	ldH	control	12	FALSE
2	2	ldH	control	8.66667	TRUE
2	2	ldH	control	9	TRUE
2	2	ldH	control	8.66667	TRUE
2	2	ldH	control	9.16667	TRUE
2	2	ldH	control	11.5	FALSE
2	2	ldH	control	9.16667	TRUE
2	2	ldH	control	7.83333	TRUE
2	2	ldH	control	9	TRUE
2	2	ldH	control	9.83333	TRUE
2	2	ldH	control	8.5	TRUE
2	2	ldH	control	7.83333	TRUE
2	2	ldH	control	8.66667	TRUE
2	2	ldH	control	8.33333	TRUE
2	2	ldH	control	8.66667	TRUE
2	2	ldH	control	8.33333	TRUE
2	2	ldH	control	7.66667	TRUE
2	2	ldH	control	8.66667	TRUE
2	2	ldH	control	8.83333	TRUE
2	2	ldH	control	8	TRUE
2	2	ldH	control	8.5	TRUE
2	2	ldH	control	8.83333	TRUE
2	2	ldH	control	8.5	TRUE
2	2	ldH	control	8.16667	TRUE
2	2	ldH	control	8	TRUE
2	2	ldH	control	8.5	TRUE
2	2	ldH	control	9.33333	TRUE
2	2	ldH	control	8	TRUE
2	2	ldH	control	10.1667	TRUE
2	2	ldH	control	8.66667	TRUE
2	2	ldH	control	11	FALSE
2	2	ldH	control	8.5	TRUE
2	2	ldH	control	9.83333	TRUE
2	2	ldH	control	7.66667	TRUE
2	2	ldH	control	9	TRUE
2	2	ldH	control	9.16667	TRUE
2	2	ldH	control	9.66667	TRUE
2	2	ldH	control	9.16667	TRUE
2	2	ldH	control	8.33333	TRUE
2	2	ldH	control	9.66667	TRUE
2	2	ldH	control	8.66667	TRUE
2	2	ldH	control	9	TRUE
2	2	ldH	control	8.66667	TRUE
2	2	ldH	control	7.66667	TRUE
2	2	ldH	control	8.83333	TRUE
2	2	ldH	control	11.5	FALSE
2	2	ldH	control	8.66667	TRUE
2	2	ldH	control	10.1667	TRUE
2	2	ldH	control	8.66667	TRUE
2	2	ldH	control	8.33333	TRUE
2	2	ldH	control	15.3333	FALSE
2	2	ldH	control	7.83333	TRUE
2	2	ldH	control	8.16667	TRUE
2	2	ldH	control	7.83333	TRUE
2	2	ldH	control	10	TRUE
2	2	ldH	control	10.1667	TRUE
2	2	ldH	control	8.66667	TRUE
2	2	ldH	control	9	TRUE
2	2	ldH	control	9.33333	TRUE
2	2	ldH	control	9.66667	TRUE
2	2	ldH	control	8.5	TRUE
2	2	ldH	control	10.1667	TRUE
2	2	ldH	control	9.5	TRUE
2	2	ldH	control	11	FALSE
2	2	ldH	control	9.5	TRUE
2	2	ldH	control	9.33333	TRUE
2	2	ldH	control	11.3333	FALSE
2	2	ldH	control	8.66667	TRUE
2	2	ldH	control	8.66667	TRUE
2	2	ldH	control	10.6667	TRUE
2	2	ldH	control	9.66667	TRUE
2	2	ldH	control	7.66667	TRUE
2	2	ldH	control	9.5	TRUE
2	2	ldH	control	11.6667	FALSE
2	2	ldH	control	10.6667	TRUE
2	2	ldH	control	8	TRUE
2	2	ldH	control	8.16667	TRUE
2	2	ldH	control	8.66667	TRUE
2	2	ldH	control	8.83333	TRUE
2	2	ldH	control	10.5	TRUE
2	2	ldH	control	8	TRUE
2	2	ldH	control	7.66667	TRUE
2	2	ldH	control	9.83333	TRUE
2	2	ldH	control	9.33333	TRUE
2	2	ldH	control	11	FALSE
2	2	ldH	control	8	TRUE
2	2	ldH	control	9.16667	TRUE
2	2	ldH	control	8.83333	TRUE
2	2	ldH	control	9.16667	TRUE
2	2	ldH	control	8.5	TRUE
2	2	ldH	control	8.5	TRUE
2	2	ldH	control	8.5	TRUE
2	2	ldH	control	9.33333	TRUE
2	2	ldH	control	9.5	TRUE
2	2	ldH	control	9.16667	TRUE
2	2	ldH	control	8.5	TRUE
2	2	ldH	control	8.16667	TRUE
2	2	ldH	control	8.33333	TRUE
2	2	ldH	control	9	TRUE
2	2	ldH	control	8.5	TRUE
2	2	ldH	control	8	TRUE
2	2	ldH	control	9.5	TRUE
2	2	ldH	control	8.83333	TRUE
2	2	ldH	control	8	TRUE
2	2	ldH	control	8.66667	TRUE
2	2	ldH	control	8.83333	TRUE
2	2	ldH	control	8.33333	TRUE
2	2	ldH	control	9.16667	TRUE
2	2	ldH	control	8.83333	TRUE
2	2	ldH	control	8.5	TRUE
2	2	ldH	control	9	TRUE
2	2	ldH	control	7.83333	TRUE
2	2	ldH	control	9	TRUE
2	2	ldH	control	7.83333	TRUE
2	2	ldH	control	8.16667	TRUE
2	2	ldH	control	10.3333	TRUE
2	2	ldH	control	9.66667	TRUE
2	2	ldH	control	9.16667	TRUE
2	2	ldH	control	10.5	TRUE
2	2	ldH	control	9.16667	TRUE
2	2	ldH	control	8.5	TRUE
2	2	ldH	control	9.66667	TRUE
2	2	ldH	control	9.83333	TRUE
2	2	ldH	control	8.5	TRUE
2	2	ldH	control	8	TRUE
2	2	ldH	control	8.66667	TRUE
2	2	ldH	control	9.16667	TRUE
2	2	ldH	control	8.5	TRUE
2	2	ldH	control	9.83333	TRUE
2	2	ldH	control	7.66667	TRUE
2	2	ldH	control	8.16667	TRUE
2	2	ldH	control	8.33333	TRUE
2	2	ldH	control	7.83333	TRUE
2	2	ldH	control	8.33333	TRUE
2	2	ldH	control	8.5	TRUE
2	2	ldH	control	8.33333	TRUE
2	2	ldH	control	8.33333	TRUE
2	2	ldH	control	7.83333	TRUE
2	2	ldH	control	8.66667	TRUE
2	2	ldH	control	8	TRUE
2	2	ldH	control	7.83333	TRUE
2	2	ldH	control	8.16667	TRUE
2	2	ldH	control	8	TRUE
2	2	ldH	control	8.33333	TRUE
2	2	ldH	control	7.33333	TRUE
2	2	ldH	control	8.33333	TRUE
2	2	ldH	control	8	TRUE
2	2	ldH	control	8.5	TRUE
2	2	ldH	control	7.16667	TRUE
2	2	ldH	control	9.16667	TRUE
2	2	ldH	control	8	TRUE
2	2	ldH	control	8.16667	TRUE
2	2	ldH	control	7.66667	TRUE
2	2	ldH	control	8.16667	TRUE
2	2	ldH	control	7.83333	TRUE
2	2	ldH	control	7.83333	TRUE
2	2	ldH	control	8	TRUE
2	2	ldH	control	8	TRUE
2	2	ldH	control	6.83333	TRUE
2	2	ldH	control	8.5	TRUE
2	2	ldH	control	8	TRUE
2	2	ldH	control	7.83333	TRUE
2	2	ldH	control	8.16667	TRUE
2	2	ldH	control	7.83333	TRUE
2	2	ldH	control	8.33333	TRUE
2	2	ldH	control	8	TRUE
2	2	ldH	control	8.16667	TRUE
2	2	ldH	control	8.16667	TRUE
2	2	ldH	control	7.83333	TRUE
2	2	ldH	control	8.16667	TRUE
2	2	ldH	control	7.66667	TRUE
2	2	ldH	control	7.66667	TRUE
2	2	ldH	control	7.66667	TRUE
2	2	ldH	control	7.83333	TRUE
2	2	ldH	control	9.5	TRUE
2	2	ldH	control	9.33333	TRUE
2	2	ldH	control	8.16667	TRUE
2	2	ldH	control	7.5	TRUE
2	2	ldH	control	8.5	TRUE
2	2	ldH	control	8.16667	TRUE
2	2	ldH	control	9.16667	TRUE
2	2	ldH	control	7.5	TRUE
2	2	ldH	control	7.83333	TRUE
2	2	ldH	control	8	TRUE
2	2	ldH	control	7.83333	TRUE
2	2	ldH	control	8	TRUE
2	2	ldH	control	8.33333	TRUE
2	2	ldH	control	7.5	TRUE
2	2	ldH	control	7.66667	TRUE
2	2	ldH	control	8	TRUE
2	2	ldH	control	8.66667	TRUE
2	2	ldH	control	7.66667	TRUE
2	2	ldH	control	8	TRUE
2	2	ldH	control	7.83333	TRUE
2	2	ldH	control	8	TRUE
2	2	ldH	control	8	TRUE
2	2	ldH	control	8.16667	TRUE
2	2	ldH	control	7.5	TRUE
2	2	ldH	control	8.5	TRUE
2	2	ldH	control	8	TRUE
2	2	ldH	control	7.5	TRUE
2	2	ldH	control	8	TRUE
2	2	ldH	control	7.83333	TRUE
2	2	ldH	control	8.16667	TRUE
2	2	ldH	control	7.83333	TRUE
2	2	ldH	control	8.33333	TRUE
2	2	ldH	control	7.83333	TRUE
2	2	ldH	control	7.5	TRUE
2	2	ldH	control	9.5	TRUE
2	2	ldH	control	8.66667	TRUE
2	2	ldH	control	8.16667	TRUE
2	2	ldH	IAA	12.3333	FALSE
2	2	ldH	IAA	11	TRUE
2	2	ldH	IAA	9.5	TRUE
2	2	ldH	IAA	9.33333	TRUE
2	2	ldH	IAA	12.8333	FALSE
2	2	ldH	IAA	8.83333	TRUE
2	2	ldH	IAA	11	TRUE
2	2	ldH	IAA	9.83333	TRUE
2	2	ldH	IAA	9.16667	TRUE
2	2	ldH	IAA	10.3333	TRUE
2	2	ldH	IAA	10	TRUE
2	2	ldH	IAA	9.66667	TRUE
2	2	ldH	IAA	9.16667	TRUE
2	2	ldH	IAA	9.16667	TRUE
2	2	ldH	IAA	10.1667	TRUE
2	2	ldH	IAA	9.33333	TRUE
2	2	ldH	IAA	9.5	TRUE
2	2	ldH	IAA	9	TRUE
2	2	ldH	IAA	10.3333	TRUE
2	2	ldH	IAA	10	TRUE
2	2	ldH	IAA	15	FALSE
2	2	ldH	IAA	11.8333	TRUE
2	2	ldH	IAA	10.6667	TRUE
2	2	ldH	IAA	10.5	TRUE
2	2	ldH	IAA	10.3333	TRUE
2	2	ldH	IAA	9	TRUE
2	2	ldH	IAA	8.83333	TRUE
2	2	ldH	IAA	11.8333	TRUE
2	2	ldH	IAA	8.5	TRUE
2	2	ldH	IAA	9.16667	TRUE
2	2	ldH	IAA	9.16667	TRUE
2	2	ldH	IAA	10	TRUE
2	2	ldH	IAA	9.16667	TRUE
2	2	ldH	IAA	10.3333	TRUE
2	2	ldH	IAA	9.33333	TRUE
2	2	ldH	IAA	10.1667	TRUE
2	2	ldH	IAA	8.16667	TRUE
2	2	ldH	IAA	9	TRUE
2	2	ldH	IAA	9.33333	TRUE
2	2	ldH	IAA	11.6667	TRUE
2	2	ldH	IAA	9	TRUE
2	2	ldH	IAA	9.5	TRUE
2	2	ldH	IAA	9.5	TRUE
2	2	ldH	IAA	10.8333	TRUE
2	2	ldH	IAA	8.66667	TRUE
2	2	ldH	IAA	11	TRUE
2	2	ldH	IAA	9.16667	TRUE
2	2	ldH	IAA	11.5	TRUE
2	2	ldH	IAA	11.6667	TRUE
2	2	ldH	IAA	10.3333	TRUE
2	2	ldH	IAA	9.5	TRUE
2	2	ldH	IAA	9.83333	TRUE
2	2	ldH	IAA	9.5	TRUE
2	2	ldH	IAA	8.83333	TRUE
2	2	ldH	IAA	10.1667	TRUE
2	2	ldH	IAA	9.16667	TRUE
2	2	ldH	IAA	12.3333	FALSE
2	2	ldH	IAA	16.3333	FALSE
2	2	ldH	IAA	9.66667	TRUE
2	2	ldH	IAA	11.1667	TRUE
2	2	ldH	IAA	10.1667	TRUE
2	2	ldH	IAA	9.5	TRUE
2	2	ldH	IAA	11.6667	TRUE
2	2	ldH	IAA	11.1667	TRUE
2	2	ldH	IAA	13.3333	FALSE
2	2	ldH	IAA	8.33333	TRUE
2	2	ldH	IAA	9	TRUE
2	2	ldH	IAA	10.3333	TRUE
2	2	ldH	IAA	23.5	FALSE
2	2	ldH	IAA	11	TRUE
2	2	ldH	IAA	8.83333	TRUE
2	2	ldH	IAA	9.33333	TRUE
2	2	ldH	IAA	9.66667	TRUE
2	2	ldH	IAA	8.33333	TRUE
2	2	ldH	IAA	12.6667	FALSE
2	2	ldH	IAA	9.66667	TRUE
2	2	ldH	IAA	10.1667	TRUE
2	2	ldH	IAA	8.66667	TRUE
2	2	ldH	IAA	10.1667	TRUE
2	2	ldH	IAA	9.66667	TRUE
2	2	ldH	IAA	9.5	TRUE
2	2	ldH	IAA	8.33333	TRUE
2	2	ldH	IAA	7.83333	TRUE
2	2	ldH	IAA	9.83333	TRUE
2	2	ldH	IAA	8.33333	TRUE
2	2	ldH	IAA	8	TRUE
2	2	ldH	IAA	8.5	TRUE
2	2	ldH	IAA	9.5	TRUE
2	2	ldH	IAA	8.33333	TRUE
2	2	ldH	IAA	9.5	TRUE
2	2	ldH	IAA	9.16667	TRUE
2	2	ldH	IAA	8.5	TRUE
2	2	ldH	IAA	9	TRUE
2	2	ldH	IAA	8.5	TRUE
2	2	ldH	IAA	8.5	TRUE
2	2	ldH	IAA	10.8333	TRUE
2	2	ldH	IAA	9.66667	TRUE
2	2	ldH	IAA	9.66667	TRUE
2	2	ldH	IAA	9.5	TRUE
2	2	ldH	IAA	8.83333	TRUE
2	2	ldH	IAA	11.5	TRUE
2	2	ldH	IAA	9.66667	TRUE
2	2	ldH	IAA	9.66667	TRUE
2	2	ldH	IAA	8.33333	TRUE
2	2	ldH	IAA	10.8333	TRUE
2	2	ldH	IAA	8.66667	TRUE
2	2	ldH	IAA	11.5	TRUE
2	2	ldH	IAA	9.16667	TRUE
2	2	ldH	IAA	8.83333	TRUE
2	2	ldH	IAA	9	TRUE
2	2	ldH	IAA	9.83333	TRUE
2	2	ldH	IAA	11.3333	TRUE
2	2	ldH	IAA	8.83333	TRUE
2	2	ldH	IAA	9.83333	TRUE
2	2	ldH	IAA	10.1667	TRUE
2	2	ldH	IAA	9.5	TRUE
2	2	ldH	IAA	10.3333	TRUE
2	2	ldH	IAA	9.83333	TRUE
2	2	ldH	IAA	9	TRUE
2	2	ldH	IAA	8.5	TRUE
2	2	ldH	IAA	8.66667	TRUE
2	2	ldH	IAA	9.33333	TRUE
2	2	ldH	IAA	9	TRUE
2	2	ldH	IAA	8	TRUE
2	2	ldH	IAA	10.1667	TRUE
2	2	ldH	IAA	9.16667	TRUE
2	2	ldH	IAA	9.16667	TRUE
2	2	ldH	IAA	9	TRUE
2	2	ldH	IAA	8.33333	TRUE
2	2	ldH	IAA	8.5	TRUE
2	2	ldH	IAA	8.16667	TRUE
2	2	ldH	IAA	8.5	TRUE
2	2	ldH	IAA	8.66667	TRUE
2	2	ldH	IAA	8.5	TRUE
2	2	ldH	IAA	9.33333	TRUE
2	2	ldH	IAA	8.5	TRUE
2	2	ldH	IAA	9	TRUE
2	2	ldH	IAA	8.83333	TRUE
2	2	ldH	IAA	8.16667	TRUE
2	2	ldH	IAA	10.6667	TRUE
2	2	ldH	IAA	8.66667	TRUE
2	2	ldH	IAA	8.5	TRUE
2	2	ldH	IAA	8	TRUE
2	2	ldH	IAA	8.83333	TRUE
2	2	ldH	IAA	8.33333	TRUE
2	2	ldH	IAA	9.5	TRUE
2	2	ldH	IAA	9.16667	TRUE
2	2	ldH	IAA	9.16667	TRUE
2	2	ldH	IAA	8.83333	TRUE
2	2	ldH	IAA	8.83333	TRUE
2	2	ldH	IAA	8.33333	TRUE
2	2	ldH	IAA	9	TRUE
2	2	ldH	IAA	11.1667	TRUE
2	2	ldH	IAA	9.5	TRUE
2	2	ldH	IAA	10.3333	TRUE
2	2	ldH	IAA	8.66667	TRUE
2	2	ldH	IAA	8.16667	TRUE
2	2	ldH	IAA	10	TRUE
2	2	ldH	IAA	8.83333	TRUE
2	2	ldH	IAA	8.33333	TRUE
2	2	ldH	IAA	9.66667	TRUE
2	2	ldH	IAA	9	TRUE
2	2	ldH	IAA	8.33333	TRUE
2	2	ldH	IAA	7.83333	TRUE
2	2	ldH	IAA	9.83333	TRUE
2	2	ldH	IAA	9	TRUE
2	2	ldH	IAA	8.66667	TRUE
2	2	ldH	IAA	9.66667	TRUE
2	2	ldH	IAA	9.5	TRUE
2	2	ldH	IAA	9.5	TRUE
2	2	ldH	IAA	8.5	TRUE
2	2	ldH	IAA	10.8333	TRUE
2	2	ldH	IAA	8.5	TRUE
2	2	ldH	IAA	8.83333	TRUE
2	2	ldH	IAA	9.16667	TRUE
2	2	ldH	IAA	7.83333	TRUE
2	2	ldH	IAA	9.5	TRUE
2	2	ldH	IAA	8.83333	TRUE
2	2	ldH	IAA	9	TRUE
2	2	ldH	IAA	9	TRUE
2	2	ldH	IAA	9.33333	TRUE
2	2	ldH	IAA	9.33333	TRUE
2	2	ldH	IAA	8.66667	TRUE
2	2	ldH	IAA	8.66667	TRUE
2	2	ldH	IAA	8	TRUE
2	2	ldH	IAA	8.66667	TRUE
2	2	ldH	IAA	12	TRUE
2	2	ldH	IAA	9.16667	TRUE
2	2	ldH	IAA	8.5	TRUE
2	2	ldH	IAA	9.5	TRUE
2	2	ldH	IAA	9.83333	TRUE
2	2	ldH	IAA	8.5	TRUE
2	2	ldH	IAA	8.66667	TRUE
2	2	ldH	IAA	9.16667	TRUE
2	2	ldH	IAA	9.83333	TRUE
2	2	ldH	IAA	9.33333	TRUE
2	2	ldH	IAA	9.83333	TRUE
2	2	ldH	IAA	7.83333	TRUE
2	2	ldH	IAA	7.5	TRUE
2	2	ldH	IAA	8.16667	TRUE
2	2	ldH	IAA	11.5	TRUE
2	2	ldH	IAA	8.33333	TRUE
2	2	ldH	IAA	9	TRUE
2	2	ldH	IAA	8.83333	TRUE
2	2	ldH	IAA	8.66667	TRUE
2	2	ldH	IAA	9	TRUE
2	2	ldH	IAA	8.66667	TRUE
2	2	ldH	IAA	8.5	TRUE
2	3	ldH	control	6.83333	TRUE
2	3	ldH	control	6.5	TRUE
2	3	ldH	control	6.33333	TRUE
2	3	ldH	control	6.5	TRUE
2	3	ldH	control	6.33333	TRUE
2	3	ldH	control	6.5	TRUE
2	3	ldH	control	6.33333	TRUE
2	3	ldH	control	6.33333	TRUE
2	3	ldH	control	6.33333	TRUE
2	3	ldH	control	6.5	TRUE
2	3	ldH	control	6.16667	TRUE
2	3	ldH	control	6.16667	TRUE
2	3	ldH	control	6	TRUE
2	3	ldH	control	6.16667	TRUE
2	3	ldH	control	7.5	TRUE
2	3	ldH	control	6.5	TRUE
2	3	ldH	control	6.5	TRUE
2	3	ldH	control	6.16667	TRUE
2	3	ldH	control	6	TRUE
2	3	ldH	control	6.33333	TRUE
2	3	ldH	control	6.83333	TRUE
2	3	ldH	control	6.5	TRUE
2	3	ldH	control	6	TRUE
2	3	ldH	control	6	TRUE
2	3	ldH	control	6.33333	TRUE
2	3	ldH	control	6.5	TRUE
2	3	ldH	control	6.66667	TRUE
2	3	ldH	control	6.66667	TRUE
2	3	ldH	control	6.5	TRUE
2	3	ldH	control	6.83333	TRUE
2	3	ldH	control	6.5	TRUE
2	3	ldH	control	6.16667	TRUE
2	3	ldH	control	7	TRUE
2	3	ldH	control	6.66667	TRUE
2	3	ldH	control	6.33333	TRUE
2	3	ldH	control	6.83333	TRUE
2	3	ldH	control	6.5	TRUE
2	3	ldH	control	6.33333	TRUE
2	3	ldH	control	7	TRUE
2	3	ldH	control	6.66667	TRUE
2	3	ldH	control	7	TRUE
2	3	ldH	control	7	TRUE
2	3	ldH	control	6.83333	TRUE
2	3	ldH	control	6.5	TRUE
2	3	ldH	control	7	TRUE
2	3	ldH	control	6.5	TRUE
2	3	ldH	control	6.33333	TRUE
2	3	ldH	control	6.83333	TRUE
2	3	ldH	control	6.83333	TRUE
2	3	ldH	control	7	TRUE
2	3	ldH	control	6.66667	TRUE
2	3	ldH	control	6.5	TRUE
2	3	ldH	control	6.83333	TRUE
2	3	ldH	control	6.66667	TRUE
2	3	ldH	control	6.5	TRUE
2	3	ldH	control	6	TRUE
2	3	ldH	control	6.66667	TRUE
2	3	ldH	control	6.83333	TRUE
2	3	ldH	control	6.33333	TRUE
2	3	ldH	control	6.83333	TRUE
2	3	ldH	control	6.5	TRUE
2	3	ldH	control	6.5	TRUE
2	3	ldH	control	6.83333	TRUE
2	3	ldH	control	7.83333	FALSE
2	3	ldH	control	6.16667	TRUE
2	3	ldH	control	6.66667	TRUE
2	3	ldH	control	7.5	TRUE
2	3	ldH	control	6.83333	TRUE
2	3	ldH	control	7.16667	TRUE
2	3	ldH	control	6.83333	TRUE
2	3	ldH	control	7.33333	TRUE
2	3	ldH	control	6.33333	TRUE
2	3	ldH	control	6.66667	TRUE
2	3	ldH	control	6.5	TRUE
2	3	ldH	control	7	TRUE
2	3	ldH	control	11.5	FALSE
2	3	ldH	control	6.66667	TRUE
2	3	ldH	control	6.83333	TRUE
2	3	ldH	control	6.66667	TRUE
2	3	ldH	control	6.5	TRUE
2	3	ldH	control	6.16667	TRUE
2	3	ldH	control	8	FALSE
2	3	ldH	control	6.83333	TRUE
2	3	ldH	control	6.33333	TRUE
2	3	ldH	control	7.66667	TRUE
2	3	ldH	control	7	TRUE
2	3	ldH	control	6.5	TRUE
2	3	ldH	control	6.33333	TRUE
2	3	ldH	control	6	TRUE
2	3	ldH	control	6.66667	TRUE
2	3	ldH	control	6.33333	TRUE
2	3	ldH	control	6	TRUE
2	3	ldH	control	7.5	TRUE
2	3	ldH	control	6.33333	TRUE
2	3	ldH	control	6.16667	TRUE
2	3	ldH	control	6.5	TRUE
2	3	ldH	control	6.66667	TRUE
2	3	ldH	control	5.83333	TRUE
2	3	ldH	control	6.16667	TRUE
2	3	ldH	control	6.5	TRUE
2	3	ldH	control	6.5	TRUE
2	3	ldH	control	6.5	TRUE
2	3	ldH	control	6.33333	TRUE
2	3	ldH	control	6.66667	TRUE
2	3	ldH	control	6.16667	TRUE
2	3	ldH	control	7.33333	TRUE
2	3	ldH	control	6.66667	TRUE
2	3	ldH	control	6.33333	TRUE
2	3	ldH	control	6.33333	TRUE
2	3	ldH	control	6.16667	TRUE
2	3	ldH	control	6.83333	TRUE
2	3	ldH	control	6.5	TRUE
2	3	ldH	control	6.66667	TRUE
2	3	ldH	control	6.5	TRUE
2	3	ldH	control	6.66667	TRUE
2	3	ldH	control	6.5	TRUE
2	3	ldH	control	6.66667	TRUE
2	3	ldH	control	6.33333	TRUE
2	3	ldH	control	6.83333	TRUE
2	3	ldH	control	6.16667	TRUE
2	3	ldH	control	6.33333	TRUE
2	3	ldH	control	6.16667	TRUE
2	3	ldH	control	6.5	TRUE
2	3	ldH	control	6.33333	TRUE
2	3	ldH	control	6.33333	TRUE
2	3	ldH	control	6.66667	TRUE
2	3	ldH	control	6.5	TRUE
2	3	ldH	control	6.66667	TRUE
2	3	ldH	control	6.5	TRUE
2	3	ldH	control	6.66667	TRUE
2	3	ldH	control	6.33333	TRUE
2	3	ldH	control	6.5	TRUE
2	3	ldH	control	6.16667	TRUE
2	3	ldH	control	6.66667	TRUE
2	3	ldH	control	6.33333	TRUE
2	3	ldH	control	7	TRUE
2	3	ldH	control	6.5	TRUE
2	3	ldH	control	6.66667	TRUE
2	3	ldH	control	6.66667	TRUE
2	3	ldH	control	6.83333	TRUE
2	3	ldH	control	6.5	TRUE
2	3	ldH	control	6.33333	TRUE
2	3	ldH	control	6.33333	TRUE
2	3	ldH	control	6.33333	TRUE
2	3	ldH	control	6.33333	TRUE
2	3	ldH	control	6.5	TRUE
2	3	ldH	control	6.33333	TRUE
2	3	ldH	control	6.16667	TRUE
2	3	ldH	control	6.66667	TRUE
2	3	ldH	control	6.83333	TRUE
2	3	ldH	control	6.16667	TRUE
2	3	ldH	control	6.5	TRUE
2	3	ldH	control	6.33333	TRUE
2	3	ldH	control	7	TRUE
2	3	ldH	control	6.66667	TRUE
2	3	ldH	control	6.33333	TRUE
2	3	ldH	control	6.66667	TRUE
2	3	ldH	control	6.83333	TRUE
2	3	ldH	control	7.83333	FALSE
2	3	ldH	control	6.66667	TRUE
2	3	ldH	control	7	TRUE
2	3	ldH	control	7.16667	TRUE
2	3	ldH	control	7.16667	TRUE
2	3	ldH	control	7.66667	TRUE
2	3	ldH	control	7.5	TRUE
2	3	ldH	control	7.16667	TRUE
2	3	ldH	control	7	TRUE
2	3	ldH	control	6.83333	TRUE
2	3	ldH	control	6.83333	TRUE
2	3	ldH	control	6.83333	TRUE
2	3	ldH	control	6.83333	TRUE
2	3	ldH	control	7.16667	TRUE
2	3	ldH	control	7	TRUE
2	3	ldH	control	7	TRUE
2	3	ldH	control	7.5	TRUE
2	3	ldH	control	6.66667	TRUE
2	3	ldH	control	7.5	TRUE
2	3	ldH	control	7	TRUE
2	3	ldH	control	7.33333	TRUE
2	3	ldH	control	7	TRUE
2	3	ldH	control	7	TRUE
2	3	ldH	control	6.83333	TRUE
2	3	ldH	control	7.5	TRUE
2	3	ldH	control	7	TRUE
2	3	ldH	control	6.83333	TRUE
2	3	ldH	control	7	TRUE
2	3	ldH	control	7.16667	TRUE
2	3	ldH	control	7.33333	TRUE
2	3	ldH	control	7.33333	TRUE
2	3	ldH	control	6.83333	TRUE
2	3	ldH	control	6.83333	TRUE
2	3	ldH	control	7.16667	TRUE
2	3	ldH	control	6.83333	TRUE
2	3	ldH	control	7	TRUE
2	3	ldH	control	7.16667	TRUE
2	3	ldH	control	7	TRUE
2	3	ldH	control	7.16667	TRUE
2	3	ldH	control	7.16667	TRUE
2	3	ldH	control	7	TRUE
2	3	ldH	control	7.33333	TRUE
2	3	ldH	control	8.16667	FALSE
2	3	ldH	control	8	FALSE
2	3	ldH	control	7	TRUE
2	3	ldH	control	7.16667	TRUE
2	3	ldH	control	6.66667	TRUE
2	3	ldH	control	7.16667	TRUE
2	3	ldH	control	7.83333	FALSE
2	3	ldH	control	7.5	TRUE
2	3	ldH	control	7.5	TRUE
2	3	ldH	control	7.16667	TRUE
2	3	ldH	control	7	TRUE
2	3	ldH	control	7.5	TRUE
2	3	ldH	control	6.83333	TRUE
2	3	ldH	control	7.16667	TRUE
2	3	ldH	control	7.16667	TRUE
2	3	ldH	control	7.33333	TRUE
2	3	ldH	control	7.5	TRUE
2	3	ldH	control	7	TRUE
2	3	ldH	control	6.83333	TRUE
2	3	ldH	control	6.83333	TRUE
2	3	ldH	control	7	TRUE
2	3	ldH	control	7.33333	TRUE
2	3	ldH	control	7	TRUE
2	3	ldH	control	7	TRUE
2	3	ldH	control	6.66667	TRUE
2	3	ldH	control	7.16667	TRUE
2	3	ldH	control	7	TRUE
2	3	ldH	control	7	TRUE
2	3	ldH	control	7.33333	TRUE
2	3	ldH	control	7.33333	TRUE
2	3	ldH	control	7	TRUE
2	3	ldH	control	7.33333	TRUE
2	3	ldH	control	7	TRUE
2	3	ldH	control	7.33333	TRUE
2	3	ldH	control	6.5	TRUE
2	3	ldH	control	7.33333	TRUE
2	3	ldH	control	7	TRUE
2	3	ldH	IAA	13.8333	FALSE
2	3	ldH	IAA	7.5	TRUE
2	3	ldH	IAA	7.16667	TRUE
2	3	ldH	IAA	6.83333	TRUE
2	3	ldH	IAA	7	TRUE
2	3	ldH	IAA	7	TRUE
2	3	ldH	IAA	6.5	TRUE
2	3	ldH	IAA	7	TRUE
2	3	ldH	IAA	7.66667	TRUE
2	3	ldH	IAA	6.66667	TRUE
2	3	ldH	IAA	6.5	TRUE
2	3	ldH	IAA	7.33333	TRUE
2	3	ldH	IAA	7	TRUE
2	3	ldH	IAA	7	TRUE
2	3	ldH	IAA	6.83333	TRUE
2	3	ldH	IAA	6.5	TRUE
2	3	ldH	IAA	7.5	TRUE
2	3	ldH	IAA	6.83333	TRUE
2	3	ldH	IAA	6.5	TRUE
2	3	ldH	IAA	7	TRUE
2	3	ldH	IAA	11.1667	FALSE
2	3	ldH	IAA	8.16667	TRUE
2	3	ldH	IAA	6.83333	TRUE
2	3	ldH	IAA	7.16667	TRUE
2	3	ldH	IAA	6.83333	TRUE
2	3	ldH	IAA	7.33333	TRUE
2	3	ldH	IAA	7.16667	TRUE
2	3	ldH	IAA	7.5	TRUE
2	3	ldH	IAA	6.83333	TRUE
2	3	ldH	IAA	7.33333	TRUE
2	3	ldH	IAA	6.83333	TRUE
2	3	ldH	IAA	7.66667	TRUE
2	3	ldH	IAA	7.33333	TRUE
2	3	ldH	IAA	6.5	TRUE
2	3	ldH	IAA	6.66667	TRUE
2	3	ldH	IAA	6.16667	TRUE
2	3	ldH	IAA	7.33333	TRUE
2	3	ldH	IAA	7.66667	TRUE
2	3	ldH	IAA	7.5	TRUE
2	3	ldH	IAA	6.33333	TRUE
2	3	ldH	IAA	7	TRUE
2	3	ldH	IAA	6.66667	TRUE
2	3	ldH	IAA	7.5	TRUE
2	3	ldH	IAA	7.66667	TRUE
2	3	ldH	IAA	7.66667	TRUE
2	3	ldH	IAA	6.5	TRUE
2	3	ldH	IAA	7.16667	TRUE
2	3	ldH	IAA	8.5	TRUE
2	3	ldH	IAA	7.33333	TRUE
2	3	ldH	IAA	8.33333	TRUE
2	3	ldH	IAA	7.33333	TRUE
2	3	ldH	IAA	7	TRUE
2	3	ldH	IAA	6.83333	TRUE
2	3	ldH	IAA	7.83333	TRUE
2	3	ldH	IAA	8	TRUE
2	3	ldH	IAA	7.33333	TRUE
2	3	ldH	IAA	8	TRUE
2	3	ldH	IAA	14.3333	FALSE
2	3	ldH	IAA	7.16667	TRUE
2	3	ldH	IAA	6.83333	TRUE
2	3	ldH	IAA	6.66667	TRUE
2	3	ldH	IAA	7	TRUE
2	3	ldH	IAA	7.83333	TRUE
2	3	ldH	IAA	6.5	TRUE
2	3	ldH	IAA	7	TRUE
2	3	ldH	IAA	6.83333	TRUE
2	3	ldH	IAA	6.5	TRUE
2	3	ldH	IAA	6.83333	TRUE
2	3	ldH	IAA	7	TRUE
2	3	ldH	IAA	7.5	TRUE
2	3	ldH	IAA	6.5	TRUE
2	3	ldH	IAA	7	TRUE
2	3	ldH	IAA	6.33333	TRUE
2	3	ldH	IAA	6.5	TRUE
2	3	ldH	IAA	6.5	TRUE
2	3	ldH	IAA	7	TRUE
2	3	ldH	IAA	6.5	TRUE
2	3	ldH	IAA	6.5	TRUE
2	3	ldH	IAA	6.83333	TRUE
2	3	ldH	IAA	7.16667	TRUE
2	3	ldH	IAA	7.5	TRUE
2	3	ldH	IAA	7	TRUE
2	3	ldH	IAA	7.33333	TRUE
2	3	ldH	IAA	7.33333	TRUE
2	3	ldH	IAA	7.16667	TRUE
2	3	ldH	IAA	6.83333	TRUE
2	3	ldH	IAA	6.66667	TRUE
2	3	ldH	IAA	6.83333	TRUE
2	3	ldH	IAA	7	TRUE
2	3	ldH	IAA	7.16667	TRUE
2	3	ldH	IAA	6.66667	TRUE
2	3	ldH	IAA	6.83333	TRUE
2	3	ldH	IAA	7	TRUE
2	3	ldH	IAA	6.5	TRUE
2	3	ldH	IAA	6.66667	TRUE
2	3	ldH	IAA	6.5	TRUE
2	3	ldH	IAA	7	TRUE
2	3	ldH	IAA	6.83333	TRUE
2	3	ldH	IAA	6.33333	TRUE
2	3	ldH	IAA	6.5	TRUE
2	3	ldH	IAA	7	TRUE
2	3	ldH	IAA	7.16667	TRUE
2	3	ldH	IAA	6.5	TRUE
2	3	ldH	IAA	6.5	TRUE
2	3	ldH	IAA	6.16667	TRUE
2	3	ldH	IAA	6.5	TRUE
2	3	ldH	IAA	7.5	TRUE
2	3	ldH	IAA	6.83333	TRUE
2	3	ldH	IAA	6.16667	TRUE
2	3	ldH	IAA	9	FALSE
2	3	ldH	IAA	7.33333	TRUE
2	3	ldH	IAA	6.83333	TRUE
2	3	ldH	IAA	7	TRUE
2	3	ldH	IAA	6.83333	TRUE
2	3	ldH	IAA	7.16667	TRUE
2	3	ldH	IAA	7.33333	TRUE
2	3	ldH	IAA	6.83333	TRUE
2	3	ldH	IAA	7.16667	TRUE
2	3	ldH	IAA	6.5	TRUE
2	3	ldH	IAA	6.5	TRUE
2	3	ldH	IAA	6.66667	TRUE
2	3	ldH	IAA	7	TRUE
2	3	ldH	IAA	7	TRUE
2	3	ldH	IAA	6.33333	TRUE
2	3	ldH	IAA	7.16667	TRUE
2	3	ldH	IAA	7.66667	TRUE
2	3	ldH	IAA	7.66667	TRUE
2	3	ldH	IAA	7.33333	TRUE
2	3	ldH	IAA	7.5	TRUE
2	3	ldH	IAA	6.5	TRUE
2	3	ldH	IAA	7.5	TRUE
2	3	ldH	IAA	7.5	TRUE
2	3	ldH	IAA	7.5	TRUE
2	3	ldH	IAA	7.33333	TRUE
2	3	ldH	IAA	7.33333	TRUE
2	3	ldH	IAA	7.33333	TRUE
2	3	ldH	IAA	8.33333	TRUE
2	3	ldH	IAA	7.33333	TRUE
2	3	ldH	IAA	10.1667	FALSE
2	3	ldH	IAA	7.5	TRUE
2	3	ldH	IAA	7.66667	TRUE
2	3	ldH	IAA	7.33333	TRUE
2	3	ldH	IAA	8	TRUE
2	3	ldH	IAA	7.16667	TRUE
2	3	ldH	IAA	8.66667	FALSE
2	3	ldH	IAA	7.66667	TRUE
2	3	ldH	IAA	8	TRUE
2	3	ldH	IAA	8	TRUE
2	3	ldH	IAA	7.83333	TRUE
2	3	ldH	IAA	7.5	TRUE
2	3	ldH	IAA	7.16667	TRUE
2	3	ldH	IAA	7.66667	TRUE
2	3	ldH	IAA	7.83333	TRUE
2	3	ldH	IAA	7.33333	TRUE
2	3	ldH	IAA	8.16667	TRUE
2	3	ldH	IAA	7.33333	TRUE
2	3	ldH	IAA	7.66667	TRUE
2	3	ldH	IAA	8	TRUE
2	3	ldH	IAA	7.33333	TRUE
2	3	ldH	IAA	6.66667	TRUE
2	3	ldH	IAA	8	TRUE
2	3	ldH	IAA	7.16667	TRUE
2	3	ldH	IAA	7.5	TRUE
2	3	ldH	IAA	7.16667	TRUE
2	3	ldH	IAA	6.16667	TRUE
2	3	ldH	IAA	8.5	TRUE
2	3	ldH	IAA	7.5	TRUE
2	3	ldH	IAA	7.5	TRUE
2	3	ldH	IAA	7.33333	TRUE
2	3	ldH	IAA	7.5	TRUE
2	3	ldH	IAA	7.16667	TRUE
2	3	ldH	IAA	8.33333	TRUE
2	3	ldH	IAA	7	TRUE
2	3	ldH	IAA	7.16667	TRUE
2	3	ldH	IAA	7.16667	TRUE
2	3	ldH	IAA	7	TRUE
2	3	ldH	IAA	7.5	TRUE
2	3	ldH	IAA	7.5	TRUE
2	3	ldH	IAA	7.5	TRUE
2	3	ldH	IAA	7.16667	TRUE
2	3	ldH	IAA	7.66667	TRUE
2	3	ldH	IAA	7.5	TRUE
2	3	ldH	IAA	7	TRUE
2	3	ldH	IAA	7.33333	TRUE
2	3	ldH	IAA	7.16667	TRUE
2	3	ldH	IAA	7.5	TRUE
2	3	ldH	IAA	8.33333	TRUE
2	3	ldH	IAA	7.5	TRUE
2	3	ldH	IAA	6.83333	TRUE
2	3	ldH	IAA	7.33333	TRUE
2	3	ldH	IAA	7.5	TRUE
2	3	ldH	IAA	7.33333	TRUE
2	3	ldH	IAA	7.16667	TRUE
2	3	ldH	IAA	7.5	TRUE
2	3	ldH	IAA	7	TRUE
2	3	ldH	IAA	7.5	TRUE
2	3	ldH	IAA	7.66667	TRUE
2	3	ldH	IAA	7.33333	TRUE
2	3	ldH	IAA	7.5	TRUE
2	3	ldH	IAA	7.16667	TRUE
2	3	ldH	IAA	8	TRUE
2	3	ldH	IAA	7.5	TRUE
2	3	ldH	IAA	7	TRUE
2	3	ldH	IAA	7.5	TRUE
2	3	ldH	IAA	6.83333	TRUE
2	3	ldH	IAA	7.33333	TRUE
2	3	ldH	IAA	7.33333	TRUE
2	3	ldH	IAA	7.16667	TRUE
2	4	ldH	control	9.83333	TRUE
2	4	ldH	control	9.33333	TRUE
2	4	ldH	control	9.33333	TRUE
2	4	ldH	control	9.33333	TRUE
2	4	ldH	control	9.16667	TRUE
2	4	ldH	control	9.66667	TRUE
2	4	ldH	control	10.3333	TRUE
2	4	ldH	control	10	TRUE
2	4	ldH	control	9.66667	TRUE
2	4	ldH	control	9.5	TRUE
2	4	ldH	control	9.66667	TRUE
2	4	ldH	control	9.33333	TRUE
2	4	ldH	control	9.66667	TRUE
2	4	ldH	control	10	TRUE
2	4	ldH	control	10.5	TRUE
2	4	ldH	control	9.66667	TRUE
2	4	ldH	control	9.83333	TRUE
2	4	ldH	control	9.33333	TRUE
2	4	ldH	control	9.16667	TRUE
2	4	ldH	control	10.1667	TRUE
2	4	ldH	control	10.1667	TRUE
2	4	ldH	control	9.5	TRUE
2	4	ldH	control	9.5	TRUE
2	4	ldH	control	9.5	TRUE
2	4	ldH	control	10	TRUE
2	4	ldH	control	9.5	TRUE
2	4	ldH	control	10	TRUE
2	4	ldH	control	9.5	TRUE
2	4	ldH	control	9.33333	TRUE
2	4	ldH	control	9.83333	TRUE
2	4	ldH	control	9.5	TRUE
2	4	ldH	control	9.33333	TRUE
2	4	ldH	control	9.83333	TRUE
2	4	ldH	control	9.83333	TRUE
2	4	ldH	control	9.66667	TRUE
2	4	ldH	control	9.66667	TRUE
2	4	ldH	control	9.66667	TRUE
2	4	ldH	control	9.5	TRUE
2	4	ldH	control	9.66667	TRUE
2	4	ldH	control	9.16667	TRUE
2	4	ldH	control	9.33333	TRUE
2	4	ldH	control	9.83333	TRUE
2	4	ldH	control	9.83333	TRUE
2	4	ldH	control	10	TRUE
2	4	ldH	control	10	TRUE
2	4	ldH	control	9.83333	TRUE
2	4	ldH	control	9.33333	TRUE
2	4	ldH	control	9.83333	TRUE
2	4	ldH	control	10	TRUE
2	4	ldH	control	9.83333	TRUE
2	4	ldH	control	9.83333	TRUE
2	4	ldH	control	9.33333	TRUE
2	4	ldH	control	10	TRUE
2	4	ldH	control	9.83333	TRUE
2	4	ldH	control	9.66667	TRUE
2	4	ldH	control	9.83333	TRUE
2	4	ldH	control	10	TRUE
2	4	ldH	control	9.16667	TRUE
2	4	ldH	control	9.83333	TRUE
2	4	ldH	control	9.5	TRUE
2	4	ldH	control	9.16667	TRUE
2	4	ldH	control	9.5	TRUE
2	4	ldH	control	9.83333	TRUE
2	4	ldH	control	11.3333	FALSE
2	4	ldH	control	9.16667	TRUE
2	4	ldH	control	9.66667	TRUE
2	4	ldH	control	11.1667	FALSE
2	4	ldH	control	10	TRUE
2	4	ldH	control	9.83333	TRUE
2	4	ldH	control	9.5	TRUE
2	4	ldH	control	10	TRUE
2	4	ldH	control	9.5	TRUE
2	4	ldH	control	9.33333	TRUE
2	4	ldH	control	9.66667	TRUE
2	4	ldH	control	10.1667	TRUE
2	4	ldH	control	10.3333	TRUE
2	4	ldH	control	10	TRUE
2	4	ldH	control	9.5	TRUE
2	4	ldH	control	10	TRUE
2	4	ldH	control	9.66667	TRUE
2	4	ldH	control	9.16667	TRUE
2	4	ldH	control	10.6667	TRUE
2	4	ldH	control	10	TRUE
2	4	ldH	control	9.16667	TRUE
2	4	ldH	control	9.5	TRUE
2	4	ldH	control	10.1667	TRUE
2	4	ldH	control	9.16667	TRUE
2	4	ldH	control	9.5	TRUE
2	4	ldH	control	9	TRUE
2	4	ldH	control	9.83333	TRUE
2	4	ldH	control	9.33333	TRUE
2	4	ldH	control	8.83333	TRUE
2	4	ldH	control	10	TRUE
2	4	ldH	control	9.83333	TRUE
2	4	ldH	control	9.33333	TRUE
2	4	ldH	control	9.33333	TRUE
2	4	ldH	control	9.83333	TRUE
2	4	ldH	control	9.5	TRUE
2	4	ldH	control	9	TRUE
2	4	ldH	control	9.16667	TRUE
2	4	ldH	control	9.66667	TRUE
2	4	ldH	control	9.66667	TRUE
2	4	ldH	control	9.83333	TRUE
2	4	ldH	control	10.1667	TRUE
2	4	ldH	control	9.16667	TRUE
2	4	ldH	control	10	TRUE
2	4	ldH	control	9.66667	TRUE
2	4	ldH	control	9.66667	TRUE
2	4	ldH	control	9.33333	TRUE
2	4	ldH	control	9.16667	TRUE
2	4	ldH	control	9.5	TRUE
2	4	ldH	control	9.5	TRUE
2	4	ldH	control	9.16667	TRUE
2	4	ldH	control	10.1667	TRUE
2	4	ldH	control	9.83333	TRUE
2	4	ldH	control	9.16667	TRUE
2	4	ldH	control	9.83333	TRUE
2	4	ldH	control	9.16667	TRUE
2	4	ldH	control	9.16667	TRUE
2	4	ldH	control	9.33333	TRUE
2	4	ldH	control	9.83333	TRUE
2	4	ldH	control	10.1667	TRUE
2	4	ldH	control	9	TRUE
2	4	ldH	control	9.33333	TRUE
2	4	ldH	control	9.66667	TRUE
2	4	ldH	control	9.83333	TRUE
2	4	ldH	control	9.16667	TRUE
2	4	ldH	control	8.83333	TRUE
2	4	ldH	control	9.5	TRUE
2	4	ldH	control	9.33333	TRUE
2	4	ldH	control	9.5	TRUE
2	4	ldH	control	9.5	TRUE
2	4	ldH	control	9.33333	TRUE
2	4	ldH	control	10.1667	TRUE
2	4	ldH	control	9.83333	TRUE
2	4	ldH	control	9.66667	TRUE
2	4	ldH	control	9.83333	TRUE
2	4	ldH	control	10.8333	FALSE
2	4	ldH	control	9.66667	TRUE
2	4	ldH	control	10.3333	TRUE
2	4	ldH	control	9.5	TRUE
2	4	ldH	control	9.16667	TRUE
2	4	ldH	control	9.16667	TRUE
2	4	ldH	control	9.16667	TRUE
2	4	ldH	control	9.66667	TRUE
2	4	ldH	control	9.66667	TRUE
2	4	ldH	control	9	TRUE
2	4	ldH	control	9.33333	TRUE
2	4	ldH	control	9.66667	TRUE
2	4	ldH	control	9.66667	TRUE
2	4	ldH	control	9.16667	TRUE
2	4	ldH	control	9.5	TRUE
2	4	ldH	control	9.16667	TRUE
2	4	ldH	control	10.1667	TRUE
2	4	ldH	control	9.66667	TRUE
2	4	ldH	control	9.83333	TRUE
2	4	ldH	control	9.5	TRUE
2	4	ldH	control	9.33333	TRUE
2	4	ldH	control	9.83333	TRUE
2	4	ldH	control	10.5	TRUE
2	4	ldH	control	9.83333	TRUE
2	4	ldH	control	9.66667	TRUE
2	4	ldH	control	9.5	TRUE
2	4	ldH	control	9.66667	TRUE
2	4	ldH	control	9.66667	TRUE
2	4	ldH	control	9.83333	TRUE
2	4	ldH	control	10.3333	TRUE
2	4	ldH	control	10	TRUE
2	4	ldH	control	9.66667	TRUE
2	4	ldH	control	9.66667	TRUE
2	4	ldH	control	10	TRUE
2	4	ldH	control	9.83333	TRUE
2	4	ldH	control	9.83333	TRUE
2	4	ldH	control	9.83333	TRUE
2	4	ldH	control	9.66667	TRUE
2	4	ldH	control	9.5	TRUE
2	4	ldH	control	10.1667	TRUE
2	4	ldH	control	9.66667	TRUE
2	4	ldH	control	10.1667	TRUE
2	4	ldH	control	9.66667	TRUE
2	4	ldH	control	9.66667	TRUE
2	4	ldH	control	9.66667	TRUE
2	4	ldH	control	9.83333	TRUE
2	4	ldH	control	10	TRUE
2	4	ldH	control	9.66667	TRUE
2	4	ldH	control	10.1667	TRUE
2	4	ldH	control	9.83333	TRUE
2	4	ldH	control	9.83333	TRUE
2	4	ldH	control	9.66667	TRUE
2	4	ldH	control	9.66667	TRUE
2	4	ldH	control	10	TRUE
2	4	ldH	control	9.83333	TRUE
2	4	ldH	control	9.33333	TRUE
2	4	ldH	control	9.83333	TRUE
2	4	ldH	control	9.5	TRUE
2	4	ldH	control	10.3333	TRUE
2	4	ldH	control	9.83333	TRUE
2	4	ldH	control	10.5	TRUE
2	4	ldH	control	9.5	TRUE
2	4	ldH	control	10	TRUE
2	4	ldH	control	10.8333	FALSE
2	4	ldH	control	9.83333	TRUE
2	4	ldH	control	9.83333	TRUE
2	4	ldH	control	9.83333	TRUE
2	4	ldH	control	9.83333	TRUE
2	4	ldH	control	10.5	TRUE
2	4	ldH	control	10.5	TRUE
2	4	ldH	control	10.1667	TRUE
2	4	ldH	control	10.1667	TRUE
2	4	ldH	control	10.3333	TRUE
2	4	ldH	control	9.66667	TRUE
2	4	ldH	control	9.66667	TRUE
2	4	ldH	control	10	TRUE
2	4	ldH	control	10	TRUE
2	4	ldH	control	10.1667	TRUE
2	4	ldH	control	10	TRUE
2	4	ldH	control	10	TRUE
2	4	ldH	control	10	TRUE
2	4	ldH	control	9.83333	TRUE
2	4	ldH	control	9.83333	TRUE
2	4	ldH	control	10.5	TRUE
2	4	ldH	control	10.1667	TRUE
2	4	ldH	control	9.66667	TRUE
2	4	ldH	control	10.1667	TRUE
2	4	ldH	control	9.5	TRUE
2	4	ldH	control	10	TRUE
2	4	ldH	control	10.1667	TRUE
2	4	ldH	control	9.5	TRUE
2	4	ldH	control	10	TRUE
2	4	ldH	control	10.1667	TRUE
2	4	ldH	control	10.1667	TRUE
2	4	ldH	control	10.3333	TRUE
2	4	ldH	control	10.1667	TRUE
2	4	ldH	control	10	TRUE
2	4	ldH	control	9.66667	TRUE
2	4	ldH	control	11.1667	FALSE
2	4	ldH	control	9.5	TRUE
2	4	ldH	IAA	18.3333	FALSE
2	4	ldH	IAA	10.1667	TRUE
2	4	ldH	IAA	9.66667	TRUE
2	4	ldH	IAA	10	TRUE
2	4	ldH	IAA	9.66667	TRUE
2	4	ldH	IAA	10	TRUE
2	4	ldH	IAA	9.16667	TRUE
2	4	ldH	IAA	10	TRUE
2	4	ldH	IAA	10	TRUE
2	4	ldH	IAA	9.5	TRUE
2	4	ldH	IAA	9.66667	TRUE
2	4	ldH	IAA	9.33333	TRUE
2	4	ldH	IAA	9.66667	TRUE
2	4	ldH	IAA	9.83333	TRUE
2	4	ldH	IAA	10.3333	TRUE
2	4	ldH	IAA	9.83333	TRUE
2	4	ldH	IAA	9.66667	TRUE
2	4	ldH	IAA	9.5	TRUE
2	4	ldH	IAA	9.33333	TRUE
2	4	ldH	IAA	9	FALSE
2	4	ldH	IAA	10.8333	TRUE
2	4	ldH	IAA	9.5	TRUE
2	4	ldH	IAA	9.83333	TRUE
2	4	ldH	IAA	10	TRUE
2	4	ldH	IAA	10.3333	TRUE
2	4	ldH	IAA	10.1667	TRUE
2	4	ldH	IAA	9.83333	TRUE
2	4	ldH	IAA	10	TRUE
2	4	ldH	IAA	10.3333	TRUE
2	4	ldH	IAA	9.83333	TRUE
2	4	ldH	IAA	10	TRUE
2	4	ldH	IAA	10	TRUE
2	4	ldH	IAA	9.5	TRUE
2	4	ldH	IAA	9.5	TRUE
2	4	ldH	IAA	10.3333	TRUE
2	4	ldH	IAA	10.6667	TRUE
2	4	ldH	IAA	10.3333	TRUE
2	4	ldH	IAA	9.83333	TRUE
2	4	ldH	IAA	9.83333	TRUE
2	4	ldH	IAA	9.83333	TRUE
2	4	ldH	IAA	9.66667	TRUE
2	4	ldH	IAA	10.1667	TRUE
2	4	ldH	IAA	10	TRUE
2	4	ldH	IAA	10	TRUE
2	4	ldH	IAA	9.83333	TRUE
2	4	ldH	IAA	9.5	TRUE
2	4	ldH	IAA	20.6667	FALSE
2	4	ldH	IAA	9.66667	TRUE
2	4	ldH	IAA	10.8333	TRUE
2	4	ldH	IAA	10.8333	TRUE
2	4	ldH	IAA	9.66667	TRUE
2	4	ldH	IAA	10.1667	TRUE
2	4	ldH	IAA	9.83333	TRUE
2	4	ldH	IAA	10.3333	TRUE
2	4	ldH	IAA	10.3333	TRUE
2	4	ldH	IAA	10.3333	TRUE
2	4	ldH	IAA	11	TRUE
2	4	ldH	IAA	9.5	TRUE
2	4	ldH	IAA	10.1667	TRUE
2	4	ldH	IAA	10	TRUE
2	4	ldH	IAA	9.83333	TRUE
2	4	ldH	IAA	9.83333	TRUE
2	4	ldH	IAA	10.1667	TRUE
2	4	ldH	IAA	9.83333	TRUE
2	4	ldH	IAA	10.1667	TRUE
2	4	ldH	IAA	9.16667	TRUE
2	4	ldH	IAA	9.83333	TRUE
2	4	ldH	IAA	10.5	TRUE
2	4	ldH	IAA	9.83333	TRUE
2	4	ldH	IAA	9.83333	TRUE
2	4	ldH	IAA	9.16667	TRUE
2	4	ldH	IAA	10	TRUE
2	4	ldH	IAA	9.83333	TRUE
2	4	ldH	IAA	10.1667	TRUE
2	4	ldH	IAA	9.33333	TRUE
2	4	ldH	IAA	9.66667	TRUE
2	4	ldH	IAA	9.66667	TRUE
2	4	ldH	IAA	10.1667	TRUE
2	4	ldH	IAA	10.3333	TRUE
2	4	ldH	IAA	10.1667	TRUE
2	4	ldH	IAA	9.83333	TRUE
2	4	ldH	IAA	10.1667	TRUE
2	4	ldH	IAA	10	TRUE
2	4	ldH	IAA	9.66667	TRUE
2	4	ldH	IAA	10.1667	TRUE
2	4	ldH	IAA	10	TRUE
2	4	ldH	IAA	9.83333	TRUE
2	4	ldH	IAA	10.6667	TRUE
2	4	ldH	IAA	10	TRUE
2	4	ldH	IAA	10.1667	TRUE
2	4	ldH	IAA	10.3333	TRUE
2	4	ldH	IAA	9.16667	TRUE
2	4	ldH	IAA	10.1667	TRUE
2	4	ldH	IAA	10.3333	TRUE
2	4	ldH	IAA	10.1667	TRUE
2	4	ldH	IAA	10.1667	TRUE
2	4	ldH	IAA	9.83333	TRUE
2	4	ldH	IAA	9.83333	TRUE
2	4	ldH	IAA	10	TRUE
2	4	ldH	IAA	10.8333	TRUE
2	4	ldH	IAA	9.66667	TRUE
2	4	ldH	IAA	10.3333	TRUE
2	4	ldH	IAA	9.66667	TRUE
2	4	ldH	IAA	9.33333	TRUE
2	4	ldH	IAA	10.5	TRUE
2	4	ldH	IAA	9.66667	TRUE
2	4	ldH	IAA	11	TRUE
2	4	ldH	IAA	10.5	TRUE
2	4	ldH	IAA	10	TRUE
2	4	ldH	IAA	10	TRUE
2	4	ldH	IAA	10	TRUE
2	4	ldH	IAA	9.83333	TRUE
2	4	ldH	IAA	11	TRUE
2	4	ldH	IAA	10.1667	TRUE
2	4	ldH	IAA	10.5	TRUE
2	4	ldH	IAA	10.3333	TRUE
2	4	ldH	IAA	9.66667	TRUE
2	4	ldH	IAA	10.5	TRUE
2	4	ldH	IAA	10	TRUE
2	4	ldH	IAA	10.3333	TRUE
2	4	ldH	IAA	9.66667	TRUE
2	4	ldH	IAA	10.3333	TRUE
2	4	ldH	IAA	10	TRUE
2	4	ldH	IAA	10	TRUE
2	4	ldH	IAA	10	TRUE
2	4	ldH	IAA	10.3333	TRUE
2	4	ldH	IAA	10	TRUE
2	4	ldH	IAA	10.5	TRUE
2	4	ldH	IAA	10	TRUE
2	4	ldH	IAA	10.6667	TRUE
2	4	ldH	IAA	10.1667	TRUE
2	4	ldH	IAA	10.8333	TRUE
2	4	ldH	IAA	10.1667	TRUE
2	4	ldH	IAA	10	TRUE
2	4	ldH	IAA	10.3333	TRUE
2	4	ldH	IAA	10.1667	TRUE
2	4	ldH	IAA	10.1667	TRUE
2	4	ldH	IAA	10.5	TRUE
2	4	ldH	IAA	10.3333	TRUE
2	4	ldH	IAA	10.5	TRUE
2	4	ldH	IAA	10.1667	TRUE
2	4	ldH	IAA	11.1667	FALSE
2	4	ldH	IAA	11	TRUE
2	4	ldH	IAA	11.3333	FALSE
2	4	ldH	IAA	10.3333	TRUE
2	4	ldH	IAA	10.6667	TRUE
2	4	ldH	IAA	10.1667	TRUE
2	4	ldH	IAA	10.6667	TRUE
2	4	ldH	IAA	10	TRUE
2	4	ldH	IAA	11.5	FALSE
2	4	ldH	IAA	10	TRUE
2	4	ldH	IAA	10.6667	TRUE
2	4	ldH	IAA	11	TRUE
2	4	ldH	IAA	10.1667	TRUE
2	4	ldH	IAA	10.5	TRUE
2	4	ldH	IAA	10	TRUE
2	4	ldH	IAA	10.5	TRUE
2	4	ldH	IAA	9.83333	TRUE
2	4	ldH	IAA	10.3333	TRUE
2	4	ldH	IAA	9.83333	TRUE
2	4	ldH	IAA	9.66667	TRUE
2	4	ldH	IAA	9.66667	TRUE
2	4	ldH	IAA	10.5	TRUE
2	4	ldH	IAA	10	TRUE
2	4	ldH	IAA	10.3333	TRUE
2	4	ldH	IAA	10.5	TRUE
2	4	ldH	IAA	10.1667	TRUE
2	4	ldH	IAA	9.5	TRUE
2	4	ldH	IAA	10.8333	TRUE
2	4	ldH	IAA	10	TRUE
2	4	ldH	IAA	10	TRUE
2	4	ldH	IAA	9.83333	TRUE
2	4	ldH	IAA	10.1667	TRUE
2	4	ldH	IAA	9.83333	TRUE
2	4	ldH	IAA	10.6667	TRUE
2	4	ldH	IAA	10.3333	TRUE
2	4	ldH	IAA	10.5	TRUE
2	4	ldH	IAA	10.5	TRUE
2	4	ldH	IAA	10.5	TRUE
2	4	ldH	IAA	9.5	TRUE
2	4	ldH	IAA	10.3333	TRUE
2	4	ldH	IAA	10	TRUE
2	4	ldH	IAA	11.1667	FALSE
2	4	ldH	IAA	11	TRUE
2	4	ldH	IAA	10.1667	TRUE
2	4	ldH	IAA	10.6667	TRUE
2	4	ldH	IAA	10.1667	TRUE
2	4	ldH	IAA	10.6667	TRUE
2	4	ldH	IAA	10	TRUE
2	4	ldH	IAA	10.8333	TRUE
2	4	ldH	IAA	10.8333	TRUE
2	4	ldH	IAA	10.1667	TRUE
2	4	ldH	IAA	10.8333	TRUE
2	4	ldH	IAA	10.5	TRUE
2	4	ldH	IAA	10.5	TRUE
2	4	ldH	IAA	10.8333	TRUE
2	4	ldH	IAA	10.1667	TRUE
2	4	ldH	IAA	10.5	TRUE
2	4	ldH	IAA	10	TRUE
2	4	ldH	IAA	9.83333	TRUE
2	4	ldH	IAA	10.3333	TRUE
2	4	ldH	IAA	9.66667	TRUE
2	4	ldH	IAA	10.1667	TRUE
2	4	ldH	IAA	10	TRUE
2	4	ldH	IAA	9.83333	TRUE

## Sheet: Fig4C3
FieldIndex	Stage	Field	Condition	Value	IsInlier
1	1	volAtEcdysis	control	16324	TRUE
1	1	volAtEcdysis	control	17463.7	TRUE
1	1	volAtEcdysis	control	19542.7	TRUE
1	1	volAtEcdysis	control	15605.8	TRUE
1	1	volAtEcdysis	control	17268.3	TRUE
1	1	volAtEcdysis	control	17075.2	TRUE
1	1	volAtEcdysis	control	18894.3	TRUE
1	1	volAtEcdysis	control	17075.2	TRUE
1	1	volAtEcdysis	control	16884.2	TRUE
1	1	volAtEcdysis	control	15960.9	TRUE
1	1	volAtEcdysis	control	15088	TRUE
1	1	volAtEcdysis	control	16508.6	TRUE
1	1	volAtEcdysis	control	18474	TRUE
1	1	volAtEcdysis	control	16508.6	TRUE
1	1	volAtEcdysis	control	17316.5	TRUE
1	1	volAtEcdysis	control	16508.6	TRUE
1	1	volAtEcdysis	control	15960.9	TRUE
1	1	volAtEcdysis	control	17661.2	TRUE
1	1	volAtEcdysis	control	17075.2	TRUE
1	1	volAtEcdysis	control	17861	TRUE
1	1	volAtEcdysis	control	17661.2	TRUE
1	1	volAtEcdysis	control	19542.7	TRUE
1	1	volAtEcdysis	control	17268.3	TRUE
1	1	volAtEcdysis	control	16884.2	TRUE
1	1	volAtEcdysis	control	16324	TRUE
1	1	volAtEcdysis	control	15605.8	TRUE
1	1	volAtEcdysis	control	14262.9	FALSE
1	1	volAtEcdysis	control	17463.7	TRUE
1	1	volAtEcdysis	control	17463.7	TRUE
1	1	volAtEcdysis	control	18474	TRUE
1	1	volAtEcdysis	control	15997.9	TRUE
1	1	volAtEcdysis	control	16105.2	TRUE
1	1	volAtEcdysis	control	16324	TRUE
1	1	volAtEcdysis	control	16884.2	TRUE
1	1	volAtEcdysis	control	16695.4	TRUE
1	1	volAtEcdysis	control	15960.9	TRUE
1	1	volAtEcdysis	control	15342.6	TRUE
1	1	volAtEcdysis	control	16324	TRUE
1	1	volAtEcdysis	control	18197.3	TRUE
1	1	volAtEcdysis	control	17356.2	TRUE
1	1	volAtEcdysis	control	16817.2	TRUE
1	1	volAtEcdysis	control	17356.2	TRUE
1	1	volAtEcdysis	control	17356.2	TRUE
1	1	volAtEcdysis	control	17356.2	TRUE
1	1	volAtEcdysis	control	16039.9	TRUE
1	1	volAtEcdysis	control	16817.2	TRUE
1	1	volAtEcdysis	control	17912.5	TRUE
1	1	volAtEcdysis	control	16039.9	TRUE
1	1	volAtEcdysis	control	16817.2	TRUE
1	1	volAtEcdysis	control	16294.9	TRUE
1	1	volAtEcdysis	control	16817.2	TRUE
1	1	volAtEcdysis	control	16294.9	TRUE
1	1	volAtEcdysis	control	16737.3	TRUE
1	1	volAtEcdysis	control	16039.9	TRUE
1	1	volAtEcdysis	control	16039.9	TRUE
1	1	volAtEcdysis	control	17356.2	TRUE
1	1	volAtEcdysis	control	16817.2	TRUE
1	1	volAtEcdysis	control	17912.5	TRUE
1	1	volAtEcdysis	control	16039.9	TRUE
1	1	volAtEcdysis	control	18486.6	TRUE
1	1	volAtEcdysis	control	16554	TRUE
1	1	volAtEcdysis	control	16817.2	TRUE
1	1	volAtEcdysis	control	15298.5	TRUE
1	1	volAtEcdysis	control	17084.6	TRUE
1	1	volAtEcdysis	control	15059.1	TRUE
1	1	volAtEcdysis	control	17084.6	TRUE
1	1	volAtEcdysis	control	18682.9	TRUE
1	1	volAtEcdysis	control	16294.9	TRUE
1	1	volAtEcdysis	control	16817.2	TRUE
1	1	volAtEcdysis	control	16294.9	TRUE
1	1	volAtEcdysis	control	17912.5	TRUE
1	1	volAtEcdysis	control	17912.5	TRUE
1	1	volAtEcdysis	control	17084.6	TRUE
1	1	volAtEcdysis	control	16039.9	TRUE
1	1	volAtEcdysis	control	16039.9	TRUE
1	1	volAtEcdysis	control	18711.1	TRUE
1	1	volAtEcdysis	control	16828.8	TRUE
1	1	volAtEcdysis	control	17189.4	TRUE
1	1	volAtEcdysis	control	15029.2	TRUE
1	1	volAtEcdysis	control	16016.4	TRUE
1	1	volAtEcdysis	control	18977.5	TRUE
1	1	volAtEcdysis	control	16828.8	TRUE
1	1	volAtEcdysis	control	19384.2	TRUE
1	1	volAtEcdysis	control	13904.9	FALSE
1	1	volAtEcdysis	control	17189.4	TRUE
1	1	volAtEcdysis	control	17434.2	TRUE
1	1	volAtEcdysis	control	18711.1	TRUE
1	1	volAtEcdysis	control	18977.5	TRUE
1	1	volAtEcdysis	control	20803.9	FALSE
1	1	volAtEcdysis	control	17557.8	TRUE
1	1	volAtEcdysis	control	19521.7	TRUE
1	1	volAtEcdysis	control	17557.8	TRUE
1	1	volAtEcdysis	control	16828.8	TRUE
1	1	volAtEcdysis	control	16710.3	TRUE
1	1	volAtEcdysis	control	17934.1	TRUE
1	1	volAtEcdysis	control	17189.4	TRUE
1	1	volAtEcdysis	control	16016.4	TRUE
1	1	volAtEcdysis	control	16828.8	TRUE
1	1	volAtEcdysis	control	17557.8	TRUE
1	1	volAtEcdysis	control	16710.3	TRUE
1	1	volAtEcdysis	control	17934.1	TRUE
1	1	volAtEcdysis	control	17557.8	TRUE
1	1	volAtEcdysis	control	17189.4	TRUE
1	1	volAtEcdysis	control	17068.4	TRUE
1	1	volAtEcdysis	control	17434.2	TRUE
1	1	volAtEcdysis	control	18318.5	TRUE
1	1	volAtEcdysis	control	17557.8	TRUE
1	1	volAtEcdysis	control	15791.6	TRUE
1	1	volAtEcdysis	control	17807.8	TRUE
1	1	volAtEcdysis	control	18318.5	TRUE
1	1	volAtEcdysis	control	18189.5	TRUE
1	1	volAtEcdysis	control	17934.1	TRUE
1	1	volAtEcdysis	control	17557.8	TRUE
1	1	volAtEcdysis	control	17189.4	TRUE
1	1	volAtEcdysis	control	19521.7	TRUE
1	1	volAtEcdysis	control	16130	TRUE
1	1	volAtEcdysis	control	17434.2	TRUE
1	1	volAtEcdysis	control	16130	TRUE
1	1	volAtEcdysis	control	17068.4	TRUE
1	1	volAtEcdysis	control	16130	TRUE
1	1	volAtEcdysis	control	19112.1	TRUE
1	1	volAtEcdysis	control	19384.2	TRUE
1	1	volAtEcdysis	control	19384.2	TRUE
1	1	volAtEcdysis	control	15135.8	TRUE
1	1	volAtEcdysis	control	16130	TRUE
1	1	volAtEcdysis	control	18711.1	TRUE
1	1	volAtEcdysis	control	15791.6	TRUE
1	1	volAtEcdysis	control	16475.7	TRUE
1	1	volAtEcdysis	control	16130	TRUE
1	1	volAtEcdysis	control	16475.7	TRUE
1	1	volAtEcdysis	control	17189.4	TRUE
1	1	volAtEcdysis	control	18711.1	TRUE
1	1	volAtEcdysis	control	17934.1	TRUE
1	1	volAtEcdysis	control	16130	TRUE
1	1	volAtEcdysis	control	19112.1	TRUE
1	1	volAtEcdysis	control	18189.5	TRUE
1	1	volAtEcdysis	control	16475.7	TRUE
1	1	volAtEcdysis	control	16130	TRUE
1	1	volAtEcdysis	control	18318.5	TRUE
1	1	volAtEcdysis	control	18711.1	TRUE
1	1	volAtEcdysis	control	17557.8	TRUE
1	1	volAtEcdysis	control	16828.8	TRUE
1	1	volAtEcdysis	control	18977.5	TRUE
1	1	volAtEcdysis	control	15960.9	TRUE
1	1	volAtEcdysis	control	16141.4	TRUE
1	1	volAtEcdysis	control	17075.2	TRUE
1	1	volAtEcdysis	control	16141.4	TRUE
1	1	volAtEcdysis	control	16695.4	TRUE
1	1	volAtEcdysis	control	16324	TRUE
1	1	volAtEcdysis	control	17463.7	TRUE
1	1	volAtEcdysis	control	17075.2	TRUE
1	1	volAtEcdysis	control	17268.3	TRUE
1	1	volAtEcdysis	control	15605.8	TRUE
1	1	volAtEcdysis	control	15960.9	TRUE
1	1	volAtEcdysis	control	15782.3	TRUE
1	1	volAtEcdysis	control	15605.8	TRUE
1	1	volAtEcdysis	control	17268.3	TRUE
1	1	volAtEcdysis	control	16324	TRUE
1	1	volAtEcdysis	control	15782.3	TRUE
1	1	volAtEcdysis	control	16141.4	TRUE
1	1	volAtEcdysis	control	16324	TRUE
1	1	volAtEcdysis	control	16324	TRUE
1	1	volAtEcdysis	control	16508.6	TRUE
1	1	volAtEcdysis	control	16324	TRUE
1	1	volAtEcdysis	control	17268.3	TRUE
1	1	volAtEcdysis	control	15782.3	TRUE
1	1	volAtEcdysis	control	17861	TRUE
1	1	volAtEcdysis	control	15782.3	TRUE
1	1	volAtEcdysis	control	17075.2	TRUE
1	1	volAtEcdysis	control	17861	TRUE
1	1	volAtEcdysis	control	17661.2	TRUE
1	1	volAtEcdysis	control	16884.2	TRUE
1	1	volAtEcdysis	control	16508.6	TRUE
1	1	volAtEcdysis	control	16324	TRUE
1	1	volAtEcdysis	control	17075.2	TRUE
1	1	volAtEcdysis	control	19108	TRUE
1	1	volAtEcdysis	control	17661.2	TRUE
1	1	volAtEcdysis	control	16508.6	TRUE
1	1	volAtEcdysis	control	17463.7	TRUE
1	1	volAtEcdysis	control	16884.2	TRUE
1	1	volAtEcdysis	control	16884.2	TRUE
1	1	volAtEcdysis	control	16508.6	TRUE
1	1	volAtEcdysis	control	16695.4	TRUE
1	1	volAtEcdysis	control	15960.9	TRUE
1	1	volAtEcdysis	control	16508.6	TRUE
1	1	volAtEcdysis	control	16884.2	TRUE
1	1	volAtEcdysis	control	17661.2	TRUE
1	1	volAtEcdysis	control	17861	TRUE
1	1	volAtEcdysis	control	16695.4	TRUE
1	1	volAtEcdysis	control	17861	TRUE
1	1	volAtEcdysis	control	17268.3	TRUE
1	1	volAtEcdysis	control	18474	TRUE
1	1	volAtEcdysis	control	16695.4	TRUE
1	1	volAtEcdysis	control	17075.2	TRUE
1	1	volAtEcdysis	control	18474	TRUE
1	1	volAtEcdysis	control	16884.2	TRUE
1	1	volAtEcdysis	control	15431.3	TRUE
1	1	volAtEcdysis	control	17075.2	TRUE
1	1	volAtEcdysis	control	18474	TRUE
1	1	volAtEcdysis	control	17075.2	TRUE
1	1	volAtEcdysis	control	16884.2	TRUE
1	1	volAtEcdysis	control	17463.7	TRUE
1	1	volAtEcdysis	control	16508.6	TRUE
1	1	volAtEcdysis	IAA	15788.8	TRUE
1	1	volAtEcdysis	IAA	14591.4	TRUE
1	1	volAtEcdysis	IAA	13916.9	TRUE
1	1	volAtEcdysis	IAA	15298.5	TRUE
1	1	volAtEcdysis	IAA	16554	TRUE
1	1	volAtEcdysis	IAA	14179.3	TRUE
1	1	volAtEcdysis	IAA	14823.4	TRUE
1	1	volAtEcdysis	IAA	14823.4	TRUE
1	1	volAtEcdysis	IAA	15788.8	TRUE
1	1	volAtEcdysis	IAA	15541.7	TRUE
1	1	volAtEcdysis	IAA	13916.9	TRUE
1	1	volAtEcdysis	IAA	13916.9	TRUE
1	1	volAtEcdysis	IAA	13714.2	TRUE
1	1	volAtEcdysis	IAA	16294.9	TRUE
1	1	volAtEcdysis	IAA	15541.7	TRUE
1	1	volAtEcdysis	IAA	16039.9	TRUE
1	1	volAtEcdysis	IAA	12073.6	FALSE
1	1	volAtEcdysis	IAA	15541.7	TRUE
1	1	volAtEcdysis	IAA	14417.8	TRUE
1	1	volAtEcdysis	IAA	12861.4	TRUE
1	1	volAtEcdysis	IAA	14823.4	TRUE
1	1	volAtEcdysis	IAA	14363	TRUE
1	1	volAtEcdysis	IAA	16039.9	TRUE
1	1	volAtEcdysis	IAA	13484.7	TRUE
1	1	volAtEcdysis	IAA	15788.8	TRUE
1	1	volAtEcdysis	IAA	15059.1	TRUE
1	1	volAtEcdysis	IAA	13065.9	TRUE
1	1	volAtEcdysis	IAA	14823.4	TRUE
1	1	volAtEcdysis	IAA	15059.1	TRUE
1	1	volAtEcdysis	IAA	13343.6	TRUE
1	1	volAtEcdysis	IAA	15015.5	TRUE
1	1	volAtEcdysis	IAA	15059.1	TRUE
1	1	volAtEcdysis	IAA	13773.1	TRUE
1	1	volAtEcdysis	IAA	16294.9	TRUE
1	1	volAtEcdysis	IAA	15298.5	TRUE
1	1	volAtEcdysis	IAA	18780.6	TRUE
1	1	volAtEcdysis	IAA	14138.2	TRUE
1	1	volAtEcdysis	IAA	15541.7	TRUE
1	1	volAtEcdysis	IAA	14591.4	TRUE
1	1	volAtEcdysis	IAA	16554	TRUE
1	1	volAtEcdysis	IAA	15298.5	TRUE
1	1	volAtEcdysis	IAA	16554	TRUE
1	1	volAtEcdysis	IAA	16294.9	TRUE
1	1	volAtEcdysis	IAA	17912.5	TRUE
1	1	volAtEcdysis	IAA	18780.6	TRUE
1	1	volAtEcdysis	IAA	14138.2	TRUE
1	1	volAtEcdysis	IAA	15298.5	TRUE
1	1	volAtEcdysis	IAA	16039.9	TRUE
1	1	volAtEcdysis	IAA	18486.6	TRUE
1	1	volAtEcdysis	IAA	13065.9	TRUE
1	1	volAtEcdysis	IAA	13065.9	TRUE
1	1	volAtEcdysis	IAA	14363	TRUE
1	1	volAtEcdysis	IAA	14591.4	TRUE
1	1	volAtEcdysis	IAA	14591.4	TRUE
1	1	volAtEcdysis	IAA	11886	FALSE
1	1	volAtEcdysis	IAA	20644.9	FALSE
1	1	volAtEcdysis	IAA	15298.5	TRUE
1	1	volAtEcdysis	IAA	16817.2	TRUE
1	1	volAtEcdysis	IAA	16554	TRUE
1	1	volAtEcdysis	IAA	13484.7	TRUE
1	1	volAtEcdysis	IAA	17084.6	TRUE
1	1	volAtEcdysis	IAA	16294.9	TRUE
1	1	volAtEcdysis	IAA	16294.9	TRUE
1	1	volAtEcdysis	IAA	21306.6	FALSE
1	1	volAtEcdysis	IAA	16039.9	TRUE
1	1	volAtEcdysis	IAA	21306.6	FALSE
1	1	volAtEcdysis	IAA	17356.2	TRUE
1	1	volAtEcdysis	IAA	15541.7	TRUE
1	1	volAtEcdysis	IAA	15541.7	TRUE
1	1	volAtEcdysis	IAA	14591.4	TRUE
1	1	volAtEcdysis	IAA	15681	TRUE
1	1	volAtEcdysis	IAA	14823.4	TRUE
1	1	volAtEcdysis	IAA	15298.5	TRUE
1	1	volAtEcdysis	IAA	15298.5	TRUE
1	1	volAtEcdysis	IAA	14823.4	TRUE
1	1	volAtEcdysis	IAA	15788.8	TRUE
1	1	volAtEcdysis	IAA	17189.4	TRUE
1	1	volAtEcdysis	IAA	15460.2	TRUE
1	1	volAtEcdysis	IAA	16130	TRUE
1	1	volAtEcdysis	IAA	16016.4	TRUE
1	1	volAtEcdysis	IAA	13613.2	TRUE
1	1	volAtEcdysis	IAA	14818.3	TRUE
1	1	volAtEcdysis	IAA	17557.8	TRUE
1	1	volAtEcdysis	IAA	16828.8	TRUE
1	1	volAtEcdysis	IAA	13613.2	TRUE
1	1	volAtEcdysis	IAA	15791.6	TRUE
1	1	volAtEcdysis	IAA	14818.3	TRUE
1	1	volAtEcdysis	IAA	13904.9	TRUE
1	1	volAtEcdysis	IAA	16130	TRUE
1	1	volAtEcdysis	IAA	16475.7	TRUE
1	1	volAtEcdysis	IAA	13807	TRUE
1	1	volAtEcdysis	IAA	15029.2	TRUE
1	1	volAtEcdysis	IAA	16475.7	TRUE
1	1	volAtEcdysis	IAA	14405.2	TRUE
1	1	volAtEcdysis	IAA	14203	TRUE
1	1	volAtEcdysis	IAA	15460.2	TRUE
1	1	volAtEcdysis	IAA	16710.3	TRUE
1	1	volAtEcdysis	IAA	15791.6	TRUE
1	1	volAtEcdysis	IAA	15135.8	TRUE
1	1	volAtEcdysis	IAA	15029.2	TRUE
1	1	volAtEcdysis	IAA	16475.7	TRUE
1	1	volAtEcdysis	IAA	15351.3	TRUE
1	1	volAtEcdysis	IAA	14405.2	TRUE
1	1	volAtEcdysis	IAA	16016.4	TRUE
1	1	volAtEcdysis	IAA	16475.7	TRUE
1	1	volAtEcdysis	IAA	15791.6	TRUE
1	1	volAtEcdysis	IAA	14203	TRUE
1	1	volAtEcdysis	IAA	15460.2	TRUE
1	1	volAtEcdysis	IAA	13233.7	TRUE
1	1	volAtEcdysis	IAA	15680.3	TRUE
1	1	volAtEcdysis	IAA	16130	TRUE
1	1	volAtEcdysis	IAA	16130	TRUE
1	1	volAtEcdysis	IAA	15029.2	TRUE
1	1	volAtEcdysis	IAA	13613.2	TRUE
1	1	volAtEcdysis	IAA	16130	TRUE
1	1	volAtEcdysis	IAA	16475.7	TRUE
1	1	volAtEcdysis	IAA	16016.4	TRUE
1	1	volAtEcdysis	IAA	14818.3	TRUE
1	1	volAtEcdysis	IAA	13904.9	TRUE
1	1	volAtEcdysis	IAA	15460.2	TRUE
1	1	volAtEcdysis	IAA	17068.4	TRUE
1	1	volAtEcdysis	IAA	16475.7	TRUE
1	1	volAtEcdysis	IAA	15791.6	TRUE
1	1	volAtEcdysis	IAA	14203	TRUE
1	1	volAtEcdysis	IAA	15135.8	TRUE
1	1	volAtEcdysis	IAA	16359.6	TRUE
1	1	volAtEcdysis	IAA	16884.2	TRUE
1	1	volAtEcdysis	IAA	15088	TRUE
1	1	volAtEcdysis	IAA	15782.3	TRUE
1	1	volAtEcdysis	IAA	15782.3	TRUE
1	1	volAtEcdysis	IAA	18267.3	TRUE
1	1	volAtEcdysis	IAA	17463.7	TRUE
1	1	volAtEcdysis	IAA	14752.4	TRUE
1	1	volAtEcdysis	IAA	16508.6	TRUE
1	1	volAtEcdysis	IAA	19108	FALSE
1	1	volAtEcdysis	IAA	13945.6	TRUE
1	1	volAtEcdysis	IAA	18267.3	TRUE
1	1	volAtEcdysis	IAA	16508.6	TRUE
1	1	volAtEcdysis	IAA	16324	TRUE
1	1	volAtEcdysis	IAA	14919.2	TRUE
1	1	volAtEcdysis	IAA	15431.3	TRUE
1	1	volAtEcdysis	IAA	16324	TRUE
1	1	volAtEcdysis	IAA	16324	TRUE
1	1	volAtEcdysis	IAA	16141.4	TRUE
1	1	volAtEcdysis	IAA	15431.3	TRUE
1	1	volAtEcdysis	IAA	15431.3	TRUE
1	1	volAtEcdysis	IAA	14752.4	TRUE
1	1	volAtEcdysis	IAA	17861	TRUE
1	1	volAtEcdysis	IAA	15960.9	TRUE
1	1	volAtEcdysis	IAA	17861	TRUE
1	1	volAtEcdysis	IAA	15782.3	TRUE
1	1	volAtEcdysis	IAA	15960.9	TRUE
1	1	volAtEcdysis	IAA	17661.2	TRUE
1	1	volAtEcdysis	IAA	17075.2	TRUE
1	1	volAtEcdysis	IAA	17075.2	TRUE
1	1	volAtEcdysis	IAA	16324	TRUE
1	1	volAtEcdysis	IAA	15782.3	TRUE
1	1	volAtEcdysis	IAA	16884.2	TRUE
1	1	volAtEcdysis	IAA	16695.4	TRUE
1	1	volAtEcdysis	IAA	16324	TRUE
1	1	volAtEcdysis	IAA	16508.6	TRUE
1	1	volAtEcdysis	IAA	15782.3	TRUE
1	1	volAtEcdysis	IAA	15088	TRUE
1	1	volAtEcdysis	IAA	17463.7	TRUE
1	1	volAtEcdysis	IAA	15605.8	TRUE
1	1	volAtEcdysis	IAA	16141.4	TRUE
1	1	volAtEcdysis	IAA	17268.3	TRUE
1	1	volAtEcdysis	IAA	17463.7	TRUE
1	1	volAtEcdysis	IAA	15431.3	TRUE
1	1	volAtEcdysis	IAA	14262.9	TRUE
1	1	volAtEcdysis	IAA	14587.4	TRUE
1	1	volAtEcdysis	IAA	17268.3	TRUE
1	1	volAtEcdysis	IAA	16508.6	TRUE
1	1	volAtEcdysis	IAA	16508.6	TRUE
1	1	volAtEcdysis	IAA	14919.2	TRUE
1	1	volAtEcdysis	IAA	15960.9	TRUE
1	1	volAtEcdysis	IAA	15960.9	TRUE
1	1	volAtEcdysis	IAA	16141.4	TRUE
1	1	volAtEcdysis	IAA	16324	TRUE
1	1	volAtEcdysis	IAA	17861	TRUE
1	1	volAtEcdysis	IAA	16324	TRUE
1	1	volAtEcdysis	IAA	16884.2	TRUE
1	1	volAtEcdysis	IAA	17075.2	TRUE
1	1	volAtEcdysis	IAA	17268.3	TRUE
1	1	volAtEcdysis	IAA	17075.2	TRUE
1	1	volAtEcdysis	IAA	15782.3	TRUE
1	1	volAtEcdysis	IAA	16508.6	TRUE
1	1	volAtEcdysis	IAA	15431.3	TRUE
1	1	volAtEcdysis	IAA	17075.2	TRUE
[truncated: 1,799 more rows]

## Sheet: FigS10C-E_S10 C
Position	OD260	Fluorescence_GFP
[truncated: 613 more rows]

[truncated: 42 more sheets: FigS10C-E_S10 D, FigS10C-E_S10 E, FigS1A, FigS2, FigS3A, FigS3B, FigS3C, FigS3D, FigS3E, FigS3F, FigS3G, FigS3I, FigS3J, FigS3h, FigS4A1, FigS4A2, FigS4B_wide, FigS4C, FigS4D1, FigS4D2 …]
